# Supplementary material for: Global Assessment of Genomic Regions Required for Growth in Mycobacterium tuberculosis
Source: PLoS Pathog. 2012 Sep 27;8(9):e1002946. doi: 10.1371/journal.ppat.1002946 (PMC3460630; doi:10.1371/journal.ppat.1002946)
Supplement: Table S1 — Read counts. (TXT) [file ppat.1002946.s003.txt]

Rv0001     dnaA       start=1       end=1524    len=1524    Sassetti-essential-in-vitro

        62 TA (0.04)  | 0    
        74 TA (0.05)  | 0    
       104 TA (0.07)  | 0    
       190 TA (0.12)  | 0    
       248 TA (0.16)  | 0    
       335 TA (0.22)  | 0    
       362 TA (0.24)  | 0    
       428 TA (0.28)  | 0    
       450 TA (0.29)  | 0    
       473 TA (0.31)  | 0    
       485 TA (0.32)  | 0    
       496 TA (0.32)  | 0    
       506 TA (0.33)  | 0    
       516 TA (0.34)  | 0    
       527 TA (0.35)  | 0    
       536 TA (0.35)  | 0    
       603 TA (0.40)  | 0    
       655 TA (0.43)  | 0    
       672 TA (0.44)  | 0    
       708 TA (0.46)  | 0    
       743 TA (0.49)  | 0    
       786 TA (0.52)  | 0    
       796 TA (0.52)  | 0    
       845 TA (0.55)  | 0    
       991 TA (0.65)  | 0    
      1094 TA (0.72)  | 0    
      1106 TA (0.73)  | 0    
      1269 TA (0.83)  | 0    
      1280 TA (0.84)  | 0    
      1347 TA (0.88)  | 0    
      1425 TA (0.93)  | 0    
      1524 TA (1.00)  | 10   


non-coding            start=1525    end=2050    len=526    

      1554 TA         | 0    
      1637 TA         | 144  
      1781 TA         | 0    
      1784 TA         | 0    
      1790 TA         | 0    
      1849 TA         | 0    
      1860 TA         | 87   
      1923 TA         | 184  
      2003 TA         | 0    
      2014 TA         | 0    


Rv0002     dnaN       start=2052    end=3260    len=1209    

      2065 TA (0.01)  | 0    
      2106 TA (0.04)  | 0    
      2143 TA (0.08)  | 0    
      2234 TA (0.15)  | 0    
      2292 TA (0.20)  | 0    
      2317 TA (0.22)  | 0    
      2320 TA (0.22)  | 0    
      2335 TA (0.23)  | 0    
      2346 TA (0.24)  | 0    
      2365 TA (0.26)  | 0    
      2389 TA (0.28)  | 0    
      2406 TA (0.29)  | 0    
      2429 TA (0.31)  | 0    
      2481 TA (0.35)  | 0    
      2509 TA (0.38)  | 0    
      2539 TA (0.40)  | 0    
      2593 TA (0.45)  | 0    
      2650 TA (0.49)  | 0    
      2740 TA (0.57)  | 0    
      2776 TA (0.60)  | 0    
      2847 TA (0.66)  | 0    
      2922 TA (0.72)  | 0    
      3029 TA (0.81)  | 0    
      3058 TA (0.83)  | 0    
      3068 TA (0.84)  | 0    
      3072 TA (0.84)  | 0    
      3121 TA (0.88)  | 0    
      3133 TA (0.89)  | 0    
      3147 TA (0.91)  | 0    
      3224 TA (0.97)  | 0    
      3230 TA (0.97)  | 0    


non-coding            start=3261    end=3278    len=18     


Rv0003     recF       start=3280    end=4437    len=1158    

      3285 TA (0.00)  | 79   
      3331 TA (0.04)  | 45   
      3374 TA (0.08)  | 0    
      3381 TA (0.09)  | 0    
      3386 TA (0.09)  | 0    
      3398 TA (0.10)  | 0    
      3414 TA (0.12)  | 0    
      3427 TA (0.13)  | 0    
      3443 TA (0.14)  | 0    
      3469 TA (0.16)  | 0    
      3473 TA (0.17)  | 2    
      3515 TA (0.20)  | 44   
      3593 TA (0.27)  | 0    
      3684 TA (0.35)  | 0    
      3710 TA (0.37)  | 88   
      3730 TA (0.39)  | 0    
      3741 TA (0.40)  | 6    
      3772 TA (0.42)  | 0    
      3784 TA (0.44)  | 75   
      3798 TA (0.45)  | 0    
      3835 TA (0.48)  | 0    
      3927 TA (0.56)  | 2    
      3962 TA (0.59)  | 0    
      3969 TA (0.59)  | 0    
      3988 TA (0.61)  | 0    
      4013 TA (0.63)  | 0    
      4030 TA (0.65)  | 0    
      4096 TA (0.70)  | 0    
      4120 TA (0.73)  | 5    
      4123 TA (0.73)  | 3    
      4132 TA (0.74)  | 0    
      4160 TA (0.76)  | 0    
      4209 TA (0.80)  | 0    
      4219 TA (0.81)  | 0    
      4355 TA (0.93)  | 3    


Rv0004     -          start=4434    end=4997    len=564     

      4666 TA (0.41)  | 0    
      4723 TA (0.51)  | 0    
      4791 TA (0.63)  | 0    
      4914 TA (0.85)  | 0    
      4963 TA (0.94)  | 0    
      4972 TA (0.95)  | 0    
      4991 TA (0.99)  | 19   
      4997 TA (1.00)  | 64   


non-coding            start=4998    end=5121    len=124    

      5068 TA         | 0    


Rv0005     gyrB       start=5123    end=7267    len=2145    Sassetti-essential-in-vitro

      5130 TA (0.00)  | 1    
      5172 TA (0.02)  | 106  
      5232 TA (0.05)  | 0    
      5275 TA (0.07)  | 0    
      5289 TA (0.08)  | 0    
      5338 TA (0.10)  | 0    
      5366 TA (0.11)  | 0    
      5422 TA (0.14)  | 0    
      5441 TA (0.15)  | 0    
      5519 TA (0.18)  | 0    
      5549 TA (0.20)  | 0    
      5581 TA (0.21)  | 0    
      5588 TA (0.22)  | 0    
      5625 TA (0.23)  | 0    
      5633 TA (0.24)  | 0    
      5671 TA (0.26)  | 0    
      5689 TA (0.26)  | 0    
      5794 TA (0.31)  | 0    
      5979 TA (0.40)  | 0    
      5998 TA (0.41)  | 0    
      6057 TA (0.44)  | 0    
      6130 TA (0.47)  | 0    
      6232 TA (0.52)  | 0    
      6251 TA (0.53)  | 0    
      6288 TA (0.54)  | 0    
      6405 TA (0.60)  | 0    
      6492 TA (0.64)  | 0    
      6504 TA (0.64)  | 0    
      6528 TA (0.66)  | 0    
      6607 TA (0.69)  | 0    
      6614 TA (0.70)  | 0    
      6674 TA (0.72)  | 0    
      6731 TA (0.75)  | 0    
      6795 TA (0.78)  | 0    
      6811 TA (0.79)  | 0    
      6858 TA (0.81)  | 0    
      6946 TA (0.85)  | 0    
      6985 TA (0.87)  | 0    
      7069 TA (0.91)  | 0    
      7079 TA (0.91)  | 0    
      7095 TA (0.92)  | 0    
      7227 TA (0.98)  | 0    
      7267 TA (1.00)  | 0    


non-coding            start=7268    end=7300    len=33     


Rv0006     gyrA       start=7302    end=9818    len=2517    

      7385 TA (0.03)  | 0    
      7394 TA (0.04)  | 0    
      7472 TA (0.07)  | 0    
      7553 TA (0.10)  | 0    
      7580 TA (0.11)  | 0    
      7622 TA (0.13)  | 0    
      7688 TA (0.15)  | 0    
      7765 TA (0.18)  | 0    
      7769 TA (0.19)  | 0    
      7800 TA (0.20)  | 0    
      7867 TA (0.22)  | 0    
      7972 TA (0.27)  | 0    
      8033 TA (0.29)  | 0    
      8079 TA (0.31)  | 0    
      8101 TA (0.32)  | 0    
      8129 TA (0.33)  | 0    
      8221 TA (0.37)  | 0    
      8238 TA (0.37)  | 0    
      8290 TA (0.39)  | 0    
      8297 TA (0.40)  | 0    
      8340 TA (0.41)  | 0    
      8393 TA (0.43)  | 0    
      8396 TA (0.43)  | 0    
      8438 TA (0.45)  | 0    
      8488 TA (0.47)  | 0    
      8548 TA (0.50)  | 0    
      8788 TA (0.59)  | 0    
      8860 TA (0.62)  | 0    
      8876 TA (0.63)  | 0    
      8903 TA (0.64)  | 0    
      9032 TA (0.69)  | 0    
      9047 TA (0.69)  | 0    
      9102 TA (0.72)  | 0    
      9152 TA (0.74)  | 0    
      9167 TA (0.74)  | 0    
      9421 TA (0.84)  | 0    
      9467 TA (0.86)  | 0    
      9494 TA (0.87)  | 0    
      9505 TA (0.88)  | 0    
      9521 TA (0.88)  | 0    
      9528 TA (0.88)  | 0    
      9544 TA (0.89)  | 0    
      9566 TA (0.90)  | 0    
      9626 TA (0.92)  | 0    
      9778 TA (0.98)  | 1    
      9818 TA (1.00)  | 82   


non-coding            start=9819    end=9912    len=94     

      9852 TA         | 0    
      9879 TA         | 12   
      9896 TA         | 37   
      9905 TA         | 65   


Rv0007     -          start=9914    end=10828   len=915     

     10025 TA (0.12)  | 101  
     10106 TA (0.21)  | 0    
     10279 TA (0.40)  | 3    
     10301 TA (0.42)  | 4    
     10416 TA (0.55)  | 0    
     10428 TA (0.56)  | 99   
     10585 TA (0.73)  | 311  
     10602 TA (0.75)  | 8    
     10610 TA (0.76)  | 32   
     10771 TA (0.94)  | 230  
     10828 TA (1.00)  | 82   


non-coding            start=10829   end=11872   len=1044   

     10859 TA         | 0    
     10878 TA         | 0    
     10886 TA         | 0    
     10894 TA         | 0    
     10896 TA         | 0    
     10909 TA         | 0    
     10925 TA         | 0    
     10955 TA         | 0    
     11098 TA         | 3    
     11121 TA         | 0    
     11133 TA         | 0    
     11178 TA         | 0    
     11200 TA         | 342  
     11209 TA         | 68   
     11291 TA         | 19   
     11303 TA         | 0    
     11424 TA         | 203  
     11446 TA         | 0    
     11532 TA         | 102  
     11558 TA         | 99   
     11620 TA         | 0    
     11661 TA         | 0    
     11677 TA         | 948  
     11681 TA         | 72   
     11735 TA         | 16   
     11741 TA         | 13   
     11745 TA         | 45   
     11751 TA         | 0    
     11789 TA         | 139  
     11850 TA         | 0    


Rv0008c    -          start=11874   end=12311   len=438     

     12044 TA (0.61)  | 5    
     12056 TA (0.58)  | 2    
     12147 TA (0.37)  | 0    
     12252 TA (0.13)  | 22   


non-coding            start=12312   end=12466   len=155    

     12354 TA         | 93   


Rv0009     ppiA       start=12468   end=13016   len=549     

     12468 TA (0.00)  | 51   
     12493 TA (0.05)  | 110  
     12514 TA (0.08)  | 0    
     12532 TA (0.12)  | 3    
     12623 TA (0.28)  | 31   
     12665 TA (0.36)  | 89   
     12752 TA (0.52)  | 31   
     12800 TA (0.60)  | 243  


non-coding            start=13017   end=13131   len=115    

     13027 TA         | 70   
     13048 TA         | 35   
     13081 TA         | 88   


Rv0010c    -          start=13133   end=13558   len=426     

     13157 TA (0.94)  | 12   
     13170 TA (0.91)  | 3    
     13277 TA (0.66)  | 3    
     13311 TA (0.58)  | 8    
     13324 TA (0.55)  | 46   
     13327 TA (0.54)  | 35   
     13371 TA (0.44)  | 8    
     13461 TA (0.23)  | 0    
     13471 TA (0.20)  | 8    
     13488 TA (0.16)  | 0    


non-coding            start=13559   end=13712   len=154    

     13562 TA         | 0    
     13569 TA         | 0    
     13597 TA         | 0    
     13610 TA         | 100  
     13671 TA         | 183  
     13688 TA         | 0    
     13701 TA         | 0    


Rv0011c    -          start=13714   end=13995   len=282     

     13774 TA (0.78)  | 0    
     13854 TA (0.50)  | 0    
     13905 TA (0.32)  | 16   


non-coding            start=13996   end=14087   len=92     

     14023 TA         | 29   
     14061 TA         | 4    
     14082 TA         | 13   


Rv0012     -          start=14089   end=14877   len=789     

     14090 TA (0.00)  | 14   
     14098 TA (0.01)  | 0    
     14179 TA (0.11)  | 9    
     14369 TA (0.35)  | 0    
     14423 TA (0.42)  | 7    
     14456 TA (0.47)  | 0    
     14623 TA (0.68)  | 41   
     14663 TA (0.73)  | 338  
     14667 TA (0.73)  | 106  
     14669 TA (0.74)  | 0    
     14679 TA (0.75)  | 71   
     14751 TA (0.84)  | 1    
     14760 TA (0.85)  | 116  
     14784 TA (0.88)  | 0    
     14815 TA (0.92)  | 23   
     14823 TA (0.93)  | 0    
     14874 TA (0.99)  | 6    


non-coding            start=14878   end=14912   len=35     

     14904 TA         | 0    


Rv0013     trpG       start=14914   end=15612   len=699     

     14940 TA (0.04)  | 0    
     14970 TA (0.08)  | 1    
     15025 TA (0.16)  | 0    
     15086 TA (0.25)  | 0    
     15116 TA (0.29)  | 0    
     15223 TA (0.44)  | 0    
     15247 TA (0.48)  | 0    
     15271 TA (0.51)  | 0    
     15306 TA (0.56)  | 0    
     15329 TA (0.59)  | 0    
     15368 TA (0.65)  | 0    
     15466 TA (0.79)  | 0    
     15517 TA (0.86)  | 23   
     15578 TA (0.95)  | 0    
     15593 TA (0.97)  | 0    


Rv0014c    pknB       start=15590   end=17470   len=1881    Sassetti-essential-in-vitro

     15593 TA (1.00)  | 0    
     15659 TA (0.96)  | 0    
     15775 TA (0.90)  | 0    
     15814 TA (0.88)  | 0    
     15929 TA (0.82)  | 0    
     16163 TA (0.69)  | 0    
     16186 TA (0.68)  | 0    
     16275 TA (0.64)  | 0    
     16435 TA (0.55)  | 0    
     16522 TA (0.50)  | 0    
     16537 TA (0.50)  | 0    
     16560 TA (0.48)  | 0    
     16685 TA (0.42)  | 0    
     16796 TA (0.36)  | 0    
     16853 TA (0.33)  | 0    
     16874 TA (0.32)  | 0    
     16928 TA (0.29)  | 0    
     17017 TA (0.24)  | 0    
     17178 TA (0.16)  | 0    
     17192 TA (0.15)  | 0    
     17207 TA (0.14)  | 0    
     17249 TA (0.12)  | 0    
     17315 TA (0.08)  | 0    
     17335 TA (0.07)  | 0    
     17441 TA (0.02)  | 0    


Rv0015c    pknA       start=17467   end=18762   len=1296    Sassetti-essential-in-vitro

     17478 TA (0.99)  | 4    
     17485 TA (0.99)  | 0    
     17588 TA (0.91)  | 0    
     17864 TA (0.69)  | 0    
     17983 TA (0.60)  | 0    
     18012 TA (0.58)  | 0    
     18125 TA (0.49)  | 0    
     18142 TA (0.48)  | 0    
     18163 TA (0.46)  | 0    
     18217 TA (0.42)  | 0    
     18456 TA (0.24)  | 0    
     18490 TA (0.21)  | 0    
     18529 TA (0.18)  | 0    
     18668 TA (0.07)  | 0    
     18695 TA (0.05)  | 0    
     18727 TA (0.03)  | 0    


Rv0016c    pbpA       start=18759   end=20234   len=1476    

     18909 TA (0.90)  | 0    
     19040 TA (0.81)  | 0    
     19045 TA (0.81)  | 0    
     19083 TA (0.78)  | 0    
     19102 TA (0.77)  | 0    
     19109 TA (0.76)  | 18   
     19136 TA (0.74)  | 4    
     19140 TA (0.74)  | 34   
     19153 TA (0.73)  | 152  
     19181 TA (0.71)  | 0    
     19196 TA (0.70)  | 0    
     19228 TA (0.68)  | 19   
     19241 TA (0.67)  | 0    
     19261 TA (0.66)  | 0    
     19312 TA (0.62)  | 0    
     19455 TA (0.53)  | 1    
     19463 TA (0.52)  | 0    
     19584 TA (0.44)  | 121  
     19669 TA (0.38)  | 0    
     19695 TA (0.37)  | 93   
     19762 TA (0.32)  | 14   
     19773 TA (0.31)  | 25   
     19831 TA (0.27)  | 0    
     19840 TA (0.27)  | 0    
     19916 TA (0.22)  | 0    
     19937 TA (0.20)  | 1    
     19953 TA (0.19)  | 9    
     19965 TA (0.18)  | 0    
     19975 TA (0.18)  | 0    
     19986 TA (0.17)  | 55   
     20004 TA (0.16)  | 3    
     20039 TA (0.13)  | 0    
     20046 TA (0.13)  | 0    
     20094 TA (0.09)  | 0    
     20180 TA (0.04)  | 13   
     20213 TA (0.01)  | 0    


Rv0017c    rodA       start=20231   end=21640   len=1410    

     20236 TA (1.00)  | 67   
     20268 TA (0.97)  | 0    
     20280 TA (0.96)  | 10   
     20347 TA (0.92)  | 45   
     20351 TA (0.91)  | 34   
     20378 TA (0.90)  | 50   
     20458 TA (0.84)  | 0    
     20499 TA (0.81)  | 0    
     20549 TA (0.77)  | 74   
     20652 TA (0.70)  | 61   
     20673 TA (0.69)  | 8    
     20682 TA (0.68)  | 17   
     20714 TA (0.66)  | 0    
     20758 TA (0.63)  | 80   
     20789 TA (0.60)  | 22   
     20861 TA (0.55)  | 0    
     20885 TA (0.54)  | 90   
     21043 TA (0.42)  | 0    
     21206 TA (0.31)  | 35   
     21212 TA (0.30)  | 0    
     21268 TA (0.26)  | 69   
     21361 TA (0.20)  | 2    
     21416 TA (0.16)  | 56   
     21479 TA (0.11)  | 0    
     21483 TA (0.11)  | 269  
     21550 TA (0.06)  | 0    
     21610 TA (0.02)  | 0    


Rv0018c    ppp        start=21637   end=23181   len=1545    

     21779 TA (0.91)  | 7    
     22072 TA (0.72)  | 0    
     22094 TA (0.70)  | 0    
     22120 TA (0.69)  | 41   
     22146 TA (0.67)  | 0    
     22189 TA (0.64)  | 5    
     22197 TA (0.64)  | 11   
     22201 TA (0.63)  | 64   
     22204 TA (0.63)  | 42   
     22281 TA (0.58)  | 3    
     22316 TA (0.56)  | 63   
     22340 TA (0.54)  | 0    
     22456 TA (0.47)  | 2    
     22462 TA (0.47)  | 0    
     22580 TA (0.39)  | 0    
     22592 TA (0.38)  | 0    
     22627 TA (0.36)  | 0    
     22819 TA (0.23)  | 0    
     22838 TA (0.22)  | 0    
     22889 TA (0.19)  | 0    
     22934 TA (0.16)  | 0    
     23085 TA (0.06)  | 0    
     23101 TA (0.05)  | 0    
     23127 TA (0.03)  | 0    
     23155 TA (0.02)  | 0    


non-coding            start=23182   end=23268   len=87     

     23207 TA         | 0    


Rv0019c    -          start=23270   end=23737   len=468     

     23332 TA (0.87)  | 0    
     23363 TA (0.80)  | 0    
     23383 TA (0.76)  | 23   
     23396 TA (0.73)  | 0    
     23415 TA (0.69)  | 16   
     23444 TA (0.63)  | 0    
     23514 TA (0.48)  | 0    
     23552 TA (0.40)  | 4    
     23584 TA (0.33)  | 0    
     23642 TA (0.20)  | 17   
     23665 TA (0.15)  | 0    
     23683 TA (0.12)  | 9    
     23725 TA (0.03)  | 27   


non-coding            start=23738   end=23859   len=122    

     23809 TA         | 18   
     23858 TA         | 24   


Rv0020c    TB39.8     start=23861   end=25444   len=1584    

     23935 TA (0.95)  | 0    
     23949 TA (0.94)  | 0    
     24104 TA (0.85)  | 0    
     24138 TA (0.82)  | 0    
     24161 TA (0.81)  | 0    
     24176 TA (0.80)  | 0    
     24185 TA (0.79)  | 0    
     24209 TA (0.78)  | 0    
     24233 TA (0.76)  | 0    
     24239 TA (0.76)  | 0    
     24263 TA (0.75)  | 0    
     24284 TA (0.73)  | 0    
     24311 TA (0.72)  | 0    
     24320 TA (0.71)  | 0    
     24338 TA (0.70)  | 0    
     24353 TA (0.69)  | 0    
     24374 TA (0.68)  | 0    
     24386 TA (0.67)  | 0    
     24404 TA (0.66)  | 0    
     24449 TA (0.63)  | 0    
     24485 TA (0.61)  | 0    
     24494 TA (0.60)  | 0    
     24503 TA (0.59)  | 0    
     24536 TA (0.57)  | 0    
     24554 TA (0.56)  | 0    
     24566 TA (0.55)  | 0    
     24581 TA (0.54)  | 0    
     24623 TA (0.52)  | 0    
     24635 TA (0.51)  | 0    
     24659 TA (0.50)  | 0    
     24680 TA (0.48)  | 0    
     24698 TA (0.47)  | 0    
     24716 TA (0.46)  | 0    
     24734 TA (0.45)  | 0    
     24752 TA (0.44)  | 0    
     24770 TA (0.43)  | 0    
     24803 TA (0.40)  | 0    
     24821 TA (0.39)  | 0    
     24842 TA (0.38)  | 0    
     24911 TA (0.34)  | 0    
     24923 TA (0.33)  | 0    
     24926 TA (0.33)  | 0    
     24962 TA (0.30)  | 0    
     24988 TA (0.29)  | 4    
     25071 TA (0.24)  | 3    
     25101 TA (0.22)  | 14   
     25145 TA (0.19)  | 97   
     25170 TA (0.17)  | 12   
     25172 TA (0.17)  | 51   
     25254 TA (0.12)  | 103  
     25262 TA (0.11)  | 21   
     25440 TA (0.00)  | 0    


non-coding            start=25445   end=25911   len=467    

     25507 TA         | 592  
     25530 TA         | 1    
     25615 TA         | 2    
     25618 TA         | 374  
     25626 TA         | 128  
     25732 TA         | 241  
     25798 TA         | 0    
     25834 TA         | 0    
     25846 TA         | 18   
     25908 TA         | 35   


Rv0021c    -          start=25913   end=26881   len=969     

     25916 TA (1.00)  | 22   
     25962 TA (0.95)  | 0    
     25969 TA (0.94)  | 0    
     26042 TA (0.87)  | 43   
     26069 TA (0.84)  | 5    
     26143 TA (0.76)  | 234  
     26177 TA (0.73)  | 19   
     26185 TA (0.72)  | 17   
     26195 TA (0.71)  | 60   
     26199 TA (0.70)  | 560  
     26263 TA (0.64)  | 3    
     26282 TA (0.62)  | 8    
     26292 TA (0.61)  | 0    
     26302 TA (0.60)  | 96   
     26379 TA (0.52)  | 35   
     26419 TA (0.48)  | 0    
     26624 TA (0.27)  | 75   
     26744 TA (0.14)  | 27   
     26782 TA (0.10)  | 46   
     26833 TA (0.05)  | 16   
     26840 TA (0.04)  | 0    
     26862 TA (0.02)  | 3    
     26875 TA (0.01)  | 0    


non-coding            start=26882   end=27021   len=140    

     26934 TA         | 184  


Rv0022c    whiB5      start=27023   end=27442   len=420     

     27215 TA (0.54)  | 0    
     27247 TA (0.46)  | 50   
     27254 TA (0.45)  | 27   
     27301 TA (0.34)  | 3    
     27356 TA (0.20)  | 30   
     27369 TA (0.17)  | 0    
     27401 TA (0.10)  | 0    
     27412 TA (0.07)  | 114  


non-coding            start=27443   end=27593   len=151    

     27472 TA         | 0    
     27484 TA         | 0    
     27486 TA         | 0    
     27520 TA         | 0    
     27528 TA         | 0    
     27530 TA         | 0    
     27532 TA         | 0    
     27536 TA         | 0    
     27560 TA         | 0    
     27568 TA         | 34   
     27571 TA         | 0    
     27580 TA         | 0    


Rv0023     -          start=27595   end=28365   len=771     

     27685 TA (0.12)  | 0    
     27705 TA (0.14)  | 0    
     27786 TA (0.25)  | 0    
     27908 TA (0.41)  | 0    
     27927 TA (0.43)  | 0    
     27996 TA (0.52)  | 0    
     28005 TA (0.53)  | 0    
     28007 TA (0.53)  | 0    
     28147 TA (0.72)  | 1    
     28210 TA (0.80)  | 0    
     28234 TA (0.83)  | 0    
     28265 TA (0.87)  | 0    


Rv0024     -          start=28362   end=29207   len=846     

     28370 TA (0.01)  | 30   
     28457 TA (0.11)  | 49   
     28514 TA (0.18)  | 0    
     28663 TA (0.36)  | 0    
     28672 TA (0.37)  | 4    
     28681 TA (0.38)  | 0    
     28689 TA (0.39)  | 17   
     28707 TA (0.41)  | 134  
     28805 TA (0.52)  | 0    
     28916 TA (0.65)  | 7    
     28976 TA (0.73)  | 31   
     29012 TA (0.77)  | 101  
     29207 TA (1.00)  | 227  


non-coding            start=29208   end=29243   len=36     


Rv0025     -          start=29245   end=29607   len=363     

     29272 TA (0.07)  | 113  
     29356 TA (0.31)  | 0    
     29405 TA (0.44)  | 0    
     29459 TA (0.59)  | 0    
     29518 TA (0.75)  | 37   
     29569 TA (0.89)  | 0    
     29589 TA (0.95)  | 35   
     29607 TA (1.00)  | 0    


non-coding            start=29608   end=29720   len=113    

     29622 TA         | 0    
     29661 TA         | 114  
     29669 TA         | 166  
     29673 TA         | 63   


Rv0026     -          start=29722   end=31068   len=1347    

     29778 TA (0.04)  | 4    
     29894 TA (0.13)  | 7    
     29922 TA (0.15)  | 17   
     29925 TA (0.15)  | 114  
     30011 TA (0.21)  | 0    
     30121 TA (0.30)  | 0    
     30197 TA (0.35)  | 0    
     30273 TA (0.41)  | 30   
     30451 TA (0.54)  | 49   
     30481 TA (0.56)  | 13   
     30681 TA (0.71)  | 47   
     30913 TA (0.88)  | 0    
     30970 TA (0.93)  | 7    
     31006 TA (0.95)  | 5    
     31068 TA (1.00)  | 8    


non-coding            start=31069   end=31187   len=119    

     31077 TA         | 33   
     31151 TA         | 23   
     31155 TA         | 41   


Rv0027     -          start=31189   end=31506   len=318     

     31225 TA (0.11)  | 60   
     31263 TA (0.23)  | 33   
     31325 TA (0.43)  | 12   
     31383 TA (0.61)  | 0    
     31412 TA (0.70)  | 7    


non-coding            start=31507   end=31512   len=6      


Rv0028     -          start=31514   end=31819   len=306     

     31591 TA (0.25)  | 164  
     31599 TA (0.28)  | 61   
     31686 TA (0.56)  | 1    
     31703 TA (0.62)  | 29   
     31812 TA (0.97)  | 39   


non-coding            start=31820   end=32055   len=236    

     31827 TA         | 65   
     31969 TA         | 0    
     31980 TA         | 0    
     32047 TA         | 0    
     32053 TA         | 7    


Rv0029     -          start=32057   end=33154   len=1098    

     32136 TA (0.07)  | 31   
     32165 TA (0.10)  | 0    
     32199 TA (0.13)  | 0    
     32255 TA (0.18)  | 0    
     32405 TA (0.32)  | 0    
     32436 TA (0.35)  | 0    
     32495 TA (0.40)  | 0    
     32520 TA (0.42)  | 0    
     32675 TA (0.56)  | 14   
     32757 TA (0.64)  | 2    
     32779 TA (0.66)  | 154  
     32888 TA (0.76)  | 0    
     32912 TA (0.78)  | 0    
     32997 TA (0.86)  | 0    
     33025 TA (0.88)  | 16   
     33047 TA (0.90)  | 10   
     33060 TA (0.91)  | 304  
     33115 TA (0.96)  | 245  
     33154 TA (1.00)  | 5    


non-coding            start=33155   end=33222   len=68     

     33219 TA         | 105  


Rv0030     -          start=33224   end=33553   len=330     

     33357 TA (0.40)  | 14   
     33361 TA (0.42)  | 8    
     33451 TA (0.69)  | 0    
     33492 TA (0.81)  | 10   
     33535 TA (0.94)  | 0    


non-coding            start=33554   end=33580   len=27     

     33562 TA         | 0    


Rv0031     -          start=33582   end=33794   len=213     

     33652 TA (0.33)  | 0    


non-coding            start=33795   end=34293   len=499    

     33799 TA         | 237  
     33807 TA         | 0    
     33859 TA         | 7    
     33863 TA         | 0    
     33865 TA         | 0    
     33903 TA         | 0    
     33909 TA         | 0    
     33929 TA         | 42   
     33935 TA         | 43   
     33944 TA         | 0    
     34012 TA         | 0    
     34030 TA         | 0    
     34160 TA         | 13   
     34165 TA         | 0    
     34184 TA         | 0    
     34209 TA         | 0    
     34243 TA         | 0    


Rv0032     bioF2      start=34295   end=36610   len=2316    

     34315 TA (0.01)  | 0    
     34366 TA (0.03)  | 3    
     34369 TA (0.03)  | 39   
     34403 TA (0.05)  | 0    
     34420 TA (0.05)  | 16   
     34422 TA (0.05)  | 65   
     34506 TA (0.09)  | 18   
     34592 TA (0.13)  | 109  
     34681 TA (0.17)  | 23   
     34690 TA (0.17)  | 1    
     34745 TA (0.19)  | 5    
     34851 TA (0.24)  | 0    
     34876 TA (0.25)  | 3    
     34895 TA (0.26)  | 0    
     34939 TA (0.28)  | 3    
     35001 TA (0.30)  | 7    
     35023 TA (0.31)  | 13   
     35077 TA (0.34)  | 0    
     35081 TA (0.34)  | 0    
     35119 TA (0.36)  | 0    
     35121 TA (0.36)  | 0    
     35137 TA (0.36)  | 0    
     35162 TA (0.37)  | 0    
     35184 TA (0.38)  | 0    
     35205 TA (0.39)  | 0    
     35208 TA (0.39)  | 0    
     35215 TA (0.40)  | 0    
     35252 TA (0.41)  | 0    
     35263 TA (0.42)  | 133  
     35295 TA (0.43)  | 106  
     35306 TA (0.44)  | 0    
     35328 TA (0.45)  | 0    
     35345 TA (0.45)  | 0    
     35355 TA (0.46)  | 0    
     35390 TA (0.47)  | 0    
     35411 TA (0.48)  | 0    
     35424 TA (0.49)  | 0    
     35455 TA (0.50)  | 0    
     35482 TA (0.51)  | 44   
     35491 TA (0.52)  | 0    
     35572 TA (0.55)  | 88   
     35632 TA (0.58)  | 0    
     35705 TA (0.61)  | 58   
     35752 TA (0.63)  | 0    
     35783 TA (0.64)  | 48   
     35875 TA (0.68)  | 50   
     35912 TA (0.70)  | 32   
     36031 TA (0.75)  | 21   
     36193 TA (0.82)  | 575  
     36328 TA (0.88)  | 74   
     36358 TA (0.89)  | 17   
     36370 TA (0.90)  | 34   
     36430 TA (0.92)  | 15   
     36457 TA (0.93)  | 111  
     36517 TA (0.96)  | 87   
     36521 TA (0.96)  | 0    
     36608 TA (1.00)  | 31   


Rv0033     acpA       start=36607   end=36870   len=264     

     36608 TA (0.00)  | 31   
     36679 TA (0.27)  | 225  
     36736 TA (0.49)  | 0    
     36804 TA (0.75)  | 49   


Rv0034     -          start=36867   end=37262   len=396     

     37095 TA (0.58)  | 133  
     37127 TA (0.66)  | 9    
     37186 TA (0.81)  | 0    
     37216 TA (0.88)  | 82   
     37226 TA (0.91)  | 0    


Rv0035     fadD34     start=37259   end=38947   len=1689    

     37355 TA (0.06)  | 76   
     37363 TA (0.06)  | 12   
     37406 TA (0.09)  | 0    
     37514 TA (0.15)  | 0    
     37628 TA (0.22)  | 3    
     37668 TA (0.24)  | 70   
     37676 TA (0.25)  | 40   
     37754 TA (0.29)  | 36   
     37777 TA (0.31)  | 42   
     37786 TA (0.31)  | 195  
     37831 TA (0.34)  | 258  
     37946 TA (0.41)  | 121  
     37979 TA (0.43)  | 0    
     38005 TA (0.44)  | 75   
     38049 TA (0.47)  | 0    
     38067 TA (0.48)  | 187  
     38098 TA (0.50)  | 11   
     38135 TA (0.52)  | 7    
     38251 TA (0.59)  | 0    
     38365 TA (0.65)  | 22   
     38446 TA (0.70)  | 248  
     38519 TA (0.75)  | 0    
     38590 TA (0.79)  | 0    
     38848 TA (0.94)  | 87   
     38904 TA (0.97)  | 0    


non-coding            start=38948   end=39054   len=107    


Rv0036c    -          start=39056   end=39829   len=774     

     39127 TA (0.91)  | 85   
     39292 TA (0.69)  | 16   
     39314 TA (0.67)  | 54   
     39345 TA (0.63)  | 472  


non-coding            start=39830   end=39875   len=46     

     39847 TA         | 231  
     39875 TA         | 139  


Rv0037c    -          start=39877   end=41202   len=1326    

     39880 TA (1.00)  | 0    
     39939 TA (0.95)  | 0    
     39943 TA (0.95)  | 6    
     39969 TA (0.93)  | 80   
     40013 TA (0.90)  | 47   
     40027 TA (0.89)  | 454  
     40143 TA (0.80)  | 33   
     40158 TA (0.79)  | 55   
     40202 TA (0.75)  | 9    
     40240 TA (0.73)  | 5    
     40328 TA (0.66)  | 0    
     40394 TA (0.61)  | 0    
     40476 TA (0.55)  | 87   
     40498 TA (0.53)  | 0    
     40545 TA (0.50)  | 0    
     40587 TA (0.46)  | 0    
     40851 TA (0.26)  | 53   
     40878 TA (0.24)  | 0    
     40932 TA (0.20)  | 1    
     40963 TA (0.18)  | 6    
     41181 TA (0.02)  | 40   


non-coding            start=41203   end=41302   len=100    

     41244 TA         | 53   
     41250 TA         | 63   


Rv0038     -          start=41304   end=41912   len=609     

     41376 TA (0.12)  | 101  
     41429 TA (0.21)  | 30   
     41498 TA (0.32)  | 290  
     41595 TA (0.48)  | 0    
     41634 TA (0.54)  | 0    
     41720 TA (0.68)  | 0    
     41729 TA (0.70)  | 0    
     41912 TA (1.00)  | 23   


non-coding            start=41913   end=42002   len=90     

     41917 TA         | 8    
     41988 TA         | 20   


Rv0039c    -          start=42004   end=42351   len=348     

     42062 TA (0.83)  | 0    
     42085 TA (0.76)  | 5    
     42210 TA (0.41)  | 29   
     42278 TA (0.21)  | 236  


non-coding            start=42352   end=42431   len=80     

     42364 TA         | 55   


Rv0040c    mtc28      start=42433   end=43365   len=933     

     42436 TA (1.00)  | 0    
     42475 TA (0.95)  | 0    
     42495 TA (0.93)  | 0    
     42646 TA (0.77)  | 86   
     42715 TA (0.70)  | 0    
     42808 TA (0.60)  | 21   
     42854 TA (0.55)  | 51   
     42856 TA (0.55)  | 91   
     42883 TA (0.52)  | 32   
     43247 TA (0.13)  | 0    


non-coding            start=43366   end=43560   len=195    

     43423 TA         | 121  
     43517 TA         | 0    
     43549 TA         | 109  
     43551 TA         | 56   


Rv0041     leuS       start=43562   end=46471   len=2910    Sassetti-essential-in-vitro

     43636 TA (0.03)  | 0    
     43642 TA (0.03)  | 0    
     43644 TA (0.03)  | 0    
     43662 TA (0.03)  | 0    
     43700 TA (0.05)  | 0    
     43798 TA (0.08)  | 0    
     43840 TA (0.10)  | 0    
     43858 TA (0.10)  | 0    
     43867 TA (0.10)  | 0    
     43887 TA (0.11)  | 0    
     43904 TA (0.12)  | 0    
     43939 TA (0.13)  | 0    
     43946 TA (0.13)  | 0    
     43968 TA (0.14)  | 0    
     44071 TA (0.17)  | 0    
     44096 TA (0.18)  | 0    
     44102 TA (0.19)  | 3    
     44104 TA (0.19)  | 0    
     44147 TA (0.20)  | 0    
     44251 TA (0.24)  | 0    
     44263 TA (0.24)  | 0    
     44300 TA (0.25)  | 0    
     44304 TA (0.25)  | 0    
     44410 TA (0.29)  | 0    
     44602 TA (0.36)  | 0    
     44686 TA (0.39)  | 0    
     44722 TA (0.40)  | 0    
     44800 TA (0.43)  | 0    
     44851 TA (0.44)  | 0    
     44866 TA (0.45)  | 0    
     44871 TA (0.45)  | 0    
     44939 TA (0.47)  | 0    
     44954 TA (0.48)  | 0    
     44970 TA (0.48)  | 0    
     44986 TA (0.49)  | 1    
     44988 TA (0.49)  | 0    
     45019 TA (0.50)  | 0    
     45142 TA (0.54)  | 0    
     45169 TA (0.55)  | 0    
     45241 TA (0.58)  | 0    
     45317 TA (0.60)  | 0    
     45355 TA (0.62)  | 0    
     45403 TA (0.63)  | 0    
     45415 TA (0.64)  | 0    
     45466 TA (0.65)  | 0    
     45526 TA (0.67)  | 0    
     45565 TA (0.69)  | 0    
     45592 TA (0.70)  | 0    
     45625 TA (0.71)  | 0    
     45649 TA (0.72)  | 0    
     45651 TA (0.72)  | 0    
     45661 TA (0.72)  | 0    
     45667 TA (0.72)  | 0    
     45688 TA (0.73)  | 0    
     45733 TA (0.75)  | 0    
     45786 TA (0.76)  | 0    
     45806 TA (0.77)  | 0    
     45832 TA (0.78)  | 0    
     45843 TA (0.78)  | 0    
     45856 TA (0.79)  | 0    
     45922 TA (0.81)  | 0    
     46011 TA (0.84)  | 0    
     46016 TA (0.84)  | 0    
     46074 TA (0.86)  | 0    
     46089 TA (0.87)  | 0    
     46102 TA (0.87)  | 0    
     46166 TA (0.89)  | 0    
     46194 TA (0.90)  | 0    
     46273 TA (0.93)  | 0    
     46297 TA (0.94)  | 0    
     46322 TA (0.95)  | 0    
     46434 TA (0.99)  | 0    
     46471 TA (1.00)  | 10   


non-coding            start=46472   end=46579   len=108    

     46505 TA         | 0    
     46517 TA         | 3    
     46527 TA         | 31   
     46534 TA         | 0    
     46570 TA         | 0    
     46578 TA         | 0    


Rv0042c    -          start=46581   end=47207   len=627     

     46781 TA (0.68)  | 0    
     46961 TA (0.39)  | 12   
     47086 TA (0.19)  | 0    
     47099 TA (0.17)  | 0    
     47121 TA (0.14)  | 14   


non-coding            start=47208   end=47364   len=157    

     47222 TA         | 3    
     47226 TA         | 0    
     47303 TA         | 0    
     47318 TA         | 0    


Rv0043c    -          start=47366   end=48100   len=735     

     47369 TA (0.99)  | 7    
     47393 TA (0.96)  | 158  
     47461 TA (0.87)  | 15   
     47579 TA (0.71)  | 0    
     47612 TA (0.66)  | 19   
     47684 TA (0.57)  | 23   
     47708 TA (0.53)  | 1    
     47909 TA (0.26)  | 0    
     48040 TA (0.08)  | 18   
     48081 TA (0.03)  | 0    
     48089 TA (0.01)  | 0    


non-coding            start=48101   end=48231   len=131    

     48106 TA         | 62   
     48110 TA         | 14   
     48205 TA         | 5    


Rv0044c    -          start=48233   end=49027   len=795     

     48284 TA (0.93)  | 0    
     48390 TA (0.80)  | 1    
     48448 TA (0.73)  | 7    
     48452 TA (0.72)  | 53   
     48468 TA (0.70)  | 0    
     48483 TA (0.68)  | 0    
     48491 TA (0.67)  | 52   
     48516 TA (0.64)  | 73   
     48650 TA (0.47)  | 0    
     48656 TA (0.47)  | 8    
     48665 TA (0.46)  | 18   
     48693 TA (0.42)  | 0    
     48732 TA (0.37)  | 0    
     48767 TA (0.33)  | 22   
     48784 TA (0.31)  | 7    
     48872 TA (0.19)  | 48   
     48897 TA (0.16)  | 23   
     48956 TA (0.09)  | 0    
     48985 TA (0.05)  | 10   
     48993 TA (0.04)  | 0    


non-coding            start=49028   end=49041   len=14     

     49040 TA         | 24   


Rv0045c    -          start=49043   end=49939   len=897     

     49292 TA (0.72)  | 0    
     49390 TA (0.61)  | 7    
     49555 TA (0.43)  | 0    
     49618 TA (0.36)  | 40   
     49658 TA (0.31)  | 24   
     49752 TA (0.21)  | 202  
     49936 TA (0.00)  | 11   


non-coding            start=49940   end=50019   len=80     

     49953 TA         | 0    
     49975 TA         | 0    


Rv0046c    ino1       start=50021   end=51124   len=1104    

     50024 TA (1.00)  | 0    
     50099 TA (0.93)  | 0    
     50216 TA (0.82)  | 0    
     50267 TA (0.78)  | 0    
     50554 TA (0.52)  | 0    
     50643 TA (0.44)  | 0    
     50657 TA (0.42)  | 0    
     50693 TA (0.39)  | 0    
     50780 TA (0.31)  | 0    
     50783 TA (0.31)  | 0    
     50805 TA (0.29)  | 0    
     50957 TA (0.15)  | 0    
     50989 TA (0.12)  | 0    
     51014 TA (0.10)  | 0    
     51017 TA (0.10)  | 0    
     51020 TA (0.09)  | 0    
     51106 TA (0.02)  | 0    


non-coding            start=51125   end=51183   len=59     

     51127 TA         | 0    
     51140 TA         | 11   
     51148 TA         | 36   


Rv0047c    -          start=51185   end=51727   len=543     

     51188 TA (0.99)  | 3    
     51299 TA (0.79)  | 0    
     51455 TA (0.50)  | 79   
     51521 TA (0.38)  | 13   
     51611 TA (0.21)  | 2    
     51613 TA (0.21)  | 130  
     51623 TA (0.19)  | 0    
     51677 TA (0.09)  | 7    


non-coding            start=51728   end=51826   len=99     

     51747 TA         | 0    
     51767 TA         | 0    
     51795 TA         | 0    
     51806 TA         | 25   
     51808 TA         | 82   


Rv0048c    -          start=51828   end=52697   len=870     

     51840 TA (0.99)  | 57   
     51882 TA (0.94)  | 0    
     51894 TA (0.92)  | 0    
     51901 TA (0.91)  | 0    
     51909 TA (0.91)  | 264  
     51969 TA (0.84)  | 247  
     52125 TA (0.66)  | 39   
     52129 TA (0.65)  | 480  
     52131 TA (0.65)  | 175  
     52182 TA (0.59)  | 45   
     52191 TA (0.58)  | 92   
     52206 TA (0.56)  | 0    
     52368 TA (0.38)  | 0    
     52526 TA (0.20)  | 214  
     52543 TA (0.18)  | 186  
     52661 TA (0.04)  | 4    


non-coding            start=52698   end=52829   len=132    

     52708 TA         | 211  
     52711 TA         | 83   
     52748 TA         | 0    
     52776 TA         | 0    
     52799 TA         | 118  


Rv0049     -          start=52831   end=53244   len=414     

     52831 TA (0.00)  | 5    
     52839 TA (0.02)  | 153  
     52846 TA (0.04)  | 27   
     52875 TA (0.11)  | 161  
     52920 TA (0.21)  | 0    
     53035 TA (0.49)  | 0    
     53116 TA (0.69)  | 31   
     53154 TA (0.78)  | 123  
     53189 TA (0.86)  | 0    
     53244 TA (1.00)  | 9    


non-coding            start=53245   end=53661   len=417    

     53490 TA         | 0    
     53636 TA         | 0    
     53650 TA         | 0    


Rv0050     ponA1      start=53663   end=55696   len=2034    

     53704 TA (0.02)  | 4    
     53742 TA (0.04)  | 0    
     53811 TA (0.07)  | 0    
     53890 TA (0.11)  | 0    
     53979 TA (0.16)  | 0    
     53989 TA (0.16)  | 71   
     54093 TA (0.21)  | 0    
     54115 TA (0.22)  | 0    
     54130 TA (0.23)  | 6    
     54148 TA (0.24)  | 0    
     54175 TA (0.25)  | 73   
     54302 TA (0.31)  | 29   
     54562 TA (0.44)  | 0    
     54637 TA (0.48)  | 10   
     54640 TA (0.48)  | 23   
     54705 TA (0.51)  | 0    
     54754 TA (0.54)  | 0    
     54761 TA (0.54)  | 20   
     54871 TA (0.59)  | 19   
     54874 TA (0.60)  | 0    
     55027 TA (0.67)  | 0    
     55060 TA (0.69)  | 1    
     55083 TA (0.70)  | 0    
     55087 TA (0.70)  | 113  
     55106 TA (0.71)  | 0    
     55193 TA (0.75)  | 0    
     55234 TA (0.77)  | 9    
     55253 TA (0.78)  | 2    
     55290 TA (0.80)  | 0    
     55339 TA (0.82)  | 7    
     55356 TA (0.83)  | 0    
     55400 TA (0.85)  | 0    
     55423 TA (0.87)  | 0    
     55525 TA (0.92)  | 0    
     55559 TA (0.93)  | 19   
     55611 TA (0.96)  | 64   
     55641 TA (0.97)  | 0    


Rv0051     -          start=55693   end=57375   len=1683    

     55766 TA (0.04)  | 0    
     55795 TA (0.06)  | 9    
     55834 TA (0.08)  | 0    
     55994 TA (0.18)  | 0    
     56007 TA (0.19)  | 31   
     56010 TA (0.19)  | 6    
     56022 TA (0.20)  | 61   
     56030 TA (0.20)  | 0    
     56043 TA (0.21)  | 0    
     56056 TA (0.22)  | 0    
     56079 TA (0.23)  | 0    
     56130 TA (0.26)  | 0    
     56154 TA (0.27)  | 10   
     56156 TA (0.28)  | 13   
     56163 TA (0.28)  | 5    
     56184 TA (0.29)  | 22   
     56190 TA (0.30)  | 15   
     56206 TA (0.30)  | 0    
     56217 TA (0.31)  | 14   
     56227 TA (0.32)  | 0    
     56353 TA (0.39)  | 0    
     56401 TA (0.42)  | 0    
     56520 TA (0.49)  | 1    
     56538 TA (0.50)  | 4    
     56715 TA (0.61)  | 53   
     56821 TA (0.67)  | 0    
     56841 TA (0.68)  | 13   
     57042 TA (0.80)  | 38   
     57045 TA (0.80)  | 29   
     57049 TA (0.81)  | 84   
     57051 TA (0.81)  | 0    
     57156 TA (0.87)  | 13   
     57182 TA (0.88)  | 0    
     57277 TA (0.94)  | 0    


non-coding            start=57376   end=57405   len=30     

     57391 TA         | 0    


Rv0052     -          start=57407   end=57970   len=564     

     57509 TA (0.18)  | 40   
     57614 TA (0.37)  | 10   
     57701 TA (0.52)  | 0    
     57733 TA (0.58)  | 16   
     57877 TA (0.83)  | 5    
     57930 TA (0.93)  | 0    
     57955 TA (0.97)  | 9    


non-coding            start=57971   end=58187   len=217    

     57984 TA         | 0    
     58048 TA         | 0    
     58104 TA         | 16   


Rv0053     rpsF       start=58189   end=58479   len=291     

     58190 TA (0.00)  | 0    
     58200 TA (0.04)  | 0    
     58246 TA (0.20)  | 0    
     58283 TA (0.32)  | 0    
     58338 TA (0.51)  | 0    
     58368 TA (0.62)  | 0    
     58459 TA (0.93)  | 3    
     58479 TA (1.00)  | 26   


non-coding            start=58480   end=58581   len=102    

     58521 TA         | 5    
     58525 TA         | 0    


Rv0054     ssb        start=58583   end=59077   len=495     

     58702 TA (0.24)  | 0    
     58758 TA (0.35)  | 0    
     58821 TA (0.48)  | 0    
     58833 TA (0.51)  | 0    
     58918 TA (0.68)  | 0    


non-coding            start=59078   end=59117   len=40     

     59112 TA         | 0    


Rv0055     rpsR       start=59119   end=59373   len=255     

     59174 TA (0.22)  | 0    
     59214 TA (0.37)  | 0    
     59241 TA (0.48)  | 0    
     59357 TA (0.93)  | 13   
     59373 TA (1.00)  | 54   


non-coding            start=59374   end=59404   len=31     

     59404 TA         | 31   


Rv0056     rplI       start=59406   end=59864   len=459     

     59480 TA (0.16)  | 0    
     59488 TA (0.18)  | 19   
     59583 TA (0.39)  | 0    
     59592 TA (0.41)  | 54   
     59640 TA (0.51)  | 0    
     59746 TA (0.74)  | 0    
     59838 TA (0.94)  | 69   
     59864 TA (1.00)  | 92   


non-coding            start=59865   end=59891   len=27     


Rv0057     -          start=59893   end=60414   len=522     

     59985 TA (0.18)  | 3    
     60026 TA (0.25)  | 28   
     60070 TA (0.34)  | 0    
     60125 TA (0.44)  | 37   
     60134 TA (0.46)  | 0    
     60151 TA (0.49)  | 77   
     60161 TA (0.51)  | 17   
     60210 TA (0.61)  | 0    
     60235 TA (0.66)  | 0    
     60255 TA (0.69)  | 62   
     60272 TA (0.73)  | 0    
     60289 TA (0.76)  | 0    
     60333 TA (0.84)  | 20   
     60344 TA (0.86)  | 0    
     60356 TA (0.89)  | 0    
     60414 TA (1.00)  | 0    


Rv0058     dnaB       start=60393   end=63017   len=2625    Sassetti-essential-in-vitro

     60414 TA (0.01)  | 0    
     60452 TA (0.02)  | 0    
     60537 TA (0.05)  | 0    
     60549 TA (0.06)  | 0    
     60566 TA (0.07)  | 0    
     60590 TA (0.08)  | 0    
     60611 TA (0.08)  | 0    
     60698 TA (0.12)  | 0    
     60746 TA (0.13)  | 0    
     60749 TA (0.14)  | 0    
     60792 TA (0.15)  | 0    
     60818 TA (0.16)  | 0    
     60824 TA (0.16)  | 0    
     60884 TA (0.19)  | 0    
     61003 TA (0.23)  | 0    
     61309 TA (0.35)  | 0    
     61403 TA (0.38)  | 0    
     61433 TA (0.40)  | 0    
     61549 TA (0.44)  | 0    
     61555 TA (0.44)  | 0    
     61627 TA (0.47)  | 0    
     61816 TA (0.54)  | 0    
     61887 TA (0.57)  | 0    
     61988 TA (0.61)  | 0    
     62047 TA (0.63)  | 0    
     62069 TA (0.64)  | 0    
     62115 TA (0.66)  | 0    
     62160 TA (0.67)  | 0    
     62166 TA (0.68)  | 0    
     62196 TA (0.69)  | 0    
     62208 TA (0.69)  | 0    
     62309 TA (0.73)  | 0    
     62312 TA (0.73)  | 0    
     62326 TA (0.74)  | 0    
     62571 TA (0.83)  | 0    
     62732 TA (0.89)  | 0    
     62793 TA (0.91)  | 0    
     62827 TA (0.93)  | 0    
     62973 TA (0.98)  | 0    


non-coding            start=63018   end=63195   len=178    

     63193 TA         | 63   


Rv0059     -          start=63197   end=63889   len=693     

     63211 TA (0.02)  | 1    
     63240 TA (0.06)  | 0    
     63376 TA (0.26)  | 176  
     63378 TA (0.26)  | 163  
     63430 TA (0.34)  | 0    
     63466 TA (0.39)  | 0    
     63493 TA (0.43)  | 96   
     63500 TA (0.44)  | 114  
     63520 TA (0.47)  | 0    
     63575 TA (0.55)  | 74   
     63625 TA (0.62)  | 55   
     63755 TA (0.81)  | 12   
     63757 TA (0.81)  | 64   
     63787 TA (0.85)  | 98   
     63799 TA (0.87)  | 86   
     63801 TA (0.87)  | 3    
     63824 TA (0.90)  | 10   
     63862 TA (0.96)  | 149  
     63883 TA (0.99)  | 81   
     63886 TA (0.99)  | 264  
     63889 TA (1.00)  | 11   


non-coding            start=63890   end=63904   len=15     


Rv0060     -          start=63906   end=64964   len=1059    Sassetti-essential-in-vitro

     63907 TA (0.00)  | 26   
     63917 TA (0.01)  | 0    
     64022 TA (0.11)  | 0    
     64043 TA (0.13)  | 0    
     64072 TA (0.16)  | 0    
     64178 TA (0.26)  | 0    
     64180 TA (0.26)  | 0    
     64305 TA (0.38)  | 0    
     64346 TA (0.42)  | 0    
     64419 TA (0.48)  | 0    
     64439 TA (0.50)  | 0    
     64517 TA (0.58)  | 0    
     64551 TA (0.61)  | 0    
     64571 TA (0.63)  | 0    
     64580 TA (0.64)  | 0    
     64602 TA (0.66)  | 0    
     64687 TA (0.74)  | 0    
     64690 TA (0.74)  | 0    
     64707 TA (0.76)  | 0    
     64715 TA (0.76)  | 0    
     64799 TA (0.84)  | 0    
     64822 TA (0.86)  | 0    
     64913 TA (0.95)  | 0    
     64954 TA (0.99)  | 1    


non-coding            start=64965   end=64986   len=22     

     64985 TA         | 17   


Rv0061     -          start=64988   end=65413   len=426     

     65108 TA (0.28)  | 5    
     65124 TA (0.32)  | 0    
     65168 TA (0.42)  | 3    
     65225 TA (0.56)  | 124  
     65314 TA (0.77)  | 0    
     65322 TA (0.78)  | 0    


non-coding            start=65414   end=65547   len=134    

     65433 TA         | 27   
     65499 TA         | 32   


Rv0062     celA1      start=65549   end=66691   len=1143    

     65550 TA (0.00)  | 114  
     65665 TA (0.10)  | 0    
     65691 TA (0.12)  | 54   
     65714 TA (0.14)  | 39   
     65757 TA (0.18)  | 0    
     65839 TA (0.25)  | 3    
     65932 TA (0.34)  | 16   
     65986 TA (0.38)  | 324  
     66034 TA (0.42)  | 45   
     66060 TA (0.45)  | 11   
     66064 TA (0.45)  | 52   
     66097 TA (0.48)  | 11   
     66232 TA (0.60)  | 0    
     66274 TA (0.63)  | 64   
     66363 TA (0.71)  | 27   
     66385 TA (0.73)  | 28   
     66409 TA (0.75)  | 0    
     66448 TA (0.79)  | 5    
     66510 TA (0.84)  | 3    
     66577 TA (0.90)  | 131  
     66651 TA (0.96)  | 0    
     66658 TA (0.97)  | 3    
     66691 TA (1.00)  | 11   


non-coding            start=66692   end=66918   len=227    

     66763 TA         | 0    
     66786 TA         | 0    


Rv0063     -          start=66920   end=68359   len=1440    

     67008 TA (0.06)  | 0    
     67070 TA (0.10)  | 0    
     67126 TA (0.14)  | 10   
     67135 TA (0.15)  | 0    
     67137 TA (0.15)  | 0    
     67155 TA (0.16)  | 0    
     67246 TA (0.23)  | 31   
     67289 TA (0.26)  | 13   
     67298 TA (0.26)  | 0    
     67315 TA (0.27)  | 0    
     67363 TA (0.31)  | 16   
     67897 TA (0.68)  | 0    
     67915 TA (0.69)  | 7    
     67954 TA (0.72)  | 14   
     68149 TA (0.85)  | 0    
     68184 TA (0.88)  | 11   
     68221 TA (0.90)  | 19   
     68236 TA (0.91)  | 8    
     68245 TA (0.92)  | 43   
     68255 TA (0.93)  | 3    
     68275 TA (0.94)  | 0    
     68309 TA (0.96)  | 113  
     68320 TA (0.97)  | 56   
     68359 TA (1.00)  | 37   


non-coding            start=68360   end=68615   len=256    

     68376 TA         | 0    
     68379 TA         | 43   
     68386 TA         | 74   
     68406 TA         | 0    
     68443 TA         | 0    
     68576 TA         | 0    
     68593 TA         | 0    
     68607 TA         | 0    


Rv0064     -          start=68617   end=71556   len=2940    

     68725 TA (0.04)  | 0    
     68732 TA (0.04)  | 0    
     68736 TA (0.04)  | 26   
     68791 TA (0.06)  | 0    
     68860 TA (0.08)  | 0    
     68871 TA (0.09)  | 45   
     68893 TA (0.09)  | 0    
     69043 TA (0.14)  | 0    
     69084 TA (0.16)  | 0    
     69120 TA (0.17)  | 0    
     69169 TA (0.19)  | 0    
     69189 TA (0.19)  | 13   
     69280 TA (0.23)  | 3    
     69300 TA (0.23)  | 10   
     69315 TA (0.24)  | 1    
     69338 TA (0.25)  | 161  
     69366 TA (0.25)  | 0    
     69374 TA (0.26)  | 0    
     69421 TA (0.27)  | 0    
     69443 TA (0.28)  | 0    
     69588 TA (0.33)  | 85   
     69590 TA (0.33)  | 0    
     69624 TA (0.34)  | 5    
     69651 TA (0.35)  | 0    
     69656 TA (0.35)  | 220  
     69660 TA (0.35)  | 0    
     69674 TA (0.36)  | 0    
     69743 TA (0.38)  | 15   
     69791 TA (0.40)  | 0    
     69805 TA (0.40)  | 0    
     69822 TA (0.41)  | 22   
     69849 TA (0.42)  | 27   
     69927 TA (0.45)  | 84   
     69998 TA (0.47)  | 0    
     70020 TA (0.48)  | 0    
     70027 TA (0.48)  | 2    
     70029 TA (0.48)  | 114  
     70098 TA (0.50)  | 0    
     70101 TA (0.50)  | 1    
     70134 TA (0.52)  | 0    
     70176 TA (0.53)  | 14   
     70197 TA (0.54)  | 42   
     70203 TA (0.54)  | 78   
     70205 TA (0.54)  | 0    
     70389 TA (0.60)  | 0    
     70434 TA (0.62)  | 0    
     70452 TA (0.62)  | 1    
     70458 TA (0.63)  | 0    
     70533 TA (0.65)  | 15   
     70541 TA (0.65)  | 0    
     70569 TA (0.66)  | 0    
     70582 TA (0.67)  | 0    
     70698 TA (0.71)  | 0    
     70727 TA (0.72)  | 0    
     70743 TA (0.72)  | 0    
     70820 TA (0.75)  | 0    
     70842 TA (0.76)  | 0    
     70908 TA (0.78)  | 0    
     70932 TA (0.79)  | 8    
     70962 TA (0.80)  | 0    
     70987 TA (0.81)  | 0    
     71097 TA (0.84)  | 0    
     71142 TA (0.86)  | 32   
     71157 TA (0.86)  | 11   
     71265 TA (0.90)  | 0    
     71299 TA (0.91)  | 20   
     71398 TA (0.95)  | 0    
     71518 TA (0.99)  | 0    
     71556 TA (1.00)  | 11   


non-coding            start=71557   end=71816   len=260    

     71570 TA         | 0    
     71587 TA         | 0    
     71593 TA         | 61   
     71636 TA         | 0    
     71678 TA         | 413  
     71680 TA         | 35   


Rv0065     -          start=71818   end=72219   len=402     

     71833 TA (0.04)  | 7    
     71921 TA (0.26)  | 0    
     72030 TA (0.53)  | 29   
     72048 TA (0.57)  | 0    
     72075 TA (0.64)  | 34   
     72088 TA (0.67)  | 0    
     72108 TA (0.72)  | 0    
     72120 TA (0.75)  | 0    


non-coding            start=72220   end=72269   len=50     

     72254 TA         | 0    


Rv0066c    icd2       start=72271   end=74508   len=2238    

     72332 TA (0.97)  | 0    
     72355 TA (0.96)  | 6    
     72358 TA (0.96)  | 0    
     72387 TA (0.95)  | 0    
     72505 TA (0.89)  | 0    
     72517 TA (0.89)  | 0    
     72611 TA (0.85)  | 0    
     72635 TA (0.84)  | 0    
     72653 TA (0.83)  | 0    
     72769 TA (0.78)  | 0    
     72825 TA (0.75)  | 0    
     72856 TA (0.74)  | 0    
     72922 TA (0.71)  | 0    
     72988 TA (0.68)  | 9    
     73030 TA (0.66)  | 0    
     73246 TA (0.56)  | 0    
     73348 TA (0.52)  | 25   
     73414 TA (0.49)  | 2    
     73493 TA (0.45)  | 0    
     73548 TA (0.43)  | 0    
     73603 TA (0.40)  | 0    
     73681 TA (0.37)  | 1    
     73798 TA (0.32)  | 20   
     73960 TA (0.24)  | 0    
     73986 TA (0.23)  | 1    
     74044 TA (0.21)  | 0    
     74094 TA (0.18)  | 0    
     74128 TA (0.17)  | 0    
     74176 TA (0.15)  | 0    
     74191 TA (0.14)  | 0    
     74223 TA (0.13)  | 0    
     74280 TA (0.10)  | 0    
     74312 TA (0.09)  | 0    
     74319 TA (0.08)  | 0    
     74341 TA (0.07)  | 0    
     74373 TA (0.06)  | 0    
     74446 TA (0.03)  | 6    
     74482 TA (0.01)  | 0    


non-coding            start=74509   end=74624   len=116    

     74561 TA         | 53   
     74571 TA         | 0    
     74577 TA         | 0    


Rv0067c    -          start=74626   end=75195   len=570     

     74695 TA (0.88)  | 17   
     74721 TA (0.83)  | 0    
     74748 TA (0.78)  | 4    
     74760 TA (0.76)  | 6    
     74907 TA (0.51)  | 1    
     75046 TA (0.26)  | 2    
     75048 TA (0.26)  | 59   
     75102 TA (0.16)  | 11   
     75127 TA (0.12)  | 0    
     75141 TA (0.09)  | 6    
     75155 TA (0.07)  | 0    
     75188 TA (0.01)  | 120  


non-coding            start=75196   end=75296   len=101    

     75202 TA         | 0    
     75241 TA         | 0    
     75243 TA         | 0    
     75252 TA         | 0    
     75274 TA         | 0    
     75285 TA         | 103  


Rv0068     -          start=75298   end=76209   len=912     

     75499 TA (0.22)  | 157  
     75612 TA (0.34)  | 325  
     75614 TA (0.35)  | 54   
     75807 TA (0.56)  | 0    
     75825 TA (0.58)  | 3    
     75861 TA (0.62)  | 13   
     75880 TA (0.64)  | 0    
     75982 TA (0.75)  | 0    
     76068 TA (0.84)  | 0    
     76096 TA (0.88)  | 12   
     76104 TA (0.88)  | 0    
     76197 TA (0.99)  | 0    


non-coding            start=76210   end=76232   len=23     


Rv0069c    sdaA       start=76234   end=77619   len=1386    

     76297 TA (0.95)  | 0    
     76714 TA (0.65)  | 0    
     76726 TA (0.64)  | 0    
     76888 TA (0.53)  | 0    
     77004 TA (0.44)  | 0    
     77054 TA (0.41)  | 0    
     77107 TA (0.37)  | 0    
     77191 TA (0.31)  | 0    
     77288 TA (0.24)  | 1    
     77384 TA (0.17)  | 0    
     77421 TA (0.14)  | 81   
     77529 TA (0.06)  | 106  


Rv0070c    glyA2      start=77616   end=78893   len=1278    

     77640 TA (0.98)  | 0    
     77649 TA (0.97)  | 0    
     77837 TA (0.83)  | 4    
     77924 TA (0.76)  | 0    
     77954 TA (0.73)  | 0    
     78292 TA (0.47)  | 1    
     78363 TA (0.41)  | 0    
     78441 TA (0.35)  | 25   
     78462 TA (0.34)  | 13   
     78477 TA (0.33)  | 0    
     78566 TA (0.26)  | 13   
     78627 TA (0.21)  | 31   
     78661 TA (0.18)  | 0    
     78702 TA (0.15)  | 192  
     78705 TA (0.15)  | 34   
     78720 TA (0.14)  | 0    
     78732 TA (0.13)  | 0    
     78783 TA (0.09)  | 85   


non-coding            start=78894   end=79481   len=588    

     78920 TA         | 0    
     79151 TA         | 85   
     79255 TA         | 99   
     79324 TA         | 149  
     79364 TA         | 25   
     79397 TA         | 115  
     79426 TA         | 0    
     79473 TA         | 0    


Rv0071     -          start=79483   end=80190   len=708     

     79484 TA (0.00)  | 63   
     79723 TA (0.34)  | 0    
     79786 TA (0.43)  | 133  
     79824 TA (0.48)  | 0    
     79893 TA (0.58)  | 401  
     79916 TA (0.61)  | 45   
     80114 TA (0.89)  | 3    
     80142 TA (0.93)  | 0    
     80148 TA (0.94)  | 0    


non-coding            start=80191   end=80619   len=429    

     80227 TA         | 148  
     80351 TA         | 0    
     80384 TA         | 0    
     80425 TA         | 16   
     80520 TA         | 5    
     80550 TA         | 16   
     80611 TA         | 0    


Rv0072     -          start=80621   end=81670   len=1050    

     80786 TA (0.16)  | 119  
     80831 TA (0.20)  | 0    
     81164 TA (0.52)  | 50   
     81178 TA (0.53)  | 36   
     81195 TA (0.55)  | 0    
     81215 TA (0.57)  | 424  
     81219 TA (0.57)  | 194  
     81244 TA (0.59)  | 0    
     81373 TA (0.72)  | 47   
     81395 TA (0.74)  | 15   
     81444 TA (0.78)  | 9    
     81461 TA (0.80)  | 4    
     81551 TA (0.89)  | 0    
     81565 TA (0.90)  | 191  
     81575 TA (0.91)  | 0    
     81609 TA (0.94)  | 74   
     81670 TA (1.00)  | 0    


Rv0073     -          start=81673   end=82665   len=993     

     81711 TA (0.04)  | 23   
     81714 TA (0.04)  | 121  
     81726 TA (0.05)  | 0    
     81734 TA (0.06)  | 17   
     81895 TA (0.22)  | 74   
     81918 TA (0.25)  | 30   
     81926 TA (0.25)  | 15   
     82003 TA (0.33)  | 11   
     82037 TA (0.37)  | 11   
     82360 TA (0.69)  | 142  
     82416 TA (0.75)  | 32   
     82503 TA (0.84)  | 17   
     82516 TA (0.85)  | 91   
     82584 TA (0.92)  | 19   
     82586 TA (0.92)  | 14   
     82665 TA (1.00)  | 0    


non-coding            start=82666   end=82743   len=78     

     82685 TA         | 15   


Rv0074     -          start=82745   end=83980   len=1236    

     82764 TA (0.02)  | 0    
     82806 TA (0.05)  | 0    
     82825 TA (0.06)  | 0    
     82911 TA (0.13)  | 4    
     82995 TA (0.20)  | 7    
     83113 TA (0.30)  | 89   
     83140 TA (0.32)  | 0    
     83238 TA (0.40)  | 0    
     83325 TA (0.47)  | 0    
     83356 TA (0.49)  | 0    
     83402 TA (0.53)  | 35   
     83408 TA (0.54)  | 0    
     83565 TA (0.66)  | 0    
     83584 TA (0.68)  | 1    
     83737 TA (0.80)  | 32   
     83845 TA (0.89)  | 27   
     83939 TA (0.97)  | 12   
     83945 TA (0.97)  | 12   
     83965 TA (0.99)  | 0    
     83980 TA (1.00)  | 0    


non-coding            start=83981   end=83991   len=11     

     83991 TA         | 0    


Rv0075     -          start=83993   end=85165   len=1173    

     84064 TA (0.06)  | 2    
     84080 TA (0.07)  | 75   
     84172 TA (0.15)  | 0    
     84232 TA (0.20)  | 19   
     84312 TA (0.27)  | 0    
     84352 TA (0.31)  | 85   
     84433 TA (0.38)  | 279  
     84492 TA (0.43)  | 7    
     84507 TA (0.44)  | 0    
     84519 TA (0.45)  | 23   
     84542 TA (0.47)  | 70   
     84558 TA (0.48)  | 0    
     84616 TA (0.53)  | 273  
     84741 TA (0.64)  | 0    
     84810 TA (0.70)  | 0    
     84832 TA (0.72)  | 272  
     84871 TA (0.75)  | 99   
     84917 TA (0.79)  | 49   
     84929 TA (0.80)  | 4    
     84951 TA (0.82)  | 10   
     84955 TA (0.82)  | 62   
     85009 TA (0.87)  | 32   
     85112 TA (0.95)  | 86   
     85134 TA (0.97)  | 21   
     85165 TA (1.00)  | 0    


non-coding            start=85166   end=85178   len=13     

     85177 TA         | 47   


Rv0076c    -          start=85180   end=85569   len=390     

     85222 TA (0.89)  | 134  
     85275 TA (0.75)  | 14   
     85299 TA (0.69)  | 120  


non-coding            start=85570   end=85631   len=62     

     85574 TA         | 33   


Rv0077c    -          start=85633   end=86463   len=831     

     85636 TA (1.00)  | 19   
     85719 TA (0.90)  | 28   
     85872 TA (0.71)  | 0    
     85914 TA (0.66)  | 0    
     85975 TA (0.59)  | 23   
     85985 TA (0.58)  | 0    
     86102 TA (0.43)  | 86   
     86134 TA (0.40)  | 0    
     86271 TA (0.23)  | 0    
     86279 TA (0.22)  | 48   
     86358 TA (0.13)  | 47   
     86377 TA (0.10)  | 31   
     86428 TA (0.04)  | 2    
     86435 TA (0.03)  | 2    
     86447 TA (0.02)  | 0    


non-coding            start=86464   end=86523   len=60     

     86485 TA         | 0    
     86491 TA         | 0    
     86508 TA         | 0    
     86513 TA         | 0    


Rv0078     -          start=86525   end=87130   len=606     

     86526 TA (0.00)  | 0    
     86612 TA (0.14)  | 11   
     86620 TA (0.16)  | 0    
     86680 TA (0.26)  | 11   
     86697 TA (0.28)  | 0    
     86708 TA (0.30)  | 0    
     86834 TA (0.51)  | 22   
     86923 TA (0.66)  | 11   
     87123 TA (0.99)  | 17   
     87130 TA (1.00)  | 13   


non-coding            start=87131   end=87203   len=73     


Rv0078A    -          start=87205   end=87798   len=594     

     87275 TA (0.88)  | 0    
     87287 TA (0.86)  | 0    
     87308 TA (0.82)  | 54   
     87342 TA (0.77)  | 0    
     87432 TA (0.62)  | 0    
     87585 TA (0.36)  | 0    
     87604 TA (0.33)  | 76   
     87614 TA (0.31)  | 60   
     87630 TA (0.28)  | 27   
     87773 TA (0.04)  | 10   


non-coding            start=87799   end=88199   len=401    

     87874 TA         | 5    
     87954 TA         | 98   
     88014 TA         | 0    
     88075 TA         | 9    


Rv0079     -          start=88201   end=89022   len=822     

     88231 TA (0.04)  | 83   
     88279 TA (0.09)  | 20   
     88298 TA (0.12)  | 0    
     88426 TA (0.27)  | 18   
     88438 TA (0.29)  | 20   
     88453 TA (0.31)  | 3    
     88603 TA (0.49)  | 4    
     88630 TA (0.52)  | 27   
     88664 TA (0.56)  | 0    
     88680 TA (0.58)  | 23   
     88731 TA (0.64)  | 0    
     88777 TA (0.70)  | 51   
     88953 TA (0.91)  | 18   
     88962 TA (0.93)  | 0    


Rv0080     -          start=89019   end=89477   len=459     

     89270 TA (0.55)  | 1    
     89369 TA (0.76)  | 0    
     89382 TA (0.79)  | 75   
     89470 TA (0.98)  | 0    
     89477 TA (1.00)  | 0    


non-coding            start=89478   end=89570   len=93     

     89515 TA         | 0    
     89522 TA         | 0    
     89548 TA         | 0    


Rv0081     -          start=89572   end=89916   len=345     

     89592 TA (0.06)  | 70   
     89746 TA (0.50)  | 12   
     89796 TA (0.65)  | 25   
     89816 TA (0.71)  | 0    
     89884 TA (0.90)  | 0    
     89916 TA (1.00)  | 10   


non-coding            start=89917   end=89919   len=3      


Rv0082     -          start=89921   end=90400   len=480     

     89981 TA (0.12)  | 23   
     89993 TA (0.15)  | 0    
     90014 TA (0.19)  | 0    
     90100 TA (0.37)  | 0    
     90239 TA (0.66)  | 0    
     90289 TA (0.77)  | 0    
     90320 TA (0.83)  | 0    


Rv0083     -          start=90397   end=92319   len=1923    

     90496 TA (0.05)  | 0    
     90586 TA (0.10)  | 0    
     90606 TA (0.11)  | 0    
     90618 TA (0.11)  | 0    
     90810 TA (0.21)  | 2    
     90934 TA (0.28)  | 1    
     90938 TA (0.28)  | 64   
     91071 TA (0.35)  | 40   
     91164 TA (0.40)  | 30   
     91215 TA (0.43)  | 0    
     91280 TA (0.46)  | 0    
     91290 TA (0.46)  | 0    
     91352 TA (0.50)  | 0    
     91936 TA (0.80)  | 0    
     92034 TA (0.85)  | 108  
     92133 TA (0.90)  | 0    
     92135 TA (0.90)  | 7    
     92154 TA (0.91)  | 0    
     92193 TA (0.93)  | 72   
     92195 TA (0.93)  | 22   
     92268 TA (0.97)  | 0    
     92277 TA (0.98)  | 28   
     92293 TA (0.99)  | 0    


non-coding            start=92320   end=92323   len=4      


Rv0084     hycD       start=92325   end=93275   len=951     

     92333 TA (0.01)  | 80   
     92337 TA (0.01)  | 6    
     92392 TA (0.07)  | 0    
     92406 TA (0.09)  | 0    
     92637 TA (0.33)  | 0    
     92815 TA (0.52)  | 0    
     92856 TA (0.56)  | 0    
     92972 TA (0.68)  | 8    
     93198 TA (0.92)  | 0    


non-coding            start=93276   end=93284   len=9      


Rv0085     hycP       start=93286   end=93948   len=663     Sassetti-essential-in-vitro

     93293 TA (0.01)  | 0    
     93433 TA (0.22)  | 0    
     93602 TA (0.48)  | 0    
     93772 TA (0.73)  | 7    


Rv0086     hycQ       start=93948   end=95414   len=1467    Sassetti-essential-in-vitro

     94214 TA (0.18)  | 0    
     94243 TA (0.20)  | 0    
     94255 TA (0.21)  | 0    
     94268 TA (0.22)  | 0    
     94344 TA (0.27)  | 0    
     94427 TA (0.33)  | 19   
     94471 TA (0.36)  | 0    
     94484 TA (0.37)  | 9    
     94537 TA (0.40)  | 0    
     94563 TA (0.42)  | 0    
     94610 TA (0.45)  | 0    
     94775 TA (0.56)  | 0    
     94871 TA (0.63)  | 4    
     95041 TA (0.75)  | 0    
     95409 TA (1.00)  | 0    


Rv0087     hycE       start=95411   end=96889   len=1479    

     95444 TA (0.02)  | 0    
     95462 TA (0.03)  | 2    
     95548 TA (0.09)  | 0    
     95566 TA (0.10)  | 0    
     95593 TA (0.12)  | 0    
     95610 TA (0.13)  | 0    
     95635 TA (0.15)  | 0    
     95683 TA (0.18)  | 0    
     95726 TA (0.21)  | 0    
     95796 TA (0.26)  | 0    
     95839 TA (0.29)  | 3    
     96142 TA (0.49)  | 29   
     96187 TA (0.52)  | 0    
     96266 TA (0.58)  | 0    
     96318 TA (0.61)  | 0    
     96391 TA (0.66)  | 1    
     96457 TA (0.71)  | 58   
     96512 TA (0.74)  | 8    
     96565 TA (0.78)  | 0    
     96641 TA (0.83)  | 7    
     96646 TA (0.84)  | 0    
     96654 TA (0.84)  | 0    
     96687 TA (0.86)  | 0    
     96717 TA (0.88)  | 0    
     96871 TA (0.99)  | 0    
     96889 TA (1.00)  | 3    


non-coding            start=96890   end=96922   len=33     

     96911 TA         | 0    
     96919 TA         | 0    


Rv0088     -          start=96924   end=97598   len=675     

     96935 TA (0.02)  | 27   
     96973 TA (0.07)  | 13   
     96979 TA (0.08)  | 0    
     97070 TA (0.22)  | 22   
     97101 TA (0.26)  | 24   
     97272 TA (0.52)  | 0    
     97284 TA (0.53)  | 0    
     97329 TA (0.60)  | 0    
     97334 TA (0.61)  | 0    
     97398 TA (0.70)  | 0    
     97469 TA (0.81)  | 0    
     97508 TA (0.87)  | 87   
     97580 TA (0.97)  | 17   
     97591 TA (0.99)  | 0    


non-coding            start=97599   end=97753   len=155    

     97622 TA         | 0    
     97667 TA         | 68   
     97687 TA         | 32   
     97706 TA         | 14   
     97717 TA         | 0    


Rv0089     -          start=97755   end=98348   len=594     

     97787 TA (0.05)  | 0    
     97822 TA (0.11)  | 0    
     97887 TA (0.22)  | 36   
     97892 TA (0.23)  | 1    
     98091 TA (0.57)  | 52   
     98151 TA (0.67)  | 20   
     98259 TA (0.85)  | 45   
     98296 TA (0.91)  | 0    
     98312 TA (0.94)  | 0    
     98329 TA (0.97)  | 11   
     98348 TA (1.00)  | 0    


non-coding            start=98349   end=98475   len=127    

     98378 TA         | 7    
     98395 TA         | 0    
     98436 TA         | 0    
     98467 TA         | 115  


Rv0090     -          start=98477   end=99247   len=771     

     98551 TA (0.10)  | 0    
     98612 TA (0.18)  | 32   
     98691 TA (0.28)  | 15   
     98708 TA (0.30)  | 30   
     98750 TA (0.35)  | 0    
     98817 TA (0.44)  | 17   
     98835 TA (0.46)  | 0    
     98962 TA (0.63)  | 55   
     99022 TA (0.71)  | 55   
     99136 TA (0.85)  | 2    
     99150 TA (0.87)  | 13   
     99187 TA (0.92)  | 193  


non-coding            start=99248   end=99679   len=432    

     99321 TA         | 23   
     99342 TA         | 0    
     99443 TA         | 5    
     99545 TA         | 3    
     99608 TA         | 0    
     99637 TA         | 0    


Rv0091     mtn        start=99681   end=100448  len=768     

     99731 TA (0.07)  | 0    
     99790 TA (0.14)  | 0    
     99847 TA (0.22)  | 0    
     99939 TA (0.34)  | 201  
    100019 TA (0.44)  | 79   
    100067 TA (0.50)  | 0    
    100175 TA (0.64)  | 97   
    100178 TA (0.65)  | 3    
    100205 TA (0.68)  | 147  
    100255 TA (0.75)  | 0    
    100309 TA (0.82)  | 0    


non-coding            start=100449  end=100578  len=130    

    100458 TA         | 0    
    100504 TA         | 63   
    100516 TA         | 776  


Rv0092     ctpA       start=100580  end=102865  len=2286    

    100628 TA (0.02)  | 10   
    100804 TA (0.10)  | 0    
    100886 TA (0.13)  | 0    
    100982 TA (0.18)  | 128  
    101081 TA (0.22)  | 15   
    101094 TA (0.22)  | 34   
    101122 TA (0.24)  | 138  
    101165 TA (0.26)  | 27   
    101193 TA (0.27)  | 179  
    101197 TA (0.27)  | 0    
    101245 TA (0.29)  | 26   
    101318 TA (0.32)  | 41   
    101330 TA (0.33)  | 0    
    101408 TA (0.36)  | 79   
    101642 TA (0.46)  | 0    
    101685 TA (0.48)  | 0    
    101696 TA (0.49)  | 0    
    101714 TA (0.50)  | 7    
    101849 TA (0.56)  | 0    
    101863 TA (0.56)  | 0    
    102092 TA (0.66)  | 0    
    102134 TA (0.68)  | 0    
    102230 TA (0.72)  | 14   
    102384 TA (0.79)  | 0    
    102455 TA (0.82)  | 4    
    102530 TA (0.85)  | 216  
    102611 TA (0.89)  | 40   
    102682 TA (0.92)  | 0    
    102808 TA (0.97)  | 0    
    102815 TA (0.98)  | 0    


Rv0093c    -          start=102812  end=103660  len=849     

    102815 TA (1.00)  | 0    
    102888 TA (0.91)  | 0    
    103040 TA (0.73)  | 14   
    103051 TA (0.72)  | 0    
    103105 TA (0.65)  | 0    
    103213 TA (0.53)  | 1    
    103404 TA (0.30)  | 7    
    103533 TA (0.15)  | 10   
    103629 TA (0.04)  | 13   


non-coding            start=103661  end=103705  len=45     


Rv0094c    -          start=103707  end=104660  len=954     

    103808 TA (0.89)  | 7    
    103956 TA (0.74)  | 127  
    104033 TA (0.66)  | 18   
    104049 TA (0.64)  | 80   
    104091 TA (0.60)  | 22   
    104112 TA (0.57)  | 43   
    104156 TA (0.53)  | 26   
    104423 TA (0.25)  | 0    
    104463 TA (0.21)  | 32   
    104471 TA (0.20)  | 24   
    104490 TA (0.18)  | 89   
    104561 TA (0.10)  | 30   
    104586 TA (0.08)  | 0    
    104610 TA (0.05)  | 13   


non-coding            start=104661  end=104800  len=140    


Rv0095c    -          start=104802  end=105212  len=411     

    104805 TA (0.99)  | 0    
    104951 TA (0.64)  | 0    
    105088 TA (0.30)  | 0    
    105095 TA (0.28)  | 0    
    105111 TA (0.25)  | 0    
    105145 TA (0.16)  | 0    
    105176 TA (0.09)  | 0    
    105187 TA (0.06)  | 71   
    105197 TA (0.04)  | 5    
    105207 TA (0.01)  | 10   


non-coding            start=105213  end=105319  len=107    

    105248 TA         | 0    
    105258 TA         | 0    
    105287 TA         | 37   
    105318 TA         | 0    


Rv0096     PPE1       start=105321  end=106712  len=1392    

    105328 TA (0.01)  | 182  
    105330 TA (0.01)  | 87   
    105415 TA (0.07)  | 56   
    105425 TA (0.07)  | 11   
    105506 TA (0.13)  | 95   
    105527 TA (0.15)  | 18   
    105585 TA (0.19)  | 52   
    105602 TA (0.20)  | 38   
    105731 TA (0.29)  | 114  
    105773 TA (0.32)  | 12   
    105807 TA (0.35)  | 0    
    105862 TA (0.39)  | 0    
    105870 TA (0.39)  | 0    
    105876 TA (0.40)  | 29   
    105907 TA (0.42)  | 30   
    105932 TA (0.44)  | 0    
    105938 TA (0.44)  | 0    
    105981 TA (0.47)  | 0    
    106016 TA (0.50)  | 0    
    106031 TA (0.51)  | 0    
    106037 TA (0.51)  | 29   
    106040 TA (0.52)  | 0    
    106049 TA (0.52)  | 0    
    106104 TA (0.56)  | 0    
    106153 TA (0.60)  | 5    
    106322 TA (0.72)  | 93   
    106354 TA (0.74)  | 5    
    106366 TA (0.75)  | 3    
    106482 TA (0.83)  | 0    
    106490 TA (0.84)  | 7    
    106534 TA (0.87)  | 0    
    106600 TA (0.92)  | 0    
    106666 TA (0.97)  | 93   
    106687 TA (0.98)  | 5    


non-coding            start=106713  end=106729  len=17     


Rv0097     -          start=106731  end=107600  len=870     

    106741 TA (0.01)  | 25   
    106804 TA (0.08)  | 16   
    106806 TA (0.09)  | 1    
    106828 TA (0.11)  | 17   
    106835 TA (0.12)  | 0    
    106857 TA (0.14)  | 0    
    106905 TA (0.20)  | 4    
    106925 TA (0.22)  | 0    
    106928 TA (0.23)  | 0    
    106940 TA (0.24)  | 107  
    107023 TA (0.34)  | 0    
    107030 TA (0.34)  | 21   
    107032 TA (0.35)  | 113  
    107038 TA (0.35)  | 22   
    107105 TA (0.43)  | 46   
    107225 TA (0.57)  | 0    
    107244 TA (0.59)  | 76   
    107277 TA (0.63)  | 30   
    107287 TA (0.64)  | 104  
    107327 TA (0.69)  | 108  
    107435 TA (0.81)  | 0    
    107451 TA (0.83)  | 40   
    107455 TA (0.83)  | 4    
    107465 TA (0.84)  | 29   
    107552 TA (0.94)  | 0    
    107591 TA (0.99)  | 0    


Rv0098     -          start=107597  end=108148  len=552     

    107695 TA (0.18)  | 17   
    107716 TA (0.22)  | 13   
    107734 TA (0.25)  | 9    
    107764 TA (0.30)  | 0    
    107794 TA (0.36)  | 3    
    107796 TA (0.36)  | 9    
    107857 TA (0.47)  | 0    
    107926 TA (0.60)  | 114  
    107946 TA (0.63)  | 99   
    108058 TA (0.84)  | 0    
    108128 TA (0.96)  | 0    
    108148 TA (1.00)  | 0    


non-coding            start=108149  end=108151  len=3      


Rv0099     fadD10     start=108153  end=109775  len=1623    

    108178 TA (0.02)  | 17   
    108196 TA (0.03)  | 0    
    108271 TA (0.07)  | 0    
    108284 TA (0.08)  | 0    
    108343 TA (0.12)  | 0    
    108355 TA (0.12)  | 1    
    108392 TA (0.15)  | 2    
    108564 TA (0.25)  | 43   
    108585 TA (0.27)  | 0    
    108595 TA (0.27)  | 0    
    108691 TA (0.33)  | 0    
    108717 TA (0.35)  | 2    
    108806 TA (0.40)  | 5    
    108849 TA (0.43)  | 0    
    108853 TA (0.43)  | 284  
    108898 TA (0.46)  | 0    
    108951 TA (0.49)  | 10   
    108975 TA (0.51)  | 1    
    109023 TA (0.54)  | 0    
    109031 TA (0.54)  | 0    
    109069 TA (0.56)  | 0    
    109078 TA (0.57)  | 34   
    109103 TA (0.59)  | 0    
    109196 TA (0.64)  | 0    
    109214 TA (0.65)  | 1    
    109225 TA (0.66)  | 0    
    109243 TA (0.67)  | 0    
    109284 TA (0.70)  | 7    
    109291 TA (0.70)  | 40   
    109316 TA (0.72)  | 0    
    109409 TA (0.77)  | 15   
    109520 TA (0.84)  | 3    


non-coding            start=109776  end=109778  len=3      


Rv0100     -          start=109780  end=110016  len=237     

    109821 TA (0.17)  | 106  
    109823 TA (0.18)  | 0    
    109915 TA (0.57)  | 65   
    110016 TA (1.00)  | 0    


Rv0101     nrp        start=109998  end=117536  len=7539    

    110016 TA (0.00)  | 0    
    110039 TA (0.01)  | 29   
    110059 TA (0.01)  | 0    
    110073 TA (0.01)  | 68   
    110075 TA (0.01)  | 116  
    110093 TA (0.01)  | 0    
    110148 TA (0.02)  | 70   
    110198 TA (0.03)  | 0    
    110220 TA (0.03)  | 0    
    110314 TA (0.04)  | 24   
    110339 TA (0.05)  | 7    
    110423 TA (0.06)  | 19   
    110472 TA (0.06)  | 0    
    110573 TA (0.08)  | 5    
    110599 TA (0.08)  | 0    
    110710 TA (0.09)  | 14   
    110915 TA (0.12)  | 0    
    110928 TA (0.12)  | 0    
    110957 TA (0.13)  | 0    
    110969 TA (0.13)  | 0    
    111012 TA (0.13)  | 0    
    111082 TA (0.14)  | 0    
    111147 TA (0.15)  | 17   
    111210 TA (0.16)  | 0    
    111404 TA (0.19)  | 0    
    111527 TA (0.20)  | 0    
    111577 TA (0.21)  | 0    
    111725 TA (0.23)  | 3    
    111748 TA (0.23)  | 0    
    111821 TA (0.24)  | 0    
    111937 TA (0.26)  | 0    
    112086 TA (0.28)  | 0    
    112111 TA (0.28)  | 0    
    112172 TA (0.29)  | 269  
    112272 TA (0.30)  | 0    
    112323 TA (0.31)  | 0    
    112337 TA (0.31)  | 0    
    112501 TA (0.33)  | 0    
    112512 TA (0.33)  | 0    
    112702 TA (0.36)  | 3    
    112776 TA (0.37)  | 0    
    112905 TA (0.39)  | 0    
    112921 TA (0.39)  | 92   
    112925 TA (0.39)  | 77   
    112969 TA (0.39)  | 2    
    112991 TA (0.40)  | 0    
    113032 TA (0.40)  | 14   
    113094 TA (0.41)  | 20   
    113112 TA (0.41)  | 3    
    113132 TA (0.42)  | 0    
    113165 TA (0.42)  | 0    
    113173 TA (0.42)  | 0    
    113226 TA (0.43)  | 0    
    113394 TA (0.45)  | 4    
    113461 TA (0.46)  | 75   
    113516 TA (0.47)  | 4    
    113570 TA (0.47)  | 203  
    113579 TA (0.47)  | 4    
    113651 TA (0.48)  | 0    
    113674 TA (0.49)  | 0    
    113711 TA (0.49)  | 0    
    113826 TA (0.51)  | 3    
    113923 TA (0.52)  | 5    
    114032 TA (0.54)  | 10   
    114048 TA (0.54)  | 20   
    114228 TA (0.56)  | 0    
    114250 TA (0.56)  | 0    
    114284 TA (0.57)  | 0    
    114325 TA (0.57)  | 45   
    114436 TA (0.59)  | 0    
    114511 TA (0.60)  | 33   
    114557 TA (0.60)  | 105  
    114588 TA (0.61)  | 0    
    114704 TA (0.62)  | 0    
    114849 TA (0.64)  | 0    
    114857 TA (0.64)  | 0    
    114902 TA (0.65)  | 0    
    114911 TA (0.65)  | 15   
    114925 TA (0.65)  | 0    
    115034 TA (0.67)  | 24   
    115077 TA (0.67)  | 104  
    115296 TA (0.70)  | 7    
    115304 TA (0.70)  | 0    
    115338 TA (0.71)  | 0    
    115417 TA (0.72)  | 5    
    115434 TA (0.72)  | 0    
    115460 TA (0.72)  | 139  
    115490 TA (0.73)  | 0    
    115562 TA (0.74)  | 36   
    115649 TA (0.75)  | 0    
    115701 TA (0.76)  | 24   
    115716 TA (0.76)  | 0    
    115752 TA (0.76)  | 0    
    115760 TA (0.76)  | 0    
    115815 TA (0.77)  | 0    
    115835 TA (0.77)  | 67   
    115857 TA (0.78)  | 49   
    115925 TA (0.79)  | 43   
    115933 TA (0.79)  | 0    
    115943 TA (0.79)  | 0    
    116074 TA (0.81)  | 0    
    116097 TA (0.81)  | 0    
    116151 TA (0.82)  | 0    
    116319 TA (0.84)  | 0    
    116363 TA (0.84)  | 103  
    116473 TA (0.86)  | 0    
    116648 TA (0.88)  | 0    
    116707 TA (0.89)  | 0    
    116732 TA (0.89)  | 39   
    116802 TA (0.90)  | 0    
    116846 TA (0.91)  | 0    
    116954 TA (0.92)  | 32   
    117013 TA (0.93)  | 0    
    117038 TA (0.93)  | 0    
    117167 TA (0.95)  | 114  
    117196 TA (0.95)  | 0    
    117212 TA (0.96)  | 227  
    117239 TA (0.96)  | 0    
    117246 TA (0.96)  | 4    
    117379 TA (0.98)  | 0    
    117503 TA (1.00)  | 23   
    117516 TA (1.00)  | 93   
    117536 TA (1.00)  | 445  


non-coding            start=117537  end=117709  len=173    

    117550 TA         | 0    
    117621 TA         | 19   
    117639 TA         | 10   
    117647 TA         | 0    
    117701 TA         | 37   


Rv0102     -          start=117711  end=119696  len=1986    Sassetti-essential-in-vitro

    117730 TA (0.01)  | 0    
    117786 TA (0.04)  | 0    
    117860 TA (0.08)  | 0    
    117881 TA (0.09)  | 0    
    118005 TA (0.15)  | 0    
    118071 TA (0.18)  | 0    
    118108 TA (0.20)  | 0    
    118138 TA (0.22)  | 0    
    118149 TA (0.22)  | 0    
    118238 TA (0.27)  | 0    
    118312 TA (0.30)  | 0    
    118340 TA (0.32)  | 0    
    118446 TA (0.37)  | 0    
    118481 TA (0.39)  | 0    
    118499 TA (0.40)  | 0    
    118563 TA (0.43)  | 0    
    118686 TA (0.49)  | 0    
    118702 TA (0.50)  | 0    
    118760 TA (0.53)  | 0    
    118785 TA (0.54)  | 0    
    118816 TA (0.56)  | 0    
    118856 TA (0.58)  | 0    
    118891 TA (0.59)  | 0    
    118947 TA (0.62)  | 0    
    118968 TA (0.63)  | 0    
    118976 TA (0.64)  | 0    
    119091 TA (0.69)  | 0    
    119210 TA (0.75)  | 0    
    119212 TA (0.76)  | 0    
    119219 TA (0.76)  | 0    
    119239 TA (0.77)  | 0    
    119252 TA (0.78)  | 0    
    119300 TA (0.80)  | 0    
    119309 TA (0.80)  | 0    
    119354 TA (0.83)  | 0    
    119434 TA (0.87)  | 0    
    119446 TA (0.87)  | 0    
    119453 TA (0.88)  | 0    
    119529 TA (0.92)  | 0    
    119569 TA (0.94)  | 0    
    119633 TA (0.97)  | 0    
    119657 TA (0.98)  | 0    


non-coding            start=119697  end=119910  len=214    

    119729 TA         | 0    
    119747 TA         | 22   


Rv0103c    ctpB       start=119912  end=122170  len=2259    

    119915 TA (1.00)  | 0    
    119935 TA (0.99)  | 0    
    120044 TA (0.94)  | 0    
    120120 TA (0.91)  | 8    
    120255 TA (0.85)  | 62   
    120309 TA (0.82)  | 115  
    120409 TA (0.78)  | 0    
    120573 TA (0.71)  | 0    
    120625 TA (0.68)  | 1    
    120790 TA (0.61)  | 17   
    120881 TA (0.57)  | 4    
    120891 TA (0.57)  | 449  
    120901 TA (0.56)  | 32   
    120939 TA (0.54)  | 62   
    120988 TA (0.52)  | 3    
    121170 TA (0.44)  | 0    
    121180 TA (0.44)  | 0    
    121250 TA (0.41)  | 0    
    121290 TA (0.39)  | 72   
    121390 TA (0.35)  | 0    
    121396 TA (0.34)  | 68   
    121441 TA (0.32)  | 18   
    121499 TA (0.30)  | 0    
    121547 TA (0.28)  | 37   
    121765 TA (0.18)  | 120  
    121769 TA (0.18)  | 230  
    121855 TA (0.14)  | 27   
    121915 TA (0.11)  | 25   
    121949 TA (0.10)  | 0    
    122044 TA (0.06)  | 9    
    122103 TA (0.03)  | 60   


non-coding            start=122171  end=122312  len=142    

    122192 TA         | 8    
    122210 TA         | 97   
    122219 TA         | 104  
    122230 TA         | 8    
    122242 TA         | 62   
    122303 TA         | 66   


Rv0104     -          start=122314  end=123828  len=1515    

    122387 TA (0.05)  | 0    
    122443 TA (0.09)  | 54   
    122493 TA (0.12)  | 46   
    122541 TA (0.15)  | 299  
    122565 TA (0.17)  | 38   
    122595 TA (0.19)  | 50   
    122608 TA (0.19)  | 171  
    122642 TA (0.22)  | 0    
    122654 TA (0.22)  | 2    
    122695 TA (0.25)  | 28   
    122763 TA (0.30)  | 0    
    122833 TA (0.34)  | 69   
    122835 TA (0.34)  | 70   
    122991 TA (0.45)  | 33   
    123011 TA (0.46)  | 70   
    123048 TA (0.48)  | 131  
    123121 TA (0.53)  | 0    
    123220 TA (0.60)  | 0    
    123242 TA (0.61)  | 0    
    123345 TA (0.68)  | 58   
    123469 TA (0.76)  | 0    
    123492 TA (0.78)  | 0    
    123519 TA (0.80)  | 44   
    123521 TA (0.80)  | 101  
    123611 TA (0.86)  | 125  
    123670 TA (0.90)  | 0    
    123771 TA (0.96)  | 0    
    123828 TA (1.00)  | 90   


non-coding            start=123829  end=123975  len=147    

    123872 TA         | 72   
    123895 TA         | 39   
    123905 TA         | 99   
    123909 TA         | 177  
    123911 TA         | 0    


Rv0105c    rpmB       start=123977  end=124261  len=285     

    124144 TA (0.41)  | 26   
    124148 TA (0.40)  | 1    
    124151 TA (0.39)  | 0    
    124167 TA (0.33)  | 0    
    124218 TA (0.15)  | 0    


non-coding            start=124262  end=124369  len=108    

    124297 TA         | 0    
    124326 TA         | 0    
    124342 TA         | 0    
    124361 TA         | 0    


Rv0106     -          start=124371  end=125567  len=1197    

    124378 TA (0.01)  | 102  
    124389 TA (0.02)  | 0    
    124602 TA (0.19)  | 5    
    124721 TA (0.29)  | 0    
    124785 TA (0.35)  | 85   
    125014 TA (0.54)  | 14   
    125020 TA (0.54)  | 0    
    125291 TA (0.77)  | 33   
    125336 TA (0.81)  | 0    
    125370 TA (0.83)  | 3    
    125376 TA (0.84)  | 0    
    125468 TA (0.92)  | 5    


non-coding            start=125568  end=125638  len=71     

    125578 TA         | 0    
    125591 TA         | 17   
    125604 TA         | 0    
    125619 TA         | 49   


Rv0107c    ctpI       start=125640  end=130538  len=4899    

    125643 TA (1.00)  | 0    
    125658 TA (1.00)  | 22   
    125665 TA (0.99)  | 24   
    125822 TA (0.96)  | 0    
    125842 TA (0.96)  | 0    
    125939 TA (0.94)  | 0    
    126058 TA (0.91)  | 0    
    126097 TA (0.91)  | 2    
    126162 TA (0.89)  | 0    
    126430 TA (0.84)  | 0    
    126692 TA (0.79)  | 0    
    126811 TA (0.76)  | 0    
    126828 TA (0.76)  | 7    
    126962 TA (0.73)  | 0    
    127058 TA (0.71)  | 0    
    127095 TA (0.70)  | 0    
    127118 TA (0.70)  | 3    
    127156 TA (0.69)  | 0    
    127159 TA (0.69)  | 0    
    127180 TA (0.69)  | 0    
    127231 TA (0.68)  | 0    
    127334 TA (0.65)  | 0    
    127343 TA (0.65)  | 22   
    127391 TA (0.64)  | 77   
    127502 TA (0.62)  | 126  
    127730 TA (0.57)  | 0    
    127838 TA (0.55)  | 0    
    127852 TA (0.55)  | 0    
    128017 TA (0.51)  | 3    
    128024 TA (0.51)  | 0    
    128072 TA (0.50)  | 0    
    128108 TA (0.50)  | 14   
    128147 TA (0.49)  | 0    
    128153 TA (0.49)  | 0    
    128164 TA (0.48)  | 0    
    128304 TA (0.46)  | 21   
    128378 TA (0.44)  | 0    
    128388 TA (0.44)  | 0    
    128615 TA (0.39)  | 0    
    128696 TA (0.38)  | 62   
    128776 TA (0.36)  | 348  
    128819 TA (0.35)  | 24   
    128903 TA (0.33)  | 0    
    128982 TA (0.32)  | 23   
    129115 TA (0.29)  | 0    
    129183 TA (0.28)  | 0    
    129230 TA (0.27)  | 0    
    129268 TA (0.26)  | 10   
    129320 TA (0.25)  | 56   
    129395 TA (0.23)  | 11   
    129430 TA (0.23)  | 0    
    129495 TA (0.21)  | 36   
    129707 TA (0.17)  | 35   
    129788 TA (0.15)  | 0    
    129811 TA (0.15)  | 0    
    129826 TA (0.15)  | 0    
    129859 TA (0.14)  | 18   
    129887 TA (0.13)  | 0    
    129968 TA (0.12)  | 0    
    130018 TA (0.11)  | 0    
    130073 TA (0.09)  | 63   
    130106 TA (0.09)  | 56   
    130129 TA (0.08)  | 0    
    130262 TA (0.06)  | 23   
    130352 TA (0.04)  | 0    
    130490 TA (0.01)  | 82   


non-coding            start=130539  end=130890  len=352    

    130557 TA         | 110  
    130563 TA         | 229  
    130572 TA         | 79   
    130586 TA         | 12   
    130601 TA         | 9    
    130615 TA         | 216  
    130698 TA         | 117  
    130707 TA         | 8    
    130786 TA         | 0    


Rv0108c    -          start=130892  end=131101  len=210     

    130928 TA (0.82)  | 2    
    131036 TA (0.31)  | 14   


non-coding            start=131102  end=131378  len=277    

    131139 TA         | 16   
    131148 TA         | 15   
    131157 TA         | 3    
    131328 TA         | 34   
    131341 TA         | 132  


Rv0109     PE_PGRS1   start=131380  end=132870  len=1491    

    131441 TA (0.04)  | 0    
    131497 TA (0.08)  | 0    
    131542 TA (0.11)  | 7    
    131553 TA (0.12)  | 3    
    131565 TA (0.12)  | 149  
    131640 TA (0.17)  | 0    
    131740 TA (0.24)  | 64   
    131776 TA (0.27)  | 0    
    131867 TA (0.33)  | 0    
    131894 TA (0.34)  | 0    
    131929 TA (0.37)  | 6    
    132047 TA (0.45)  | 0    
    132077 TA (0.47)  | 0    
    132137 TA (0.51)  | 0    
    132276 TA (0.60)  | 0    
    132284 TA (0.61)  | 0    
    132353 TA (0.65)  | 0    
    132374 TA (0.67)  | 0    
    132392 TA (0.68)  | 0    
    132401 TA (0.68)  | 0    
    132529 TA (0.77)  | 4    
    132563 TA (0.79)  | 0    
    132638 TA (0.84)  | 3    
    132668 TA (0.86)  | 0    
    132743 TA (0.91)  | 0    
    132752 TA (0.92)  | 0    
    132838 TA (0.98)  | 0    
    132870 TA (1.00)  | 10   


non-coding            start=132871  end=133016  len=146    

    132951 TA         | 17   
    132975 TA         | 317  
    133002 TA         | 45   


Rv0110     -          start=133018  end=133767  len=750     

    133019 TA (0.00)  | 116  
    133094 TA (0.10)  | 56   
    133136 TA (0.16)  | 97   
    133140 TA (0.16)  | 217  
    133248 TA (0.31)  | 28   
    133278 TA (0.35)  | 2    
    133317 TA (0.40)  | 148  
    133374 TA (0.47)  | 66   
    133410 TA (0.52)  | 8    
    133427 TA (0.55)  | 40   
    133430 TA (0.55)  | 68   
    133603 TA (0.78)  | 3    
    133629 TA (0.81)  | 102  
    133635 TA (0.82)  | 15   


non-coding            start=133768  end=133946  len=179    

    133785 TA         | 0    
    133833 TA         | 78   
    133868 TA         | 75   
    133915 TA         | 0    


Rv0111     -          start=133948  end=136005  len=2058    

    134017 TA (0.03)  | 24   
    134056 TA (0.05)  | 224  
    134074 TA (0.06)  | 0    
    134089 TA (0.07)  | 0    
    134117 TA (0.08)  | 0    
    134213 TA (0.13)  | 38   
    134305 TA (0.17)  | 9    
    134332 TA (0.19)  | 0    
    134359 TA (0.20)  | 47   
    134393 TA (0.22)  | 0    
    134400 TA (0.22)  | 28   
    134431 TA (0.23)  | 2    
    134466 TA (0.25)  | 33   
    134469 TA (0.25)  | 60   
    134506 TA (0.27)  | 1    
    134627 TA (0.33)  | 0    
    134655 TA (0.34)  | 0    
    134669 TA (0.35)  | 0    
    134917 TA (0.47)  | 1    
    134986 TA (0.50)  | 4    
    134991 TA (0.51)  | 169  
    135000 TA (0.51)  | 6    
    135044 TA (0.53)  | 27   
    135077 TA (0.55)  | 0    
    135134 TA (0.58)  | 20   
    135247 TA (0.63)  | 0    
    135367 TA (0.69)  | 0    
    135402 TA (0.71)  | 42   
    135463 TA (0.74)  | 0    
    135477 TA (0.74)  | 17   
    135483 TA (0.75)  | 6    
    135604 TA (0.80)  | 19   
    135635 TA (0.82)  | 5    
    135660 TA (0.83)  | 25   
    135676 TA (0.84)  | 0    
    135738 TA (0.87)  | 10   
    135774 TA (0.89)  | 0    
    135820 TA (0.91)  | 56   
    135824 TA (0.91)  | 8    
    135833 TA (0.92)  | 0    
    135894 TA (0.95)  | 0    
    135970 TA (0.98)  | 36   
    136005 TA (1.00)  | 1    


non-coding            start=136006  end=136285  len=280    

    136038 TA         | 0    
    136089 TA         | 0    
    136100 TA         | 10   
    136159 TA         | 7    
    136163 TA         | 41   
    136212 TA         | 0    
    136277 TA         | 41   


Rv0112     gca        start=136287  end=137243  len=957     Sassetti-essential-in-vitro

    136370 TA (0.09)  | 69   
    136375 TA (0.09)  | 6    
    136379 TA (0.10)  | 0    
    136435 TA (0.15)  | 0    
    136457 TA (0.18)  | 91   
    136467 TA (0.19)  | 0    
    136491 TA (0.21)  | 5    
    136514 TA (0.24)  | 0    
    136593 TA (0.32)  | 0    
    136621 TA (0.35)  | 0    
    136646 TA (0.38)  | 0    
    136678 TA (0.41)  | 0    
    136712 TA (0.44)  | 0    
    136723 TA (0.46)  | 0    
    136748 TA (0.48)  | 0    
    136754 TA (0.49)  | 0    
    136766 TA (0.50)  | 0    
    136792 TA (0.53)  | 0    
    136855 TA (0.59)  | 66   
    136906 TA (0.65)  | 0    
    136921 TA (0.66)  | 34   
    136969 TA (0.71)  | 0    
    136991 TA (0.74)  | 11   
    137015 TA (0.76)  | 0    
    137043 TA (0.79)  | 0    
    137056 TA (0.80)  | 1    
    137068 TA (0.82)  | 0    
    137123 TA (0.87)  | 0    
    137151 TA (0.90)  | 15   
    137207 TA (0.96)  | 0    
    137215 TA (0.97)  | 0    


non-coding            start=137244  end=137315  len=72     

    137281 TA         | 0    
    137293 TA         | 0    
    137307 TA         | 0    


Rv0113     gmhA       start=137317  end=137907  len=591     

    137353 TA (0.06)  | 29   
    137442 TA (0.21)  | 0    
    137483 TA (0.28)  | 0    
    137518 TA (0.34)  | 0    
    137587 TA (0.46)  | 0    
    137607 TA (0.49)  | 0    
    137613 TA (0.50)  | 252  
    137677 TA (0.61)  | 0    
    137681 TA (0.62)  | 87   
    137696 TA (0.64)  | 0    
    137704 TA (0.65)  | 0    
    137855 TA (0.91)  | 0    
    137907 TA (1.00)  | 0    


non-coding            start=137908  end=137937  len=30     

    137923 TA         | 0    


Rv0114     gmhB       start=137939  end=138511  len=573     

    137985 TA (0.08)  | 0    
    138022 TA (0.14)  | 34   
    138026 TA (0.15)  | 13   
    138083 TA (0.25)  | 1    
    138100 TA (0.28)  | 75   
    138170 TA (0.40)  | 149  
    138215 TA (0.48)  | 62   
    138267 TA (0.57)  | 0    
    138416 TA (0.83)  | 0    
    138511 TA (1.00)  | 39   


Rv0115     hddA       start=138511  end=139671  len=1161    

    138511 TA (0.00)  | 39   
    138582 TA (0.06)  | 19   
    138611 TA (0.09)  | 142  
    138616 TA (0.09)  | 50   
    138630 TA (0.10)  | 146  
    138636 TA (0.11)  | 89   
    138765 TA (0.22)  | 0    
    138797 TA (0.25)  | 27   
    138927 TA (0.36)  | 0    
    138999 TA (0.42)  | 74   
    139075 TA (0.49)  | 0    
    139119 TA (0.52)  | 0    
    139267 TA (0.65)  | 29   
    139356 TA (0.73)  | 21   
    139451 TA (0.81)  | 9    
    139511 TA (0.86)  | 15   
    139538 TA (0.88)  | 6    
    139561 TA (0.90)  | 0    
    139663 TA (0.99)  | 0    


non-coding            start=139672  end=140263  len=592    

    139878 TA         | 65   
    139997 TA         | 45   
    140106 TA         | 8    
    140117 TA         | 37   
    140169 TA         | 0    
    140187 TA         | 0    
    140213 TA         | 51   
    140237 TA         | 120  


Rv0116c    -          start=140265  end=141020  len=756     

    140268 TA (0.99)  | 42   
    140313 TA (0.94)  | 148  
    140344 TA (0.89)  | 4    
    140367 TA (0.86)  | 15   
    140406 TA (0.81)  | 171  
    140422 TA (0.79)  | 2    
    140436 TA (0.77)  | 30   
    140454 TA (0.75)  | 1    
    140488 TA (0.70)  | 125  
    140536 TA (0.64)  | 0    
    140567 TA (0.60)  | 0    
    140620 TA (0.53)  | 103  
    140721 TA (0.40)  | 0    
    140752 TA (0.35)  | 54   
    140887 TA (0.18)  | 17   
    140948 TA (0.10)  | 198  
    140999 TA (0.03)  | 0    
    141003 TA (0.02)  | 135  


non-coding            start=141021  end=141196  len=176    

    141066 TA         | 92   
    141110 TA         | 0    
    141160 TA         | 0    


Rv0117     oxyS       start=141198  end=142142  len=945     

    141221 TA (0.02)  | 56   
    141275 TA (0.08)  | 39   
    141370 TA (0.18)  | 0    
    141396 TA (0.21)  | 19   
    141411 TA (0.23)  | 4    
    141465 TA (0.28)  | 0    
    141483 TA (0.30)  | 0    
    141596 TA (0.42)  | 0    
    141683 TA (0.51)  | 12   
    141695 TA (0.53)  | 109  
    141718 TA (0.55)  | 24   
    141768 TA (0.60)  | 0    
    141793 TA (0.63)  | 0    
    141811 TA (0.65)  | 0    
    141936 TA (0.78)  | 0    
    142027 TA (0.88)  | 1    
    142071 TA (0.92)  | 0    


Rv0118c    oxcA       start=142126  end=143874  len=1749    Sassetti-essential-in-vitro

    142166 TA (0.98)  | 0    
    142293 TA (0.90)  | 0    
    142300 TA (0.90)  | 0    
    142400 TA (0.84)  | 3    
    142426 TA (0.83)  | 4    
    142471 TA (0.80)  | 0    
    142573 TA (0.74)  | 27   
    142629 TA (0.71)  | 101  
    142690 TA (0.68)  | 0    
    142721 TA (0.66)  | 0    
    142741 TA (0.65)  | 0    
    142884 TA (0.57)  | 0    
    142952 TA (0.53)  | 0    
    143007 TA (0.50)  | 0    
    143010 TA (0.49)  | 1    
    143171 TA (0.40)  | 0    
    143191 TA (0.39)  | 0    
    143280 TA (0.34)  | 0    
    143366 TA (0.29)  | 0    
    143374 TA (0.29)  | 0    
    143376 TA (0.28)  | 13   
    143458 TA (0.24)  | 0    
    143509 TA (0.21)  | 160  
    143717 TA (0.09)  | 2    
    143719 TA (0.09)  | 31   
    143782 TA (0.05)  | 32   


non-coding            start=143875  end=144045  len=171    

    143925 TA         | 56   
    143937 TA         | 0    
    143946 TA         | 26   
    143956 TA         | 0    
    143967 TA         | 0    


Rv0119     fadD7      start=144047  end=145624  len=1578    

    144655 TA (0.39)  | 0    
    144700 TA (0.41)  | 0    
    144832 TA (0.50)  | 0    
    144834 TA (0.50)  | 0    
    144959 TA (0.58)  | 0    
    145028 TA (0.62)  | 0    
    145050 TA (0.64)  | 0    
    145193 TA (0.73)  | 0    
    145201 TA (0.73)  | 0    
    145220 TA (0.74)  | 0    
    145254 TA (0.76)  | 0    
    145403 TA (0.86)  | 0    
    145426 TA (0.87)  | 0    
    145624 TA (1.00)  | 0    


Rv0120c    fusA2      start=145625  end=147769  len=2145    

    145628 TA (1.00)  | 0    
    145645 TA (0.99)  | 0    
    145679 TA (0.97)  | 0    
    145742 TA (0.94)  | 0    
    145873 TA (0.88)  | 0    
    146022 TA (0.81)  | 0    
    146036 TA (0.81)  | 0    
    146055 TA (0.80)  | 0    
    146094 TA (0.78)  | 0    
    146189 TA (0.74)  | 0    
    146287 TA (0.69)  | 61   
    146300 TA (0.68)  | 0    
    146316 TA (0.68)  | 0    
    146349 TA (0.66)  | 15   
    146532 TA (0.58)  | 0    
    146685 TA (0.51)  | 31   
    146688 TA (0.50)  | 71   
    146792 TA (0.46)  | 0    
    146880 TA (0.41)  | 0    
    146932 TA (0.39)  | 0    
    147065 TA (0.33)  | 0    
    147191 TA (0.27)  | 0    
    147197 TA (0.27)  | 3    
    147245 TA (0.24)  | 104  
    147253 TA (0.24)  | 0    
    147302 TA (0.22)  | 0    
    147479 TA (0.14)  | 0    
    147518 TA (0.12)  | 24   


non-coding            start=147770  end=147904  len=135    

    147825 TA         | 92   
    147828 TA         | 51   
    147880 TA         | 62   
    147883 TA         | 11   


Rv0121c    -          start=147906  end=148340  len=435     

    147941 TA (0.92)  | 0    
    147950 TA (0.90)  | 0    
    147978 TA (0.83)  | 0    
    147987 TA (0.81)  | 7    
    148008 TA (0.76)  | 0    
    148095 TA (0.56)  | 0    
    148191 TA (0.34)  | 27   
    148195 TA (0.33)  | 6    
    148228 TA (0.26)  | 0    
    148244 TA (0.22)  | 9    


non-coding            start=148341  end=148487  len=147    

    148353 TA         | 151  
    148453 TA         | 0    
    148468 TA         | 0    


Rv0122     -          start=148489  end=148857  len=369     

    148569 TA (0.22)  | 0    
    148614 TA (0.34)  | 0    
    148621 TA (0.36)  | 0    
    148625 TA (0.37)  | 27   
    148703 TA (0.58)  | 0    
    148749 TA (0.70)  | 14   
    148752 TA (0.71)  | 43   
    148766 TA (0.75)  | 36   
    148781 TA (0.79)  | 0    


Rv0123     -          start=148854  end=149222  len=369     

    148873 TA (0.05)  | 0    
    148886 TA (0.09)  | 0    
    148943 TA (0.24)  | 0    
    148962 TA (0.29)  | 0    
    149104 TA (0.68)  | 0    
    149151 TA (0.80)  | 1    
    149155 TA (0.82)  | 0    
    149187 TA (0.90)  | 1    
    149222 TA (1.00)  | 14   


non-coding            start=149223  end=149529  len=307    

    149306 TA         | 0    
    149343 TA         | 0    
    149393 TA         | 0    
    149451 TA         | 44   
    149467 TA         | 16   


Rv0124     PE_PGRS2   start=149531  end=150994  len=1464    

    149549 TA (0.01)  | 21   
    149592 TA (0.04)  | 0    
    149716 TA (0.13)  | 52   
    149791 TA (0.18)  | 40   
    149938 TA (0.28)  | 3    
    150286 TA (0.52)  | 3    
    150393 TA (0.59)  | 0    
    150432 TA (0.62)  | 0    
    150557 TA (0.70)  | 2    
    150633 TA (0.75)  | 0    
    150732 TA (0.82)  | 0    
    150872 TA (0.92)  | 79   
    150874 TA (0.92)  | 8    
    150994 TA (1.00)  | 0    


non-coding            start=150995  end=151144  len=150    

    151063 TA         | 39   
    151073 TA         | 0    
    151099 TA         | 5    
    151120 TA         | 52   
    151124 TA         | 111  
    151142 TA         | 0    


Rv0125     pepA       start=151146  end=152213  len=1068    

    151361 TA (0.20)  | 37   
    151487 TA (0.32)  | 42   
    151508 TA (0.34)  | 20   
    151794 TA (0.61)  | 13   
    151810 TA (0.62)  | 1    
    151831 TA (0.64)  | 2    
    151936 TA (0.74)  | 64   
    151945 TA (0.75)  | 114  
    152113 TA (0.91)  | 3    
    152176 TA (0.96)  | 3    


non-coding            start=152214  end=152320  len=107    

    152228 TA         | 18   


Rv0126     treS       start=152322  end=154127  len=1806    

    152455 TA (0.07)  | 0    
    152471 TA (0.08)  | 0    
    152552 TA (0.13)  | 4    
    152597 TA (0.15)  | 0    
    152624 TA (0.17)  | 0    
    152642 TA (0.18)  | 82   
    152713 TA (0.22)  | 10   
    152801 TA (0.27)  | 0    
    152810 TA (0.27)  | 4    
    152813 TA (0.27)  | 99   
    152840 TA (0.29)  | 0    
    152915 TA (0.33)  | 7    
    152954 TA (0.35)  | 105  
    153047 TA (0.40)  | 5    
    153156 TA (0.46)  | 0    
    153194 TA (0.48)  | 0    
    153354 TA (0.57)  | 5    
    153384 TA (0.59)  | 0    
    153413 TA (0.60)  | 14   
    153419 TA (0.61)  | 57   
    153428 TA (0.61)  | 2    
    153560 TA (0.69)  | 17   
    153563 TA (0.69)  | 3    
    153686 TA (0.76)  | 0    
    153713 TA (0.77)  | 0    
    153719 TA (0.77)  | 0    
    153869 TA (0.86)  | 0    
    153974 TA (0.91)  | 15   
    154031 TA (0.95)  | 22   
    154061 TA (0.96)  | 0    
    154125 TA (1.00)  | 3    


non-coding            start=154128  end=154228  len=101    

    154178 TA         | 1    


Rv0127     -          start=154230  end=155597  len=1368    Sassetti-essential-in-vitro

    154231 TA (0.00)  | 0    
    154298 TA (0.05)  | 0    
    154341 TA (0.08)  | 0    
    154371 TA (0.10)  | 3    
    154386 TA (0.11)  | 21   
    154391 TA (0.12)  | 14   
    154415 TA (0.14)  | 0    
    154457 TA (0.17)  | 1    
    154514 TA (0.21)  | 0    
    154548 TA (0.23)  | 0    
    154590 TA (0.26)  | 0    
    154644 TA (0.30)  | 0    
    154693 TA (0.34)  | 0    
    154716 TA (0.36)  | 0    
    154740 TA (0.37)  | 79   
    154759 TA (0.39)  | 0    
    154771 TA (0.40)  | 0    
    154802 TA (0.42)  | 0    
    154847 TA (0.45)  | 0    
    154871 TA (0.47)  | 4    
    154946 TA (0.52)  | 0    
    154985 TA (0.55)  | 0    
    155123 TA (0.65)  | 0    
    155221 TA (0.72)  | 0    
    155339 TA (0.81)  | 0    
    155348 TA (0.82)  | 0    
    155441 TA (0.89)  | 0    
    155495 TA (0.92)  | 0    
    155516 TA (0.94)  | 0    
    155528 TA (0.95)  | 0    
    155593 TA (1.00)  | 0    


non-coding            start=155598  end=155663  len=66     

    155600 TA         | 0    
    155621 TA         | 22   


Rv0128     -          start=155665  end=156444  len=780     

    155682 TA (0.02)  | 180  
    155731 TA (0.08)  | 0    
    155766 TA (0.13)  | 0    
    155774 TA (0.14)  | 19   
    155863 TA (0.25)  | 26   
    155962 TA (0.38)  | 4    
    155984 TA (0.41)  | 204  
    156088 TA (0.54)  | 12   
    156105 TA (0.56)  | 109  
    156186 TA (0.67)  | 47   
    156214 TA (0.70)  | 7    
    156239 TA (0.74)  | 130  
    156242 TA (0.74)  | 183  
    156283 TA (0.79)  | 27   
    156306 TA (0.82)  | 1    
    156308 TA (0.82)  | 102  
    156312 TA (0.83)  | 27   
    156400 TA (0.94)  | 0    
    156432 TA (0.98)  | 19   
    156444 TA (1.00)  | 0    


non-coding            start=156445  end=156574  len=130    


Rv0129c    fbpC       start=156576  end=157598  len=1023    

    156637 TA (0.94)  | 0    
    156672 TA (0.91)  | 0    
    156706 TA (0.87)  | 51   
    156738 TA (0.84)  | 20   
    156797 TA (0.78)  | 2    
    156832 TA (0.75)  | 0    
    156840 TA (0.74)  | 0    
    156948 TA (0.64)  | 30   
    157035 TA (0.55)  | 40   
    157053 TA (0.53)  | 0    
    157056 TA (0.53)  | 36   
    157142 TA (0.45)  | 0    
    157165 TA (0.42)  | 43   
    157185 TA (0.40)  | 30   
    157191 TA (0.40)  | 136  
    157221 TA (0.37)  | 3    
    157233 TA (0.36)  | 16   
    157284 TA (0.31)  | 63   
    157287 TA (0.30)  | 0    
    157326 TA (0.27)  | 159  
    157359 TA (0.23)  | 0    
    157434 TA (0.16)  | 69   
    157456 TA (0.14)  | 112  
    157492 TA (0.10)  | 2    
    157506 TA (0.09)  | 0    
    157525 TA (0.07)  | 0    
    157534 TA (0.06)  | 0    


non-coding            start=157599  end=157843  len=245    

    157600 TA         | 19   
    157604 TA         | 20   
    157607 TA         | 58   
    157723 TA         | 0    
    157817 TA         | 256  
    157823 TA         | 3    


Rv0130     -          start=157845  end=158300  len=456     

    158078 TA (0.51)  | 40   
    158111 TA (0.58)  | 0    
    158145 TA (0.66)  | 0    
    158291 TA (0.98)  | 3    


non-coding            start=158301  end=158311  len=11     


Rv0131c    fadE1      start=158313  end=159656  len=1344    

    158421 TA (0.92)  | 0    
    158434 TA (0.91)  | 0    
    158637 TA (0.76)  | 0    
    158656 TA (0.74)  | 80   
    158675 TA (0.73)  | 8    
    158710 TA (0.70)  | 0    
    158761 TA (0.67)  | 0    
    158840 TA (0.61)  | 6    
    158931 TA (0.54)  | 7    
    158940 TA (0.53)  | 9    
    159045 TA (0.45)  | 10   
    159049 TA (0.45)  | 0    
    159082 TA (0.43)  | 30   
    159222 TA (0.32)  | 0    
    159257 TA (0.30)  | 13   
    159261 TA (0.29)  | 0    
    159513 TA (0.11)  | 0    
    159591 TA (0.05)  | 3    


non-coding            start=159657  end=159696  len=40     

    159665 TA         | 57   
    159681 TA         | 90   
    159692 TA         | 27   


Rv0132c    fgd2       start=159698  end=160780  len=1083    

    159731 TA (0.97)  | 0    
    159837 TA (0.87)  | 0    
    160005 TA (0.72)  | 0    
    160112 TA (0.62)  | 0    
    160187 TA (0.55)  | 0    
    160214 TA (0.52)  | 0    
    160264 TA (0.48)  | 54   
    160301 TA (0.44)  | 12   
    160427 TA (0.33)  | 35   
    160433 TA (0.32)  | 228  
    160435 TA (0.32)  | 48   
    160546 TA (0.22)  | 136  
    160568 TA (0.20)  | 101  
    160639 TA (0.13)  | 28   
    160714 TA (0.06)  | 0    


non-coding            start=160781  end=160865  len=85     

    160793 TA         | 3    
    160857 TA         | 0    


Rv0133     -          start=160867  end=161472  len=606     

    160941 TA (0.12)  | 61   
    160966 TA (0.16)  | 5    
    161244 TA (0.62)  | 17   
    161349 TA (0.80)  | 41   
    161382 TA (0.85)  | 48   
    161385 TA (0.85)  | 144  
    161446 TA (0.96)  | 151  
    161472 TA (1.00)  | 0    


non-coding            start=161473  end=161767  len=295    

    161607 TA         | 16   
    161701 TA         | 103  
    161722 TA         | 2    
    161741 TA         | 120  
    161756 TA         | 142  


Rv0134     ephF       start=161769  end=162671  len=903     

    161877 TA (0.12)  | 163  
    162011 TA (0.27)  | 2    
    162013 TA (0.27)  | 428  
    162211 TA (0.49)  | 121  
    162227 TA (0.51)  | 0    
    162280 TA (0.57)  | 8    
    162290 TA (0.58)  | 0    
    162356 TA (0.65)  | 4    
    162407 TA (0.71)  | 14   
    162455 TA (0.76)  | 11   
    162539 TA (0.85)  | 48   
    162645 TA (0.97)  | 13   


Rv0135c    -          start=162642  end=163247  len=606     

    162645 TA (0.99)  | 13   
    162764 TA (0.80)  | 0    
    162791 TA (0.75)  | 205  
    162796 TA (0.74)  | 55   
    162845 TA (0.66)  | 0    
    162876 TA (0.61)  | 0    
    162943 TA (0.50)  | 0    
    162954 TA (0.48)  | 58   
    163046 TA (0.33)  | 0    
    163092 TA (0.26)  | 249  
    163152 TA (0.16)  | 0    
    163196 TA (0.08)  | 0    


non-coding            start=163248  end=163362  len=115    

    163262 TA         | 286  
    163266 TA         | 7    
    163285 TA         | 3    
    163295 TA         | 0    
    163300 TA         | 0    
    163317 TA         | 0    
    163327 TA         | 0    
    163350 TA         | 71   


Rv0136     cyp138     start=163364  end=164689  len=1326    

    163403 TA (0.03)  | 0    
    163501 TA (0.10)  | 0    
    163524 TA (0.12)  | 14   
    163534 TA (0.13)  | 38   
    163568 TA (0.15)  | 0    
    163694 TA (0.25)  | 19   
    163732 TA (0.28)  | 0    
    163821 TA (0.34)  | 46   
    163874 TA (0.38)  | 323  
    163934 TA (0.43)  | 0    
    163954 TA (0.44)  | 26   
    163965 TA (0.45)  | 103  
    164002 TA (0.48)  | 17   
    164072 TA (0.53)  | 29   
    164098 TA (0.55)  | 11   
    164297 TA (0.70)  | 48   
    164353 TA (0.75)  | 24   
    164386 TA (0.77)  | 0    
    164397 TA (0.78)  | 196  
    164403 TA (0.78)  | 0    
    164414 TA (0.79)  | 140  
    164467 TA (0.83)  | 63   
    164478 TA (0.84)  | 36   


non-coding            start=164690  end=164708  len=19     


Rv0137c    msrA       start=164710  end=165258  len=549     

    164772 TA (0.89)  | 0    
    164806 TA (0.82)  | 0    
    164818 TA (0.80)  | 0    
    164830 TA (0.78)  | 0    
    164968 TA (0.53)  | 96   
    164986 TA (0.50)  | 0    
    165005 TA (0.46)  | 4    
    165067 TA (0.35)  | 0    
    165125 TA (0.24)  | 47   
    165130 TA (0.23)  | 46   
    165160 TA (0.18)  | 83   


non-coding            start=165259  end=165319  len=61     

    165282 TA         | 36   
    165302 TA         | 8    


Rv0138     -          start=165321  end=165824  len=504     

    165434 TA (0.22)  | 220  
    165452 TA (0.26)  | 48   
    165495 TA (0.35)  | 47   
    165595 TA (0.54)  | 0    
    165674 TA (0.70)  | 202  
    165713 TA (0.78)  | 177  
    165824 TA (1.00)  | 165  


Rv0139     -          start=165825  end=166847  len=1023    

    165924 TA (0.10)  | 49   
    165972 TA (0.14)  | 5    
    166049 TA (0.22)  | 69   
    166052 TA (0.22)  | 93   
    166184 TA (0.35)  | 0    
    166240 TA (0.41)  | 0    
    166259 TA (0.42)  | 482  
    166301 TA (0.47)  | 53   
    166352 TA (0.52)  | 35   
    166520 TA (0.68)  | 7    
    166625 TA (0.78)  | 0    
    166675 TA (0.83)  | 20   


non-coding            start=166848  end=166906  len=59     

    166862 TA         | 0    


Rv0140     -          start=166908  end=167288  len=381     

    166929 TA (0.06)  | 30   
    166986 TA (0.20)  | 10   
    167048 TA (0.37)  | 12   
    167063 TA (0.41)  | 143  
    167065 TA (0.41)  | 4    
    167085 TA (0.46)  | 1    
    167092 TA (0.48)  | 7    
    167120 TA (0.56)  | 219  
    167147 TA (0.63)  | 103  
    167150 TA (0.64)  | 0    
    167161 TA (0.66)  | 1    
    167201 TA (0.77)  | 32   
    167213 TA (0.80)  | 0    
    167223 TA (0.83)  | 0    
    167252 TA (0.90)  | 0    
    167288 TA (1.00)  | 0    


Rv0141c    -          start=167269  end=167679  len=411     

    167288 TA (0.95)  | 0    
    167298 TA (0.93)  | 0    
    167305 TA (0.91)  | 59   
    167307 TA (0.91)  | 131  
    167335 TA (0.84)  | 4    
    167398 TA (0.68)  | 0    
    167445 TA (0.57)  | 3    
    167549 TA (0.32)  | 0    
    167569 TA (0.27)  | 0    


non-coding            start=167680  end=167707  len=28     


Rv0142     -          start=167709  end=168635  len=927     

    167839 TA (0.14)  | 4    
    168111 TA (0.43)  | 0    
    168158 TA (0.48)  | 26   
    168384 TA (0.73)  | 15   
    168449 TA (0.80)  | 7    
    168615 TA (0.98)  | 17   
    168635 TA (1.00)  | 17   


non-coding            start=168636  end=168700  len=65     


Rv0143c    -          start=168702  end=170180  len=1479    

    168705 TA (1.00)  | 0    
    168777 TA (0.95)  | 31   
    168817 TA (0.92)  | 0    
    168989 TA (0.81)  | 0    
    169043 TA (0.77)  | 3    
    169157 TA (0.69)  | 0    
    169173 TA (0.68)  | 0    
    169208 TA (0.66)  | 66   
    169273 TA (0.61)  | 27   
    169305 TA (0.59)  | 167  
    169311 TA (0.59)  | 87   
    169316 TA (0.58)  | 7    
    169355 TA (0.56)  | 0    
    169380 TA (0.54)  | 18   
    169395 TA (0.53)  | 10   
    169440 TA (0.50)  | 39   
    169482 TA (0.47)  | 0    
    169500 TA (0.46)  | 0    
    169570 TA (0.41)  | 0    
    169580 TA (0.41)  | 0    
    169935 TA (0.17)  | 12   
    169947 TA (0.16)  | 0    
    169971 TA (0.14)  | 36   
    169986 TA (0.13)  | 80   
    170033 TA (0.10)  | 17   
    170055 TA (0.08)  | 0    
    170075 TA (0.07)  | 0    
    170140 TA (0.03)  | 17   


non-coding            start=170181  end=170280  len=100    

    170201 TA         | 0    
    170243 TA         | 261  


Rv0144     -          start=170282  end=171124  len=843     

    170359 TA (0.09)  | 0    
    170432 TA (0.18)  | 38   
    170450 TA (0.20)  | 33   
    170454 TA (0.20)  | 180  
    170480 TA (0.23)  | 65   
    170559 TA (0.33)  | 20   
    170599 TA (0.38)  | 7    
    170665 TA (0.45)  | 97   
    170689 TA (0.48)  | 12   
    170818 TA (0.64)  | 0    
    170963 TA (0.81)  | 47   
    171031 TA (0.89)  | 185  
    171033 TA (0.89)  | 0    
    171052 TA (0.91)  | 48   


non-coding            start=171125  end=171211  len=87     

    171135 TA         | 0    
    171155 TA         | 8    
    171177 TA         | 0    
    171179 TA         | 0    
    171184 TA         | 0    
    171188 TA         | 0    
    171193 TA         | 19   
    171197 TA         | 0    
    171201 TA         | 96   


Rv0145     -          start=171213  end=172166  len=954     

    171243 TA (0.03)  | 10   
    171271 TA (0.06)  | 96   
    171400 TA (0.20)  | 0    
    171488 TA (0.29)  | 13   
    171521 TA (0.32)  | 9    
    171593 TA (0.40)  | 2    
    171626 TA (0.43)  | 52   
    171656 TA (0.46)  | 168  
    171753 TA (0.57)  | 53   
    171792 TA (0.61)  | 24   
    171807 TA (0.62)  | 25   
    171812 TA (0.63)  | 131  
    171840 TA (0.66)  | 1    
    171957 TA (0.78)  | 89   
    171983 TA (0.81)  | 35   


non-coding            start=172167  end=172207  len=41     


Rv0146     -          start=172209  end=173141  len=933     

    172237 TA (0.03)  | 0    
    172328 TA (0.13)  | 24   
    172398 TA (0.20)  | 0    
    172445 TA (0.25)  | 0    
    172457 TA (0.27)  | 80   
    172486 TA (0.30)  | 3    
    172490 TA (0.30)  | 437  
    172527 TA (0.34)  | 130  
    172562 TA (0.38)  | 0    
    172595 TA (0.41)  | 22   
    172625 TA (0.45)  | 66   
    172656 TA (0.48)  | 0    
    172781 TA (0.61)  | 173  
    172785 TA (0.62)  | 0    
    172936 TA (0.78)  | 0    
    172970 TA (0.82)  | 2    
    173141 TA (1.00)  | 217  


non-coding            start=173142  end=173234  len=93     

    173164 TA         | 1007 
    173166 TA         | 651  
    173168 TA         | 7    
    173176 TA         | 166  
    173178 TA         | 152  
    173195 TA         | 19   
    173218 TA         | 58   
    173230 TA         | 7    


Rv0147     -          start=173236  end=174756  len=1521    

    173384 TA (0.10)  | 96   
    173426 TA (0.12)  | 0    
    173467 TA (0.15)  | 59   
    173547 TA (0.20)  | 47   
    173586 TA (0.23)  | 73   
    173625 TA (0.26)  | 14   
    173673 TA (0.29)  | 23   
    173682 TA (0.29)  | 47   
    173695 TA (0.30)  | 14   
    173715 TA (0.31)  | 58   
    173724 TA (0.32)  | 53   
    173832 TA (0.39)  | 203  
    173838 TA (0.40)  | 6    
    173958 TA (0.47)  | 2    
    174043 TA (0.53)  | 125  
    174114 TA (0.58)  | 87   
    174246 TA (0.66)  | 36   
    174469 TA (0.81)  | 0    
    174477 TA (0.82)  | 0    
    174488 TA (0.82)  | 16   
    174548 TA (0.86)  | 0    
    174621 TA (0.91)  | 42   
    174659 TA (0.94)  | 50   
    174704 TA (0.97)  | 35   
    174708 TA (0.97)  | 16   
    174717 TA (0.97)  | 3    


non-coding            start=174757  end=174829  len=73     

    174798 TA         | 218  
    174800 TA         | 39   


Rv0148     -          start=174831  end=175691  len=861     

    174865 TA (0.04)  | 16   
    174896 TA (0.08)  | 26   
    174904 TA (0.08)  | 57   
    175040 TA (0.24)  | 27   
    175192 TA (0.42)  | 65   
    175205 TA (0.43)  | 4    
    175214 TA (0.44)  | 0    
    175224 TA (0.46)  | 51   
    175259 TA (0.50)  | 25   
    175322 TA (0.57)  | 151  
    175360 TA (0.61)  | 24   
    175385 TA (0.64)  | 131  
    175458 TA (0.73)  | 0    
    175502 TA (0.78)  | 150  
    175541 TA (0.82)  | 2    
    175620 TA (0.92)  | 49   
    175691 TA (1.00)  | 25   


non-coding            start=175692  end=175696  len=5      


Rv0149     -          start=175698  end=176666  len=969     

    175716 TA (0.02)  | 16   
    175748 TA (0.05)  | 125  
    175767 TA (0.07)  | 10   
    175792 TA (0.10)  | 0    
    175800 TA (0.11)  | 0    
    175850 TA (0.16)  | 5    
    175863 TA (0.17)  | 43   
    175976 TA (0.29)  | 0    
    175989 TA (0.30)  | 52   
    175995 TA (0.31)  | 0    
    176066 TA (0.38)  | 123  
    176078 TA (0.39)  | 44   
    176202 TA (0.52)  | 19   
    176234 TA (0.55)  | 56   
    176309 TA (0.63)  | 9    
    176397 TA (0.72)  | 33   
    176427 TA (0.75)  | 10   
    176464 TA (0.79)  | 22   
    176495 TA (0.82)  | 1    
    176541 TA (0.87)  | 0    
    176588 TA (0.92)  | 12   
    176666 TA (1.00)  | 0    


Rv0150c    -          start=176663  end=176950  len=288     

    176666 TA (0.99)  | 0    
    176691 TA (0.90)  | 0    
    176780 TA (0.59)  | 0    
    176814 TA (0.47)  | 0    
    176840 TA (0.38)  | 0    


non-coding            start=176951  end=177539  len=589    

    177010 TA         | 11   
    177046 TA         | 56   
    177074 TA         | 32   
    177102 TA         | 14   
    177179 TA         | 46   
    177192 TA         | 0    
    177339 TA         | 77   
    177343 TA         | 117  
    177357 TA         | 4    
    177511 TA         | 146  
    177514 TA         | 98   


Rv0151c    PE1        start=177541  end=179307  len=1767    

    177572 TA (0.98)  | 140  
    177715 TA (0.90)  | 214  
    177728 TA (0.89)  | 92   
    177747 TA (0.88)  | 51   
    177775 TA (0.87)  | 0    
    177852 TA (0.82)  | 43   
    177868 TA (0.81)  | 47   
    178019 TA (0.73)  | 88   
    178045 TA (0.71)  | 0    
    178066 TA (0.70)  | 151  
    178083 TA (0.69)  | 78   
    178183 TA (0.64)  | 513  
    178186 TA (0.63)  | 74   
    178233 TA (0.61)  | 50   
    178258 TA (0.59)  | 82   
    178278 TA (0.58)  | 2    
    178287 TA (0.58)  | 0    
    178298 TA (0.57)  | 83   
    178321 TA (0.56)  | 0    
    178348 TA (0.54)  | 80   
    178360 TA (0.54)  | 160  
    178375 TA (0.53)  | 0    
    178399 TA (0.51)  | 0    
    178407 TA (0.51)  | 54   
    178437 TA (0.49)  | 0    
    178449 TA (0.49)  | 24   
    178576 TA (0.41)  | 0    
    178641 TA (0.38)  | 17   
    178696 TA (0.35)  | 9    
    178698 TA (0.34)  | 495  
    178780 TA (0.30)  | 92   
    178794 TA (0.29)  | 0    
    178829 TA (0.27)  | 0    
    178851 TA (0.26)  | 0    
    178874 TA (0.25)  | 17   
    179023 TA (0.16)  | 0    
    179111 TA (0.11)  | 0    
    179150 TA (0.09)  | 0    
    179166 TA (0.08)  | 0    
    179184 TA (0.07)  | 24   
    179188 TA (0.07)  | 10   
    179225 TA (0.05)  | 34   
    179245 TA (0.04)  | 0    
    179256 TA (0.03)  | 46   


non-coding            start=179308  end=179315  len=8      


Rv0152c    PE2        start=179317  end=180894  len=1578    

    179335 TA (0.99)  | 36   
    179342 TA (0.98)  | 38   
    179376 TA (0.96)  | 117  
    179453 TA (0.91)  | 0    
    179466 TA (0.90)  | 2    
    179472 TA (0.90)  | 167  
    179491 TA (0.89)  | 0    
    179551 TA (0.85)  | 113  
    179611 TA (0.81)  | 98   
    179860 TA (0.66)  | 109  
    179872 TA (0.65)  | 48   
    179878 TA (0.64)  | 23   
    179893 TA (0.63)  | 9    
    180010 TA (0.56)  | 302  
    180013 TA (0.56)  | 7    
    180029 TA (0.55)  | 89   
    180031 TA (0.55)  | 18   
    180048 TA (0.54)  | 67   
    180053 TA (0.53)  | 136  
    180056 TA (0.53)  | 28   
    180091 TA (0.51)  | 61   
    180102 TA (0.50)  | 38   
    180154 TA (0.47)  | 0    
    180181 TA (0.45)  | 20   
    180193 TA (0.44)  | 118  
    180208 TA (0.43)  | 24   
    180235 TA (0.42)  | 28   
    180287 TA (0.38)  | 1    
    180396 TA (0.32)  | 0    
    180453 TA (0.28)  | 138  
    180535 TA (0.23)  | 191  
    180564 TA (0.21)  | 12   
    180584 TA (0.20)  | 28   
    180591 TA (0.19)  | 23   
    180608 TA (0.18)  | 179  
    180621 TA (0.17)  | 1    
    180769 TA (0.08)  | 110  
    180806 TA (0.06)  | 443  
    180845 TA (0.03)  | 19   
    180857 TA (0.02)  | 31   


non-coding            start=180895  end=181151  len=257    

    180951 TA         | 17   
    180997 TA         | 0    
    181022 TA         | 91   
    181043 TA         | 13   
    181121 TA         | 27   


Rv0153c    ptbB       start=181153  end=181983  len=831     

    181202 TA (0.94)  | 0    
    181219 TA (0.92)  | 0    
    181237 TA (0.90)  | 2    
    181273 TA (0.85)  | 25   
    181420 TA (0.68)  | 4    
    181496 TA (0.59)  | 0    
    181557 TA (0.51)  | 0    
    181597 TA (0.46)  | 0    
    181612 TA (0.45)  | 1    
    181632 TA (0.42)  | 0    
    181680 TA (0.36)  | 0    


Rv0154c    fadE2      start=181985  end=183196  len=1212    

    182102 TA (0.90)  | 19   
    182341 TA (0.71)  | 0    
    182436 TA (0.63)  | 0    
    182464 TA (0.60)  | 3    
    182525 TA (0.55)  | 0    
    182718 TA (0.39)  | 89   
    182735 TA (0.38)  | 29   
    182981 TA (0.18)  | 24   
    183019 TA (0.15)  | 112  
    183110 TA (0.07)  | 1    
    183119 TA (0.06)  | 5    
    183176 TA (0.02)  | 1    


non-coding            start=183197  end=183618  len=422    

    183221 TA         | 152  
    183225 TA         | 33   
    183234 TA         | 0    
    183245 TA         | 393  
    183345 TA         | 4    
    183352 TA         | 5    
    183405 TA         | 185  
    183435 TA         | 40   
    183444 TA         | 82   
    183508 TA         | 10   
    183535 TA         | 39   
    183548 TA         | 45   
    183559 TA         | 5    
    183567 TA         | 0    
    183586 TA         | 0    
    183599 TA         | 0    
    183614 TA         | 113  


Rv0155     pntAa      start=183620  end=184720  len=1101    

    183793 TA (0.16)  | 33   
    183914 TA (0.27)  | 14   
    183924 TA (0.28)  | 13   
    184051 TA (0.39)  | 22   
    184053 TA (0.39)  | 36   
    184196 TA (0.52)  | 0    
    184216 TA (0.54)  | 14   
    184306 TA (0.62)  | 10   
    184606 TA (0.90)  | 84   
    184628 TA (0.92)  | 0    
    184720 TA (1.00)  | 288  


Rv0156     pntAb      start=184721  end=185053  len=333     

    184726 TA (0.02)  | 92   


Rv0157     pntB       start=185050  end=186477  len=1428    

    185064 TA (0.01)  | 39   
    185082 TA (0.02)  | 62   
    185109 TA (0.04)  | 17   
    185381 TA (0.23)  | 21   
    185486 TA (0.31)  | 29   
    185861 TA (0.57)  | 3    
    185994 TA (0.66)  | 12   
    186024 TA (0.68)  | 0    
    186105 TA (0.74)  | 0    
    186143 TA (0.77)  | 78   
    186177 TA (0.79)  | 74   
    186300 TA (0.88)  | 78   
    186399 TA (0.94)  | 12   
    186416 TA (0.96)  | 370  
    186477 TA (1.00)  | 7    


non-coding            start=186478  end=186781  len=304    

    186508 TA         | 0    
    186523 TA         | 0    
    186549 TA         | 167  
    186565 TA         | 0    
    186601 TA         | 0    
    186663 TA         | 120  
    186706 TA         | 232  
    186730 TA         | 13   
    186773 TA         | 139  
    186780 TA         | 28   


Rv0158     -          start=186783  end=187427  len=645     

    186813 TA (0.05)  | 38   
    186852 TA (0.11)  | 0    
    186869 TA (0.13)  | 0    
    186929 TA (0.23)  | 117  
    186935 TA (0.24)  | 123  
    186938 TA (0.24)  | 90   
    186971 TA (0.29)  | 72   
    187043 TA (0.40)  | 28   
    187049 TA (0.41)  | 55   
    187103 TA (0.50)  | 74   
    187121 TA (0.52)  | 58   
    187184 TA (0.62)  | 0    
    187194 TA (0.64)  | 14   
    187235 TA (0.70)  | 45   
    187268 TA (0.75)  | 48   
    187292 TA (0.79)  | 155  


non-coding            start=187428  end=187429  len=2      


Rv0159c    PE3        start=187431  end=188837  len=1407    

    187460 TA (0.98)  | 0    
    187551 TA (0.91)  | 6    
    187557 TA (0.91)  | 131  
    187561 TA (0.91)  | 163  
    187568 TA (0.90)  | 0    
    187583 TA (0.89)  | 0    
    187598 TA (0.88)  | 397  
    187601 TA (0.88)  | 78   
    187694 TA (0.81)  | 51   
    187704 TA (0.81)  | 14   
    187710 TA (0.80)  | 0    
    187716 TA (0.80)  | 152  
    187730 TA (0.79)  | 117  
    187739 TA (0.78)  | 132  
    187763 TA (0.76)  | 0    
    187775 TA (0.75)  | 28   
    187833 TA (0.71)  | 391  
    187836 TA (0.71)  | 219  
    187854 TA (0.70)  | 0    
    187911 TA (0.66)  | 4    
    187963 TA (0.62)  | 160  
    187974 TA (0.61)  | 0    
    187992 TA (0.60)  | 0    
    188001 TA (0.59)  | 0    
    188013 TA (0.59)  | 165  
    188019 TA (0.58)  | 416  
    188028 TA (0.57)  | 0    
    188065 TA (0.55)  | 20   
    188082 TA (0.54)  | 40   
    188094 TA (0.53)  | 9    
    188122 TA (0.51)  | 0    
    188128 TA (0.50)  | 243  
    188131 TA (0.50)  | 5    
    188183 TA (0.46)  | 23   
    188191 TA (0.46)  | 104  
    188201 TA (0.45)  | 17   
    188216 TA (0.44)  | 0    
    188235 TA (0.43)  | 8    
    188267 TA (0.41)  | 94   
    188341 TA (0.35)  | 0    
    188367 TA (0.33)  | 11   
    188409 TA (0.30)  | 60   
    188443 TA (0.28)  | 3    
    188483 TA (0.25)  | 0    
    188548 TA (0.21)  | 98   
    188580 TA (0.18)  | 21   
    188642 TA (0.14)  | 55   
    188667 TA (0.12)  | 4    
    188765 TA (0.05)  | 0    
    188832 TA (0.00)  | 127  


non-coding            start=188838  end=188927  len=90     

    188868 TA         | 67   
    188875 TA         | 13   
    188918 TA         | 0    


Rv0160c    PE4        start=188929  end=190437  len=1509    

    188994 TA (0.96)  | 33   
    189022 TA (0.94)  | 7    
    189042 TA (0.92)  | 0    
    189061 TA (0.91)  | 158  
    189127 TA (0.87)  | 49   
    189157 TA (0.85)  | 279  
    189160 TA (0.85)  | 55   
    189212 TA (0.81)  | 0    
    189220 TA (0.81)  | 0    
    189238 TA (0.79)  | 0    
    189247 TA (0.79)  | 0    
    189310 TA (0.75)  | 0    
    189364 TA (0.71)  | 950  
    189367 TA (0.71)  | 211  
    189383 TA (0.70)  | 0    
    189385 TA (0.70)  | 148  
    189416 TA (0.68)  | 0    
    189445 TA (0.66)  | 10   
    189460 TA (0.65)  | 295  
    189466 TA (0.64)  | 45   
    189535 TA (0.60)  | 24   
    189547 TA (0.59)  | 241  
    189562 TA (0.58)  | 0    
    189569 TA (0.58)  | 11   
    189616 TA (0.54)  | 304  
    189665 TA (0.51)  | 37   
    189686 TA (0.50)  | 67   
    189730 TA (0.47)  | 378  
    189760 TA (0.45)  | 68   
    189812 TA (0.41)  | 0    
    189875 TA (0.37)  | 0    
    189967 TA (0.31)  | 260  
    189981 TA (0.30)  | 0    
    189989 TA (0.30)  | 84   
    190004 TA (0.29)  | 34   
    190017 TA (0.28)  | 0    
    190127 TA (0.21)  | 0    
    190146 TA (0.19)  | 0    
    190180 TA (0.17)  | 10   
    190255 TA (0.12)  | 0    
    190267 TA (0.11)  | 0    
    190328 TA (0.07)  | 227  


non-coding            start=190438  end=190603  len=166    

    190496 TA         | 0    
    190505 TA         | 0    
    190508 TA         | 11   
    190512 TA         | 73   
    190516 TA         | 75   
    190525 TA         | 41   
    190542 TA         | 6    
    190582 TA         | 102  
    190594 TA         | 172  
    190596 TA         | 2    


Rv0161     -          start=190605  end=191954  len=1350    

    190611 TA (0.00)  | 3    
    190700 TA (0.07)  | 0    
    190787 TA (0.13)  | 42   
    190861 TA (0.19)  | 0    
    190894 TA (0.21)  | 0    
    191002 TA (0.29)  | 0    
    191060 TA (0.34)  | 0    
    191091 TA (0.36)  | 18   
    191113 TA (0.38)  | 21   
    191159 TA (0.41)  | 43   
    191206 TA (0.45)  | 0    
    191367 TA (0.56)  | 0    
    191418 TA (0.60)  | 7    
    191576 TA (0.72)  | 0    
    191771 TA (0.86)  | 5    
    191809 TA (0.89)  | 0    
    191852 TA (0.92)  | 7    
    191927 TA (0.98)  | 0    
    191932 TA (0.98)  | 24   


non-coding            start=191955  end=191980  len=26     


Rv0162c    adhE1      start=191982  end=193133  len=1152    

    191985 TA (1.00)  | 19   
    192058 TA (0.93)  | 0    
    192168 TA (0.84)  | 32   
    192277 TA (0.74)  | 0    
    192372 TA (0.66)  | 0    
    192419 TA (0.62)  | 0    
    192451 TA (0.59)  | 1    
    192453 TA (0.59)  | 87   
    192481 TA (0.57)  | 76   
    192545 TA (0.51)  | 0    
    192581 TA (0.48)  | 0    
    192681 TA (0.39)  | 21   
    192712 TA (0.37)  | 0    
    192920 TA (0.18)  | 0    
    193050 TA (0.07)  | 7    
    193076 TA (0.05)  | 191  
    193110 TA (0.02)  | 80   


Rv0163     -          start=193115  end=193570  len=456     

    193231 TA (0.25)  | 69   
    193234 TA (0.26)  | 36   
    193256 TA (0.31)  | 0    
    193339 TA (0.49)  | 0    
    193370 TA (0.56)  | 138  
    193417 TA (0.66)  | 0    
    193434 TA (0.70)  | 82   
    193489 TA (0.82)  | 267  
    193503 TA (0.85)  | 10   
    193562 TA (0.98)  | 106  
    193570 TA (1.00)  | 0    


non-coding            start=193571  end=193622  len=52     


Rv0164     TB18.5     start=193624  end=194109  len=486     

    193659 TA (0.07)  | 385  
    193739 TA (0.24)  | 0    
    193749 TA (0.26)  | 0    
    193797 TA (0.36)  | 0    
    193860 TA (0.49)  | 40   
    193862 TA (0.49)  | 0    
    193875 TA (0.52)  | 0    
    193878 TA (0.52)  | 0    
    194109 TA (1.00)  | 26   


non-coding            start=194110  end=194140  len=31     


Rv0165c    -          start=194142  end=194936  len=795     

    194206 TA (0.92)  | 0    
    194308 TA (0.79)  | 61   
    194310 TA (0.79)  | 144  
    194323 TA (0.77)  | 24   
    194425 TA (0.64)  | 0    
    194801 TA (0.17)  | 0    
    194906 TA (0.04)  | 0    
    194933 TA (0.00)  | 241  


non-coding            start=194937  end=194989  len=53     

    194940 TA         | 0    


Rv0166     fadD5      start=194991  end=196655  len=1665    

    195030 TA (0.02)  | 0    
    195036 TA (0.03)  | 5    
    195053 TA (0.04)  | 82   
    195162 TA (0.10)  | 12   
    195244 TA (0.15)  | 34   
    195303 TA (0.19)  | 0    
    195482 TA (0.29)  | 0    
    195492 TA (0.30)  | 4    
    195560 TA (0.34)  | 226  
    195641 TA (0.39)  | 68   
    195658 TA (0.40)  | 137  
    195700 TA (0.43)  | 0    
    195758 TA (0.46)  | 20   
    195859 TA (0.52)  | 38   
    195894 TA (0.54)  | 0    
    195975 TA (0.59)  | 21   
    196045 TA (0.63)  | 0    
    196145 TA (0.69)  | 0    
    196172 TA (0.71)  | 59   
    196243 TA (0.75)  | 41   
    196259 TA (0.76)  | 24   
    196294 TA (0.78)  | 286  
    196316 TA (0.80)  | 225  
    196428 TA (0.86)  | 0    
    196458 TA (0.88)  | 99   
    196490 TA (0.90)  | 22   
    196577 TA (0.95)  | 0    
    196655 TA (1.00)  | 24   


non-coding            start=196656  end=196857  len=202    

    196669 TA         | 0    
    196683 TA         | 49   
    196700 TA         | 257  
    196723 TA         | 0    
    196743 TA         | 0    
    196756 TA         | 0    
    196831 TA         | 2    


Rv0167     yrbE1A     start=196859  end=197656  len=798     

    196888 TA (0.04)  | 349  
    197036 TA (0.22)  | 0    
    197057 TA (0.25)  | 0    
    197091 TA (0.29)  | 38   
    197392 TA (0.67)  | 56   
    197419 TA (0.70)  | 100  
    197518 TA (0.83)  | 0    


Rv0168     yrbE1B     start=197658  end=198527  len=870     

    197720 TA (0.07)  | 41   
    197813 TA (0.18)  | 0    
    197816 TA (0.18)  | 14   
    197860 TA (0.23)  | 0    
    198073 TA (0.48)  | 0    
    198200 TA (0.62)  | 13   
    198217 TA (0.64)  | 80   
    198257 TA (0.69)  | 37   
    198278 TA (0.71)  | 104  
    198287 TA (0.72)  | 26   
    198377 TA (0.83)  | 28   
    198380 TA (0.83)  | 24   
    198386 TA (0.84)  | 32   
    198494 TA (0.96)  | 87   
    198527 TA (1.00)  | 0    


non-coding            start=198528  end=198530  len=3      


Rv0169     mce1A      start=198532  end=199896  len=1365    

    198576 TA (0.03)  | 29   
    198598 TA (0.05)  | 7    
    198619 TA (0.06)  | 12   
    198631 TA (0.07)  | 55   
    198633 TA (0.07)  | 99   
    198729 TA (0.14)  | 131  
    198731 TA (0.15)  | 0    
    198754 TA (0.16)  | 54   
    198825 TA (0.21)  | 181  
    198887 TA (0.26)  | 0    
    198891 TA (0.26)  | 155  
    198934 TA (0.29)  | 0    
    198958 TA (0.31)  | 3    
    199085 TA (0.41)  | 12   
    199194 TA (0.48)  | 0    
    199350 TA (0.60)  | 2    
    199404 TA (0.64)  | 398  
    199406 TA (0.64)  | 31   
    199440 TA (0.67)  | 33   
    199460 TA (0.68)  | 66   
    199481 TA (0.70)  | 0    
    199488 TA (0.70)  | 0    
    199516 TA (0.72)  | 11   
    199525 TA (0.73)  | 54   
    199529 TA (0.73)  | 56   
    199555 TA (0.75)  | 0    
    199591 TA (0.78)  | 0    
    199603 TA (0.78)  | 0    
    199633 TA (0.81)  | 0    
    199645 TA (0.82)  | 0    
    199677 TA (0.84)  | 14   
    199679 TA (0.84)  | 167  
    199683 TA (0.84)  | 42   
    199779 TA (0.91)  | 31   
    199815 TA (0.94)  | 5    
    199842 TA (0.96)  | 0    
    199854 TA (0.97)  | 30   
    199873 TA (0.98)  | 1    
    199880 TA (0.99)  | 2    


Rv0170     mce1B      start=199893  end=200933  len=1041    

    200002 TA (0.10)  | 379  
    200009 TA (0.11)  | 93   
    200011 TA (0.11)  | 135  
    200073 TA (0.17)  | 0    
    200097 TA (0.20)  | 1840 
    200140 TA (0.24)  | 20   
    200162 TA (0.26)  | 12   
    200189 TA (0.28)  | 0    
    200206 TA (0.30)  | 0    
    200213 TA (0.31)  | 57   
    200421 TA (0.51)  | 96   
    200563 TA (0.64)  | 659  
    200702 TA (0.78)  | 21   
    200713 TA (0.79)  | 840  
    200810 TA (0.88)  | 2    
    200831 TA (0.90)  | 42   
    200902 TA (0.97)  | 0    
    200917 TA (0.98)  | 22   


Rv0171     mce1C      start=200930  end=202477  len=1548    

    201021 TA (0.06)  | 50   
    201038 TA (0.07)  | 64   
    201055 TA (0.08)  | 87   
    201058 TA (0.08)  | 5    
    201104 TA (0.11)  | 382  
    201215 TA (0.18)  | 1    
    201243 TA (0.20)  | 2    
    201328 TA (0.26)  | 52   
    201337 TA (0.26)  | 117  
    201436 TA (0.33)  | 27   
    201471 TA (0.35)  | 142  
    201518 TA (0.38)  | 35   
    201521 TA (0.38)  | 40   
    201581 TA (0.42)  | 1    
    201594 TA (0.43)  | 45   
    201687 TA (0.49)  | 97   
    201838 TA (0.59)  | 0    
    201918 TA (0.64)  | 9    
    201921 TA (0.64)  | 15   
    201961 TA (0.67)  | 1    
    202084 TA (0.75)  | 34   
    202137 TA (0.78)  | 3    
    202238 TA (0.84)  | 40   
    202449 TA (0.98)  | 27   
    202467 TA (0.99)  | 93   


Rv0172     mce1D      start=202474  end=204066  len=1593    

    202493 TA (0.01)  | 0    
    202596 TA (0.08)  | 32   
    202629 TA (0.10)  | 32   
    202653 TA (0.11)  | 107  
    202676 TA (0.13)  | 48   
    202746 TA (0.17)  | 13   
    202758 TA (0.18)  | 201  
    202839 TA (0.23)  | 152  
    202865 TA (0.25)  | 0    
    202897 TA (0.27)  | 136  
    202937 TA (0.29)  | 38   
    202940 TA (0.29)  | 239  
    203030 TA (0.35)  | 194  
    203113 TA (0.40)  | 64   
    203128 TA (0.41)  | 66   
    203143 TA (0.42)  | 41   
    203318 TA (0.53)  | 31   
    203414 TA (0.59)  | 48   
    203424 TA (0.60)  | 3    
    203516 TA (0.65)  | 3    
    203529 TA (0.66)  | 0    
    203559 TA (0.68)  | 112  
    203595 TA (0.70)  | 103  
    203642 TA (0.73)  | 20   
    203655 TA (0.74)  | 98   
    203688 TA (0.76)  | 41   
    203726 TA (0.79)  | 0    
    203858 TA (0.87)  | 0    
    203910 TA (0.90)  | 31   
    203919 TA (0.91)  | 53   
    203944 TA (0.92)  | 19   
    203965 TA (0.94)  | 0    
    203992 TA (0.95)  | 7    


Rv0173     lprK       start=204063  end=205235  len=1173    

    204218 TA (0.13)  | 128  
    204227 TA (0.14)  | 218  
    204369 TA (0.26)  | 0    
    204506 TA (0.38)  | 65   
    204691 TA (0.54)  | 54   
    204728 TA (0.57)  | 161  
    204774 TA (0.61)  | 12   
    204802 TA (0.63)  | 0    
    204837 TA (0.66)  | 77   
    204866 TA (0.68)  | 37   
    204950 TA (0.76)  | 0    
    205028 TA (0.82)  | 50   
    205061 TA (0.85)  | 31   
    205087 TA (0.87)  | 0    
    205172 TA (0.95)  | 25   
    205212 TA (0.98)  | 56   


Rv0174     mce1F      start=205229  end=206776  len=1548    

    205283 TA (0.03)  | 4    
    205298 TA (0.04)  | 4    
    205309 TA (0.05)  | 4    
    205312 TA (0.05)  | 192  
    205338 TA (0.07)  | 0    
    205348 TA (0.08)  | 46   
    205387 TA (0.10)  | 7    
    205408 TA (0.12)  | 23   
    205416 TA (0.12)  | 0    
    205434 TA (0.13)  | 12   
    205492 TA (0.17)  | 5    
    205552 TA (0.21)  | 249  
    205584 TA (0.23)  | 0    
    205588 TA (0.23)  | 241  
    205980 TA (0.49)  | 0    
    205988 TA (0.49)  | 0    
    206049 TA (0.53)  | 0    
    206062 TA (0.54)  | 0    
    206126 TA (0.58)  | 38   
    206179 TA (0.61)  | 0    
    206238 TA (0.65)  | 0    
    206269 TA (0.67)  | 823  
    206376 TA (0.74)  | 124  
    206386 TA (0.75)  | 44   
    206400 TA (0.76)  | 3    
    206595 TA (0.88)  | 6    
    206622 TA (0.90)  | 9    
    206635 TA (0.91)  | 57   
    206665 TA (0.93)  | 108  
    206667 TA (0.93)  | 29   
    206710 TA (0.96)  | 163  


non-coding            start=206777  end=206810  len=34     

    206795 TA         | 91   
    206807 TA         | 17   


Rv0175     -          start=206812  end=207453  len=642     

    207036 TA (0.35)  | 9    
    207107 TA (0.46)  | 1    
    207158 TA (0.54)  | 0    
    207216 TA (0.63)  | 140  
    207240 TA (0.67)  | 5    
    207275 TA (0.72)  | 49   
    207381 TA (0.89)  | 0    
    207420 TA (0.95)  | 77   
    207422 TA (0.95)  | 86   


Rv0176     -          start=207450  end=208418  len=969     

    207597 TA (0.15)  | 47   
    207630 TA (0.19)  | 138  
    207673 TA (0.23)  | 0    
    207697 TA (0.25)  | 0    
    207724 TA (0.28)  | 32   
    207930 TA (0.50)  | 0    
    208010 TA (0.58)  | 99   
    208091 TA (0.66)  | 22   
    208151 TA (0.72)  | 128  
    208207 TA (0.78)  | 0    
    208214 TA (0.79)  | 0    
    208222 TA (0.80)  | 0    
    208294 TA (0.87)  | 7    
    208313 TA (0.89)  | 96   
    208315 TA (0.89)  | 77   


Rv0177     -          start=208415  end=208969  len=555     

    208431 TA (0.03)  | 43   
    208530 TA (0.21)  | 52   
    208605 TA (0.34)  | 0    
    208678 TA (0.47)  | 0    
    208726 TA (0.56)  | 34   
    208746 TA (0.60)  | 5    
    208793 TA (0.68)  | 8    
    208805 TA (0.70)  | 23   
    208827 TA (0.74)  | 124  
    208913 TA (0.90)  | 0    
    208920 TA (0.91)  | 69   
    208932 TA (0.93)  | 24   


Rv0178     -          start=208936  end=209670  len=735     

    209173 TA (0.32)  | 0    
    209247 TA (0.42)  | 17   
    209328 TA (0.53)  | 151  
    209373 TA (0.59)  | 133  
    209400 TA (0.63)  | 0    
    209450 TA (0.70)  | 0    
    209459 TA (0.71)  | 0    
    209520 TA (0.79)  | 150  
    209574 TA (0.87)  | 204  
    209583 TA (0.88)  | 0    
    209604 TA (0.91)  | 15   
    209670 TA (1.00)  | 18   


non-coding            start=209671  end=209699  len=29     


Rv0179c    lprO       start=209701  end=210810  len=1110    

    209704 TA (1.00)  | 0    
    209813 TA (0.90)  | 0    
    209873 TA (0.84)  | 21   
    209914 TA (0.81)  | 104  
    209935 TA (0.79)  | 296  
    209959 TA (0.77)  | 0    
    210011 TA (0.72)  | 0    
    210024 TA (0.71)  | 5    
    210103 TA (0.64)  | 23   
    210133 TA (0.61)  | 67   
    210217 TA (0.53)  | 15   
    210277 TA (0.48)  | 12   
    210380 TA (0.39)  | 0    
    210395 TA (0.37)  | 0    
    210406 TA (0.36)  | 0    
    210492 TA (0.29)  | 0    
    210498 TA (0.28)  | 73   
    210565 TA (0.22)  | 19   
    210596 TA (0.19)  | 202  
    210619 TA (0.17)  | 33   
    210628 TA (0.16)  | 106  
    210648 TA (0.15)  | 0    
    210742 TA (0.06)  | 42   


non-coding            start=210811  end=210888  len=78     

    210829 TA         | 0    
    210859 TA         | 22   


Rv0180c    -          start=210890  end=212248  len=1359    

    210893 TA (1.00)  | 4    
    210938 TA (0.96)  | 94   
    211010 TA (0.91)  | 0    
    211112 TA (0.84)  | 49   
    211132 TA (0.82)  | 172  
    211186 TA (0.78)  | 0    
    211312 TA (0.69)  | 96   
    211324 TA (0.68)  | 0    
    211331 TA (0.67)  | 119  
    211339 TA (0.67)  | 293  
    211391 TA (0.63)  | 26   
    211449 TA (0.59)  | 0    
    211487 TA (0.56)  | 0    
    211510 TA (0.54)  | 169  
    211514 TA (0.54)  | 0    
    211560 TA (0.51)  | 0    
    211573 TA (0.50)  | 153  
    211589 TA (0.48)  | 36   
    211592 TA (0.48)  | 199  
    211635 TA (0.45)  | 56   
    211637 TA (0.45)  | 124  
    211720 TA (0.39)  | 0    
    211731 TA (0.38)  | 40   
    211797 TA (0.33)  | 134  
    211891 TA (0.26)  | 91   
    211915 TA (0.25)  | 0    
    211931 TA (0.23)  | 46   
    212104 TA (0.11)  | 0    
    212120 TA (0.09)  | 0    


non-coding            start=212249  end=212273  len=25     


Rv0181c    -          start=212275  end=213009  len=735     

    212278 TA (0.99)  | 107  
    212322 TA (0.93)  | 66   
    212428 TA (0.79)  | 0    
    212474 TA (0.73)  | 0    
    212519 TA (0.67)  | 7    
    212550 TA (0.62)  | 0    
    212568 TA (0.60)  | 1    
    212598 TA (0.56)  | 20   
    212614 TA (0.54)  | 37   
    212643 TA (0.50)  | 13   
    212646 TA (0.49)  | 15   
    212678 TA (0.45)  | 67   
    212746 TA (0.36)  | 95   
    212759 TA (0.34)  | 0    
    212914 TA (0.13)  | 58   
    212991 TA (0.02)  | 371  


non-coding            start=213010  end=213024  len=15     


Rv0182c    sigG       start=213026  end=214138  len=1113    

    213124 TA (0.91)  | 32   
    213161 TA (0.88)  | 367  
    213210 TA (0.83)  | 26   
    213224 TA (0.82)  | 4    
    213275 TA (0.78)  | 0    
    213285 TA (0.77)  | 5    
    213287 TA (0.76)  | 2    
    213347 TA (0.71)  | 17   
    213366 TA (0.69)  | 43   
    213368 TA (0.69)  | 105  
    213474 TA (0.60)  | 12   
    213495 TA (0.58)  | 0    
    213553 TA (0.53)  | 6    
    213820 TA (0.29)  | 0    
    213848 TA (0.26)  | 134  
    213920 TA (0.20)  | 45   
    213947 TA (0.17)  | 0    
    214038 TA (0.09)  | 64   
    214075 TA (0.06)  | 1    
    214086 TA (0.05)  | 0    
    214093 TA (0.04)  | 86   


Rv0183     -          start=214086  end=214925  len=840     

    214086 TA (0.00)  | 0    
    214093 TA (0.01)  | 86   
    214145 TA (0.07)  | 97   
    214223 TA (0.16)  | 10   
    214268 TA (0.22)  | 43   
    214317 TA (0.28)  | 72   
    214337 TA (0.30)  | 17   
    214382 TA (0.35)  | 3    
    214442 TA (0.42)  | 2    
    214466 TA (0.45)  | 24   
    214524 TA (0.52)  | 0    
    214591 TA (0.60)  | 0    
    214628 TA (0.65)  | 144  
    214743 TA (0.78)  | 37   
    214838 TA (0.90)  | 16   
    214850 TA (0.91)  | 0    
    214925 TA (1.00)  | 0    


non-coding            start=214926  end=214965  len=40     

    214956 TA         | 48   


Rv0184     -          start=214967  end=215716  len=750     

    215200 TA (0.31)  | 130  
    215275 TA (0.41)  | 76   
    215281 TA (0.42)  | 7    
    215318 TA (0.47)  | 27   
    215320 TA (0.47)  | 22   
    215362 TA (0.53)  | 6    
    215514 TA (0.73)  | 0    
    215557 TA (0.79)  | 74   
    215560 TA (0.79)  | 0    
    215574 TA (0.81)  | 0    
    215617 TA (0.87)  | 30   


Rv0185     -          start=215713  end=216222  len=510     

    215760 TA (0.09)  | 61   
    215837 TA (0.24)  | 0    
    215895 TA (0.36)  | 11   
    215917 TA (0.40)  | 0    
    215926 TA (0.42)  | 0    
    215994 TA (0.55)  | 0    
    216020 TA (0.60)  | 1    
    216028 TA (0.62)  | 0    
    216076 TA (0.71)  | 144  
    216201 TA (0.96)  | 8    


non-coding            start=216223  end=216265  len=43     

    216231 TA         | 52   


Rv0186     bglS       start=216267  end=218342  len=2076    

    216377 TA (0.05)  | 3    
    216455 TA (0.09)  | 0    
    216475 TA (0.10)  | 0    
    216501 TA (0.11)  | 0    
    216514 TA (0.12)  | 0    
    216622 TA (0.17)  | 0    
    216641 TA (0.18)  | 21   
    216869 TA (0.29)  | 0    
    216890 TA (0.30)  | 0    
    216944 TA (0.33)  | 0    
    217085 TA (0.39)  | 0    
    217101 TA (0.40)  | 80   
    217128 TA (0.41)  | 0    
    217297 TA (0.50)  | 21   
    217316 TA (0.51)  | 0    
    217343 TA (0.52)  | 0    
    217376 TA (0.53)  | 0    
    217389 TA (0.54)  | 0    
    217426 TA (0.56)  | 3    
    217433 TA (0.56)  | 4    
    217663 TA (0.67)  | 0    
    217742 TA (0.71)  | 0    
    217904 TA (0.79)  | 3    
    217928 TA (0.80)  | 0    
    217988 TA (0.83)  | 118  
    217990 TA (0.83)  | 14   
    218003 TA (0.84)  | 7    
    218056 TA (0.86)  | 2    
    218099 TA (0.88)  | 61   
    218101 TA (0.88)  | 10   
    218184 TA (0.92)  | 0    
    218219 TA (0.94)  | 0    
    218261 TA (0.96)  | 0    
    218289 TA (0.97)  | 0    


non-coding            start=218343  end=218701  len=359    

    218367 TA         | 0    
    218385 TA         | 223  
    218391 TA         | 8    
    218430 TA         | 0    
    218526 TA         | 6    
    218540 TA         | 0    
    218596 TA         | 0    
    218610 TA         | 0    
    218614 TA         | 66   
    218618 TA         | 0    
    218620 TA         | 0    
    218622 TA         | 0    
    218627 TA         | 0    
    218629 TA         | 0    
    218635 TA         | 0    
    218642 TA         | 0    
    218699 TA         | 0    


Rv0187     -          start=218703  end=219365  len=663     

    218784 TA (0.12)  | 0    
    218820 TA (0.18)  | 0    
    218981 TA (0.42)  | 0    
    219146 TA (0.67)  | 21   
    219148 TA (0.67)  | 48   
    219205 TA (0.76)  | 150  
    219297 TA (0.90)  | 11   
    219365 TA (1.00)  | 0    


non-coding            start=219366  end=219482  len=117    

    219417 TA         | 0    
    219468 TA         | 0    


Rv0188     -          start=219484  end=219915  len=432     

    219491 TA (0.02)  | 0    
    219612 TA (0.30)  | 140  
    219677 TA (0.45)  | 0    
    219699 TA (0.50)  | 50   
    219708 TA (0.52)  | 0    
    219757 TA (0.63)  | 23   
    219799 TA (0.73)  | 9    
    219859 TA (0.87)  | 25   
    219876 TA (0.91)  | 0    
    219905 TA (0.97)  | 0    
    219915 TA (1.00)  | 19   


non-coding            start=219916  end=219992  len=77     

    219987 TA         | 35   


Rv0189c    ilvD       start=219994  end=221721  len=1728    Sassetti-essential-in-vitro

    219997 TA (1.00)  | 0    
    220042 TA (0.97)  | 0    
    220053 TA (0.97)  | 0    
    220061 TA (0.96)  | 0    
    220066 TA (0.96)  | 0    
    220275 TA (0.84)  | 0    
    220286 TA (0.83)  | 0    
    220363 TA (0.79)  | 0    
    220371 TA (0.78)  | 0    
    220391 TA (0.77)  | 0    
    220461 TA (0.73)  | 0    
    220569 TA (0.67)  | 0    
    220634 TA (0.63)  | 0    
    220656 TA (0.62)  | 0    
    220685 TA (0.60)  | 0    
    220800 TA (0.53)  | 0    
    220872 TA (0.49)  | 0    
    221063 TA (0.38)  | 0    
    221071 TA (0.38)  | 0    
    221204 TA (0.30)  | 0    
    221237 TA (0.28)  | 0    
    221248 TA (0.27)  | 0    
    221470 TA (0.15)  | 0    


non-coding            start=221722  end=221867  len=146    

    221732 TA         | 83   
    221777 TA         | 11   
    221786 TA         | 0    
    221799 TA         | 0    
    221806 TA         | 164  
    221815 TA         | 110  
    221849 TA         | 44   


Rv0190     -          start=221869  end=222159  len=291     

    221889 TA (0.07)  | 0    
    221910 TA (0.14)  | 65   
    221979 TA (0.38)  | 39   


non-coding            start=222160  end=222285  len=126    

    222212 TA         | 20   
    222217 TA         | 3    
    222228 TA         | 100  


Rv0191     -          start=222287  end=223528  len=1242    

    222318 TA (0.02)  | 29   
    222381 TA (0.08)  | 580  
    222385 TA (0.08)  | 347  
    222428 TA (0.11)  | 0    
    222458 TA (0.14)  | 51   
    222481 TA (0.16)  | 90   
    222739 TA (0.36)  | 3    
    222771 TA (0.39)  | 0    
    222939 TA (0.52)  | 103  
    222983 TA (0.56)  | 0    
    223003 TA (0.58)  | 80   
    223009 TA (0.58)  | 125  
    223043 TA (0.61)  | 32   
    223078 TA (0.64)  | 46   
    223158 TA (0.70)  | 1    
    223314 TA (0.83)  | 0    
    223351 TA (0.86)  | 379  
    223408 TA (0.90)  | 32   
    223482 TA (0.96)  | 0    
    223528 TA (1.00)  | 0    


non-coding            start=223529  end=223560  len=32     


Rv0192     -          start=223562  end=224662  len=1101    

    223563 TA (0.00)  | 29   
    223606 TA (0.04)  | 26   
    223644 TA (0.07)  | 7    
    223662 TA (0.09)  | 16   
    223907 TA (0.31)  | 4    
    224113 TA (0.50)  | 0    
    224135 TA (0.52)  | 43   
    224177 TA (0.56)  | 1    
    224350 TA (0.72)  | 61   
    224353 TA (0.72)  | 66   
    224398 TA (0.76)  | 36   
    224428 TA (0.79)  | 3    
    224572 TA (0.92)  | 105  
    224626 TA (0.97)  | 165  
    224662 TA (1.00)  | 8    


Rv0192A    -          start=223605  end=223907  len=303     

    223606 TA (0.00)  | 26   
    223644 TA (0.13)  | 7    
    223662 TA (0.19)  | 16   
    223907 TA (1.00)  | 4    


non-coding            start=223908  end=224720  len=813    

    224113 TA         | 0    
    224135 TA         | 43   
    224177 TA         | 1    
    224350 TA         | 61   
    224353 TA         | 66   
    224398 TA         | 36   
    224428 TA         | 3    
    224572 TA         | 105  
    224626 TA         | 165  
    224662 TA         | 8    
    224694 TA         | 0    
    224714 TA         | 0    


Rv0193c    -          start=224722  end=226569  len=1848    

    224725 TA (1.00)  | 65   
    224755 TA (0.98)  | 46   
    224818 TA (0.95)  | 58   
    224859 TA (0.93)  | 5    
    224863 TA (0.92)  | 260  
    225015 TA (0.84)  | 143  
    225030 TA (0.83)  | 10   
    225054 TA (0.82)  | 93   
    225112 TA (0.79)  | 47   
    225114 TA (0.79)  | 0    
    225184 TA (0.75)  | 39   
    225274 TA (0.70)  | 7    
    225384 TA (0.64)  | 0    
    225390 TA (0.64)  | 0    
    225467 TA (0.60)  | 69   
    225481 TA (0.59)  | 145  
    225495 TA (0.58)  | 67   
    225503 TA (0.58)  | 77   
    225663 TA (0.49)  | 0    
    225842 TA (0.39)  | 2    
    225855 TA (0.39)  | 0    
    225908 TA (0.36)  | 40   
    225922 TA (0.35)  | 46   
    225950 TA (0.33)  | 0    
    226039 TA (0.29)  | 136  
    226125 TA (0.24)  | 7    
    226177 TA (0.21)  | 10   
    226185 TA (0.21)  | 0    
    226269 TA (0.16)  | 3    
    226351 TA (0.12)  | 1    
    226368 TA (0.11)  | 145  
    226387 TA (0.10)  | 10   
    226447 TA (0.07)  | 102  
    226461 TA (0.06)  | 28   
    226505 TA (0.03)  | 20   


non-coding            start=226570  end=226874  len=305    

    226585 TA         | 0    
    226635 TA         | 9    
    226653 TA         | 0    
    226665 TA         | 0    
    226668 TA         | 28   
    226714 TA         | 0    
    226731 TA         | 0    
    226780 TA         | 112  
    226828 TA         | 10   
    226870 TA         | 24   


Rv0194     -          start=226876  end=230460  len=3585    

    226911 TA (0.01)  | 43   
    226996 TA (0.03)  | 10   
    227011 TA (0.04)  | 13   
    227088 TA (0.06)  | 54   
    227100 TA (0.06)  | 449  
    227104 TA (0.06)  | 130  
    227112 TA (0.07)  | 40   
    227115 TA (0.07)  | 48   
    227140 TA (0.07)  | 9    
    227311 TA (0.12)  | 241  
    227314 TA (0.12)  | 198  
    227374 TA (0.14)  | 0    
    227562 TA (0.19)  | 164  
    227687 TA (0.23)  | 57   
    227803 TA (0.26)  | 0    
    227872 TA (0.28)  | 1    
    227904 TA (0.29)  | 30   
    227935 TA (0.30)  | 209  
    228027 TA (0.32)  | 54   
    228115 TA (0.35)  | 0    
    228165 TA (0.36)  | 27   
    228255 TA (0.38)  | 0    
    228331 TA (0.41)  | 0    
    228473 TA (0.45)  | 197  
    228561 TA (0.47)  | 0    
    228724 TA (0.52)  | 0    
    228830 TA (0.55)  | 24   
    228908 TA (0.57)  | 38   
    228948 TA (0.58)  | 281  
    229254 TA (0.66)  | 20   
    229285 TA (0.67)  | 0    
    229305 TA (0.68)  | 18   
    229347 TA (0.69)  | 0    
    229365 TA (0.69)  | 0    
    229376 TA (0.70)  | 6    
    229386 TA (0.70)  | 0    
    229420 TA (0.71)  | 3    
    229428 TA (0.71)  | 8    
    229431 TA (0.71)  | 134  
    229536 TA (0.74)  | 299  
    229545 TA (0.74)  | 129  
    229560 TA (0.75)  | 68   
    229570 TA (0.75)  | 0    
    229599 TA (0.76)  | 0    
    229722 TA (0.79)  | 33   
    229728 TA (0.80)  | 0    
    229854 TA (0.83)  | 95   
    229920 TA (0.85)  | 0    
    229956 TA (0.86)  | 150  
    229992 TA (0.87)  | 0    
    230082 TA (0.89)  | 184  
    230290 TA (0.95)  | 0    
    230388 TA (0.98)  | 26   
    230411 TA (0.99)  | 0    
    230450 TA (1.00)  | 56   
    230460 TA (1.00)  | 452  


non-coding            start=230461  end=230895  len=435    

    230584 TA         | 2    
    230600 TA         | 0    
    230603 TA         | 0    
    230605 TA         | 0    
    230628 TA         | 6    
    230709 TA         | 51   
    230783 TA         | 0    


Rv0195     -          start=230897  end=231532  len=636     

    231071 TA (0.27)  | 169  
    231196 TA (0.47)  | 55   
    231286 TA (0.61)  | 0    
    231383 TA (0.76)  | 0    
    231427 TA (0.83)  | 223  
    231464 TA (0.89)  | 327  


non-coding            start=231533  end=231643  len=111    

    231555 TA         | 86   
    231589 TA         | 229  
    231601 TA         | 0    
    231608 TA         | 32   
    231612 TA         | 4    
    231614 TA         | 0    
    231622 TA         | 37   
    231626 TA         | 0    


Rv0196     -          start=231645  end=232229  len=585     

    231767 TA (0.21)  | 13   
    231773 TA (0.22)  | 51   
    231790 TA (0.25)  | 0    
    231801 TA (0.27)  | 19   
    231818 TA (0.30)  | 0    
    231896 TA (0.43)  | 296  
    232071 TA (0.73)  | 0    


Rv0197     -          start=232229  end=234519  len=2291    

    232360 TA (0.06)  | 35   
    232393 TA (0.07)  | 0    
    232450 TA (0.10)  | 49   
    232515 TA (0.12)  | 0    
    232540 TA (0.14)  | 11   
    232543 TA (0.14)  | 1    
    232582 TA (0.15)  | 1    
    232618 TA (0.17)  | 0    
    232678 TA (0.20)  | 18   
    232868 TA (0.28)  | 36   
    232941 TA (0.31)  | 3    
    233020 TA (0.35)  | 24   
    233149 TA (0.40)  | 0    
    233274 TA (0.46)  | 2    
    233277 TA (0.46)  | 0    
    233357 TA (0.49)  | 10   
    233479 TA (0.55)  | 25   
    233642 TA (0.62)  | 0    
    233701 TA (0.64)  | 4    
    233703 TA (0.64)  | 0    
    233761 TA (0.67)  | 58   
    233770 TA (0.67)  | 16   
    233854 TA (0.71)  | 0    
    233940 TA (0.75)  | 1    
    233953 TA (0.75)  | 1    
    233976 TA (0.76)  | 0    
    234109 TA (0.82)  | 32   
    234228 TA (0.87)  | 16   
    234325 TA (0.91)  | 0    
    234378 TA (0.94)  | 0    
    234403 TA (0.95)  | 0    
    234475 TA (0.98)  | 0    
    234514 TA (1.00)  | 70   
    234519 TA (1.00)  | 0    


Rv0198c    -          start=234516  end=236507  len=1992    

    234519 TA (1.00)  | 0    
    234591 TA (0.96)  | 0    
    234701 TA (0.91)  | 0    
    234751 TA (0.88)  | 0    
    234786 TA (0.86)  | 0    
    234836 TA (0.84)  | 30   
    234897 TA (0.81)  | 5    
    234906 TA (0.80)  | 0    
    234993 TA (0.76)  | 61   
    235059 TA (0.73)  | 6    
    235103 TA (0.70)  | 0    
    235146 TA (0.68)  | 51   
    235149 TA (0.68)  | 0    
    235214 TA (0.65)  | 5    
    235239 TA (0.64)  | 0    
    235255 TA (0.63)  | 0    
    235260 TA (0.63)  | 12   
    235293 TA (0.61)  | 0    
    235314 TA (0.60)  | 0    
    235349 TA (0.58)  | 0    
    235407 TA (0.55)  | 68   
    235475 TA (0.52)  | 33   
    235479 TA (0.52)  | 0    
    235564 TA (0.47)  | 0    
    235578 TA (0.47)  | 0    
    235675 TA (0.42)  | 0    
    235710 TA (0.40)  | 2    
    235833 TA (0.34)  | 6    
    235947 TA (0.28)  | 29   
    235983 TA (0.26)  | 0    
    235991 TA (0.26)  | 33   
    236019 TA (0.24)  | 0    
    236022 TA (0.24)  | 29   
    236036 TA (0.24)  | 0    
    236070 TA (0.22)  | 45   
    236095 TA (0.21)  | 0    
    236103 TA (0.20)  | 494  
    236259 TA (0.12)  | 2    
    236291 TA (0.11)  | 0    
    236362 TA (0.07)  | 16   
    236396 TA (0.06)  | 0    
    236425 TA (0.04)  | 0    
    236485 TA (0.01)  | 0    


non-coding            start=236508  end=236548  len=41     


Rv0199     -          start=236550  end=237209  len=660     

    236675 TA (0.19)  | 37   
    236680 TA (0.20)  | 0    
    236694 TA (0.22)  | 66   
    236706 TA (0.24)  | 0    
    236773 TA (0.34)  | 211  
    236777 TA (0.34)  | 64   
    236924 TA (0.57)  | 4    
    236979 TA (0.65)  | 0    
    236989 TA (0.67)  | 0    
    237010 TA (0.70)  | 0    
    237036 TA (0.74)  | 13   
    237039 TA (0.74)  | 47   


Rv0200     -          start=237206  end=237895  len=690     

    237392 TA (0.27)  | 0    
    237402 TA (0.28)  | 0    
    237484 TA (0.40)  | 7    
    237661 TA (0.66)  | 43   
    237699 TA (0.71)  | 0    
    237714 TA (0.74)  | 24   
    237780 TA (0.83)  | 0    
    237895 TA (1.00)  | 7    


Rv0201c    -          start=237892  end=238395  len=504     

    237895 TA (0.99)  | 7    
    237912 TA (0.96)  | 24   
    237997 TA (0.79)  | 183  
    238116 TA (0.55)  | 44   
    238124 TA (0.54)  | 4    
    238176 TA (0.43)  | 26   
    238219 TA (0.35)  | 0    
    238245 TA (0.30)  | 87   
    238301 TA (0.19)  | 16   


Rv0202c    mmpL11     start=238392  end=241292  len=2901    

    238572 TA (0.94)  | 94   
    238575 TA (0.94)  | 105  
    238624 TA (0.92)  | 0    
    238650 TA (0.91)  | 0    
    238683 TA (0.90)  | 58   
    238782 TA (0.87)  | 0    
    238910 TA (0.82)  | 15   
    238935 TA (0.81)  | 0    
    238963 TA (0.80)  | 25   
    239002 TA (0.79)  | 0    
    239231 TA (0.71)  | 0    
    239303 TA (0.69)  | 0    
    239394 TA (0.65)  | 176  
    239449 TA (0.64)  | 2    
    239466 TA (0.63)  | 39   
    239592 TA (0.59)  | 0    
    239798 TA (0.51)  | 0    
    239858 TA (0.49)  | 0    
    239971 TA (0.46)  | 70   
    240266 TA (0.35)  | 16   
    240305 TA (0.34)  | 352  
    240405 TA (0.31)  | 61   
    240436 TA (0.30)  | 6    
    240525 TA (0.26)  | 0    
    240549 TA (0.26)  | 30   
    240733 TA (0.19)  | 20   
    240763 TA (0.18)  | 159  
    240819 TA (0.16)  | 244  
    240872 TA (0.14)  | 26   
    240945 TA (0.12)  | 62   
    241016 TA (0.10)  | 27   
    241028 TA (0.09)  | 0    
    241056 TA (0.08)  | 28   
    241060 TA (0.08)  | 8    
    241082 TA (0.07)  | 2    
    241116 TA (0.06)  | 0    
    241184 TA (0.04)  | 198  
    241212 TA (0.03)  | 1    
    241226 TA (0.02)  | 0    


non-coding            start=241293  end=241512  len=220    

    241320 TA         | 44   
    241349 TA         | 0    
    241503 TA         | 20   


Rv0203     -          start=241514  end=241924  len=411     

    241559 TA (0.11)  | 26   
    241693 TA (0.44)  | 43   
    241751 TA (0.58)  | 5    
    241924 TA (1.00)  | 3    


non-coding            start=241925  end=241974  len=50     


Rv0204c    -          start=241976  end=243214  len=1239    

    241979 TA (1.00)  | 0    
    242216 TA (0.81)  | 84   
    242263 TA (0.77)  | 0    
    242275 TA (0.76)  | 3    
    242320 TA (0.72)  | 51   
    242348 TA (0.70)  | 51   
    242393 TA (0.66)  | 25   
    242416 TA (0.64)  | 27   
    242521 TA (0.56)  | 23   
    242541 TA (0.54)  | 0    
    242626 TA (0.47)  | 21   
    242809 TA (0.33)  | 0    
    242817 TA (0.32)  | 22   
    242870 TA (0.28)  | 34   
    243008 TA (0.17)  | 79   
    243058 TA (0.13)  | 36   
    243060 TA (0.12)  | 88   
    243088 TA (0.10)  | 0    
    243110 TA (0.08)  | 93   
    243127 TA (0.07)  | 0    


non-coding            start=243215  end=243382  len=168    

    243222 TA         | 41   
    243228 TA         | 0    
    243248 TA         | 0    
    243257 TA         | 22   
    243265 TA         | 0    
    243319 TA         | 137  
    243323 TA         | 69   
    243354 TA         | 17   
    243374 TA         | 7    


Rv0205     -          start=243384  end=244487  len=1104    Sassetti-essential-in-vitro

    243868 TA (0.44)  | 0    
    243880 TA (0.45)  | 0    
    243897 TA (0.46)  | 0    
    243923 TA (0.49)  | 11   
    243947 TA (0.51)  | 111  
    244010 TA (0.57)  | 49   
    244028 TA (0.58)  | 0    
    244047 TA (0.60)  | 38   
    244113 TA (0.66)  | 53   
    244220 TA (0.76)  | 47   
    244245 TA (0.78)  | 0    
    244275 TA (0.81)  | 237  
    244487 TA (1.00)  | 4    


Rv0206c    mmpL3      start=244484  end=247318  len=2835    

    244487 TA (1.00)  | 4    
    244560 TA (0.97)  | 8    
    244624 TA (0.95)  | 73   
    244698 TA (0.92)  | 1    
    245167 TA (0.76)  | 0    
    245228 TA (0.74)  | 0    
    245298 TA (0.71)  | 0    
    245399 TA (0.68)  | 0    
    245410 TA (0.67)  | 0    
    245506 TA (0.64)  | 0    
    245811 TA (0.53)  | 0    
    245821 TA (0.53)  | 0    
    245828 TA (0.53)  | 0    
    245847 TA (0.52)  | 0    
    245981 TA (0.47)  | 0    
    246044 TA (0.45)  | 0    
    246087 TA (0.43)  | 0    
    246153 TA (0.41)  | 0    
    246233 TA (0.38)  | 0    
    246345 TA (0.34)  | 0    
    246386 TA (0.33)  | 0    
    246499 TA (0.29)  | 0    
    246518 TA (0.28)  | 0    
    246566 TA (0.27)  | 0    
    246617 TA (0.25)  | 0    
    246697 TA (0.22)  | 0    
    246884 TA (0.15)  | 0    
    246941 TA (0.13)  | 0    
    246989 TA (0.12)  | 0    
    247139 TA (0.06)  | 0    
    247190 TA (0.05)  | 0    
    247252 TA (0.02)  | 0    
    247273 TA (0.02)  | 0    
    247286 TA (0.01)  | 0    
    247292 TA (0.01)  | 0    


non-coding            start=247319  end=247382  len=64     

    247322 TA         | 0    
    247331 TA         | 1    
    247354 TA         | 9    


Rv0207c    -          start=247384  end=248112  len=729     

    247452 TA (0.91)  | 0    
    247476 TA (0.87)  | 56   
    247529 TA (0.80)  | 0    
    247539 TA (0.79)  | 0    
    247672 TA (0.60)  | 0    
    247725 TA (0.53)  | 5    
    247995 TA (0.16)  | 4    
    248040 TA (0.10)  | 85   
    248055 TA (0.08)  | 24   


Rv0208c    trmB       start=248115  end=248906  len=792     Sassetti-essential-in-vitro

    248122 TA (0.99)  | 23   
    248162 TA (0.94)  | 0    
    248208 TA (0.88)  | 0    
    248215 TA (0.87)  | 0    
    248313 TA (0.75)  | 0    
    248393 TA (0.65)  | 0    
    248407 TA (0.63)  | 0    
    248583 TA (0.41)  | 0    
    248704 TA (0.26)  | 0    
    248735 TA (0.22)  | 7    
    248864 TA (0.05)  | 7    
    248870 TA (0.05)  | 0    


non-coding            start=248907  end=249036  len=130    

    248921 TA         | 0    
    248944 TA         | 6    
    248968 TA         | 0    


Rv0209     -          start=249038  end=250123  len=1086    

    249113 TA (0.07)  | 0    
    249152 TA (0.10)  | 0    
    249283 TA (0.23)  | 0    
    249299 TA (0.24)  | 33   
    249438 TA (0.37)  | 62   
    249536 TA (0.46)  | 3    
    249612 TA (0.53)  | 0    
    249620 TA (0.54)  | 47   
    249728 TA (0.64)  | 10   
    249793 TA (0.70)  | 0    
    249926 TA (0.82)  | 2    
    249944 TA (0.83)  | 18   
    250006 TA (0.89)  | 15   
    250050 TA (0.93)  | 0    
    250108 TA (0.99)  | 0    


Rv0210     -          start=250120  end=251598  len=1479    

    250136 TA (0.01)  | 31   
    250262 TA (0.10)  | 0    
    250304 TA (0.12)  | 138  
    250441 TA (0.22)  | 83   
    250490 TA (0.25)  | 78   
    250496 TA (0.25)  | 0    
    250530 TA (0.28)  | 0    
    250584 TA (0.31)  | 6    
    250848 TA (0.49)  | 53   
    250941 TA (0.56)  | 84   
    251156 TA (0.70)  | 0    
    251192 TA (0.72)  | 78   
    251402 TA (0.87)  | 5    


non-coding            start=251599  end=251780  len=182    

    251630 TA         | 1    
    251632 TA         | 19   
    251668 TA         | 0    
    251677 TA         | 0    
    251692 TA         | 0    
    251706 TA         | 0    
    251732 TA         | 228  
    251736 TA         | 74   
    251743 TA         | 61   
    251747 TA         | 45   
    251764 TA         | 0    
    251768 TA         | 39   


Rv0211     pckA       start=251782  end=253602  len=1821    

    251813 TA (0.02)  | 0    
    251938 TA (0.09)  | 0    
    251991 TA (0.11)  | 0    
    252042 TA (0.14)  | 12   
    252129 TA (0.19)  | 0    
    252159 TA (0.21)  | 19   
    252176 TA (0.22)  | 11   
    252234 TA (0.25)  | 0    
    252390 TA (0.33)  | 10   
    252429 TA (0.36)  | 0    
    252441 TA (0.36)  | 0    
    252474 TA (0.38)  | 0    
    252485 TA (0.39)  | 0    
    252570 TA (0.43)  | 12   
    252573 TA (0.43)  | 0    
    252708 TA (0.51)  | 0    
    252773 TA (0.54)  | 0    
    252906 TA (0.62)  | 0    
    252951 TA (0.64)  | 0    
    253118 TA (0.73)  | 0    
    253197 TA (0.78)  | 7    
    253212 TA (0.79)  | 0    
    253465 TA (0.92)  | 0    
    253597 TA (1.00)  | 34   
    253602 TA (1.00)  | 0    


non-coding            start=253603  end=253667  len=65     

    253619 TA         | 72   
    253652 TA         | 53   


Rv0212c    nadR       start=253669  end=254640  len=972     

    253672 TA (1.00)  | 0    
    253802 TA (0.86)  | 3    
    253879 TA (0.78)  | 0    
    253893 TA (0.77)  | 25   
    254052 TA (0.60)  | 12   
    254335 TA (0.31)  | 4    
    254587 TA (0.05)  | 20   


Rv0213c    -          start=254637  end=255950  len=1314    

    254706 TA (0.95)  | 13   
    254756 TA (0.91)  | 8    
    254769 TA (0.90)  | 1    
    254832 TA (0.85)  | 72   
    254847 TA (0.84)  | 0    
    254856 TA (0.83)  | 53   
    254874 TA (0.82)  | 30   
    254911 TA (0.79)  | 97   
    254913 TA (0.79)  | 70   
    254948 TA (0.76)  | 7    
    254980 TA (0.74)  | 271  
    254995 TA (0.73)  | 0    
    255072 TA (0.67)  | 12   
    255090 TA (0.65)  | 25   
    255116 TA (0.63)  | 7    
    255184 TA (0.58)  | 0    
    255221 TA (0.55)  | 0    
    255274 TA (0.51)  | 84   
    255296 TA (0.50)  | 0    
    255312 TA (0.49)  | 78   
    255327 TA (0.47)  | 41   
    255369 TA (0.44)  | 14   
    255383 TA (0.43)  | 64   
    255426 TA (0.40)  | 1    
    255565 TA (0.29)  | 7    
    255575 TA (0.29)  | 13   
    255638 TA (0.24)  | 9    
    255663 TA (0.22)  | 128  
    255699 TA (0.19)  | 45   
    255833 TA (0.09)  | 63   
    255936 TA (0.01)  | 294  


non-coding            start=255951  end=256062  len=112    

    255984 TA         | 165  
    256020 TA         | 30   


Rv0214     fadD4      start=256064  end=257677  len=1614    

    256084 TA (0.01)  | 0    
    256150 TA (0.05)  | 0    
    256177 TA (0.07)  | 9    
    256179 TA (0.07)  | 0    
    256191 TA (0.08)  | 0    
    256210 TA (0.09)  | 14   
    256378 TA (0.19)  | 65   
    256381 TA (0.20)  | 215  
    256395 TA (0.21)  | 10   
    256423 TA (0.22)  | 149  
    256567 TA (0.31)  | 2    
    256636 TA (0.35)  | 20   
    256757 TA (0.43)  | 10   
    256759 TA (0.43)  | 50   
    256780 TA (0.44)  | 38   
    256888 TA (0.51)  | 0    
    256959 TA (0.55)  | 0    
    256966 TA (0.56)  | 238  
    256983 TA (0.57)  | 1    
    257068 TA (0.62)  | 3    
    257071 TA (0.62)  | 7    
    257153 TA (0.67)  | 48   
    257221 TA (0.72)  | 0    
    257236 TA (0.73)  | 0    
    257248 TA (0.73)  | 11   
    257300 TA (0.77)  | 0    
    257320 TA (0.78)  | 0    
    257338 TA (0.79)  | 22   
    257395 TA (0.82)  | 0    
    257549 TA (0.92)  | 36   
    257552 TA (0.92)  | 63   
    257561 TA (0.93)  | 0    
    257644 TA (0.98)  | 0    
    257668 TA (0.99)  | 0    


non-coding            start=257678  end=257781  len=104    

    257722 TA         | 111  
    257724 TA         | 27   
    257754 TA         | 23   


Rv0215c    fadE3      start=257783  end=258856  len=1074    

    257804 TA (0.98)  | 39   
    257816 TA (0.97)  | 0    
    257822 TA (0.96)  | 0    
    257835 TA (0.95)  | 10   
    257848 TA (0.94)  | 0    
    257904 TA (0.89)  | 13   
    257927 TA (0.86)  | 0    
    257942 TA (0.85)  | 16   
    257993 TA (0.80)  | 24   
    258053 TA (0.75)  | 0    
    258236 TA (0.58)  | 17   
    258487 TA (0.34)  | 0    
    258533 TA (0.30)  | 198  
    258653 TA (0.19)  | 88   
    258683 TA (0.16)  | 29   
    258707 TA (0.14)  | 50   
    258749 TA (0.10)  | 3    
    258753 TA (0.10)  | 87   


non-coding            start=258857  end=258911  len=55     

    258875 TA         | 0    
    258893 TA         | 0    


Rv0216     -          start=258913  end=259926  len=1014    

    258920 TA (0.01)  | 0    
    258927 TA (0.01)  | 0    
    258954 TA (0.04)  | 0    
    259049 TA (0.13)  | 0    
    259057 TA (0.14)  | 20   
    259100 TA (0.18)  | 19   
    259194 TA (0.28)  | 0    
    259242 TA (0.32)  | 19   
    259250 TA (0.33)  | 0    
    259365 TA (0.45)  | 0    
    259535 TA (0.61)  | 0    
    259556 TA (0.63)  | 0    
    259610 TA (0.69)  | 0    
    259619 TA (0.70)  | 5    
    259659 TA (0.74)  | 0    
    259670 TA (0.75)  | 0    
    259705 TA (0.78)  | 0    
    259712 TA (0.79)  | 0    
    259762 TA (0.84)  | 0    
    259782 TA (0.86)  | 0    
    259796 TA (0.87)  | 0    
    259854 TA (0.93)  | 0    
    259910 TA (0.98)  | 0    
    259926 TA (1.00)  | 18   


Rv0217c    lipW       start=259923  end=260831  len=909     

    259926 TA (1.00)  | 18   
    259936 TA (0.98)  | 2    
    259939 TA (0.98)  | 33   
    259975 TA (0.94)  | 0    
    260045 TA (0.86)  | 132  
    260051 TA (0.86)  | 8    
    260091 TA (0.81)  | 0    
    260159 TA (0.74)  | 24   
    260211 TA (0.68)  | 134  
    260249 TA (0.64)  | 0    
    260256 TA (0.63)  | 0    
    260304 TA (0.58)  | 73   
    260389 TA (0.49)  | 0    
    260457 TA (0.41)  | 1    
    260481 TA (0.39)  | 0    
    260505 TA (0.36)  | 0    
    260585 TA (0.27)  | 46   
    260589 TA (0.27)  | 45   
    260649 TA (0.20)  | 23   
    260651 TA (0.20)  | 82   
    260692 TA (0.15)  | 0    
    260704 TA (0.14)  | 27   


non-coding            start=260832  end=260922  len=91     

    260842 TA         | 19   
    260868 TA         | 35   
    260896 TA         | 0    


Rv0218     -          start=260924  end=262252  len=1329    

    260965 TA (0.03)  | 0    
    261089 TA (0.12)  | 85   
    261125 TA (0.15)  | 49   
    261133 TA (0.16)  | 162  
    261135 TA (0.16)  | 25   
    261142 TA (0.16)  | 10   
    261232 TA (0.23)  | 26   
    261311 TA (0.29)  | 0    
    261433 TA (0.38)  | 232  
    261439 TA (0.39)  | 8    
    261460 TA (0.40)  | 1    
    261472 TA (0.41)  | 0    
    261513 TA (0.44)  | 124  
    261557 TA (0.48)  | 4    
    261579 TA (0.49)  | 0    
    261656 TA (0.55)  | 0    
    261890 TA (0.73)  | 0    
    262050 TA (0.85)  | 41   
    262171 TA (0.94)  | 0    


Rv0219     -          start=262254  end=262802  len=549     

    262289 TA (0.06)  | 0    
    262346 TA (0.17)  | 16   
    262434 TA (0.33)  | 0    
    262454 TA (0.36)  | 8    
    262463 TA (0.38)  | 0    
    262494 TA (0.44)  | 0    
    262539 TA (0.52)  | 0    
    262545 TA (0.53)  | 0    
    262553 TA (0.54)  | 17   
    262634 TA (0.69)  | 63   
    262724 TA (0.86)  | 6    
    262802 TA (1.00)  | 16   


non-coding            start=262803  end=262810  len=8      


Rv0220     lipC       start=262812  end=264023  len=1212    

    262853 TA (0.03)  | 0    
    262869 TA (0.05)  | 5    
    262889 TA (0.06)  | 35   
    262891 TA (0.07)  | 16   
    262923 TA (0.09)  | 0    
    262936 TA (0.10)  | 7    
    262963 TA (0.12)  | 0    
    263028 TA (0.18)  | 21   
    263041 TA (0.19)  | 0    
    263100 TA (0.24)  | 0    
    263192 TA (0.31)  | 46   
    263216 TA (0.33)  | 0    
    263247 TA (0.36)  | 3    
    263263 TA (0.37)  | 91   
    263342 TA (0.44)  | 36   
    263385 TA (0.47)  | 2    
    263396 TA (0.48)  | 0    
    263576 TA (0.63)  | 0    
    263633 TA (0.68)  | 183  
    263642 TA (0.68)  | 21   
    263703 TA (0.74)  | 0    
    263859 TA (0.86)  | 0    
    263888 TA (0.89)  | 0    
    263928 TA (0.92)  | 0    
    264023 TA (1.00)  | 7    


non-coding            start=264024  end=264065  len=42     

    264040 TA         | 13   
    264051 TA         | 39   
    264057 TA         | 49   


Rv0221     -          start=264067  end=265476  len=1410    

    264097 TA (0.02)  | 0    
    264105 TA (0.03)  | 0    
    264224 TA (0.11)  | 18   
    264243 TA (0.12)  | 0    
    264315 TA (0.18)  | 2    
    264429 TA (0.26)  | 127  
    264564 TA (0.35)  | 83   
    264584 TA (0.37)  | 16   
    264660 TA (0.42)  | 30   
    264676 TA (0.43)  | 18   
    264692 TA (0.44)  | 0    
    264731 TA (0.47)  | 3    
    264884 TA (0.58)  | 28   
    264892 TA (0.59)  | 0    
    264900 TA (0.59)  | 13   
    264945 TA (0.62)  | 13   
    264974 TA (0.64)  | 0    
    265119 TA (0.75)  | 110  
    265186 TA (0.79)  | 0    
    265199 TA (0.80)  | 2    
    265263 TA (0.85)  | 14   
    265289 TA (0.87)  | 0    
    265301 TA (0.88)  | 95   
    265317 TA (0.89)  | 26   
    265334 TA (0.90)  | 4    
    265345 TA (0.91)  | 0    
    265381 TA (0.93)  | 45   
    265414 TA (0.96)  | 0    


non-coding            start=265477  end=265505  len=29     

    265497 TA         | 27   


Rv0222     echA1      start=265507  end=266295  len=789     

    265508 TA (0.00)  | 0    
    265555 TA (0.06)  | 0    
    265787 TA (0.35)  | 33   
    265833 TA (0.41)  | 60   
    265977 TA (0.60)  | 0    
    265984 TA (0.60)  | 0    
    266017 TA (0.65)  | 0    
    266153 TA (0.82)  | 20   
    266186 TA (0.86)  | 10   
    266295 TA (1.00)  | 0    


non-coding            start=266296  end=266299  len=4      


Rv0223c    -          start=266301  end=267764  len=1464    

    266304 TA (1.00)  | 0    
    266316 TA (0.99)  | 0    
    266403 TA (0.93)  | 0    
    266436 TA (0.91)  | 0    
    266451 TA (0.90)  | 10   
    266529 TA (0.84)  | 9    
    266574 TA (0.81)  | 0    
    266648 TA (0.76)  | 0    
    266662 TA (0.75)  | 0    
    266742 TA (0.70)  | 0    
    266831 TA (0.64)  | 0    
    266839 TA (0.63)  | 1    
    266843 TA (0.63)  | 0    
    266865 TA (0.61)  | 0    
    266950 TA (0.56)  | 0    
    267008 TA (0.52)  | 15   
    267082 TA (0.47)  | 20   
    267103 TA (0.45)  | 0    
    267143 TA (0.42)  | 0    
    267357 TA (0.28)  | 0    
    267411 TA (0.24)  | 6    
    267660 TA (0.07)  | 120  
    267683 TA (0.06)  | 34   
    267691 TA (0.05)  | 73   
    267744 TA (0.01)  | 6    


non-coding            start=267765  end=267861  len=97     

    267766 TA         | 49   
    267827 TA         | 19   


Rv0224c    -          start=267863  end=268627  len=765     Sassetti-essential-in-vitro

    267863 TA (1.00)  | 0    
    267866 TA (0.99)  | 0    
    267883 TA (0.97)  | 0    
    267953 TA (0.88)  | 0    
    267964 TA (0.87)  | 0    
    267970 TA (0.86)  | 0    
    268040 TA (0.77)  | 0    
    268076 TA (0.72)  | 0    
    268106 TA (0.68)  | 0    
    268157 TA (0.61)  | 0    
    268264 TA (0.47)  | 0    
    268382 TA (0.32)  | 0    
    268418 TA (0.27)  | 0    
    268449 TA (0.23)  | 0    
    268470 TA (0.21)  | 0    
    268529 TA (0.13)  | 0    
    268556 TA (0.09)  | 0    


non-coding            start=268628  end=268661  len=34     

    268641 TA         | 14   
    268651 TA         | 1    
    268656 TA         | 0    


Rv0225     -          start=268663  end=269817  len=1155    

    268740 TA (0.07)  | 0    
    268806 TA (0.12)  | 0    
    268869 TA (0.18)  | 0    
    268878 TA (0.19)  | 1    
    268882 TA (0.19)  | 0    
    268961 TA (0.26)  | 0    
    268998 TA (0.29)  | 0    
    269017 TA (0.31)  | 0    
    269023 TA (0.31)  | 0    
    269085 TA (0.37)  | 0    
    269113 TA (0.39)  | 0    
    269130 TA (0.40)  | 0    
    269335 TA (0.58)  | 0    
    269347 TA (0.59)  | 0    
    269362 TA (0.61)  | 0    
    269438 TA (0.67)  | 0    
    269516 TA (0.74)  | 0    
    269577 TA (0.79)  | 0    
    269629 TA (0.84)  | 0    
    269726 TA (0.92)  | 0    


non-coding            start=269818  end=269832  len=15     


Rv0226c    -          start=269834  end=271564  len=1731    Sassetti-essential-in-vitro

    269837 TA (1.00)  | 3    
    269878 TA (0.97)  | 25   
    269897 TA (0.96)  | 0    
    270011 TA (0.90)  | 0    
    270046 TA (0.88)  | 0    
    270274 TA (0.75)  | 0    
    270386 TA (0.68)  | 0    
    270439 TA (0.65)  | 0    
    270502 TA (0.61)  | 0    
    270530 TA (0.60)  | 0    
    270538 TA (0.59)  | 0    
    270610 TA (0.55)  | 0    
    270670 TA (0.52)  | 0    
    270715 TA (0.49)  | 0    
    270739 TA (0.48)  | 0    
    270742 TA (0.47)  | 0    
    270783 TA (0.45)  | 0    
    270787 TA (0.45)  | 0    
    270873 TA (0.40)  | 0    
    271048 TA (0.30)  | 0    
    271141 TA (0.24)  | 0    
    271175 TA (0.22)  | 0    
    271223 TA (0.20)  | 0    
    271282 TA (0.16)  | 0    
    271435 TA (0.07)  | 0    
    271454 TA (0.06)  | 0    
    271489 TA (0.04)  | 0    
    271493 TA (0.04)  | 0    
    271507 TA (0.03)  | 0    
    271544 TA (0.01)  | 0    


non-coding            start=271565  end=271572  len=8      


Rv0227c    -          start=271574  end=272839  len=1266    Sassetti-essential-in-vitro

    271577 TA (1.00)  | 0    
    271760 TA (0.85)  | 0    
    271818 TA (0.81)  | 0    
    271875 TA (0.76)  | 1    
    271973 TA (0.68)  | 0    
    272018 TA (0.65)  | 0    
    272093 TA (0.59)  | 0    
    272096 TA (0.59)  | 0    
    272134 TA (0.56)  | 0    
    272186 TA (0.52)  | 0    
    272198 TA (0.51)  | 0    
    272234 TA (0.48)  | 0    
    272258 TA (0.46)  | 0    
    272266 TA (0.45)  | 0    
    272294 TA (0.43)  | 0    
    272333 TA (0.40)  | 0    
    272339 TA (0.39)  | 0    
    272372 TA (0.37)  | 0    
    272674 TA (0.13)  | 0    
    272730 TA (0.09)  | 0    
    272763 TA (0.06)  | 0    
    272765 TA (0.06)  | 0    
    272794 TA (0.04)  | 0    
    272814 TA (0.02)  | 0    


non-coding            start=272840  end=273053  len=214    

    272974 TA         | 0    
    273043 TA         | 28   


Rv0228     -          start=273055  end=274278  len=1224    Sassetti-essential-in-vitro

    273056 TA (0.00)  | 33   
    273242 TA (0.15)  | 0    
    273378 TA (0.26)  | 0    
    273414 TA (0.29)  | 0    
    273510 TA (0.37)  | 0    
    273576 TA (0.43)  | 0    
    273595 TA (0.44)  | 0    
    273777 TA (0.59)  | 0    
    273833 TA (0.64)  | 0    
    273849 TA (0.65)  | 0    
    273943 TA (0.73)  | 0    
    274041 TA (0.81)  | 0    
    274109 TA (0.86)  | 0    
    274176 TA (0.92)  | 0    
    274240 TA (0.97)  | 0    


non-coding            start=274279  end=274304  len=26     


Rv0229c    -          start=274306  end=274986  len=681     

    274309 TA (0.99)  | 37   
    274387 TA (0.88)  | 134  
    274392 TA (0.87)  | 32   
    274463 TA (0.77)  | 3    
    274476 TA (0.75)  | 21   
    274588 TA (0.58)  | 0    
    274608 TA (0.56)  | 0    
    274708 TA (0.41)  | 25   
    274855 TA (0.19)  | 0    
    274868 TA (0.17)  | 36   
    274916 TA (0.10)  | 0    
    274918 TA (0.10)  | 44   
    274920 TA (0.10)  | 0    
    274926 TA (0.09)  | 0    
    274937 TA (0.07)  | 1    
    274939 TA (0.07)  | 0    
    274941 TA (0.07)  | 172  


Rv0230c    php        start=274983  end=275963  len=981     

    274992 TA (0.99)  | 7    
    275109 TA (0.87)  | 126  
    275163 TA (0.82)  | 11   
    275183 TA (0.80)  | 171  
    275289 TA (0.69)  | 144  
    275319 TA (0.66)  | 0    
    275353 TA (0.62)  | 0    
    275640 TA (0.33)  | 27   
    275649 TA (0.32)  | 69   
    275667 TA (0.30)  | 106  
    275673 TA (0.30)  | 46   
    275739 TA (0.23)  | 91   
    275804 TA (0.16)  | 0    
    275859 TA (0.11)  | 212  
    275950 TA (0.01)  | 8    
    275954 TA (0.01)  | 139  


non-coding            start=275964  end=276056  len=93     

    275977 TA         | 460  
    276014 TA         | 0    


Rv0231     fadE4      start=276058  end=277764  len=1707    

    276059 TA (0.00)  | 40   
    276093 TA (0.02)  | 1    
    276195 TA (0.08)  | 3    
    276244 TA (0.11)  | 4    
    276261 TA (0.12)  | 75   
    276291 TA (0.14)  | 4    
    276327 TA (0.16)  | 6    
    276339 TA (0.16)  | 85   
    276345 TA (0.17)  | 1    
    276367 TA (0.18)  | 3    
    276489 TA (0.25)  | 77   
    276509 TA (0.26)  | 11   
    276549 TA (0.29)  | 240  
    276552 TA (0.29)  | 17   
    276627 TA (0.33)  | 131  
    276663 TA (0.35)  | 0    
    276699 TA (0.38)  | 144  
    276711 TA (0.38)  | 35   
    276726 TA (0.39)  | 0    
    276807 TA (0.44)  | 63   
    276852 TA (0.47)  | 51   
    276888 TA (0.49)  | 135  
    276942 TA (0.52)  | 82   
    276952 TA (0.52)  | 0    
    276990 TA (0.55)  | 133  
    277023 TA (0.57)  | 10   
    277032 TA (0.57)  | 25   
    277204 TA (0.67)  | 0    
    277227 TA (0.68)  | 1    
    277328 TA (0.74)  | 13   
    277382 TA (0.78)  | 20   
    277466 TA (0.82)  | 0    
    277512 TA (0.85)  | 20   
    277543 TA (0.87)  | 0    
    277585 TA (0.89)  | 65   
    277704 TA (0.96)  | 9    
    277749 TA (0.99)  | 49   
    277764 TA (1.00)  | 167  


non-coding            start=277765  end=277897  len=133    

    277865 TA         | 41   


Rv0232     -          start=277899  end=278588  len=690     

    278013 TA (0.17)  | 95   
    278054 TA (0.22)  | 22   
    278078 TA (0.26)  | 22   
    278086 TA (0.27)  | 0    
    278120 TA (0.32)  | 290  
    278204 TA (0.44)  | 48   
    278306 TA (0.59)  | 3    
    278319 TA (0.61)  | 16   
    278432 TA (0.77)  | 403  


Rv0233     nrdB       start=278585  end=279529  len=945     

    278752 TA (0.18)  | 13   
    278863 TA (0.29)  | 216  
    278956 TA (0.39)  | 8    
    278977 TA (0.41)  | 0    
    278992 TA (0.43)  | 8    
    279070 TA (0.51)  | 89   
    279109 TA (0.55)  | 5    
    279112 TA (0.56)  | 178  
    279331 TA (0.79)  | 4    
    279379 TA (0.84)  | 5    
    279460 TA (0.93)  | 24   
    279529 TA (1.00)  | 33   


non-coding            start=279530  end=279603  len=74     


Rv0234c    gabD1      start=279605  end=281140  len=1536    

    279608 TA (1.00)  | 0    
    279646 TA (0.97)  | 0    
    279674 TA (0.95)  | 0    
    279713 TA (0.93)  | 17   
    279735 TA (0.91)  | 36   
    279905 TA (0.80)  | 0    
    279950 TA (0.77)  | 0    
    280105 TA (0.67)  | 0    
    280148 TA (0.65)  | 5    
    280260 TA (0.57)  | 0    
    280314 TA (0.54)  | 0    
    280323 TA (0.53)  | 0    
    280416 TA (0.47)  | 0    
    280478 TA (0.43)  | 1    
    280619 TA (0.34)  | 0    
    280628 TA (0.33)  | 10   
    280700 TA (0.29)  | 1    
    280703 TA (0.28)  | 0    
    280865 TA (0.18)  | 0    
    280894 TA (0.16)  | 0    
    280953 TA (0.12)  | 0    
    281037 TA (0.07)  | 0    
    281079 TA (0.04)  | 0    
    281098 TA (0.03)  | 3    


non-coding            start=281141  end=281164  len=24     

    281156 TA         | 0    


Rv0235c    -          start=281166  end=282614  len=1449    

    281198 TA (0.98)  | 0    
    281217 TA (0.96)  | 2    
    281286 TA (0.92)  | 0    
    281292 TA (0.91)  | 0    
    281310 TA (0.90)  | 1    
    281387 TA (0.85)  | 0    
    281408 TA (0.83)  | 7    
    281415 TA (0.83)  | 0    
    281466 TA (0.79)  | 0    
    281523 TA (0.75)  | 0    
    281548 TA (0.74)  | 0    
    281576 TA (0.72)  | 0    
    281619 TA (0.69)  | 0    
    281697 TA (0.63)  | 3    
    281726 TA (0.61)  | 30   
    281885 TA (0.50)  | 33   
    281893 TA (0.50)  | 0    
    282007 TA (0.42)  | 46   
    282066 TA (0.38)  | 19   
    282069 TA (0.38)  | 54   
    282255 TA (0.25)  | 10   
    282288 TA (0.22)  | 200  
    282417 TA (0.14)  | 27   
    282468 TA (0.10)  | 0    
    282546 TA (0.05)  | 9    
    282550 TA (0.04)  | 186  
    282591 TA (0.02)  | 0    


non-coding            start=282615  end=282647  len=33     

    282623 TA         | 4    


Rv0236c    -          start=282649  end=286851  len=4203    Sassetti-essential-in-vitro

    282652 TA (1.00)  | 112  
    282760 TA (0.97)  | 0    
    282852 TA (0.95)  | 0    
    282877 TA (0.95)  | 0    
    283041 TA (0.91)  | 0    
    283065 TA (0.90)  | 0    
    283084 TA (0.90)  | 0    
    283233 TA (0.86)  | 0    
    283316 TA (0.84)  | 0    
    283425 TA (0.82)  | 0    
    283616 TA (0.77)  | 0    
    283743 TA (0.74)  | 0    
    283752 TA (0.74)  | 0    
    283972 TA (0.68)  | 0    
    284109 TA (0.65)  | 0    
    284320 TA (0.60)  | 0    
    284390 TA (0.59)  | 0    
    284416 TA (0.58)  | 0    
    284770 TA (0.50)  | 0    
    284788 TA (0.49)  | 0    
    284848 TA (0.48)  | 0    
    285040 TA (0.43)  | 0    
    285076 TA (0.42)  | 0    
    285094 TA (0.42)  | 0    
    285177 TA (0.40)  | 0    
    285200 TA (0.39)  | 0    
    285258 TA (0.38)  | 0    
    285268 TA (0.38)  | 0    
    285293 TA (0.37)  | 0    
    285550 TA (0.31)  | 0    
    285636 TA (0.29)  | 0    
    285651 TA (0.29)  | 0    
    285789 TA (0.25)  | 0    
    285941 TA (0.22)  | 0    
    286167 TA (0.16)  | 0    
    286216 TA (0.15)  | 0    
    286533 TA (0.08)  | 0    
    286654 TA (0.05)  | 0    
    286660 TA (0.05)  | 0    
    286809 TA (0.01)  | 0    


non-coding            start=286852  end=286896  len=45     


Rv0236A    -          start=286898  end=287071  len=174     

    286901 TA (0.98)  | 0    
    286905 TA (0.95)  | 0    
    286911 TA (0.92)  | 0    
    286916 TA (0.89)  | 0    


non-coding            start=287072  end=287184  len=113    

    287113 TA         | 0    
    287124 TA         | 0    
    287161 TA         | 96   


Rv0237     lpqI       start=287186  end=288352  len=1167    

    287213 TA (0.02)  | 0    
    287309 TA (0.11)  | 0    
    287443 TA (0.22)  | 23   
    287601 TA (0.36)  | 1    
    287697 TA (0.44)  | 7    
    287787 TA (0.51)  | 2    
    287800 TA (0.53)  | 1    
    287812 TA (0.54)  | 16   
    287953 TA (0.66)  | 0    
    288082 TA (0.77)  | 0    
    288132 TA (0.81)  | 8    
    288201 TA (0.87)  | 0    
    288216 TA (0.88)  | 156  
    288352 TA (1.00)  | 0    


non-coding            start=288353  end=288426  len=74     

    288381 TA         | 51   
    288386 TA         | 69   
    288392 TA         | 28   
    288396 TA         | 57   
    288405 TA         | 0    


Rv0238     -          start=288428  end=289042  len=615     

    288441 TA (0.02)  | 250  
    288452 TA (0.04)  | 0    
    288510 TA (0.13)  | 0    
    288517 TA (0.14)  | 0    
    288577 TA (0.24)  | 0    
    288583 TA (0.25)  | 0    
    288586 TA (0.26)  | 0    
    288719 TA (0.47)  | 2    
    288724 TA (0.48)  | 131  
    288726 TA (0.48)  | 0    
    288760 TA (0.54)  | 4    
    288870 TA (0.72)  | 0    
    288942 TA (0.84)  | 0    


non-coding            start=289043  end=289102  len=60     

    289054 TA         | 5    
    289077 TA         | 8    
    289082 TA         | 0    
    289094 TA         | 0    


Rv0239     -          start=289104  end=289337  len=234     

    289105 TA (0.00)  | 0    
    289142 TA (0.16)  | 79   
    289229 TA (0.53)  | 91   


non-coding            start=289338  end=289343  len=6      

    289341 TA         | 26   


Rv0240     -          start=289345  end=289782  len=438     

    289361 TA (0.04)  | 0    
    289367 TA (0.05)  | 5    
    289377 TA (0.07)  | 0    
    289475 TA (0.30)  | 23   
    289485 TA (0.32)  | 40   
    289505 TA (0.37)  | 202  
    289637 TA (0.67)  | 0    
    289657 TA (0.71)  | 0    
    289768 TA (0.97)  | 0    


non-coding            start=289783  end=289810  len=28     


Rv0241c    -          start=289812  end=290654  len=843     

    289815 TA (1.00)  | 11   
    289817 TA (0.99)  | 54   
    289831 TA (0.98)  | 0    
    289848 TA (0.96)  | 0    
    289861 TA (0.94)  | 4    
    289905 TA (0.89)  | 37   
    289956 TA (0.83)  | 0    
    289987 TA (0.79)  | 0    
    289997 TA (0.78)  | 3    
    290106 TA (0.65)  | 0    
    290156 TA (0.59)  | 0    
    290364 TA (0.34)  | 0    
    290390 TA (0.31)  | 3    
    290469 TA (0.22)  | 0    
    290493 TA (0.19)  | 0    
    290517 TA (0.16)  | 0    
    290603 TA (0.06)  | 0    


non-coding            start=290655  end=290663  len=9      

    290657 TA         | 75   


Rv0242c    fabG       start=290665  end=292029  len=1365    

    290743 TA (0.94)  | 0    
    290808 TA (0.89)  | 0    
    290953 TA (0.79)  | 65   
    291469 TA (0.41)  | 0    
    291518 TA (0.37)  | 28   
    291547 TA (0.35)  | 37   
    291705 TA (0.24)  | 0    
    291713 TA (0.23)  | 66   
    291819 TA (0.15)  | 0    
    291829 TA (0.15)  | 2    
    291922 TA (0.08)  | 0    


non-coding            start=292030  end=292169  len=140    

    292047 TA         | 0    
    292073 TA         | 164  
    292079 TA         | 73   
    292085 TA         | 0    
    292095 TA         | 20   
    292100 TA         | 57   
    292110 TA         | 132  
    292123 TA         | 90   
    292126 TA         | 295  


Rv0243     fadA2      start=292171  end=293493  len=1323    

    292187 TA (0.01)  | 10   
    292222 TA (0.04)  | 0    
    292266 TA (0.07)  | 9    
    292399 TA (0.17)  | 5    
    292437 TA (0.20)  | 0    
    292524 TA (0.27)  | 0    
    292622 TA (0.34)  | 21   
    292768 TA (0.45)  | 35   
    292805 TA (0.48)  | 68   
    292818 TA (0.49)  | 30   
    292858 TA (0.52)  | 0    
    292866 TA (0.53)  | 0    
    292889 TA (0.54)  | 15   
    293055 TA (0.67)  | 18   
    293088 TA (0.69)  | 16   
    293127 TA (0.72)  | 17   
    293134 TA (0.73)  | 0    
    293153 TA (0.74)  | 0    
    293184 TA (0.77)  | 71   
    293250 TA (0.82)  | 0    


non-coding            start=293494  end=293796  len=303    

    293510 TA         | 12   
    293594 TA         | 0    
    293610 TA         | 3    
    293763 TA         | 3    
    293794 TA         | 147  


Rv0244c    fadE5      start=293798  end=295633  len=1836    

    293924 TA (0.93)  | 132  
    294059 TA (0.86)  | 95   
    294095 TA (0.84)  | 0    
    294299 TA (0.73)  | 27   
    294329 TA (0.71)  | 88   
    294344 TA (0.70)  | 15   
    294401 TA (0.67)  | 7    
    294430 TA (0.66)  | 1    
    294524 TA (0.60)  | 267  
    294530 TA (0.60)  | 125  
    294554 TA (0.59)  | 29   
    294671 TA (0.52)  | 3    
    294689 TA (0.51)  | 18   
    294778 TA (0.47)  | 77   
    294853 TA (0.42)  | 144  
    294947 TA (0.37)  | 73   
    295044 TA (0.32)  | 57   
    295180 TA (0.25)  | 38   
    295220 TA (0.22)  | 4    
    295253 TA (0.21)  | 24   
    295261 TA (0.20)  | 0    
    295596 TA (0.02)  | 5    
    295625 TA (0.00)  | 0    


non-coding            start=295634  end=296003  len=370    

    295676 TA         | 74   
    295686 TA         | 0    
    295701 TA         | 90   
    295711 TA         | 27   
    295725 TA         | 20   
    295727 TA         | 6    
    295738 TA         | 69   
    295763 TA         | 144  
    295777 TA         | 0    
    295781 TA         | 87   
    295798 TA         | 0    
    295840 TA         | 0    
    295858 TA         | 139  
    295869 TA         | 94   
    295892 TA         | 319  
    295926 TA         | 72   
    295955 TA         | 80   
    295974 TA         | 54   
    295988 TA         | 25   


Rv0245     -          start=296005  end=296493  len=489     

    296126 TA (0.25)  | 6    
    296311 TA (0.63)  | 0    
    296413 TA (0.83)  | 102  
    296446 TA (0.90)  | 4    
    296493 TA (1.00)  | 0    


non-coding            start=296494  end=296807  len=314    

    296501 TA         | 32   
    296503 TA         | 89   
    296535 TA         | 124  
    296564 TA         | 91   
    296574 TA         | 0    
    296598 TA         | 0    
    296627 TA         | 136  
    296667 TA         | 0    
    296688 TA         | 0    


Rv0246     -          start=296809  end=298119  len=1311    

    296855 TA (0.04)  | 31   
    296861 TA (0.04)  | 2    
    296875 TA (0.05)  | 0    
    296895 TA (0.07)  | 53   
    296897 TA (0.07)  | 0    
    296935 TA (0.10)  | 42   
    296947 TA (0.11)  | 58   
    296974 TA (0.13)  | 0    
    296984 TA (0.13)  | 0    
    297077 TA (0.20)  | 42   
    297157 TA (0.27)  | 101  
    297233 TA (0.32)  | 28   
    297269 TA (0.35)  | 0    
    297283 TA (0.36)  | 114  
    297328 TA (0.40)  | 43   
    297346 TA (0.41)  | 198  
    297364 TA (0.42)  | 21   
    297392 TA (0.44)  | 39   
    297406 TA (0.46)  | 41   
    297474 TA (0.51)  | 295  
    297491 TA (0.52)  | 0    
    297510 TA (0.53)  | 74   
    297519 TA (0.54)  | 20   
    297535 TA (0.55)  | 30   
    297592 TA (0.60)  | 10   
    297728 TA (0.70)  | 2    
    297748 TA (0.72)  | 143  
    297817 TA (0.77)  | 0    
    297838 TA (0.78)  | 70   
    297934 TA (0.86)  | 8    
    297941 TA (0.86)  | 0    
    298029 TA (0.93)  | 5    
    298106 TA (0.99)  | 3    
    298119 TA (1.00)  | 0    


Rv0247c    -          start=298116  end=298862  len=747     

    298119 TA (0.99)  | 0    
    298148 TA (0.96)  | 0    
    298161 TA (0.94)  | 5    
    298255 TA (0.81)  | 7    
    298263 TA (0.80)  | 0    
    298397 TA (0.62)  | 0    
    298482 TA (0.51)  | 0    
    298496 TA (0.49)  | 25   
    298542 TA (0.43)  | 0    
    298561 TA (0.40)  | 0    
    298748 TA (0.15)  | 0    
    298846 TA (0.02)  | 0    
    298857 TA (0.01)  | 42   


Rv0248c    sdhA       start=298863  end=300803  len=1941    

    298866 TA (1.00)  | 82   
    298908 TA (0.98)  | 9    
    298911 TA (0.97)  | 13   
    299051 TA (0.90)  | 6    
    299083 TA (0.89)  | 2    
    299132 TA (0.86)  | 0    
    299208 TA (0.82)  | 0    
    299231 TA (0.81)  | 0    
    299241 TA (0.80)  | 0    
    299282 TA (0.78)  | 0    
    299305 TA (0.77)  | 0    
    299328 TA (0.76)  | 8    
    299341 TA (0.75)  | 9    
    299352 TA (0.75)  | 0    
    299425 TA (0.71)  | 0    
    299465 TA (0.69)  | 0    
    299469 TA (0.69)  | 5    
    299504 TA (0.67)  | 0    
    299554 TA (0.64)  | 13   
    299618 TA (0.61)  | 0    
    299640 TA (0.60)  | 0    
    299680 TA (0.58)  | 0    
    299712 TA (0.56)  | 2    
    299772 TA (0.53)  | 0    
    299791 TA (0.52)  | 0    
    299884 TA (0.47)  | 2    
    299919 TA (0.46)  | 0    
    299946 TA (0.44)  | 1    
    300132 TA (0.35)  | 0    
    300237 TA (0.29)  | 0    
    300321 TA (0.25)  | 4    
    300429 TA (0.19)  | 7    
    300495 TA (0.16)  | 44   
    300550 TA (0.13)  | 0    
    300683 TA (0.06)  | 4    
    300704 TA (0.05)  | 0    
    300743 TA (0.03)  | 0    
    300773 TA (0.02)  | 134  
    300780 TA (0.01)  | 15   


non-coding            start=300804  end=300832  len=29     

    300805 TA         | 1    


Rv0249c    -          start=300834  end=301655  len=822     

    300844 TA (0.99)  | 9    
    300888 TA (0.93)  | 2    
    300946 TA (0.86)  | 0    
    300978 TA (0.82)  | 0    
    301053 TA (0.73)  | 135  
    301146 TA (0.62)  | 7    
    301177 TA (0.58)  | 8    
    301179 TA (0.58)  | 134  
    301188 TA (0.57)  | 0    
    301236 TA (0.51)  | 66   
    301283 TA (0.45)  | 0    
    301293 TA (0.44)  | 1    
    301296 TA (0.44)  | 0    
    301308 TA (0.42)  | 0    
    301311 TA (0.42)  | 13   
    301314 TA (0.41)  | 11   
    301346 TA (0.38)  | 0    
    301349 TA (0.37)  | 100  
    301446 TA (0.25)  | 0    
    301461 TA (0.24)  | 2    
    301467 TA (0.23)  | 19   
    301482 TA (0.21)  | 0    
    301515 TA (0.17)  | 9    


non-coding            start=301656  end=301733  len=78     

    301659 TA         | 100  
    301681 TA         | 9    
    301696 TA         | 23   


Rv0250c    -          start=301735  end=302028  len=294     

    301741 TA (0.98)  | 0    
    301795 TA (0.79)  | 28   
    301836 TA (0.65)  | 0    
    301857 TA (0.58)  | 155  


non-coding            start=302029  end=302171  len=143    

    302056 TA         | 0    
    302068 TA         | 22   
    302079 TA         | 7    
    302082 TA         | 666  
    302086 TA         | 14   
    302111 TA         | 272  
    302166 TA         | 23   


Rv0251c    hsp        start=302173  end=302652  len=480     

    302176 TA (0.99)  | 9    
    302224 TA (0.89)  | 67   
    302263 TA (0.81)  | 109  
    302329 TA (0.67)  | 0    
    302554 TA (0.20)  | 0    
    302592 TA (0.12)  | 0    


non-coding            start=302653  end=302864  len=212    

    302658 TA         | 12   
    302683 TA         | 87   
    302712 TA         | 54   
    302714 TA         | 140  
    302740 TA         | 4    
    302813 TA         | 268  
    302842 TA         | 0    
    302856 TA         | 74   


Rv0252     nirB       start=302866  end=305427  len=2562    

    302873 TA (0.00)  | 0    
    303027 TA (0.06)  | 125  
    303051 TA (0.07)  | 20   
    303053 TA (0.07)  | 13   
    303092 TA (0.09)  | 0    
    303099 TA (0.09)  | 0    
    303127 TA (0.10)  | 17   
    303130 TA (0.10)  | 2    
    303201 TA (0.13)  | 181  
    303231 TA (0.14)  | 152  
    303282 TA (0.16)  | 0    
    303308 TA (0.17)  | 11   
    303365 TA (0.19)  | 0    
    303490 TA (0.24)  | 14   
    303542 TA (0.26)  | 0    
    303749 TA (0.34)  | 0    
    303753 TA (0.35)  | 3    
    303778 TA (0.36)  | 0    
    303792 TA (0.36)  | 0    
    303813 TA (0.37)  | 0    
    303990 TA (0.44)  | 96   
    304062 TA (0.47)  | 10   
    304156 TA (0.50)  | 39   
    304327 TA (0.57)  | 2    
    304496 TA (0.64)  | 3    
    304549 TA (0.66)  | 10   
    304599 TA (0.68)  | 37   
    304686 TA (0.71)  | 17   
    304797 TA (0.75)  | 0    
    304851 TA (0.77)  | 0    
    304899 TA (0.79)  | 0    
    304909 TA (0.80)  | 0    
    304927 TA (0.80)  | 0    
    305019 TA (0.84)  | 24   
    305062 TA (0.86)  | 49   
    305100 TA (0.87)  | 0    
    305121 TA (0.88)  | 29   
    305124 TA (0.88)  | 28   
    305268 TA (0.94)  | 47   
    305392 TA (0.99)  | 22   
    305408 TA (0.99)  | 0    


non-coding            start=305428  end=305451  len=24     


Rv0253     nirD       start=305453  end=305809  len=357     

    305480 TA (0.08)  | 116  
    305500 TA (0.13)  | 82   
    305537 TA (0.24)  | 28   
    305550 TA (0.27)  | 0    
    305601 TA (0.41)  | 0    
    305755 TA (0.85)  | 10   
    305801 TA (0.97)  | 99   
    305809 TA (1.00)  | 38   


non-coding            start=305810  end=305823  len=14     


Rv0254c    cobU       start=305825  end=306349  len=525     

    305863 TA (0.93)  | 186  
    305908 TA (0.84)  | 36   
    306041 TA (0.59)  | 19   
    306175 TA (0.33)  | 0    
    306266 TA (0.16)  | 18   
    306343 TA (0.01)  | 0    


non-coding            start=306350  end=306372  len=23     

    306362 TA         | 76   


Rv0255c    cobQ1      start=306374  end=307858  len=1485    

    306683 TA (0.79)  | 14   
    306721 TA (0.77)  | 0    
    306818 TA (0.70)  | 0    
    306913 TA (0.64)  | 12   
    306937 TA (0.62)  | 5    
    307093 TA (0.52)  | 0    
    307132 TA (0.49)  | 12   
    307190 TA (0.45)  | 60   
    307263 TA (0.40)  | 0    
    307412 TA (0.30)  | 16   
    307475 TA (0.26)  | 1    
    307653 TA (0.14)  | 0    
    307752 TA (0.07)  | 10   
    307818 TA (0.03)  | 0    
    307836 TA (0.01)  | 0    


non-coding            start=307859  end=307875  len=17     


Rv0256c    PPE2       start=307877  end=309547  len=1671    

    307963 TA (0.95)  | 0    
    308077 TA (0.88)  | 42   
    308087 TA (0.87)  | 9    
    308093 TA (0.87)  | 0    
    308270 TA (0.76)  | 1    
    308284 TA (0.76)  | 32   
    308409 TA (0.68)  | 16   
    308551 TA (0.60)  | 0    
    308604 TA (0.56)  | 35   
    308619 TA (0.56)  | 43   
    308667 TA (0.53)  | 5    
    308676 TA (0.52)  | 2    
    308756 TA (0.47)  | 165  
    308777 TA (0.46)  | 60   
    308809 TA (0.44)  | 202  
    308818 TA (0.44)  | 0    
    308826 TA (0.43)  | 0    
    308911 TA (0.38)  | 136  
    308913 TA (0.38)  | 39   
    308924 TA (0.37)  | 277  
    308934 TA (0.37)  | 36   
    308936 TA (0.37)  | 3    
    309080 TA (0.28)  | 240  
    309122 TA (0.25)  | 9    
    309251 TA (0.18)  | 31   
    309297 TA (0.15)  | 3    
    309326 TA (0.13)  | 6    
    309333 TA (0.13)  | 6    
    309347 TA (0.12)  | 98   
    309385 TA (0.10)  | 7    
    309428 TA (0.07)  | 3    
    309496 TA (0.03)  | 216  


non-coding            start=309548  end=309697  len=150    

    309599 TA         | 10   
    309632 TA         | 52   
    309661 TA         | 0    
    309675 TA         | 0    


Rv0257     -          start=309699  end=310073  len=375     

    309765 TA (0.18)  | 25   
    309850 TA (0.40)  | 664  
    309948 TA (0.66)  | 1    
    310073 TA (1.00)  | 5    


non-coding            start=310074  end=310292  len=219    

    310238 TA         | 30   
    310278 TA         | 92   
    310285 TA         | 87   


Rv0258c    -          start=310294  end=310749  len=456     

    310297 TA (0.99)  | 0    
    310310 TA (0.96)  | 0    
    310324 TA (0.93)  | 0    
    310402 TA (0.76)  | 0    
    310542 TA (0.45)  | 0    
    310615 TA (0.29)  | 7    
    310632 TA (0.26)  | 0    
    310707 TA (0.09)  | 0    
    310742 TA (0.02)  | 0    


non-coding            start=310750  end=310772  len=23     


Rv0259c    -          start=310774  end=311517  len=744     

    310839 TA (0.91)  | 73   
    310905 TA (0.82)  | 0    
    311100 TA (0.56)  | 0    
    311138 TA (0.51)  | 0    
    311214 TA (0.41)  | 42   
    311314 TA (0.27)  | 0    
    311463 TA (0.07)  | 0    


Rv0260c    -          start=311514  end=312659  len=1146    

    311519 TA (0.99)  | 46   
    311553 TA (0.97)  | 0    
    311606 TA (0.92)  | 0    
    311657 TA (0.87)  | 0    
    311666 TA (0.87)  | 0    
    311705 TA (0.83)  | 4    
    311741 TA (0.80)  | 0    
    311858 TA (0.70)  | 0    
    311927 TA (0.64)  | 0    
    311959 TA (0.61)  | 0    
    311989 TA (0.58)  | 10   
    312011 TA (0.57)  | 46   
    312083 TA (0.50)  | 0    
    312104 TA (0.48)  | 11   
    312126 TA (0.47)  | 0    
    312164 TA (0.43)  | 0    
    312229 TA (0.38)  | 20   
    312235 TA (0.37)  | 0    
    312261 TA (0.35)  | 0    
    312550 TA (0.10)  | 0    
    312627 TA (0.03)  | 0    


non-coding            start=312660  end=312757  len=98     

    312661 TA         | 60   
    312672 TA         | 8    
    312697 TA         | 0    
    312732 TA         | 0    


Rv0261c    narK3      start=312759  end=314168  len=1410    

    312762 TA (1.00)  | 0    
    312768 TA (0.99)  | 9    
    312821 TA (0.96)  | 0    
    312837 TA (0.94)  | 0    
    312870 TA (0.92)  | 33   
    312921 TA (0.88)  | 50   
    313086 TA (0.77)  | 7    
    313143 TA (0.73)  | 0    
    313211 TA (0.68)  | 0    
    313247 TA (0.65)  | 0    
    313270 TA (0.64)  | 0    
    313293 TA (0.62)  | 7    
    313295 TA (0.62)  | 60   
    313316 TA (0.60)  | 0    
    313452 TA (0.51)  | 8    
    313490 TA (0.48)  | 0    
    313521 TA (0.46)  | 5    
    313542 TA (0.44)  | 126  
    313584 TA (0.41)  | 36   
    313586 TA (0.41)  | 156  
    313602 TA (0.40)  | 197  
    313778 TA (0.28)  | 0    
    313797 TA (0.26)  | 0    
    313920 TA (0.18)  | 0    
    313995 TA (0.12)  | 0    


non-coding            start=314169  end=314307  len=139    

    314170 TA         | 5    
    314180 TA         | 70   
    314207 TA         | 39   
    314238 TA         | 0    
    314272 TA         | 0    


Rv0262c    aac        start=314309  end=314854  len=546     

    314312 TA (0.99)  | 57   
    314412 TA (0.81)  | 3    
    314437 TA (0.76)  | 0    
    314480 TA (0.68)  | 2    
    314525 TA (0.60)  | 0    
    314618 TA (0.43)  | 0    
    314645 TA (0.38)  | 46   
    314842 TA (0.02)  | 96   


non-coding            start=314855  end=314862  len=8      


Rv0263c    -          start=314864  end=315766  len=903     

    314867 TA (1.00)  | 17   
    314881 TA (0.98)  | 4    
    314933 TA (0.92)  | 4    
    314947 TA (0.91)  | 34   
    314999 TA (0.85)  | 0    
    315040 TA (0.80)  | 0    
    315075 TA (0.77)  | 0    
    315118 TA (0.72)  | 28   
    315133 TA (0.70)  | 0    
    315145 TA (0.69)  | 20   
    315180 TA (0.65)  | 60   
    315261 TA (0.56)  | 0    
    315293 TA (0.52)  | 0    
    315337 TA (0.48)  | 0    
    315371 TA (0.44)  | 33   
    315425 TA (0.38)  | 37   
    315634 TA (0.15)  | 6    


non-coding            start=315767  end=315781  len=15     


Rv0264c    -          start=315783  end=316415  len=633     

    315909 TA (0.80)  | 43   
    315911 TA (0.80)  | 93   
    316014 TA (0.63)  | 31   
    316137 TA (0.44)  | 0    
    316151 TA (0.42)  | 53   
    316236 TA (0.28)  | 0    
    316262 TA (0.24)  | 10   
    316301 TA (0.18)  | 0    
    316383 TA (0.05)  | 0    


non-coding            start=316416  end=316509  len=94     

    316417 TA         | 0    
    316449 TA         | 0    
    316503 TA         | 6    


Rv0265c    -          start=316511  end=317503  len=993     

    316568 TA (0.94)  | 11   
    316743 TA (0.77)  | 83   
    317093 TA (0.41)  | 106  
    317097 TA (0.41)  | 39   
    317143 TA (0.36)  | 0    
    317188 TA (0.32)  | 0    
    317315 TA (0.19)  | 5    
    317379 TA (0.12)  | 288  
    317383 TA (0.12)  | 48   


non-coding            start=317504  end=317523  len=20     

    317516 TA         | 0    


Rv0266c    oplA       start=317525  end=321154  len=3630    

    317528 TA (1.00)  | 0    
    317550 TA (0.99)  | 8    
    317564 TA (0.99)  | 40   
    317711 TA (0.95)  | 3    
    317830 TA (0.92)  | 96   
    317858 TA (0.91)  | 0    
    317933 TA (0.89)  | 2    
    317962 TA (0.88)  | 23   
    317972 TA (0.88)  | 137  
    317975 TA (0.88)  | 75   
    318147 TA (0.83)  | 21   
    318212 TA (0.81)  | 3    
    318359 TA (0.77)  | 0    
    318365 TA (0.77)  | 1    
    318437 TA (0.75)  | 182  
    318573 TA (0.71)  | 0    
    318736 TA (0.67)  | 152  
    318809 TA (0.65)  | 37   
    318827 TA (0.64)  | 27   
    318829 TA (0.64)  | 140  
    319269 TA (0.52)  | 10   
    319307 TA (0.51)  | 131  
    319445 TA (0.47)  | 3    
    319518 TA (0.45)  | 0    
    319532 TA (0.45)  | 0    
    319829 TA (0.37)  | 0    
    319907 TA (0.34)  | 86   
    320032 TA (0.31)  | 80   
    320111 TA (0.29)  | 35   
    320159 TA (0.27)  | 0    
    320273 TA (0.24)  | 81   
    320285 TA (0.24)  | 36   
    320328 TA (0.23)  | 47   
    320501 TA (0.18)  | 27   
    320525 TA (0.17)  | 102  
    320544 TA (0.17)  | 4    
    320628 TA (0.14)  | 0    
    320654 TA (0.14)  | 89   
    320660 TA (0.14)  | 49   
    320804 TA (0.10)  | 115  
    320858 TA (0.08)  | 0    
    320998 TA (0.04)  | 0    
    321035 TA (0.03)  | 11   


non-coding            start=321155  end=321329  len=175    

    321222 TA         | 74   
    321228 TA         | 175  
    321239 TA         | 5    
    321261 TA         | 0    
    321275 TA         | 0    
    321292 TA         | 28   
    321327 TA         | 48   


Rv0267     narU       start=321331  end=322722  len=1392    

    321363 TA (0.02)  | 14   
    321467 TA (0.10)  | 0    
    321607 TA (0.20)  | 52   
    321657 TA (0.23)  | 164  
    321855 TA (0.38)  | 1    
    322037 TA (0.51)  | 112  
    322125 TA (0.57)  | 87   
    322155 TA (0.59)  | 0    
    322437 TA (0.79)  | 0    
    322587 TA (0.90)  | 6    
    322616 TA (0.92)  | 0    
    322638 TA (0.94)  | 158  
    322677 TA (0.97)  | 10   
    322683 TA (0.97)  | 24   
    322691 TA (0.98)  | 87   
    322722 TA (1.00)  | 250  


non-coding            start=322723  end=322762  len=40     

    322726 TA         | 36   


Rv0268c    -          start=322764  end=323273  len=510     

    322880 TA (0.77)  | 151  
    322890 TA (0.75)  | 41   
    322979 TA (0.58)  | 89   
    322999 TA (0.54)  | 213  
    323002 TA (0.53)  | 48   
    323009 TA (0.52)  | 53   
    323027 TA (0.48)  | 0    
    323055 TA (0.43)  | 0    
    323090 TA (0.36)  | 223  
    323102 TA (0.34)  | 109  
    323123 TA (0.29)  | 91   
    323240 TA (0.06)  | 6    
    323269 TA (0.01)  | 12   


non-coding            start=323274  end=323336  len=63     

    323282 TA         | 7    
    323292 TA         | 9    
    323309 TA         | 60   
    323312 TA         | 153  
    323314 TA         | 91   
    323321 TA         | 0    


Rv0269c    -          start=323338  end=324531  len=1194    

    323359 TA (0.98)  | 364  
    323431 TA (0.92)  | 0    
    323506 TA (0.86)  | 0    
    323800 TA (0.61)  | 0    
    323898 TA (0.53)  | 6    
    323980 TA (0.46)  | 41   
    324031 TA (0.42)  | 0    
    324250 TA (0.24)  | 66   
    324400 TA (0.11)  | 51   
    324403 TA (0.11)  | 22   
    324427 TA (0.09)  | 79   


non-coding            start=324532  end=324565  len=34     

    324536 TA         | 0    
    324557 TA         | 1    


Rv0270     fadD2      start=324567  end=326249  len=1683    

    324574 TA (0.00)  | 15   
    324632 TA (0.04)  | 78   
    324662 TA (0.06)  | 309  
    324716 TA (0.09)  | 27   
    324736 TA (0.10)  | 0    
    324876 TA (0.18)  | 9    
    324953 TA (0.23)  | 0    
    325058 TA (0.29)  | 39   
    325070 TA (0.30)  | 23   
    325285 TA (0.43)  | 5    
    325391 TA (0.49)  | 60   
    325509 TA (0.56)  | 0    
    325593 TA (0.61)  | 0    
    325658 TA (0.65)  | 93   
    325667 TA (0.65)  | 51   
    325765 TA (0.71)  | 15   
    325850 TA (0.76)  | 73   
    325910 TA (0.80)  | 0    
    325934 TA (0.81)  | 338  
    326059 TA (0.89)  | 16   
    326138 TA (0.93)  | 134  
    326142 TA (0.94)  | 55   
    326162 TA (0.95)  | 200  
    326199 TA (0.97)  | 0    
    326238 TA (0.99)  | 52   
    326249 TA (1.00)  | 21   


non-coding            start=326250  end=326264  len=15     


Rv0271c    fadE6      start=326266  end=328461  len=2196    

    326269 TA (1.00)  | 71   
    326283 TA (0.99)  | 0    
    326338 TA (0.97)  | 32   
    326361 TA (0.96)  | 25   
    326368 TA (0.95)  | 133  
    326449 TA (0.92)  | 31   
    326626 TA (0.84)  | 0    
    326788 TA (0.76)  | 0    
    326810 TA (0.75)  | 0    
    326841 TA (0.74)  | 0    
    326872 TA (0.72)  | 0    
    326938 TA (0.69)  | 0    
    327017 TA (0.66)  | 0    
    327253 TA (0.55)  | 18   
    327359 TA (0.50)  | 0    
    327381 TA (0.49)  | 14   
    327392 TA (0.49)  | 0    
    327430 TA (0.47)  | 49   
    327478 TA (0.45)  | 1    
    327481 TA (0.45)  | 179  
    327611 TA (0.39)  | 12   
    327630 TA (0.38)  | 47   
    327757 TA (0.32)  | 21   
    327966 TA (0.23)  | 53   
    328002 TA (0.21)  | 0    
    328101 TA (0.16)  | 8    
    328108 TA (0.16)  | 0    
    328225 TA (0.11)  | 0    
    328251 TA (0.10)  | 0    
    328336 TA (0.06)  | 10   
    328365 TA (0.04)  | 0    
    328395 TA (0.03)  | 0    
    328435 TA (0.01)  | 81   
    328448 TA (0.01)  | 192  
    328451 TA (0.00)  | 63   


non-coding            start=328462  end=328573  len=112    

    328513 TA         | 217  
    328532 TA         | 10   
    328535 TA         | 2    
    328545 TA         | 0    


Rv0272c    -          start=328575  end=329708  len=1134    

    328595 TA (0.98)  | 0    
    328650 TA (0.93)  | 16   
    328704 TA (0.89)  | 0    
    328905 TA (0.71)  | 0    
    328972 TA (0.65)  | 11   
    329082 TA (0.55)  | 0    
    329092 TA (0.54)  | 0    
    329106 TA (0.53)  | 5    
    329241 TA (0.41)  | 2    
    329267 TA (0.39)  | 0    
    329287 TA (0.37)  | 0    
    329331 TA (0.33)  | 0    
    329517 TA (0.17)  | 33   
    329529 TA (0.16)  | 33   
    329553 TA (0.14)  | 0    
    329604 TA (0.09)  | 8    


Rv0273c    -          start=329705  end=330325  len=621     

    329727 TA (0.96)  | 0    
    329732 TA (0.95)  | 87   
    329744 TA (0.94)  | 0    
    329747 TA (0.93)  | 198  
    329808 TA (0.83)  | 0    
    329825 TA (0.81)  | 17   
    329891 TA (0.70)  | 0    
    329935 TA (0.63)  | 0    
    329950 TA (0.60)  | 0    
    329963 TA (0.58)  | 29   
    330032 TA (0.47)  | 0    
    330038 TA (0.46)  | 37   
    330062 TA (0.42)  | 0    
    330082 TA (0.39)  | 0    
    330173 TA (0.24)  | 71   
    330176 TA (0.24)  | 45   
    330182 TA (0.23)  | 0    


non-coding            start=330326  end=330420  len=95     

    330364 TA         | 0    


Rv0274     -          start=330422  end=331003  len=582     

    330520 TA (0.17)  | 22   
    330740 TA (0.55)  | 10   
    330763 TA (0.59)  | 0    
    330862 TA (0.76)  | 159  
    330866 TA (0.76)  | 24   
    330877 TA (0.78)  | 0    
    330899 TA (0.82)  | 0    
    330936 TA (0.88)  | 0    
    331003 TA (1.00)  | 0    


Rv0275c    -          start=330933  end=331658  len=726     

    330936 TA (0.99)  | 0    
    331003 TA (0.90)  | 0    
    331031 TA (0.86)  | 0    
    331082 TA (0.79)  | 55   
    331388 TA (0.37)  | 0    
    331485 TA (0.24)  | 0    
    331491 TA (0.23)  | 0    
    331535 TA (0.17)  | 0    
    331638 TA (0.03)  | 0    


non-coding            start=331659  end=331746  len=88     

    331660 TA         | 36   
    331688 TA         | 0    
    331698 TA         | 0    
    331706 TA         | 2    
    331720 TA         | 0    
    331724 TA         | 0    


Rv0276     -          start=331748  end=332668  len=921     

    331863 TA (0.12)  | 3    
    331895 TA (0.16)  | 0    
    331945 TA (0.21)  | 0    
    332019 TA (0.29)  | 17   
    332023 TA (0.30)  | 12   
    332085 TA (0.37)  | 5    
    332104 TA (0.39)  | 7    
    332131 TA (0.42)  | 0    
    332153 TA (0.44)  | 54   
    332179 TA (0.47)  | 79   
    332181 TA (0.47)  | 11   
    332200 TA (0.49)  | 9    
    332248 TA (0.54)  | 1    
    332329 TA (0.63)  | 0    
    332380 TA (0.69)  | 145  
    332386 TA (0.69)  | 2    
    332454 TA (0.77)  | 0    
    332668 TA (1.00)  | 9    


non-coding            start=332669  end=332706  len=38     

    332699 TA         | 0    


Rv0277c    -          start=332708  end=333136  len=429     

    332711 TA (0.99)  | 78   
    332727 TA (0.95)  | 2    
    332760 TA (0.88)  | 0    
    332809 TA (0.76)  | 0    
    332821 TA (0.73)  | 79   
    332989 TA (0.34)  | 2    
    333013 TA (0.29)  | 59   


non-coding            start=333137  end=333435  len=299    

    333143 TA         | 75   
    333215 TA         | 49   
    333225 TA         | 0    
    333233 TA         | 0    
    333293 TA         | 0    
    333349 TA         | 2    
    333380 TA         | 0    
    333387 TA         | 0    
    333431 TA         | 33   


Rv0278c    PE_PGRS3   start=333437  end=336310  len=2874    

    333440 TA (1.00)  | 119  
    333505 TA (0.98)  | 13   
    333653 TA (0.92)  | 0    
    333738 TA (0.89)  | 0    
    333748 TA (0.89)  | 0    
    333852 TA (0.86)  | 15   
    333907 TA (0.84)  | 0    
    334000 TA (0.80)  | 24   
    334372 TA (0.67)  | 15   
    334471 TA (0.64)  | 0    
    334500 TA (0.63)  | 0    
    334539 TA (0.62)  | 0    
    334578 TA (0.60)  | 0    
    334825 TA (0.52)  | 0    
    334887 TA (0.50)  | 0    
    334896 TA (0.49)  | 0    
    334971 TA (0.47)  | 0    
    334989 TA (0.46)  | 0    
    335209 TA (0.38)  | 0    
    335229 TA (0.38)  | 24   
    335680 TA (0.22)  | 6    
    335683 TA (0.22)  | 16   
    335908 TA (0.14)  | 0    
    335985 TA (0.11)  | 0    
    336053 TA (0.09)  | 12   
    336128 TA (0.06)  | 2    
    336282 TA (0.01)  | 13   


non-coding            start=336311  end=336558  len=248    

    336327 TA         | 47   
    336384 TA         | 155  
    336439 TA         | 101  
    336453 TA         | 7    


Rv0279c    PE_PGRS4   start=336560  end=339073  len=2514    

    336563 TA (1.00)  | 0    
    336765 TA (0.92)  | 0    
    336898 TA (0.87)  | 46   
    336949 TA (0.84)  | 14   
    337191 TA (0.75)  | 1    
    337224 TA (0.74)  | 3    
    337440 TA (0.65)  | 13   
    337702 TA (0.55)  | 9    
    337705 TA (0.54)  | 27   
    337717 TA (0.54)  | 0    
    337764 TA (0.52)  | 32   
    337773 TA (0.52)  | 0    
    338194 TA (0.35)  | 14   
    338211 TA (0.34)  | 0    
    338671 TA (0.16)  | 0    
    338748 TA (0.13)  | 0    
    338816 TA (0.10)  | 1    
    338891 TA (0.07)  | 15   
    339022 TA (0.02)  | 3    
    339045 TA (0.01)  | 16   


non-coding            start=339074  end=339362  len=289    

    339090 TA         | 48   
    339149 TA         | 0    
    339156 TA         | 35   
    339183 TA         | 11   
    339195 TA         | 4    
    339208 TA         | 45   
    339317 TA         | 0    
    339323 TA         | 0    
    339359 TA         | 40   


Rv0280     PPE3       start=339364  end=340974  len=1611    

    339365 TA (0.00)  | 45   
    339480 TA (0.07)  | 32   
    339505 TA (0.09)  | 87   
    339561 TA (0.12)  | 95   
    339582 TA (0.14)  | 22   
    339595 TA (0.14)  | 10   
    339657 TA (0.18)  | 12   
    339786 TA (0.26)  | 26   
    339828 TA (0.29)  | 104  
    339963 TA (0.37)  | 22   
    339979 TA (0.38)  | 8    
    340056 TA (0.43)  | 7    
    340058 TA (0.43)  | 55   
    340109 TA (0.46)  | 0    
    340170 TA (0.50)  | 21   
    340183 TA (0.51)  | 144  
    340194 TA (0.52)  | 5    
    340309 TA (0.59)  | 3    
    340340 TA (0.61)  | 0    
    340351 TA (0.61)  | 27   
    340527 TA (0.72)  | 0    
    340533 TA (0.73)  | 30   
    340616 TA (0.78)  | 39   
    340648 TA (0.80)  | 78   
    340698 TA (0.83)  | 8    
    340712 TA (0.84)  | 35   
    340718 TA (0.84)  | 46   


non-coding            start=340975  end=340996  len=22     

    340979 TA         | 0    
    340987 TA         | 0    


Rv0281     -          start=340998  end=341906  len=909     

    341005 TA (0.01)  | 13   
    341017 TA (0.02)  | 52   
    341117 TA (0.13)  | 17   
    341249 TA (0.28)  | 53   
    341261 TA (0.29)  | 248  
    341333 TA (0.37)  | 7    
    341552 TA (0.61)  | 187  
    341580 TA (0.64)  | 6    
    341660 TA (0.73)  | 52   
    341668 TA (0.74)  | 0    
    341735 TA (0.81)  | 26   
    341797 TA (0.88)  | 6    
    341813 TA (0.90)  | 0    
    341838 TA (0.92)  | 0    


non-coding            start=341907  end=342128  len=222    

    341946 TA         | 0    
    341965 TA         | 0    
    341970 TA         | 21   
    341981 TA         | 20   
    341989 TA         | 18   
    342005 TA         | 157  
    342033 TA         | 96   
    342084 TA         | 52   
    342089 TA         | 17   
    342099 TA         | 0    


Rv0282     -          start=342130  end=344025  len=1896    Sassetti-essential-in-vitro

    342142 TA (0.01)  | 26   
    342217 TA (0.05)  | 0    
    342229 TA (0.05)  | 0    
    342288 TA (0.08)  | 0    
    342296 TA (0.09)  | 0    
    342482 TA (0.19)  | 0    
    342501 TA (0.20)  | 0    
    342516 TA (0.20)  | 0    
    342561 TA (0.23)  | 0    
    342629 TA (0.26)  | 0    
    342687 TA (0.29)  | 0    
    342737 TA (0.32)  | 0    
    342834 TA (0.37)  | 0    
    342954 TA (0.43)  | 0    
    343001 TA (0.46)  | 0    
    343335 TA (0.64)  | 0    
    343482 TA (0.71)  | 0    
    343593 TA (0.77)  | 0    
    343674 TA (0.81)  | 0    
    343802 TA (0.88)  | 0    
    343823 TA (0.89)  | 0    
    343976 TA (0.97)  | 0    
    343984 TA (0.98)  | 0    
    343993 TA (0.98)  | 0    


Rv0283     -          start=344022  end=345638  len=1617    Sassetti-essential-in-vitro

    344117 TA (0.06)  | 0    
    344295 TA (0.17)  | 0    
    344329 TA (0.19)  | 0    
    344369 TA (0.21)  | 0    
    344464 TA (0.27)  | 0    
    344832 TA (0.50)  | 0    
    344930 TA (0.56)  | 0    
    344958 TA (0.58)  | 0    
    344975 TA (0.59)  | 0    
    344978 TA (0.59)  | 0    
    345018 TA (0.62)  | 0    
    345050 TA (0.64)  | 0    
    345131 TA (0.69)  | 0    
    345147 TA (0.70)  | 0    
    345163 TA (0.71)  | 0    
    345188 TA (0.72)  | 0    
    345324 TA (0.81)  | 0    
    345334 TA (0.81)  | 0    
    345341 TA (0.82)  | 0    
    345409 TA (0.86)  | 0    
    345422 TA (0.87)  | 0    
    345427 TA (0.87)  | 0    
    345615 TA (0.99)  | 0    
    345632 TA (1.00)  | 0    


Rv0284     -          start=345635  end=349627  len=3993    Sassetti-essential-in-vitro

    345752 TA (0.03)  | 0    
    345769 TA (0.03)  | 0    
    345889 TA (0.06)  | 0    
    345946 TA (0.08)  | 0    
    345950 TA (0.08)  | 0    
    345955 TA (0.08)  | 0    
    345959 TA (0.08)  | 0    
    346130 TA (0.12)  | 0    
    346140 TA (0.13)  | 0    
    346143 TA (0.13)  | 0    
    346205 TA (0.14)  | 0    
    346319 TA (0.17)  | 0    
    346427 TA (0.20)  | 0    
    346545 TA (0.23)  | 0    
    346603 TA (0.24)  | 0    
    346690 TA (0.26)  | 0    
    346734 TA (0.28)  | 0    
    346768 TA (0.28)  | 0    
    346973 TA (0.34)  | 0    
    347161 TA (0.38)  | 0    
    347235 TA (0.40)  | 0    
    347365 TA (0.43)  | 0    
    347391 TA (0.44)  | 0    
    347464 TA (0.46)  | 0    
    347482 TA (0.46)  | 0    
    347522 TA (0.47)  | 0    
    347581 TA (0.49)  | 0    
    347647 TA (0.50)  | 0    
    347717 TA (0.52)  | 0    
    347734 TA (0.53)  | 0    
    347749 TA (0.53)  | 0    
    347769 TA (0.53)  | 0    
    347856 TA (0.56)  | 0    
    347926 TA (0.57)  | 0    
    348090 TA (0.61)  | 0    
    348108 TA (0.62)  | 0    
    348177 TA (0.64)  | 0    
    348201 TA (0.64)  | 0    
    348208 TA (0.64)  | 0    
    348220 TA (0.65)  | 0    
    348245 TA (0.65)  | 0    
    348254 TA (0.66)  | 0    
    348356 TA (0.68)  | 0    
    348375 TA (0.69)  | 0    
    348433 TA (0.70)  | 0    
    348450 TA (0.70)  | 0    
    348474 TA (0.71)  | 0    
    348494 TA (0.72)  | 0    
    348523 TA (0.72)  | 0    
    348543 TA (0.73)  | 0    
    348787 TA (0.79)  | 0    
    348859 TA (0.81)  | 0    
    348917 TA (0.82)  | 0    
    349061 TA (0.86)  | 0    
    349099 TA (0.87)  | 0    
    349228 TA (0.90)  | 0    
    349256 TA (0.91)  | 0    
    349285 TA (0.91)  | 0    
    349349 TA (0.93)  | 0    
    349542 TA (0.98)  | 0    
    349552 TA (0.98)  | 0    


Rv0285     PE5        start=349624  end=349932  len=309     Sassetti-essential-in-vitro

    349730 TA (0.34)  | 0    
    349738 TA (0.37)  | 0    
    349881 TA (0.83)  | 0    
    349910 TA (0.93)  | 0    
    349914 TA (0.94)  | 0    


Rv0286     PPE4       start=349935  end=351476  len=1542    Sassetti-essential-in-vitro

    349974 TA (0.03)  | 0    
    349990 TA (0.04)  | 0    
    350016 TA (0.05)  | 0    
    350057 TA (0.08)  | 0    
    350088 TA (0.10)  | 0    
    350100 TA (0.11)  | 0    
    350138 TA (0.13)  | 0    
    350159 TA (0.15)  | 1    
    350234 TA (0.19)  | 0    
    350265 TA (0.21)  | 0    
    350363 TA (0.28)  | 0    
    350405 TA (0.30)  | 0    
    350467 TA (0.35)  | 0    
    350529 TA (0.39)  | 0    
    350558 TA (0.40)  | 0    
    350570 TA (0.41)  | 0    
    350620 TA (0.44)  | 0    
    350678 TA (0.48)  | 0    
    350705 TA (0.50)  | 0    
    350805 TA (0.56)  | 0    
    350814 TA (0.57)  | 0    
    350818 TA (0.57)  | 0    
    350854 TA (0.60)  | 0    
    350916 TA (0.64)  | 0    
    351020 TA (0.70)  | 0    
    351069 TA (0.74)  | 0    
    351085 TA (0.75)  | 0    
    351103 TA (0.76)  | 0    
    351185 TA (0.81)  | 0    
    351217 TA (0.83)  | 0    
    351459 TA (0.99)  | 0    
    351476 TA (1.00)  | 0    


non-coding            start=351477  end=351523  len=47     

    351504 TA         | 0    


Rv0287     esxG       start=351525  end=351818  len=294     

    351526 TA (0.00)  | 0    
    351547 TA (0.07)  | 0    
    351769 TA (0.83)  | 0    
    351773 TA (0.84)  | 0    
    351806 TA (0.96)  | 0    
    351808 TA (0.96)  | 0    


non-coding            start=351819  end=351846  len=28     


Rv0288     esxH       start=351848  end=352138  len=291     

    351865 TA (0.06)  | 0    
    351871 TA (0.08)  | 0    
    351900 TA (0.18)  | 0    
    351910 TA (0.21)  | 7    
    351987 TA (0.48)  | 0    
    352000 TA (0.52)  | 97   
    352054 TA (0.71)  | 0    
    352138 TA (1.00)  | 0    


non-coding            start=352139  end=352147  len=9      


Rv0289     -          start=352149  end=353036  len=888     Sassetti-essential-in-vitro

    352259 TA (0.12)  | 0    
    352261 TA (0.13)  | 0    
    352329 TA (0.20)  | 0    
    352345 TA (0.22)  | 0    
    352412 TA (0.30)  | 0    
    352452 TA (0.34)  | 0    
    352486 TA (0.38)  | 0    
    352528 TA (0.43)  | 0    
    352561 TA (0.46)  | 0    
    352715 TA (0.64)  | 0    
    352723 TA (0.65)  | 0    
    352778 TA (0.71)  | 0    
    352839 TA (0.78)  | 0    
    353036 TA (1.00)  | 0    


non-coding            start=353037  end=353081  len=45     


Rv0290     -          start=353083  end=354501  len=1419    Sassetti-essential-in-vitro

    353194 TA (0.08)  | 0    
    353297 TA (0.15)  | 0    
    353437 TA (0.25)  | 0    
    353452 TA (0.26)  | 0    
    353459 TA (0.26)  | 0    
    353507 TA (0.30)  | 0    
    353526 TA (0.31)  | 0    
    353585 TA (0.35)  | 0    
    353633 TA (0.39)  | 0    
    353716 TA (0.45)  | 0    
    353737 TA (0.46)  | 0    
    354156 TA (0.76)  | 0    
    354246 TA (0.82)  | 0    
    354253 TA (0.82)  | 0    
    354276 TA (0.84)  | 0    
    354294 TA (0.85)  | 0    
    354325 TA (0.88)  | 0    
    354390 TA (0.92)  | 0    
    354465 TA (0.97)  | 0    


Rv0291     mycP3      start=354498  end=355883  len=1386    Sassetti-essential-in-vitro

    354676 TA (0.13)  | 0    
    354699 TA (0.15)  | 0    
    354916 TA (0.30)  | 0    
    354976 TA (0.34)  | 0    
    355116 TA (0.45)  | 0    
    355166 TA (0.48)  | 0    
    355340 TA (0.61)  | 7    
    355450 TA (0.69)  | 0    
    355474 TA (0.70)  | 0    
    355526 TA (0.74)  | 0    
    355538 TA (0.75)  | 0    
    355574 TA (0.78)  | 0    
    355854 TA (0.98)  | 0    


Rv0292     -          start=355880  end=356875  len=996     Sassetti-essential-in-vitro

    355949 TA (0.07)  | 0    
    355960 TA (0.08)  | 0    
    355984 TA (0.10)  | 5    
    356024 TA (0.14)  | 0    
    356047 TA (0.17)  | 3    
    356166 TA (0.29)  | 0    
    356200 TA (0.32)  | 5    
    356212 TA (0.33)  | 0    
    356307 TA (0.43)  | 0    
    356418 TA (0.54)  | 0    
    356503 TA (0.63)  | 0    
    356515 TA (0.64)  | 0    
    356547 TA (0.67)  | 0    
    356608 TA (0.73)  | 3    
    356632 TA (0.76)  | 0    
    356820 TA (0.94)  | 86   
    356826 TA (0.95)  | 38   


Rv0293c    -          start=356862  end=358064  len=1203    

    356910 TA (0.96)  | 46   
    356990 TA (0.89)  | 0    
    357052 TA (0.84)  | 47   
    357056 TA (0.84)  | 10   
    357069 TA (0.83)  | 11   
    357087 TA (0.81)  | 76   
    357128 TA (0.78)  | 10   
    357140 TA (0.77)  | 27   
    357154 TA (0.76)  | 73   
    357261 TA (0.67)  | 45   
    357275 TA (0.66)  | 5    
    357277 TA (0.65)  | 12   
    357292 TA (0.64)  | 0    
    357318 TA (0.62)  | 4    
    357342 TA (0.60)  | 9    
    357385 TA (0.56)  | 0    
    357393 TA (0.56)  | 0    
    357406 TA (0.55)  | 0    
    357453 TA (0.51)  | 0    
    357468 TA (0.50)  | 0    
    357480 TA (0.49)  | 24   
    357483 TA (0.48)  | 2    
    357519 TA (0.45)  | 9    
    357556 TA (0.42)  | 58   
    357801 TA (0.22)  | 15   
    357845 TA (0.18)  | 0    
    357944 TA (0.10)  | 0    


non-coding            start=358065  end=358169  len=105    

    358088 TA         | 32   
    358126 TA         | 58   


Rv0294     tam        start=358171  end=358956  len=786     

    358191 TA (0.03)  | 0    
    358227 TA (0.07)  | 0    
    358308 TA (0.17)  | 22   
    358585 TA (0.53)  | 0    
    358611 TA (0.56)  | 0    
    358621 TA (0.57)  | 0    
    358633 TA (0.59)  | 0    
    358671 TA (0.64)  | 6    
    358674 TA (0.64)  | 0    
    358728 TA (0.71)  | 37   
    358732 TA (0.71)  | 30   
    358772 TA (0.76)  | 0    
    358866 TA (0.88)  | 0    
    358886 TA (0.91)  | 8    
    358956 TA (1.00)  | 0    


Rv0295c    -          start=358945  end=359748  len=804     

    358956 TA (0.99)  | 0    
    358984 TA (0.95)  | 0    
    359109 TA (0.79)  | 4    
    359119 TA (0.78)  | 0    
    359126 TA (0.77)  | 0    
    359224 TA (0.65)  | 3    
    359534 TA (0.27)  | 0    
    359624 TA (0.15)  | 35   
    359632 TA (0.14)  | 9    
    359728 TA (0.02)  | 11   


non-coding            start=359749  end=359756  len=8      


Rv0296c    -          start=359758  end=361155  len=1398    

    359761 TA (1.00)  | 8    
    359839 TA (0.94)  | 27   
    359851 TA (0.93)  | 0    
    359982 TA (0.84)  | 0    
    359990 TA (0.83)  | 47   
    360015 TA (0.82)  | 110  
    360022 TA (0.81)  | 0    
    360092 TA (0.76)  | 0    
    360102 TA (0.75)  | 4    
    360127 TA (0.74)  | 8    
    360139 TA (0.73)  | 39   
    360145 TA (0.72)  | 33   
    360190 TA (0.69)  | 18   
    360205 TA (0.68)  | 430  
    360207 TA (0.68)  | 105  
    360288 TA (0.62)  | 61   
    360312 TA (0.60)  | 0    
    360352 TA (0.57)  | 33   
    360404 TA (0.54)  | 0    
    360421 TA (0.53)  | 66   
    360492 TA (0.47)  | 19   
    360500 TA (0.47)  | 0    
    360519 TA (0.45)  | 42   
    360551 TA (0.43)  | 72   
    360559 TA (0.43)  | 22   
    360593 TA (0.40)  | 0    
    360604 TA (0.39)  | 28   
    360643 TA (0.37)  | 0    
    360658 TA (0.36)  | 0    
    360711 TA (0.32)  | 0    
    360728 TA (0.31)  | 209  
    360760 TA (0.28)  | 28   
    360769 TA (0.28)  | 148  
    360814 TA (0.24)  | 0    
    360833 TA (0.23)  | 0    
    360850 TA (0.22)  | 0    
    360867 TA (0.21)  | 0    
    360879 TA (0.20)  | 0    
    360901 TA (0.18)  | 12   
    360949 TA (0.15)  | 0    
    361057 TA (0.07)  | 18   
    361075 TA (0.06)  | 12   
    361087 TA (0.05)  | 0    


non-coding            start=361156  end=361332  len=177    

    361205 TA         | 15   
    361212 TA         | 180  
    361214 TA         | 205  
    361229 TA         | 82   
    361233 TA         | 95   
    361253 TA         | 1    
    361284 TA         | 64   


Rv0297     PE_PGRS5   start=361334  end=363109  len=1776    

    361479 TA (0.08)  | 10   
    361519 TA (0.10)  | 0    
    361594 TA (0.15)  | 125  
    362328 TA (0.56)  | 0    
    362519 TA (0.67)  | 0    
    362580 TA (0.70)  | 7    
    362592 TA (0.71)  | 0    
    362744 TA (0.79)  | 111  
    362748 TA (0.80)  | 32   
    362754 TA (0.80)  | 8    
    362784 TA (0.82)  | 0    
    362822 TA (0.84)  | 0    
    362937 TA (0.90)  | 3    
    363018 TA (0.95)  | 0    


non-coding            start=363110  end=363250  len=141    

    363132 TA         | 72   
    363136 TA         | 400  
    363171 TA         | 140  
    363232 TA         | 9    
    363238 TA         | 52   
    363241 TA         | 285  


Rv0298     -          start=363252  end=363479  len=228     

    363253 TA (0.00)  | 2    
    363398 TA (0.64)  | 39   
    363406 TA (0.68)  | 0    
    363414 TA (0.71)  | 5    
    363437 TA (0.81)  | 27   
    363452 TA (0.88)  | 96   


Rv0299     -          start=363476  end=363778  len=303     

    363529 TA (0.17)  | 107  
    363740 TA (0.87)  | 0    
    363778 TA (1.00)  | 50   


non-coding            start=363779  end=363824  len=46     

    363799 TA         | 0    
    363806 TA         | 0    
    363816 TA         | 0    


Rv0300     -          start=363826  end=364047  len=222     

    363838 TA (0.05)  | 339  
    363868 TA (0.19)  | 138  
    363918 TA (0.41)  | 247  
    363934 TA (0.49)  | 15   
    364028 TA (0.91)  | 512  


Rv0301     -          start=364044  end=364469  len=426     

    364146 TA (0.24)  | 21   
    364176 TA (0.31)  | 61   
    364203 TA (0.37)  | 44   
    364253 TA (0.49)  | 160  
    364257 TA (0.50)  | 228  
    364383 TA (0.80)  | 64   
    364423 TA (0.89)  | 4    
    364469 TA (1.00)  | 171  


non-coding            start=364470  end=364603  len=134    

    364511 TA         | 0    
    364516 TA         | 0    
    364526 TA         | 0    
    364536 TA         | 0    
    364569 TA         | 27   


Rv0302     -          start=364605  end=365237  len=633     

    364700 TA (0.15)  | 12   
    364743 TA (0.22)  | 0    
    364756 TA (0.24)  | 144  
    364760 TA (0.24)  | 23   
    364836 TA (0.36)  | 47   
    364943 TA (0.53)  | 45   
    365132 TA (0.83)  | 10   
    365180 TA (0.91)  | 86   


Rv0303     -          start=365234  end=366142  len=909     

    365306 TA (0.08)  | 42   
    365567 TA (0.37)  | 0    
    365591 TA (0.39)  | 104  
    365695 TA (0.51)  | 22   
    365697 TA (0.51)  | 104  
    365764 TA (0.58)  | 2    
    365800 TA (0.62)  | 88   
    365867 TA (0.70)  | 0    
    365896 TA (0.73)  | 2    
    365920 TA (0.75)  | 2    
    366037 TA (0.88)  | 13   
    366079 TA (0.93)  | 8    
    366142 TA (1.00)  | 270  


non-coding            start=366143  end=366148  len=6      


Rv0304c    PPE5       start=366150  end=372764  len=6615    

    366153 TA (1.00)  | 0    
    366160 TA (1.00)  | 0    
    366190 TA (0.99)  | 23   
    366298 TA (0.98)  | 39   
    366306 TA (0.98)  | 19   
    366344 TA (0.97)  | 1    
    366402 TA (0.96)  | 0    
    366453 TA (0.95)  | 2    
    366483 TA (0.95)  | 106  
    366493 TA (0.95)  | 0    
    366543 TA (0.94)  | 19   
    366561 TA (0.94)  | 0    
    366736 TA (0.91)  | 196  
    366883 TA (0.89)  | 0    
    366889 TA (0.89)  | 8    
    366909 TA (0.89)  | 1    
    366969 TA (0.88)  | 67   
    367029 TA (0.87)  | 183  
    367054 TA (0.86)  | 3    
    367090 TA (0.86)  | 7    
    367159 TA (0.85)  | 25   
    367162 TA (0.85)  | 64   
    367347 TA (0.82)  | 300  
    367409 TA (0.81)  | 8    
    367438 TA (0.81)  | 0    
    367514 TA (0.79)  | 338  
    367582 TA (0.78)  | 5    
    367748 TA (0.76)  | 113  
    367811 TA (0.75)  | 6    
    367836 TA (0.74)  | 0    
    367842 TA (0.74)  | 0    
    367893 TA (0.74)  | 55   
    367923 TA (0.73)  | 149  
    367983 TA (0.72)  | 369  
    368001 TA (0.72)  | 3    
    368013 TA (0.72)  | 81   
    368068 TA (0.71)  | 0    
    368291 TA (0.68)  | 0    
    368389 TA (0.66)  | 0    
    368398 TA (0.66)  | 0    
    368419 TA (0.66)  | 0    
    368437 TA (0.65)  | 28   
    368449 TA (0.65)  | 0    
    368454 TA (0.65)  | 189  
    368484 TA (0.65)  | 104  
    368572 TA (0.63)  | 0    
    368724 TA (0.61)  | 117  
    368728 TA (0.61)  | 0    
    369085 TA (0.56)  | 25   
    369100 TA (0.55)  | 4    
    369133 TA (0.55)  | 0    
    369179 TA (0.54)  | 0    
    369193 TA (0.54)  | 0    
    369226 TA (0.53)  | 7    
    369237 TA (0.53)  | 14   
    369243 TA (0.53)  | 24   
    369261 TA (0.53)  | 7    
    369291 TA (0.53)  | 54   
    369331 TA (0.52)  | 0    
    369351 TA (0.52)  | 165  
    369385 TA (0.51)  | 13   
    369421 TA (0.51)  | 3    
    369445 TA (0.50)  | 0    
    369574 TA (0.48)  | 5    
    369661 TA (0.47)  | 0    
    369682 TA (0.47)  | 9    
    369712 TA (0.46)  | 0    
    369747 TA (0.46)  | 128  
    369755 TA (0.45)  | 168  
    369807 TA (0.45)  | 105  
    369865 TA (0.44)  | 26   
    369913 TA (0.43)  | 42   
    369975 TA (0.42)  | 41   
    370003 TA (0.42)  | 45   
    370038 TA (0.41)  | 27   
    370126 TA (0.40)  | 40   
    370192 TA (0.39)  | 0    
    370210 TA (0.39)  | 115  
    370264 TA (0.38)  | 120  
    370300 TA (0.37)  | 33   
    370303 TA (0.37)  | 61   
    370316 TA (0.37)  | 83   
    370367 TA (0.36)  | 137  
    370369 TA (0.36)  | 230  
    370373 TA (0.36)  | 89   
    370397 TA (0.36)  | 0    
    370418 TA (0.35)  | 0    
    370449 TA (0.35)  | 0    
    370479 TA (0.35)  | 0    
    370539 TA (0.34)  | 0    
    370618 TA (0.32)  | 0    
    370624 TA (0.32)  | 21   
    370840 TA (0.29)  | 0    
    370870 TA (0.29)  | 0    
    370935 TA (0.28)  | 13   
    370995 TA (0.27)  | 34   
    371027 TA (0.26)  | 11   
    371065 TA (0.26)  | 0    
    371115 TA (0.25)  | 32   
    371215 TA (0.23)  | 1    
    371283 TA (0.22)  | 92   
    371440 TA (0.20)  | 4    
    371500 TA (0.19)  | 31   
    371518 TA (0.19)  | 72   
    371537 TA (0.19)  | 7    
    371551 TA (0.18)  | 0    
    371564 TA (0.18)  | 4    
    371611 TA (0.17)  | 2    
    371642 TA (0.17)  | 1    
    371659 TA (0.17)  | 0    
    371689 TA (0.16)  | 3    
    371725 TA (0.16)  | 0    
    371737 TA (0.16)  | 0    
    371753 TA (0.15)  | 0    
    371767 TA (0.15)  | 86   
    371802 TA (0.15)  | 0    
    371813 TA (0.14)  | 23   
    371832 TA (0.14)  | 56   
    371892 TA (0.13)  | 25   
    371910 TA (0.13)  | 0    
    371923 TA (0.13)  | 0    
    371971 TA (0.12)  | 22   
    372029 TA (0.11)  | 0    
    372037 TA (0.11)  | 0    
    372301 TA (0.07)  | 0    
    372348 TA (0.06)  | 3    
    372408 TA (0.05)  | 193  
    372496 TA (0.04)  | 12   
    372556 TA (0.03)  | 0    
    372559 TA (0.03)  | 47   
    372568 TA (0.03)  | 0    
    372598 TA (0.03)  | 338  
    372610 TA (0.02)  | 2    
    372628 TA (0.02)  | 0    
    372666 TA (0.01)  | 67   
    372670 TA (0.01)  | 6    


non-coding            start=372765  end=372818  len=54     

    372766 TA         | 7    


Rv0305c    PPE6       start=372820  end=375711  len=2892    

    372823 TA (1.00)  | 66   
    372883 TA (0.98)  | 0    
    372889 TA (0.98)  | 0    
    372931 TA (0.96)  | 0    
    372943 TA (0.96)  | 0    
    372983 TA (0.94)  | 7    
    372989 TA (0.94)  | 10   
    373015 TA (0.93)  | 0    
    373036 TA (0.92)  | 0    
    373077 TA (0.91)  | 49   
    373079 TA (0.91)  | 69   
    373109 TA (0.90)  | 2    
    373123 TA (0.89)  | 0    
    373255 TA (0.85)  | 4    
    373284 TA (0.84)  | 72   
    373303 TA (0.83)  | 0    
    373315 TA (0.83)  | 60   
    373319 TA (0.83)  | 126  
    373373 TA (0.81)  | 29   
    373375 TA (0.81)  | 275  
    373394 TA (0.80)  | 46   
    373512 TA (0.76)  | 2    
    373580 TA (0.74)  | 0    
    373646 TA (0.71)  | 0    
    373661 TA (0.71)  | 0    
    373676 TA (0.70)  | 0    
    373709 TA (0.69)  | 0    
    373741 TA (0.68)  | 61   
    373779 TA (0.67)  | 0    
    373796 TA (0.66)  | 3    
    373801 TA (0.66)  | 0    
    373889 TA (0.63)  | 357  
    373931 TA (0.62)  | 33   
    373969 TA (0.60)  | 46   
    373997 TA (0.59)  | 60   
    374001 TA (0.59)  | 199  
    374317 TA (0.48)  | 39   
    374320 TA (0.48)  | 46   
    374406 TA (0.45)  | 15   
    374421 TA (0.45)  | 44   
    374433 TA (0.44)  | 0    
    374462 TA (0.43)  | 0    
    374485 TA (0.42)  | 10   
    374515 TA (0.41)  | 119  
    374575 TA (0.39)  | 6    
    374593 TA (0.39)  | 0    
    374605 TA (0.38)  | 43   
    374609 TA (0.38)  | 66   
    374635 TA (0.37)  | 209  
    374665 TA (0.36)  | 114  
    374921 TA (0.27)  | 0    
    375031 TA (0.24)  | 166  
    375180 TA (0.18)  | 0    
    375253 TA (0.16)  | 0    
    375295 TA (0.14)  | 11   
    375438 TA (0.09)  | 0    
    375499 TA (0.07)  | 0    
    375507 TA (0.07)  | 0    
    375612 TA (0.03)  | 13   
    375667 TA (0.02)  | 187  
    375675 TA (0.01)  | 0    


non-coding            start=375712  end=375912  len=201    

    375720 TA         | 1    
    375748 TA         | 48   
    375759 TA         | 0    
    375771 TA         | 32   
    375774 TA         | 48   
    375782 TA         | 0    
    375807 TA         | 1    
    375820 TA         | 0    
    375846 TA         | 10   
    375861 TA         | 5    
    375892 TA         | 7    


Rv0306     -          start=375914  end=376585  len=672     

    375921 TA (0.01)  | 148  
    375946 TA (0.05)  | 63   
    376080 TA (0.25)  | 77   
    376142 TA (0.34)  | 72   
    376258 TA (0.51)  | 146  
    376391 TA (0.71)  | 11   
    376501 TA (0.87)  | 17   
    376546 TA (0.94)  | 34   
    376585 TA (1.00)  | 0    


Rv0307c    -          start=376573  end=377055  len=483     

    376585 TA (0.97)  | 0    
    376612 TA (0.92)  | 19   
    376676 TA (0.78)  | 0    
    376827 TA (0.47)  | 7    
    376891 TA (0.34)  | 137  
    376928 TA (0.26)  | 1    
    376960 TA (0.20)  | 69   
    376972 TA (0.17)  | 56   
    377004 TA (0.11)  | 217  


non-coding            start=377056  end=377111  len=56     

    377066 TA         | 0    
    377102 TA         | 27   
    377109 TA         | 23   


Rv0308     -          start=377113  end=377829  len=717     

    377172 TA (0.08)  | 30   
    377219 TA (0.15)  | 15   
    377263 TA (0.21)  | 6    
    377299 TA (0.26)  | 2    
    377377 TA (0.37)  | 57   
    377383 TA (0.38)  | 0    
    377407 TA (0.41)  | 0    
    377479 TA (0.51)  | 54   
    377536 TA (0.59)  | 19   
    377548 TA (0.61)  | 69   
    377582 TA (0.65)  | 0    
    377697 TA (0.81)  | 0    
    377703 TA (0.82)  | 43   
    377725 TA (0.85)  | 0    
    377743 TA (0.88)  | 0    
    377829 TA (1.00)  | 0    


non-coding            start=377830  end=377929  len=100    

    377888 TA         | 0    


Rv0309     -          start=377931  end=378587  len=657     

    377946 TA (0.02)  | 148  
    377967 TA (0.05)  | 0    
    378107 TA (0.27)  | 48   
    378148 TA (0.33)  | 7    
    378160 TA (0.35)  | 0    
    378200 TA (0.41)  | 0    
    378224 TA (0.45)  | 0    
    378278 TA (0.53)  | 25   
    378280 TA (0.53)  | 0    
    378322 TA (0.60)  | 3    
    378334 TA (0.61)  | 64   
    378410 TA (0.73)  | 41   
    378587 TA (1.00)  | 0    


non-coding            start=378588  end=378655  len=68     


Rv0310c    -          start=378657  end=379148  len=492     

    378697 TA (0.92)  | 10   
    378726 TA (0.86)  | 14   
    378738 TA (0.83)  | 0    
    378780 TA (0.75)  | 0    
    378792 TA (0.72)  | 287  
    378852 TA (0.60)  | 34   
    378871 TA (0.56)  | 0    
    378948 TA (0.41)  | 0    
    378988 TA (0.33)  | 0    
    379005 TA (0.29)  | 3    
    379077 TA (0.14)  | 22   
    379083 TA (0.13)  | 1    


non-coding            start=379149  end=379170  len=22     

    379162 TA         | 26   


Rv0311     -          start=379172  end=380401  len=1230    Sassetti-essential-in-vitro

    379173 TA (0.00)  | 51   
    379189 TA (0.01)  | 0    
    379226 TA (0.04)  | 0    
    379281 TA (0.09)  | 3    
    379283 TA (0.09)  | 80   
    379351 TA (0.15)  | 0    
    379418 TA (0.20)  | 19   
    379546 TA (0.30)  | 58   
    379705 TA (0.43)  | 0    
    379722 TA (0.45)  | 0    
    379772 TA (0.49)  | 0    
    379810 TA (0.52)  | 0    
    380039 TA (0.70)  | 0    
    380063 TA (0.72)  | 0    
    380078 TA (0.74)  | 3    
    380104 TA (0.76)  | 4    
    380231 TA (0.86)  | 7    
    380333 TA (0.94)  | 3    


non-coding            start=380402  end=380554  len=153    

    380434 TA         | 0    
    380467 TA         | 11   
    380492 TA         | 46   
    380494 TA         | 3    
    380511 TA         | 0    
    380517 TA         | 0    
    380537 TA         | 0    


Rv0312     -          start=380556  end=382418  len=1863    Sassetti-essential-in-vitro

    380557 TA (0.00)  | 10   
    380561 TA (0.00)  | 7    
    380611 TA (0.03)  | 0    
    380629 TA (0.04)  | 0    
    380654 TA (0.05)  | 1    
    380686 TA (0.07)  | 0    
    380721 TA (0.09)  | 25   
    380904 TA (0.19)  | 16   
    380917 TA (0.19)  | 0    
    381071 TA (0.28)  | 19   
    381127 TA (0.31)  | 0    
    381143 TA (0.32)  | 0    
    381160 TA (0.32)  | 0    
    381209 TA (0.35)  | 0    
    381235 TA (0.36)  | 0    
    381413 TA (0.46)  | 28   
    381496 TA (0.50)  | 0    
    381797 TA (0.67)  | 5    
    381799 TA (0.67)  | 0    
    381909 TA (0.73)  | 0    
    381978 TA (0.76)  | 0    
    382033 TA (0.79)  | 0    
    382288 TA (0.93)  | 58   


non-coding            start=382419  end=382488  len=70     

    382461 TA         | 23   
    382464 TA         | 5    
    382470 TA         | 0    


Rv0313     -          start=382490  end=382876  len=387     

    382501 TA (0.03)  | 28   
    382711 TA (0.57)  | 234  
    382713 TA (0.58)  | 15   
    382753 TA (0.68)  | 48   
    382828 TA (0.87)  | 1    
    382876 TA (1.00)  | 80   


Rv0314c    -          start=382879  end=383541  len=663     

    382942 TA (0.90)  | 50   
    383374 TA (0.25)  | 110  
    383378 TA (0.25)  | 128  
    383380 TA (0.24)  | 0    
    383407 TA (0.20)  | 52   
    383413 TA (0.19)  | 44   
    383463 TA (0.12)  | 0    


non-coding            start=383542  end=383600  len=59     

    383550 TA         | 18   
    383554 TA         | 363  
    383595 TA         | 6    


Rv0315     -          start=383602  end=384486  len=885     

    383609 TA (0.01)  | 229  
    383898 TA (0.33)  | 0    
    383957 TA (0.40)  | 0    
    383976 TA (0.42)  | 67   
    384135 TA (0.60)  | 1    
    384267 TA (0.75)  | 11   
    384282 TA (0.77)  | 202  
    384303 TA (0.79)  | 6    
    384378 TA (0.88)  | 106  
    384447 TA (0.95)  | 11   
    384486 TA (1.00)  | 0    


non-coding            start=384487  end=384533  len=47     

    384514 TA         | 0    


Rv0316     -          start=384535  end=385149  len=615     

    384575 TA (0.07)  | 9    
    384655 TA (0.20)  | 74   
    384832 TA (0.48)  | 0    
    384848 TA (0.51)  | 0    
    384881 TA (0.56)  | 41   
    384896 TA (0.59)  | 0    
    384991 TA (0.74)  | 0    
    385075 TA (0.88)  | 0    


non-coding            start=385150  end=385171  len=22     


Rv0317c    glpQ2      start=385173  end=385943  len=771     

    385176 TA (0.99)  | 32   
    385220 TA (0.94)  | 17   
    385351 TA (0.77)  | 15   
    385361 TA (0.75)  | 102  
    385382 TA (0.73)  | 38   
    385422 TA (0.68)  | 370  
    385486 TA (0.59)  | 46   
    385618 TA (0.42)  | 18   
    385654 TA (0.37)  | 0    
    385745 TA (0.26)  | 0    
    385768 TA (0.23)  | 20   
    385790 TA (0.20)  | 0    
    385827 TA (0.15)  | 0    
    385894 TA (0.06)  | 19   


non-coding            start=385944  end=386303  len=360    

    385948 TA         | 61   
    385978 TA         | 168  
    385985 TA         | 67   
    386076 TA         | 0    
    386091 TA         | 0    
    386232 TA         | 0    
    386268 TA         | 6    
    386295 TA         | 121  


Rv0318c    -          start=386305  end=387099  len=795     

    386329 TA (0.97)  | 5    
    386468 TA (0.79)  | 21   
    386523 TA (0.72)  | 90   
    386561 TA (0.68)  | 0    
    386715 TA (0.48)  | 3    
    386802 TA (0.37)  | 5    
    386868 TA (0.29)  | 0    
    387093 TA (0.01)  | 0    


non-coding            start=387100  end=387146  len=47     

    387135 TA         | 87   


Rv0319     pcp        start=387148  end=387816  len=669     

    387183 TA (0.05)  | 4    
    387199 TA (0.08)  | 24   
    387360 TA (0.32)  | 0    
    387423 TA (0.41)  | 0    
    387492 TA (0.51)  | 0    
    387505 TA (0.53)  | 0    
    387600 TA (0.68)  | 44   
    387782 TA (0.95)  | 7    
    387816 TA (1.00)  | 86   


non-coding            start=387817  end=387886  len=70     

    387841 TA         | 0    
    387848 TA         | 3    
    387852 TA         | 1    
    387856 TA         | 0    
    387867 TA         | 0    
    387877 TA         | 0    


Rv0320     -          start=387888  end=388550  len=663     

    387906 TA (0.03)  | 29   
    387910 TA (0.03)  | 0    
    387994 TA (0.16)  | 23   
    388095 TA (0.31)  | 6    
    388164 TA (0.42)  | 19   
    388172 TA (0.43)  | 1    
    388182 TA (0.44)  | 0    
    388206 TA (0.48)  | 97   
    388237 TA (0.53)  | 0    
    388359 TA (0.71)  | 20   
    388389 TA (0.76)  | 26   
    388442 TA (0.84)  | 5    
    388445 TA (0.84)  | 16   
    388484 TA (0.90)  | 181  
    388520 TA (0.95)  | 0    
    388541 TA (0.98)  | 257  


non-coding            start=388551  end=388580  len=30     

    388572 TA         | 144  


Rv0321     dcd        start=388582  end=389154  len=573     

    388725 TA (0.25)  | 51   
    388972 TA (0.68)  | 13   
    389067 TA (0.85)  | 106  
    389094 TA (0.89)  | 0    
    389130 TA (0.96)  | 16   
    389150 TA (0.99)  | 24   
    389154 TA (1.00)  | 101  


non-coding            start=389155  end=389258  len=104    

    389170 TA         | 28   
    389185 TA         | 6    
    389249 TA         | 218  


Rv0322     udgA       start=389260  end=390591  len=1332    

    389289 TA (0.02)  | 124  
    389315 TA (0.04)  | 0    
    389351 TA (0.07)  | 0    
    389363 TA (0.08)  | 29   
    389400 TA (0.11)  | 69   
    389432 TA (0.13)  | 0    
    389469 TA (0.16)  | 0    
    389530 TA (0.20)  | 0    
    389538 TA (0.21)  | 22   
    389765 TA (0.38)  | 0    
    389779 TA (0.39)  | 20   
    389806 TA (0.41)  | 0    
    389823 TA (0.42)  | 0    
    389893 TA (0.48)  | 0    
    389930 TA (0.50)  | 0    
    389975 TA (0.54)  | 0    
    390000 TA (0.56)  | 0    
    390221 TA (0.72)  | 3    
    390330 TA (0.80)  | 9    
    390371 TA (0.83)  | 0    
    390381 TA (0.84)  | 311  
    390434 TA (0.88)  | 24   
    390475 TA (0.91)  | 0    
    390583 TA (0.99)  | 0    


Rv0323c    -          start=390580  end=391251  len=672     

    390583 TA (0.99)  | 0    
    390613 TA (0.95)  | 205  
    390689 TA (0.84)  | 0    
    390696 TA (0.83)  | 8    
    390819 TA (0.64)  | 0    
    390827 TA (0.63)  | 0    
    390891 TA (0.54)  | 0    
    390915 TA (0.50)  | 43   
    390981 TA (0.40)  | 8    
    390989 TA (0.39)  | 0    
    390997 TA (0.38)  | 0    
    391005 TA (0.37)  | 34   
    391164 TA (0.13)  | 23   


non-coding            start=391252  end=391350  len=99     

    391302 TA         | 0    
    391305 TA         | 2    
    391309 TA         | 0    
    391331 TA         | 0    
    391333 TA         | 0    


Rv0324     -          start=391352  end=392032  len=681     

    391374 TA (0.03)  | 53   
    391397 TA (0.07)  | 0    
    391475 TA (0.18)  | 17   
    391585 TA (0.34)  | 0    
    391588 TA (0.35)  | 8    
    391783 TA (0.63)  | 2    
    391797 TA (0.65)  | 3    
    391815 TA (0.68)  | 0    
    391823 TA (0.69)  | 0    
    391853 TA (0.74)  | 0    
    391879 TA (0.77)  | 16   
    391894 TA (0.80)  | 0    


non-coding            start=392033  end=392037  len=5      


Rv0325     -          start=392039  end=392263  len=225     

    392060 TA (0.09)  | 17   
    392122 TA (0.37)  | 12   
    392143 TA (0.46)  | 30   
    392171 TA (0.59)  | 120  
    392173 TA (0.60)  | 21   
    392251 TA (0.94)  | 61   
    392263 TA (1.00)  | 18   


non-coding            start=392264  end=392271  len=8      


Rv0326     -          start=392273  end=392728  len=456     

    392439 TA (0.36)  | 0    
    392518 TA (0.54)  | 14   
    392532 TA (0.57)  | 46   
    392548 TA (0.60)  | 108  
    392627 TA (0.78)  | 0    
    392640 TA (0.80)  | 0    
    392651 TA (0.83)  | 0    
    392663 TA (0.86)  | 16   
    392699 TA (0.93)  | 0    
    392728 TA (1.00)  | 0    


Rv0327c    cyp135A1   start=392696  end=394045  len=1350    

    392699 TA (1.00)  | 0    
    392728 TA (0.98)  | 0    
    392967 TA (0.80)  | 0    
    392998 TA (0.78)  | 0    
    393099 TA (0.70)  | 0    
    393184 TA (0.64)  | 0    
    393315 TA (0.54)  | 0    
    393318 TA (0.54)  | 0    
    393349 TA (0.52)  | 0    
    393384 TA (0.49)  | 0    
    393407 TA (0.47)  | 0    
    393421 TA (0.46)  | 9    
    393435 TA (0.45)  | 0    
    393479 TA (0.42)  | 0    
    393514 TA (0.39)  | 1    
    393534 TA (0.38)  | 0    
    393692 TA (0.26)  | 0    
    393772 TA (0.20)  | 186  
    393876 TA (0.13)  | 17   
    393878 TA (0.12)  | 89   
    393899 TA (0.11)  | 6    
    393932 TA (0.08)  | 8    
    393977 TA (0.05)  | 33   
    393995 TA (0.04)  | 6    
    394003 TA (0.03)  | 0    


non-coding            start=394046  end=394109  len=64     

    394064 TA         | 0    
    394081 TA         | 0    
    394093 TA         | 0    
    394101 TA         | 0    


Rv0328     -          start=394111  end=394713  len=603     

    394168 TA (0.09)  | 83   
    394182 TA (0.12)  | 2    
    394245 TA (0.22)  | 19   
    394256 TA (0.24)  | 0    
    394375 TA (0.44)  | 49   
    394422 TA (0.52)  | 75   
    394440 TA (0.55)  | 65   
    394491 TA (0.63)  | 28   
    394544 TA (0.72)  | 0    
    394552 TA (0.73)  | 72   
    394663 TA (0.92)  | 0    


Rv0329c    -          start=394694  end=395320  len=627     

    394817 TA (0.80)  | 5    
    394861 TA (0.73)  | 0    
    394869 TA (0.72)  | 153  
    394943 TA (0.60)  | 3    
    394999 TA (0.51)  | 0    
    395015 TA (0.49)  | 0    
    395248 TA (0.11)  | 62   
    395290 TA (0.05)  | 27   
    395294 TA (0.04)  | 188  


non-coding            start=395321  end=395345  len=25     


Rv0330c    -          start=395347  end=396087  len=741     

    395350 TA (0.99)  | 14   
    395568 TA (0.70)  | 470  
    395572 TA (0.70)  | 145  
    395637 TA (0.61)  | 0    
    395698 TA (0.52)  | 5    
    395714 TA (0.50)  | 0    
    395905 TA (0.25)  | 0    
    395947 TA (0.19)  | 0    
    395953 TA (0.18)  | 346  
    396013 TA (0.10)  | 0    


non-coding            start=396088  end=396199  len=112    

    396097 TA         | 4    
    396100 TA         | 51   
    396157 TA         | 0    
    396160 TA         | 0    
    396171 TA         | 0    
    396173 TA         | 0    


Rv0331     -          start=396201  end=397367  len=1167    

    396276 TA (0.06)  | 0    
    396297 TA (0.08)  | 3    
    396342 TA (0.12)  | 0    
    396424 TA (0.19)  | 8    
    396462 TA (0.22)  | 7    
    396491 TA (0.25)  | 9    
    396513 TA (0.27)  | 95   
    396587 TA (0.33)  | 71   
    396658 TA (0.39)  | 0    
    396737 TA (0.46)  | 0    
    396753 TA (0.47)  | 9    
    396873 TA (0.58)  | 143  
    397011 TA (0.69)  | 0    
    397039 TA (0.72)  | 5    
    397175 TA (0.83)  | 7    
    397182 TA (0.84)  | 35   
    397217 TA (0.87)  | 27   
    397295 TA (0.94)  | 0    


non-coding            start=397368  end=397440  len=73     

    397392 TA         | 11   
    397404 TA         | 10   
    397435 TA         | 0    


Rv0332     -          start=397442  end=398227  len=786     

    397458 TA (0.02)  | 17   
    397461 TA (0.02)  | 23   
    397480 TA (0.05)  | 46   
    397492 TA (0.06)  | 5    
    397586 TA (0.18)  | 30   
    397680 TA (0.30)  | 221  
    397720 TA (0.35)  | 34   
    397829 TA (0.49)  | 60   
    397937 TA (0.63)  | 0    
    397970 TA (0.67)  | 0    
    397994 TA (0.70)  | 173  
    398195 TA (0.96)  | 0    
    398227 TA (1.00)  | 0    


non-coding            start=398228  end=398252  len=25     

    398243 TA         | 1    


Rv0333     -          start=398254  end=398628  len=375     

    398276 TA (0.06)  | 13   
    398339 TA (0.23)  | 95   
    398377 TA (0.33)  | 30   
    398445 TA (0.51)  | 70   


non-coding            start=398629  end=398656  len=28     

    398648 TA         | 105  


Rv0334     rmlA       start=398658  end=399524  len=867     Sassetti-essential-in-vitro

    398659 TA (0.00)  | 0    
    398702 TA (0.05)  | 0    
    398744 TA (0.10)  | 0    
    398762 TA (0.12)  | 0    
    398765 TA (0.12)  | 0    
    398888 TA (0.27)  | 0    
    398993 TA (0.39)  | 0    
    399059 TA (0.46)  | 0    
    399066 TA (0.47)  | 0    
    399083 TA (0.49)  | 0    
    399158 TA (0.58)  | 0    
    399176 TA (0.60)  | 0    
    399182 TA (0.60)  | 0    
    399216 TA (0.64)  | 0    
    399239 TA (0.67)  | 0    
    399266 TA (0.70)  | 0    
    399280 TA (0.72)  | 0    
    399488 TA (0.96)  | 0    
    399493 TA (0.96)  | 0    
    399497 TA (0.97)  | 0    


non-coding            start=399525  end=399533  len=9      


Rv0335c    PE6        start=399535  end=400050  len=516     Sassetti-essential-in-vitro

    399538 TA (0.99)  | 0    
    399551 TA (0.97)  | 0    
    399566 TA (0.94)  | 0    


non-coding            start=400051  end=400190  len=140    

    400079 TA         | 0    
    400098 TA         | 69   
    400111 TA         | 0    
    400130 TA         | 0    
    400148 TA         | 2    
    400157 TA         | 0    
    400160 TA         | 0    
    400169 TA         | 0    


Rv0336     -          start=400192  end=401703  len=1512    

    400359 TA (0.11)  | 0    
    400479 TA (0.19)  | 14   
    400508 TA (0.21)  | 231  
    400526 TA (0.22)  | 3    
    400545 TA (0.23)  | 7    
    400569 TA (0.25)  | 13   
    400685 TA (0.33)  | 12   
    400734 TA (0.36)  | 63   
    401166 TA (0.64)  | 0    
    401267 TA (0.71)  | 71   
    401277 TA (0.72)  | 54   
    401319 TA (0.75)  | 10   
    401327 TA (0.75)  | 3    
    401374 TA (0.78)  | 16   
    401414 TA (0.81)  | 374  
    401418 TA (0.81)  | 378  
    401505 TA (0.87)  | 35   
    401574 TA (0.91)  | 98   


non-coding            start=401704  end=401871  len=168    

    401733 TA         | 16   
    401824 TA         | 48   


Rv0337c    aspC       start=401873  end=403162  len=1290    Sassetti-essential-in-vitro

    401876 TA (1.00)  | 94   
    401885 TA (0.99)  | 0    
    401901 TA (0.98)  | 0    
    402062 TA (0.85)  | 0    
    402076 TA (0.84)  | 0    
    402092 TA (0.83)  | 0    
    402270 TA (0.69)  | 0    
    402350 TA (0.63)  | 0    
    402365 TA (0.62)  | 0    
    402402 TA (0.59)  | 0    
    402446 TA (0.56)  | 0    
    402461 TA (0.54)  | 0    
    402536 TA (0.49)  | 0    
    402618 TA (0.42)  | 0    
    402653 TA (0.39)  | 0    
    402704 TA (0.36)  | 0    
    402786 TA (0.29)  | 0    
    402794 TA (0.29)  | 0    
    402839 TA (0.25)  | 0    
    402890 TA (0.21)  | 0    
    402902 TA (0.20)  | 0    
    402921 TA (0.19)  | 0    
    403049 TA (0.09)  | 0    


non-coding            start=403163  end=403191  len=29     


Rv0338c    -          start=403193  end=405841  len=2649    Sassetti-essential-in-vitro

    403410 TA (0.92)  | 0    
    403422 TA (0.91)  | 0    
    403599 TA (0.85)  | 0    
    403644 TA (0.83)  | 0    
    403678 TA (0.82)  | 0    
    403690 TA (0.81)  | 0    
    403979 TA (0.70)  | 0    
    404003 TA (0.69)  | 0    
    404018 TA (0.69)  | 0    
    404108 TA (0.65)  | 0    
    404129 TA (0.65)  | 0    
    404318 TA (0.57)  | 0    
    404384 TA (0.55)  | 0    
    404414 TA (0.54)  | 0    
    404420 TA (0.54)  | 0    
    404450 TA (0.53)  | 0    
    404591 TA (0.47)  | 0    
    404601 TA (0.47)  | 0    
    404628 TA (0.46)  | 0    
    404694 TA (0.43)  | 0    
    404846 TA (0.38)  | 0    
    404964 TA (0.33)  | 0    
    405019 TA (0.31)  | 0    
    405120 TA (0.27)  | 0    
    405265 TA (0.22)  | 0    
    405274 TA (0.21)  | 0    
    405293 TA (0.21)  | 0    
    405338 TA (0.19)  | 0    
    405401 TA (0.17)  | 10   
    405444 TA (0.15)  | 0    
    405468 TA (0.14)  | 0    
    405569 TA (0.10)  | 0    
    405579 TA (0.10)  | 0    
    405581 TA (0.10)  | 0    
    405667 TA (0.07)  | 0    
    405752 TA (0.03)  | 0    
    405814 TA (0.01)  | 0    


non-coding            start=405842  end=405948  len=107    

    405863 TA         | 0    
    405886 TA         | 32   
    405938 TA         | 7    
    405943 TA         | 0    


Rv0339c    -          start=405950  end=408448  len=2499    

    405973 TA (0.99)  | 7    
    406048 TA (0.96)  | 0    
    406112 TA (0.93)  | 0    
    406126 TA (0.93)  | 59   
    406132 TA (0.93)  | 22   
    406162 TA (0.91)  | 0    
    406203 TA (0.90)  | 0    
    406266 TA (0.87)  | 5    
    406639 TA (0.72)  | 27   
    406718 TA (0.69)  | 0    
    406745 TA (0.68)  | 15   
    406770 TA (0.67)  | 0    
    407008 TA (0.58)  | 4    
    407022 TA (0.57)  | 0    
    407111 TA (0.54)  | 0    
    407407 TA (0.42)  | 0    
    407424 TA (0.41)  | 0    
    407501 TA (0.38)  | 0    
    407546 TA (0.36)  | 0    
    407608 TA (0.34)  | 3    
    407631 TA (0.33)  | 0    
    407647 TA (0.32)  | 57   
    407794 TA (0.26)  | 0    
    407818 TA (0.25)  | 9    
    407833 TA (0.25)  | 0    
    407845 TA (0.24)  | 0    
    408067 TA (0.15)  | 0    
    408156 TA (0.12)  | 0    
    408328 TA (0.05)  | 0    
    408413 TA (0.01)  | 122  


non-coding            start=408449  end=408632  len=184    

    408478 TA         | 111  
    408513 TA         | 6    
    408529 TA         | 0    
    408586 TA         | 7    
    408597 TA         | 36   
    408608 TA         | 0    


Rv0340     -          start=408634  end=409173  len=540     

    408634 TA (0.00)  | 0    
    408699 TA (0.12)  | 0    
    408740 TA (0.20)  | 0    
    409054 TA (0.78)  | 0    
    409133 TA (0.92)  | 154  
    409158 TA (0.97)  | 0    
    409173 TA (1.00)  | 0    


non-coding            start=409174  end=409360  len=187    

    409190 TA         | 46   
    409210 TA         | 6    
    409218 TA         | 0    
    409244 TA         | 58   
    409300 TA         | 0    


Rv0341     iniB       start=409362  end=410801  len=1440    

    409375 TA (0.01)  | 0    
    409382 TA (0.01)  | 4    
    409471 TA (0.08)  | 0    
    409675 TA (0.22)  | 0    
    409783 TA (0.29)  | 14   
    409830 TA (0.33)  | 34   
    409834 TA (0.33)  | 56   
    409864 TA (0.35)  | 0    
    409942 TA (0.40)  | 9    
    409968 TA (0.42)  | 0    
    410056 TA (0.48)  | 0    
    410209 TA (0.59)  | 115  
    410232 TA (0.60)  | 0    
    410539 TA (0.82)  | 0    
    410549 TA (0.82)  | 0    
    410647 TA (0.89)  | 0    
    410689 TA (0.92)  | 2    
    410774 TA (0.98)  | 0    
    410790 TA (0.99)  | 0    


non-coding            start=410802  end=410836  len=35     


Rv0342     iniA       start=410838  end=412760  len=1923    

    410864 TA (0.01)  | 0    
    410881 TA (0.02)  | 0    
    410968 TA (0.07)  | 49   
    411003 TA (0.09)  | 200  
    411006 TA (0.09)  | 163  
    411132 TA (0.15)  | 0    
    411168 TA (0.17)  | 45   
    411173 TA (0.17)  | 71   
    411358 TA (0.27)  | 27   
    411364 TA (0.27)  | 41   
    411420 TA (0.30)  | 0    
    411551 TA (0.37)  | 0    
    411664 TA (0.43)  | 3    
    411765 TA (0.48)  | 0    
    411777 TA (0.49)  | 0    
    411810 TA (0.51)  | 0    
    411822 TA (0.51)  | 0    
    411978 TA (0.59)  | 159  
    412118 TA (0.67)  | 7    
    412282 TA (0.75)  | 55   
    412291 TA (0.76)  | 0    
    412310 TA (0.77)  | 71   
    412374 TA (0.80)  | 0    
    412412 TA (0.82)  | 174  
    412414 TA (0.82)  | 194  
    412559 TA (0.89)  | 0    
    412684 TA (0.96)  | 0    


Rv0343     iniC       start=412757  end=414238  len=1482    

    412810 TA (0.04)  | 0    
    412828 TA (0.05)  | 64   
    412880 TA (0.08)  | 0    
    413504 TA (0.50)  | 27   
    413598 TA (0.57)  | 32   
    413645 TA (0.60)  | 0    
    413804 TA (0.71)  | 167  
    413838 TA (0.73)  | 153  
    413847 TA (0.74)  | 0    
    413905 TA (0.77)  | 155  
    413933 TA (0.79)  | 0    
    413969 TA (0.82)  | 4    
    414171 TA (0.95)  | 1    


non-coding            start=414239  end=414379  len=141    

    414370 TA         | 113  


Rv0344c    lpqJ       start=414381  end=414941  len=561     

    414492 TA (0.80)  | 76   
    414501 TA (0.78)  | 0    
    414646 TA (0.53)  | 58   
    414693 TA (0.44)  | 3    
    414761 TA (0.32)  | 0    
    414793 TA (0.26)  | 6    
    414802 TA (0.25)  | 151  
    414826 TA (0.20)  | 75   
    414887 TA (0.10)  | 19   
    414895 TA (0.08)  | 0    
    414916 TA (0.04)  | 0    
    414935 TA (0.01)  | 0    


non-coding            start=414942  end=415048  len=107    

    414948 TA         | 36   
    414968 TA         | 130  
    414977 TA         | 44   
    414982 TA         | 8    
    415003 TA         | 31   
    415036 TA         | 0    


Rv0345     -          start=415050  end=415460  len=411     

    415106 TA (0.14)  | 43   
    415177 TA (0.31)  | 10   
    415186 TA (0.33)  | 141  
    415240 TA (0.46)  | 52   
    415319 TA (0.65)  | 319  
    415395 TA (0.84)  | 0    
    415428 TA (0.92)  | 40   


non-coding            start=415461  end=415500  len=40     

    415478 TA         | 0    


Rv0346c    ansP2      start=415502  end=416965  len=1464    

    415595 TA (0.94)  | 5    
    415618 TA (0.92)  | 0    
    415670 TA (0.88)  | 4    
    415712 TA (0.86)  | 3    
    415908 TA (0.72)  | 0    
    415934 TA (0.70)  | 0    
    416021 TA (0.64)  | 82   
    416094 TA (0.59)  | 0    
    416141 TA (0.56)  | 0    
    416148 TA (0.56)  | 6    
    416150 TA (0.56)  | 5    
    416189 TA (0.53)  | 6    
    416294 TA (0.46)  | 13   
    416302 TA (0.45)  | 3    
    416326 TA (0.44)  | 6    
    416405 TA (0.38)  | 21   
    416427 TA (0.37)  | 0    
    416445 TA (0.36)  | 19   
    416588 TA (0.26)  | 16   
    416597 TA (0.25)  | 53   
    416616 TA (0.24)  | 7    
    416651 TA (0.21)  | 60   
    416687 TA (0.19)  | 18   
    416702 TA (0.18)  | 46   
    416792 TA (0.12)  | 1    
    416856 TA (0.07)  | 0    
    416898 TA (0.05)  | 6    
    416915 TA (0.03)  | 0    
    416956 TA (0.01)  | 20   


non-coding            start=416966  end=417302  len=337    

    417040 TA         | 0    
    417150 TA         | 20   
    417228 TA         | 0    
    417240 TA         | 66   


Rv0347     -          start=417304  end=418290  len=987     Sassetti-essential-in-vitro

    417352 TA (0.05)  | 3    
    417434 TA (0.13)  | 0    
    417451 TA (0.15)  | 0    
    417464 TA (0.16)  | 0    
    417476 TA (0.17)  | 0    
    417507 TA (0.21)  | 0    
    417532 TA (0.23)  | 0    
    417581 TA (0.28)  | 0    
    417622 TA (0.32)  | 0    
    417655 TA (0.36)  | 0    
    417671 TA (0.37)  | 0    
    417762 TA (0.46)  | 0    
    417861 TA (0.56)  | 0    
    417909 TA (0.61)  | 0    
    418035 TA (0.74)  | 0    
    418127 TA (0.83)  | 0    
    418243 TA (0.95)  | 0    
    418259 TA (0.97)  | 17   


Rv0348     -          start=418293  end=418946  len=654     

    418312 TA (0.03)  | 0    
    418355 TA (0.09)  | 0    
    418421 TA (0.20)  | 0    
    418553 TA (0.40)  | 0    
    418636 TA (0.52)  | 0    
    418653 TA (0.55)  | 0    
    418668 TA (0.57)  | 0    
    418787 TA (0.76)  | 0    
    418797 TA (0.77)  | 0    
    418810 TA (0.79)  | 0    
    418813 TA (0.80)  | 0    
    418831 TA (0.82)  | 0    
    418841 TA (0.84)  | 0    
    418845 TA (0.84)  | 11   
    418861 TA (0.87)  | 0    
    418884 TA (0.90)  | 245  
    418904 TA (0.93)  | 0    
    418932 TA (0.98)  | 0    
    418946 TA (1.00)  | 0    


Rv0349     -          start=418949  end=419608  len=660     

    418988 TA (0.06)  | 16   
    418990 TA (0.06)  | 193  
    419047 TA (0.15)  | 61   
    419144 TA (0.30)  | 17   
    419175 TA (0.34)  | 41   
    419341 TA (0.59)  | 39   
    419377 TA (0.65)  | 213  
    419561 TA (0.93)  | 0    


non-coding            start=419609  end=419833  len=225    

    419648 TA         | 34   
    419705 TA         | 29   
    419717 TA         | 15   
    419796 TA         | 39   
    419815 TA         | 0    
    419819 TA         | 0    


Rv0350     dnaK       start=419835  end=421712  len=1878    Sassetti-essential-in-vitro

    420072 TA (0.13)  | 0    
    420092 TA (0.14)  | 0    
    420152 TA (0.17)  | 0    
    420169 TA (0.18)  | 0    
    420181 TA (0.18)  | 0    
    420197 TA (0.19)  | 0    
    420299 TA (0.25)  | 0    
    420605 TA (0.41)  | 0    
    420642 TA (0.43)  | 0    
    420940 TA (0.59)  | 0    
    420958 TA (0.60)  | 0    
    421079 TA (0.66)  | 0    
    421366 TA (0.82)  | 0    
    421388 TA (0.83)  | 0    
    421443 TA (0.86)  | 0    
    421513 TA (0.89)  | 0    
    421580 TA (0.93)  | 0    


Rv0351     grpE       start=421709  end=422416  len=708     Sassetti-essential-in-vitro

    421757 TA (0.07)  | 0    
    421924 TA (0.30)  | 0    
    421929 TA (0.31)  | 0    
    422003 TA (0.42)  | 0    
    422078 TA (0.52)  | 0    
    422198 TA (0.69)  | 0    
    422224 TA (0.73)  | 0    
    422334 TA (0.88)  | 0    
    422367 TA (0.93)  | 0    
    422416 TA (1.00)  | 6    


non-coding            start=422417  end=422450  len=34     


Rv0352     dnaJ1      start=422452  end=423639  len=1188    Sassetti-essential-in-vitro

    422487 TA (0.03)  | 0    
    422541 TA (0.07)  | 0    
    422630 TA (0.15)  | 31   
    422664 TA (0.18)  | 0    
    422819 TA (0.31)  | 0    
    422965 TA (0.43)  | 0    
    423116 TA (0.56)  | 0    
    423235 TA (0.66)  | 0    
    423285 TA (0.70)  | 0    
    423401 TA (0.80)  | 0    
    423500 TA (0.88)  | 0    
    423511 TA (0.89)  | 0    
    423579 TA (0.95)  | 0    
    423632 TA (0.99)  | 16   


Rv0353     hspR       start=423639  end=424019  len=381     

    423690 TA (0.13)  | 0    
    423702 TA (0.17)  | 0    
    423730 TA (0.24)  | 79   
    423734 TA (0.25)  | 94   
    423788 TA (0.39)  | 0    
    423874 TA (0.62)  | 84   


non-coding            start=424020  end=424267  len=248    

    424033 TA         | 3    
    424084 TA         | 1    
    424135 TA         | 0    
    424147 TA         | 162  
    424157 TA         | 0    
    424211 TA         | 29   
    424249 TA         | 1    
    424265 TA         | 1    


Rv0354c    PPE7       start=424269  end=424695  len=427     

    424272 TA (0.99)  | 121  
    424326 TA (0.86)  | 0    
    424606 TA (0.21)  | 28   
    424635 TA (0.14)  | 303  
    424656 TA (0.09)  | 196  
    424678 TA (0.04)  | 117  


non-coding            start=424696  end=424776  len=81     

    424713 TA         | 9    
    424730 TA         | 0    
    424776 TA         | 43   


Rv0355c    PPE8       start=424778  end=434680  len=9903    

    424799 TA (1.00)  | 126  
    424832 TA (0.99)  | 0    
    424846 TA (0.99)  | 5    
    424856 TA (0.99)  | 21   
    424886 TA (0.99)  | 86   
    424964 TA (0.98)  | 77   
    424976 TA (0.98)  | 121  
    424980 TA (0.98)  | 0    
    425006 TA (0.98)  | 35   
    425053 TA (0.97)  | 10   
    425066 TA (0.97)  | 132  
    425156 TA (0.96)  | 82   
    425233 TA (0.95)  | 6    
    425352 TA (0.94)  | 6    
    425540 TA (0.92)  | 38   
    425570 TA (0.92)  | 65   
    425589 TA (0.92)  | 0    
    425729 TA (0.90)  | 371  
    425783 TA (0.90)  | 48   
    425814 TA (0.90)  | 28   
    425828 TA (0.89)  | 43   
    426151 TA (0.86)  | 100  
    426189 TA (0.86)  | 54   
    426290 TA (0.85)  | 240  
    426374 TA (0.84)  | 15   
    426404 TA (0.84)  | 16   
    426408 TA (0.84)  | 52   
    426419 TA (0.83)  | 37   
    426434 TA (0.83)  | 20   
    426554 TA (0.82)  | 64   
    426657 TA (0.81)  | 5    
    426721 TA (0.80)  | 7    
    427142 TA (0.76)  | 2    
    427146 TA (0.76)  | 0    
    427172 TA (0.76)  | 81   
    427191 TA (0.76)  | 0    
    427216 TA (0.75)  | 0    
    427248 TA (0.75)  | 0    
    427485 TA (0.73)  | 0    
    427520 TA (0.72)  | 120  
    427597 TA (0.72)  | 50   
    427744 TA (0.70)  | 0    
    427789 TA (0.70)  | 11   
    427824 TA (0.69)  | 44   
    427837 TA (0.69)  | 10   
    427911 TA (0.68)  | 146  
    427944 TA (0.68)  | 0    
    427989 TA (0.68)  | 31   
    427999 TA (0.67)  | 0    
    428027 TA (0.67)  | 301  
    428126 TA (0.66)  | 179  
    428141 TA (0.66)  | 44   
    428156 TA (0.66)  | 138  
    428166 TA (0.66)  | 2    
    428216 TA (0.65)  | 162  
    428276 TA (0.65)  | 90   
    428291 TA (0.65)  | 145  
    428316 TA (0.64)  | 21   
    428505 TA (0.62)  | 0    
    428556 TA (0.62)  | 0    
    428657 TA (0.61)  | 304  
    428674 TA (0.61)  | 14   
    428687 TA (0.61)  | 249  
    428691 TA (0.60)  | 91   
    428712 TA (0.60)  | 38   
    428717 TA (0.60)  | 426  
    428817 TA (0.59)  | 9    
    428845 TA (0.59)  | 155  
    428901 TA (0.58)  | 55   
    428985 TA (0.58)  | 0    
    429078 TA (0.57)  | 28   
    429111 TA (0.56)  | 0    
    429117 TA (0.56)  | 0    
    429181 TA (0.56)  | 127  
    429183 TA (0.56)  | 47   
    429211 TA (0.55)  | 55   
    429231 TA (0.55)  | 0    
    429255 TA (0.55)  | 0    
    429273 TA (0.55)  | 0    
    429337 TA (0.54)  | 41   
    429354 TA (0.54)  | 8    
    429423 TA (0.53)  | 0    
    429509 TA (0.52)  | 29   
    429539 TA (0.52)  | 112  
    429599 TA (0.51)  | 216  
    429617 TA (0.51)  | 27   
    429629 TA (0.51)  | 211  
    429633 TA (0.51)  | 37   
    429689 TA (0.50)  | 156  
    429963 TA (0.48)  | 0    
    430064 TA (0.47)  | 67   
    430081 TA (0.46)  | 12   
    430094 TA (0.46)  | 243  
    430098 TA (0.46)  | 96   
    430124 TA (0.46)  | 487  
    430222 TA (0.45)  | 4    
    430378 TA (0.43)  | 56   
    430392 TA (0.43)  | 0    
    430430 TA (0.43)  | 107  
    430510 TA (0.42)  | 37   
    430578 TA (0.41)  | 47   
    430792 TA (0.39)  | 74   
    430802 TA (0.39)  | 90   
    430870 TA (0.38)  | 0    
    430892 TA (0.38)  | 0    
    430906 TA (0.38)  | 56   
    430977 TA (0.37)  | 27   
    431001 TA (0.37)  | 0    
    431021 TA (0.37)  | 78   
    431081 TA (0.36)  | 77   
    431096 TA (0.36)  | 52   
    431154 TA (0.36)  | 13   
    431205 TA (0.35)  | 0    
    431441 TA (0.33)  | 708  
    431445 TA (0.33)  | 24   
    431471 TA (0.32)  | 319  
    431475 TA (0.32)  | 110  
    431496 TA (0.32)  | 49   
    431501 TA (0.32)  | 499  
    431715 TA (0.30)  | 22   
    431737 TA (0.30)  | 0    
    431803 TA (0.29)  | 0    
    431958 TA (0.27)  | 24   
    432098 TA (0.26)  | 37   
    432163 TA (0.25)  | 94   
    432172 TA (0.25)  | 31   
    432196 TA (0.25)  | 0    
    432249 TA (0.25)  | 0    
    432303 TA (0.24)  | 0    
    432351 TA (0.24)  | 0    
    432353 TA (0.23)  | 106  
    432363 TA (0.23)  | 0    
    432402 TA (0.23)  | 0    
    432428 TA (0.23)  | 102  
    432443 TA (0.23)  | 6    
    432488 TA (0.22)  | 59   
    432513 TA (0.22)  | 128  
    432522 TA (0.22)  | 0    
    432537 TA (0.22)  | 0    
    432606 TA (0.21)  | 0    
    432660 TA (0.20)  | 0    
    432666 TA (0.20)  | 15   
    432803 TA (0.19)  | 129  
    432833 TA (0.19)  | 12   
    432863 TA (0.18)  | 6    
    432895 TA (0.18)  | 104  
    432918 TA (0.18)  | 0    
    433022 TA (0.17)  | 121  
    433195 TA (0.15)  | 2    
    433225 TA (0.15)  | 0    
    433257 TA (0.14)  | 0    
    433329 TA (0.14)  | 0    
    433452 TA (0.12)  | 0    
    433502 TA (0.12)  | 7    
    433520 TA (0.12)  | 23   
    433532 TA (0.12)  | 120  
    433557 TA (0.11)  | 0    
    433577 TA (0.11)  | 110  
    433581 TA (0.11)  | 56   
    433592 TA (0.11)  | 265  
    433624 TA (0.11)  | 336  
    433682 TA (0.10)  | 94   
    433719 TA (0.10)  | 0    
    433815 TA (0.09)  | 0    
    433830 TA (0.09)  | 0    
    433851 TA (0.08)  | 0    
    434052 TA (0.06)  | 1    
    434222 TA (0.05)  | 8    
    434264 TA (0.04)  | 59   
    434368 TA (0.03)  | 60   
    434468 TA (0.02)  | 10   
    434636 TA (0.00)  | 149  


non-coding            start=434681  end=434829  len=149    

    434684 TA         | 301  
    434693 TA         | 0    
    434775 TA         | 50   


Rv0356c    -          start=434831  end=435475  len=645     

    434834 TA (0.99)  | 1    
    434851 TA (0.97)  | 3    
    434940 TA (0.83)  | 37   
    434959 TA (0.80)  | 26   
    434996 TA (0.74)  | 0    
    435129 TA (0.54)  | 0    
    435164 TA (0.48)  | 0    
    435187 TA (0.45)  | 2    
    435407 TA (0.11)  | 32   
    435434 TA (0.06)  | 5    


Rv0357c    purA       start=435472  end=436770  len=1299    Sassetti-essential-in-vitro

    435583 TA (0.91)  | 0    
    435661 TA (0.85)  | 0    
    435704 TA (0.82)  | 0    
    435733 TA (0.80)  | 0    
    435793 TA (0.75)  | 0    
    435823 TA (0.73)  | 0    
    435907 TA (0.66)  | 0    
    435967 TA (0.62)  | 0    
    436013 TA (0.58)  | 0    
    436063 TA (0.54)  | 0    
    436069 TA (0.54)  | 0    
    436152 TA (0.48)  | 0    
    436246 TA (0.40)  | 0    
    436343 TA (0.33)  | 0    
    436363 TA (0.31)  | 0    
    436376 TA (0.30)  | 0    
    436412 TA (0.28)  | 0    
    436414 TA (0.27)  | 0    
    436436 TA (0.26)  | 0    
    436447 TA (0.25)  | 0    
    436568 TA (0.16)  | 0    
    436634 TA (0.10)  | 0    
    436675 TA (0.07)  | 0    
    436721 TA (0.04)  | 0    


non-coding            start=436771  end=436859  len=89     

    436800 TA         | 90   
    436810 TA         | 0    
    436832 TA         | 28   
    436837 TA         | 17   


Rv0358     -          start=436861  end=437508  len=648     

    436866 TA (0.01)  | 24   
    436868 TA (0.01)  | 0    
    436946 TA (0.13)  | 0    
    436983 TA (0.19)  | 1    
    437029 TA (0.26)  | 0    
    437076 TA (0.33)  | 2    
    437112 TA (0.39)  | 0    
    437179 TA (0.49)  | 3    
    437203 TA (0.53)  | 0    
    437353 TA (0.76)  | 0    
    437404 TA (0.84)  | 0    
    437425 TA (0.87)  | 0    
    437475 TA (0.95)  | 0    
    437508 TA (1.00)  | 25   


non-coding            start=437509  end=437517  len=9      


Rv0359     -          start=437519  end=438298  len=780     

    437644 TA (0.16)  | 0    
    437761 TA (0.31)  | 63   
    437785 TA (0.34)  | 0    
    437866 TA (0.44)  | 118  
    437999 TA (0.62)  | 2    
    438020 TA (0.64)  | 268  
    438050 TA (0.68)  | 31   
    438059 TA (0.69)  | 0    
    438082 TA (0.72)  | 0    
    438214 TA (0.89)  | 40   
    438288 TA (0.99)  | 10   


non-coding            start=438299  end=438301  len=3      


Rv0360c    -          start=438303  end=438740  len=438     

    438369 TA (0.85)  | 48   
    438388 TA (0.80)  | 0    
    438425 TA (0.72)  | 115  
    438453 TA (0.66)  | 5    
    438513 TA (0.52)  | 0    
    438520 TA (0.50)  | 0    
    438528 TA (0.48)  | 63   
    438534 TA (0.47)  | 82   
    438725 TA (0.03)  | 8    


non-coding            start=438741  end=438821  len=81     

    438781 TA         | 0    
    438803 TA         | 0    


Rv0361     -          start=438823  end=439650  len=828     

    438924 TA (0.12)  | 0    
    438995 TA (0.21)  | 31   
    439240 TA (0.50)  | 114  
    439425 TA (0.73)  | 102  
    439434 TA (0.74)  | 14   
    439461 TA (0.77)  | 41   
    439488 TA (0.80)  | 0    
    439603 TA (0.94)  | 0    


non-coding            start=439651  end=439870  len=220    

    439699 TA         | 106  
    439739 TA         | 0    
    439766 TA         | 1    
    439802 TA         | 254  
    439835 TA         | 86   


Rv0362     mgtE       start=439872  end=441254  len=1383    

    439927 TA (0.04)  | 0    
    440007 TA (0.10)  | 0    
    440067 TA (0.14)  | 97   
    440223 TA (0.25)  | 52   
    440313 TA (0.32)  | 13   
    440399 TA (0.38)  | 166  
    440405 TA (0.39)  | 114  
    440607 TA (0.53)  | 2    
    440708 TA (0.60)  | 12   
    440733 TA (0.62)  | 29   
    440763 TA (0.64)  | 0    
    440783 TA (0.66)  | 0    
    440832 TA (0.69)  | 35   
    440958 TA (0.79)  | 3    
    440998 TA (0.81)  | 31   
    441209 TA (0.97)  | 268  


non-coding            start=441255  end=441264  len=10     


Rv0363c    fba        start=441266  end=442300  len=1035    

    441269 TA (1.00)  | 0    
    441277 TA (0.99)  | 0    
    441356 TA (0.91)  | 0    
    441371 TA (0.90)  | 4    
    441419 TA (0.85)  | 8    
    441461 TA (0.81)  | 0    
    441500 TA (0.77)  | 0    
    441528 TA (0.75)  | 26   
    441659 TA (0.62)  | 4    
    441698 TA (0.58)  | 24   
    441761 TA (0.52)  | 1    
    441989 TA (0.30)  | 286  
    442046 TA (0.25)  | 0    
    442059 TA (0.23)  | 0    
    442227 TA (0.07)  | 0    
    442241 TA (0.06)  | 0    
    442277 TA (0.02)  | 0    
    442296 TA (0.00)  | 0    


non-coding            start=442301  end=442394  len=94     

    442337 TA         | 20   
    442384 TA         | 58   


Rv0364     -          start=442396  end=443079  len=684     

    442443 TA (0.07)  | 0    
    442465 TA (0.10)  | 0    
    442580 TA (0.27)  | 0    
    442659 TA (0.38)  | 0    
    442728 TA (0.49)  | 0    
    442761 TA (0.53)  | 0    
    442777 TA (0.56)  | 0    
    442839 TA (0.65)  | 0    
    442848 TA (0.66)  | 0    
    442917 TA (0.76)  | 0    
    443022 TA (0.92)  | 0    
    443036 TA (0.94)  | 17   
    443071 TA (0.99)  | 0    


Rv0365c    -          start=443068  end=444198  len=1131    

    443071 TA (1.00)  | 0    
    443130 TA (0.94)  | 0    
    443168 TA (0.91)  | 289  
    443278 TA (0.81)  | 0    
    443300 TA (0.79)  | 0    
    443310 TA (0.79)  | 0    
    443386 TA (0.72)  | 0    
    443439 TA (0.67)  | 14   
    443575 TA (0.55)  | 180  
    443581 TA (0.55)  | 58   
    443622 TA (0.51)  | 0    
    443701 TA (0.44)  | 0    
    443713 TA (0.43)  | 0    
    443727 TA (0.42)  | 2    
    443859 TA (0.30)  | 13   
    443892 TA (0.27)  | 0    
    443898 TA (0.27)  | 1    
    443917 TA (0.25)  | 4    
    443920 TA (0.25)  | 43   
    444055 TA (0.13)  | 16   


non-coding            start=444199  end=444221  len=23     

    444200 TA         | 33   
    444216 TA         | 26   


Rv0366c    -          start=444223  end=444816  len=594     

    444226 TA (0.99)  | 98   
    444245 TA (0.96)  | 44   
    444361 TA (0.77)  | 86   
    444509 TA (0.52)  | 0    
    444525 TA (0.49)  | 10   
    444535 TA (0.47)  | 25   
    444664 TA (0.26)  | 17   


non-coding            start=444817  end=444843  len=27     


Rv0367c    -          start=444845  end=445234  len=390     

    444959 TA (0.71)  | 14   
    444987 TA (0.63)  | 0    


non-coding            start=445235  end=445313  len=79     

    445255 TA         | 0    
    445266 TA         | 0    
    445273 TA         | 33   
    445275 TA         | 0    
    445286 TA         | 2    


Rv0368c    -          start=445315  end=446526  len=1212    

    445318 TA (1.00)  | 0    
    445393 TA (0.93)  | 0    
    445569 TA (0.79)  | 0    
    445610 TA (0.76)  | 70   
    445625 TA (0.74)  | 42   
    445633 TA (0.74)  | 0    
    445649 TA (0.72)  | 0    
    445665 TA (0.71)  | 60   
    445703 TA (0.68)  | 0    
    445789 TA (0.61)  | 79   
    445801 TA (0.60)  | 29   
    446150 TA (0.31)  | 0    
    446286 TA (0.20)  | 0    
    446307 TA (0.18)  | 0    
    446334 TA (0.16)  | 20   
    446368 TA (0.13)  | 91   
    446384 TA (0.12)  | 31   
    446445 TA (0.07)  | 19   


non-coding            start=446527  end=446530  len=4      


Rv0369c    -          start=446532  end=447047  len=516     

    446601 TA (0.86)  | 1    
    446659 TA (0.75)  | 0    
    446714 TA (0.65)  | 73   
    446827 TA (0.43)  | 12   
    446881 TA (0.32)  | 0    
    447001 TA (0.09)  | 0    
    447009 TA (0.07)  | 0    


non-coding            start=447048  end=447146  len=99     

    447077 TA         | 5    


Rv0370c    -          start=447148  end=448044  len=897     

    447170 TA (0.97)  | 0    
    447181 TA (0.96)  | 0    
    447200 TA (0.94)  | 0    
    447311 TA (0.82)  | 0    
    447398 TA (0.72)  | 0    
    447451 TA (0.66)  | 0    
    447466 TA (0.64)  | 1    
    447603 TA (0.49)  | 0    
    447709 TA (0.37)  | 25   
    447721 TA (0.36)  | 7    
    447738 TA (0.34)  | 0    
    447749 TA (0.33)  | 2    
    447786 TA (0.29)  | 19   
    447799 TA (0.27)  | 2    
    447811 TA (0.26)  | 0    
    447841 TA (0.23)  | 2    
    447866 TA (0.20)  | 0    
    447950 TA (0.10)  | 23   
    447961 TA (0.09)  | 11   
    447983 TA (0.07)  | 0    
    447994 TA (0.06)  | 7    


Rv0371c    -          start=448041  end=448634  len=594     

    448074 TA (0.94)  | 0    
    448213 TA (0.71)  | 0    
    448245 TA (0.65)  | 0    
    448546 TA (0.15)  | 0    
    448554 TA (0.13)  | 0    
    448562 TA (0.12)  | 33   
    448607 TA (0.05)  | 0    


Rv0372c    -          start=448631  end=449386  len=756     Sassetti-essential-in-vitro

    448770 TA (0.81)  | 55   
    448831 TA (0.73)  | 0    
    448856 TA (0.70)  | 2    
    448869 TA (0.68)  | 0    
    448979 TA (0.54)  | 0    
    449033 TA (0.47)  | 0    


non-coding            start=449387  end=449403  len=17     


Rv0373c    -          start=449405  end=451804  len=2400    

    449408 TA (1.00)  | 0    
    449614 TA (0.91)  | 0    
    449648 TA (0.90)  | 0    
    449743 TA (0.86)  | 0    
    449855 TA (0.81)  | 166  
    449864 TA (0.81)  | 0    
    449870 TA (0.81)  | 0    
    449891 TA (0.80)  | 19   
    450028 TA (0.74)  | 0    
    450143 TA (0.69)  | 11   
    450451 TA (0.56)  | 0    
    450461 TA (0.56)  | 0    
    450483 TA (0.55)  | 0    
    450500 TA (0.54)  | 0    
    450515 TA (0.54)  | 0    
    450539 TA (0.53)  | 0    
    450562 TA (0.52)  | 0    
    450638 TA (0.49)  | 0    
    450671 TA (0.47)  | 0    
    450699 TA (0.46)  | 70   
    450701 TA (0.46)  | 10   
    450722 TA (0.45)  | 0    
    450740 TA (0.44)  | 8    
    450776 TA (0.43)  | 7    
    450801 TA (0.42)  | 0    
    450887 TA (0.38)  | 1    
    450986 TA (0.34)  | 108  
    450995 TA (0.34)  | 0    
    451082 TA (0.30)  | 0    
    451084 TA (0.30)  | 0    
    451150 TA (0.27)  | 0    
    451202 TA (0.25)  | 0    
    451382 TA (0.18)  | 0    
    451421 TA (0.16)  | 0    
    451495 TA (0.13)  | 14   
    451507 TA (0.12)  | 2    
    451625 TA (0.07)  | 0    
    451682 TA (0.05)  | 10   
    451765 TA (0.02)  | 0    


Rv0374c    -          start=451801  end=452280  len=480     

    451818 TA (0.96)  | 0    
    451867 TA (0.86)  | 0    
    451958 TA (0.67)  | 69   
    452061 TA (0.46)  | 0    
    452162 TA (0.25)  | 0    
    452262 TA (0.04)  | 13   


non-coding            start=452281  end=452293  len=13     


Rv0375c    -          start=452295  end=453155  len=861     

    452388 TA (0.89)  | 3    
    452470 TA (0.80)  | 0    
    452637 TA (0.60)  | 0    
    452681 TA (0.55)  | 0    
    452712 TA (0.51)  | 0    
    452741 TA (0.48)  | 0    
    453009 TA (0.17)  | 18   
    453048 TA (0.12)  | 23   


non-coding            start=453156  end=453229  len=74     

    453174 TA         | 7    
    453191 TA         | 92   


Rv0376c    -          start=453231  end=454373  len=1143    

    453245 TA (0.99)  | 322  
    453249 TA (0.98)  | 54   
    453269 TA (0.97)  | 0    
    453301 TA (0.94)  | 0    
    453455 TA (0.80)  | 0    
    453507 TA (0.76)  | 45   
    453598 TA (0.68)  | 0    
    453627 TA (0.65)  | 42   
    453689 TA (0.60)  | 69   
    453720 TA (0.57)  | 0    
    453855 TA (0.45)  | 0    
    453907 TA (0.41)  | 0    
    454094 TA (0.24)  | 0    
    454139 TA (0.20)  | 0    
    454153 TA (0.19)  | 0    
    454170 TA (0.18)  | 0    
    454187 TA (0.16)  | 0    
    454221 TA (0.13)  | 1    
    454223 TA (0.13)  | 59   
    454262 TA (0.10)  | 0    
    454280 TA (0.08)  | 1    


non-coding            start=454374  end=454420  len=47     

    454411 TA         | 0    


Rv0377     -          start=454422  end=455387  len=966     

    454448 TA (0.03)  | 0    
    454476 TA (0.06)  | 0    
    454567 TA (0.15)  | 33   
    454902 TA (0.50)  | 0    
    454919 TA (0.51)  | 0    
    454948 TA (0.54)  | 0    
    455028 TA (0.63)  | 22   
    455311 TA (0.92)  | 72   
    455332 TA (0.94)  | 0    
    455387 TA (1.00)  | 0    


non-coding            start=455388  end=455636  len=249    

    455391 TA         | 67   
    455453 TA         | 0    
    455488 TA         | 0    
    455496 TA         | 0    
    455502 TA         | 0    
    455533 TA         | 0    


Rv0378     -          start=455638  end=455859  len=222     

    455675 TA (0.17)  | 0    
    455729 TA (0.41)  | 0    
    455788 TA (0.68)  | 51   


non-coding            start=455860  end=455976  len=117    

    455924 TA         | 20   
    455964 TA         | 28   
    455966 TA         | 9    
    455973 TA         | 233  


Rv0379     secE2      start=455978  end=456193  len=216     

    455989 TA (0.05)  | 168  
    456069 TA (0.42)  | 5    
    456142 TA (0.76)  | 0    
    456193 TA (1.00)  | 0    


non-coding            start=456194  end=456267  len=74     


Rv0380c    -          start=456269  end=456820  len=552     

    456272 TA (0.99)  | 2    
    456304 TA (0.93)  | 0    
    456345 TA (0.86)  | 17   
    456414 TA (0.74)  | 10   
    456439 TA (0.69)  | 30   
    456571 TA (0.45)  | 0    
    456581 TA (0.43)  | 0    
    456684 TA (0.25)  | 12   
    456738 TA (0.15)  | 0    
    456773 TA (0.09)  | 0    
    456779 TA (0.07)  | 13   


non-coding            start=456821  end=456914  len=94     

    456830 TA         | 0    
    456897 TA         | 3    


Rv0381c    -          start=456916  end=457824  len=909     

    456970 TA (0.94)  | 10   
    457001 TA (0.91)  | 272  
    457016 TA (0.89)  | 54   
    457035 TA (0.87)  | 41   
    457069 TA (0.83)  | 386  
    457162 TA (0.73)  | 0    
    457204 TA (0.68)  | 108  
    457211 TA (0.67)  | 5    
    457247 TA (0.63)  | 0    
    457357 TA (0.51)  | 0    
    457370 TA (0.50)  | 38   
    457396 TA (0.47)  | 48   
    457402 TA (0.46)  | 22   
    457479 TA (0.38)  | 0    
    457567 TA (0.28)  | 7    
    457648 TA (0.19)  | 22   
    457735 TA (0.10)  | 200  


non-coding            start=457825  end=457840  len=16     


Rv0382c    pyrE       start=457842  end=458381  len=540     

    457845 TA (0.99)  | 45   
    457884 TA (0.92)  | 0    
    457906 TA (0.88)  | 0    
    457942 TA (0.81)  | 0    
    458005 TA (0.70)  | 0    
    458014 TA (0.68)  | 0    
    458027 TA (0.66)  | 0    
    458050 TA (0.61)  | 0    
    458068 TA (0.58)  | 0    
    458196 TA (0.34)  | 0    
    458225 TA (0.29)  | 0    
    458283 TA (0.18)  | 0    
    458286 TA (0.18)  | 0    


non-coding            start=458382  end=458460  len=79     


Rv0383c    -          start=458462  end=459316  len=855     Sassetti-essential-in-vitro

    458474 TA (0.98)  | 80   
    458626 TA (0.81)  | 8    
    458908 TA (0.48)  | 0    
    458921 TA (0.46)  | 0    
    459071 TA (0.29)  | 0    
    459108 TA (0.24)  | 0    
    459163 TA (0.18)  | 0    
    459185 TA (0.15)  | 0    
    459257 TA (0.07)  | 0    


non-coding            start=459317  end=459455  len=139    

    459326 TA         | 0    
    459331 TA         | 0    


Rv0384c    clpB       start=459457  end=462003  len=2547    Sassetti-essential-in-vitro

    459509 TA (0.98)  | 0    
    459601 TA (0.94)  | 0    
    459794 TA (0.87)  | 0    
    459988 TA (0.79)  | 4    
    460033 TA (0.77)  | 0    
    460042 TA (0.77)  | 19   
    460090 TA (0.75)  | 0    
    460268 TA (0.68)  | 0    
    460495 TA (0.59)  | 0    
    460862 TA (0.45)  | 11   
    460864 TA (0.45)  | 0    
    460933 TA (0.42)  | 0    
    460993 TA (0.40)  | 0    
    461047 TA (0.38)  | 0    
    461079 TA (0.36)  | 0    
    461254 TA (0.29)  | 27   
    461515 TA (0.19)  | 14   
    461533 TA (0.18)  | 3    
    461692 TA (0.12)  | 0    
    461742 TA (0.10)  | 0    
    461859 TA (0.06)  | 0    
    461873 TA (0.05)  | 0    
    461952 TA (0.02)  | 0    
    461964 TA (0.02)  | 0    
    461993 TA (0.00)  | 2    


non-coding            start=462004  end=462134  len=131    

    462086 TA         | 0    
    462124 TA         | 26   


Rv0385     -          start=462136  end=463308  len=1173    

    462219 TA (0.07)  | 143  
    462250 TA (0.10)  | 0    
    462318 TA (0.16)  | 93   
    462393 TA (0.22)  | 72   
    462414 TA (0.24)  | 0    
    462438 TA (0.26)  | 64   
    462440 TA (0.26)  | 138  
    462456 TA (0.27)  | 14   
    462660 TA (0.45)  | 93   
    462663 TA (0.45)  | 14   
    462675 TA (0.46)  | 28   
    462717 TA (0.50)  | 41   
    462905 TA (0.66)  | 0    
    462996 TA (0.73)  | 113  
    463011 TA (0.75)  | 104  
    463080 TA (0.80)  | 58   
    463110 TA (0.83)  | 3    
    463162 TA (0.87)  | 0    
    463182 TA (0.89)  | 0    
    463308 TA (1.00)  | 0    


non-coding            start=463309  end=463410  len=102    

    463355 TA         | 0    
    463367 TA         | 0    
    463385 TA         | 7    


Rv0386     -          start=463412  end=466669  len=3258    

    463568 TA (0.05)  | 40   
    463596 TA (0.06)  | 183  
    463688 TA (0.08)  | 55   
    463732 TA (0.10)  | 268  
    463904 TA (0.15)  | 0    
    463932 TA (0.16)  | 0    
    464052 TA (0.20)  | 0    
    464298 TA (0.27)  | 0    
    464339 TA (0.28)  | 0    
    464419 TA (0.31)  | 0    
    464470 TA (0.32)  | 0    
    464713 TA (0.40)  | 234  
    464720 TA (0.40)  | 39   
    464739 TA (0.41)  | 27   
    464827 TA (0.43)  | 5    
    464905 TA (0.46)  | 1    
    464912 TA (0.46)  | 2    
    464932 TA (0.47)  | 15   
    464995 TA (0.49)  | 42   
    464998 TA (0.49)  | 185  
    465043 TA (0.50)  | 37   
    465086 TA (0.51)  | 249  
    465164 TA (0.54)  | 0    
    465321 TA (0.59)  | 0    
    465416 TA (0.62)  | 0    
    465422 TA (0.62)  | 51   
    465448 TA (0.62)  | 17   
    465482 TA (0.64)  | 84   
    465513 TA (0.64)  | 57   
    465646 TA (0.69)  | 34   
    465778 TA (0.73)  | 19   
    465801 TA (0.73)  | 0    
    465847 TA (0.75)  | 25   
    465858 TA (0.75)  | 0    
    465865 TA (0.75)  | 0    
    466023 TA (0.80)  | 10   
    466155 TA (0.84)  | 37   
    466287 TA (0.88)  | 0    
    466324 TA (0.89)  | 24   
    466336 TA (0.90)  | 3    
    466438 TA (0.93)  | 5    
    466494 TA (0.95)  | 0    
    466609 TA (0.98)  | 5    
    466665 TA (1.00)  | 84   


non-coding            start=466670  end=466671  len=2      


Rv0387c    -          start=466673  end=467407  len=735     

    466676 TA (0.99)  | 35   
    466702 TA (0.96)  | 18   
    466783 TA (0.85)  | 0    
    466792 TA (0.84)  | 18   
    466976 TA (0.59)  | 10   
    467001 TA (0.55)  | 16   
    467003 TA (0.55)  | 102  
    467094 TA (0.43)  | 0    
    467102 TA (0.41)  | 0    
    467258 TA (0.20)  | 119  
    467284 TA (0.17)  | 29   
    467311 TA (0.13)  | 0    
    467323 TA (0.11)  | 0    
    467377 TA (0.04)  | 27   
    467398 TA (0.01)  | 126  


non-coding            start=467408  end=467458  len=51     

    467431 TA         | 6    
    467434 TA         | 0    


Rv0388c    PPE9       start=467460  end=468004  len=545     

    467546 TA (0.84)  | 97   
    467588 TA (0.76)  | 12   
    467601 TA (0.74)  | 0    
    467680 TA (0.59)  | 13   
    467705 TA (0.55)  | 42   
    467717 TA (0.53)  | 0    
    467792 TA (0.39)  | 100  
    467873 TA (0.24)  | 15   
    467960 TA (0.08)  | 13   
    467989 TA (0.03)  | 1    


non-coding            start=468005  end=468336  len=332    

    468010 TA         | 15   
    468144 TA         | 171  
    468148 TA         | 101  
    468189 TA         | 1    
    468220 TA         | 0    
    468252 TA         | 0    
    468261 TA         | 19   
    468293 TA         | 0    
    468301 TA         | 117  


Rv0389     purT       start=468338  end=469597  len=1260    

    468381 TA (0.03)  | 20   
    468508 TA (0.13)  | 59   
    468533 TA (0.15)  | 0    
    468879 TA (0.43)  | 0    
    468944 TA (0.48)  | 54   
    469074 TA (0.58)  | 159  
    469240 TA (0.72)  | 43   
    469487 TA (0.91)  | 35   
    469574 TA (0.98)  | 97   


Rv0390     -          start=469594  end=470016  len=423     

    469602 TA (0.02)  | 0    
    469613 TA (0.04)  | 64   
    469649 TA (0.13)  | 7    
    469743 TA (0.35)  | 217  
    469844 TA (0.59)  | 0    
    469865 TA (0.64)  | 0    
    469920 TA (0.77)  | 27   
    469922 TA (0.78)  | 29   


Rv0391     metZ       start=470013  end=471233  len=1221    

    470135 TA (0.10)  | 16   
    470150 TA (0.11)  | 8    
    470156 TA (0.12)  | 6    
    470207 TA (0.16)  | 21   
    470213 TA (0.16)  | 50   
    470222 TA (0.17)  | 0    
    470316 TA (0.25)  | 10   
    470484 TA (0.39)  | 0    
    470542 TA (0.43)  | 0    
    470601 TA (0.48)  | 0    
    470616 TA (0.49)  | 0    
    470657 TA (0.53)  | 18   
    470709 TA (0.57)  | 0    
    470726 TA (0.58)  | 0    
    470796 TA (0.64)  | 0    
    470824 TA (0.66)  | 0    
    470906 TA (0.73)  | 0    
    470912 TA (0.74)  | 0    
    470933 TA (0.75)  | 0    
    470977 TA (0.79)  | 0    
    471214 TA (0.98)  | 0    
    471233 TA (1.00)  | 0    


Rv0392c    ndhA       start=471230  end=472642  len=1413    

    471233 TA (1.00)  | 0    
    471319 TA (0.94)  | 0    
    471329 TA (0.93)  | 31   
    471419 TA (0.87)  | 0    
    471431 TA (0.86)  | 0    
    471470 TA (0.83)  | 0    
    471548 TA (0.77)  | 21   
    471617 TA (0.73)  | 0    
    471655 TA (0.70)  | 116  
    471685 TA (0.68)  | 0    
    471884 TA (0.54)  | 6    
    472041 TA (0.43)  | 0    
    472271 TA (0.26)  | 96   
    472310 TA (0.23)  | 0    
    472478 TA (0.12)  | 75   
    472545 TA (0.07)  | 10   
    472581 TA (0.04)  | 0    


non-coding            start=472643  end=472782  len=140    

    472678 TA         | 67   
    472685 TA         | 83   
    472710 TA         | 0    


Rv0393     -          start=472784  end=474109  len=1326    

    472859 TA (0.06)  | 204  
    472898 TA (0.09)  | 28   
    472973 TA (0.14)  | 40   
    472997 TA (0.16)  | 48   
    473108 TA (0.24)  | 8    
    473218 TA (0.33)  | 13   
    473230 TA (0.34)  | 116  
    473584 TA (0.60)  | 0    
    473826 TA (0.79)  | 0    
    473836 TA (0.79)  | 144  


non-coding            start=474110  end=474123  len=14     


Rv0394c    -          start=474125  end=474844  len=720     

    474230 TA (0.85)  | 5    
    474270 TA (0.80)  | 0    
    474367 TA (0.66)  | 109  
    474390 TA (0.63)  | 15   
    474480 TA (0.51)  | 135  
    474597 TA (0.34)  | 88   
    474703 TA (0.20)  | 96   
    474769 TA (0.10)  | 0    
    474799 TA (0.06)  | 0    


non-coding            start=474845  end=474941  len=97     

    474846 TA         | 18   
    474858 TA         | 45   


Rv0395     -          start=474943  end=475347  len=405     

    474969 TA (0.06)  | 2    
    475054 TA (0.27)  | 99   
    475075 TA (0.33)  | 22   
    475145 TA (0.50)  | 0    
    475232 TA (0.71)  | 0    
    475264 TA (0.79)  | 0    
    475330 TA (0.96)  | 0    
    475347 TA (1.00)  | 37   


non-coding            start=475348  end=475351  len=4      


Rv0396     -          start=475353  end=475745  len=393     

    475374 TA (0.05)  | 0    
    475442 TA (0.23)  | 44   
    475453 TA (0.25)  | 0    
    475460 TA (0.27)  | 1    
    475588 TA (0.60)  | 111  
    475745 TA (1.00)  | 0    


non-coding            start=475746  end=475817  len=72     

    475805 TA         | 0    


Rv0397     -          start=475819  end=476187  len=369     

    475902 TA (0.22)  | 128  
    476058 TA (0.65)  | 0    
    476144 TA (0.88)  | 0    
    476187 TA (1.00)  | 0    


non-coding            start=476188  end=476680  len=493    

    476194 TA         | 0    
    476217 TA         | 0    
    476224 TA         | 0    
    476251 TA         | 9    
    476270 TA         | 0    
    476319 TA         | 395  
    476350 TA         | 0    
    476430 TA         | 54   
    476470 TA         | 0    
    476488 TA         | 0    
    476494 TA         | 0    
    476550 TA         | 66   
    476552 TA         | 11   
    476589 TA         | 58   
    476645 TA         | 66   


Rv0398c    -          start=476682  end=477323  len=642     

    476685 TA (0.99)  | 0    
    476715 TA (0.95)  | 7    
    476772 TA (0.86)  | 3    
    476811 TA (0.80)  | 0    
    476964 TA (0.56)  | 0    
    477139 TA (0.29)  | 57   


non-coding            start=477324  end=477328  len=5      


Rv0399c    lpqK       start=477330  end=478559  len=1230    Sassetti-essential-in-vitro

    477333 TA (1.00)  | 2    
    477371 TA (0.97)  | 58   
    477395 TA (0.95)  | 103  
    477398 TA (0.94)  | 32   
    477417 TA (0.93)  | 0    
    477450 TA (0.90)  | 17   
    477492 TA (0.87)  | 191  
    477510 TA (0.85)  | 0    
    477551 TA (0.82)  | 0    
    477570 TA (0.80)  | 119  
    477576 TA (0.80)  | 42   
    477660 TA (0.73)  | 2    
    477720 TA (0.68)  | 0    
    477789 TA (0.63)  | 54   
    477874 TA (0.56)  | 0    
    477984 TA (0.47)  | 0    
    477999 TA (0.46)  | 102  
    478023 TA (0.44)  | 0    
    478055 TA (0.41)  | 0    
    478087 TA (0.38)  | 0    
    478092 TA (0.38)  | 0    
    478128 TA (0.35)  | 0    
    478137 TA (0.34)  | 0    
    478157 TA (0.33)  | 20   
    478272 TA (0.23)  | 3    


non-coding            start=478560  end=478567  len=8      


Rv0400c    fadE7      start=478569  end=479756  len=1188    Sassetti-essential-in-vitro

    478572 TA (1.00)  | 0    
    478641 TA (0.94)  | 67   
    478686 TA (0.90)  | 0    
    478697 TA (0.89)  | 0    
    478715 TA (0.88)  | 18   
    478935 TA (0.69)  | 0    
    478995 TA (0.64)  | 0    
    479441 TA (0.27)  | 0    
    479502 TA (0.21)  | 31   
    479600 TA (0.13)  | 0    
    479696 TA (0.05)  | 0    


non-coding            start=479757  end=479790  len=34     

    479766 TA         | 21   
    479782 TA         | 0    


Rv0401     -          start=479792  end=480163  len=372     

    479910 TA (0.32)  | 0    
    479940 TA (0.40)  | 0    
    480038 TA (0.66)  | 9    


non-coding            start=480164  end=480356  len=193    

    480241 TA         | 0    
    480319 TA         | 116  
    480341 TA         | 48   


Rv0402c    mmpL1      start=480358  end=483234  len=2877    

    480361 TA (1.00)  | 0    
    480435 TA (0.97)  | 0    
    480502 TA (0.95)  | 118  
    480573 TA (0.92)  | 24   
    480708 TA (0.88)  | 52   
    480724 TA (0.87)  | 45   
    480788 TA (0.85)  | 86   
    480952 TA (0.79)  | 52   
    480979 TA (0.78)  | 78   
    481003 TA (0.78)  | 5    
    481020 TA (0.77)  | 8    
    481146 TA (0.73)  | 3    
    481204 TA (0.71)  | 11   
    481371 TA (0.65)  | 144  
    481448 TA (0.62)  | 0    
    481516 TA (0.60)  | 32   
    481572 TA (0.58)  | 209  
    481604 TA (0.57)  | 27   
    481616 TA (0.56)  | 31   
    481635 TA (0.56)  | 0    
    481697 TA (0.53)  | 197  
    481707 TA (0.53)  | 98   
    481820 TA (0.49)  | 112  
    481850 TA (0.48)  | 0    
    481901 TA (0.46)  | 3    
    481981 TA (0.44)  | 0    
    482014 TA (0.42)  | 105  
    482017 TA (0.42)  | 71   
    482029 TA (0.42)  | 0    
    482041 TA (0.41)  | 25   
    482073 TA (0.40)  | 0    
    482172 TA (0.37)  | 0    
    482270 TA (0.34)  | 0    
    482278 TA (0.33)  | 31   
    482283 TA (0.33)  | 0    
    482291 TA (0.33)  | 0    
    482305 TA (0.32)  | 56   
    482371 TA (0.30)  | 27   
    482374 TA (0.30)  | 123  
    482416 TA (0.28)  | 38   
    482440 TA (0.28)  | 134  
    482492 TA (0.26)  | 96   
    482602 TA (0.22)  | 38   
    482648 TA (0.20)  | 0    
    482674 TA (0.19)  | 0    
    482676 TA (0.19)  | 66   
    482716 TA (0.18)  | 64   
    482827 TA (0.14)  | 179  
    482934 TA (0.10)  | 198  
    482944 TA (0.10)  | 0    
    483078 TA (0.05)  | 0    
    483098 TA (0.05)  | 0    
    483111 TA (0.04)  | 0    
    483140 TA (0.03)  | 155  
    483171 TA (0.02)  | 0    
    483219 TA (0.01)  | 0    


Rv0403c    mmpS1      start=483231  end=483659  len=429     

    483270 TA (0.91)  | 125  
    483365 TA (0.69)  | 3    
    483391 TA (0.62)  | 20   
    483450 TA (0.49)  | 5    
    483492 TA (0.39)  | 44   
    483510 TA (0.35)  | 0    
    483620 TA (0.09)  | 23   


non-coding            start=483660  end=483978  len=319    

    483663 TA         | 77   
    483713 TA         | 0    
    483747 TA         | 1    
    483758 TA         | 0    
    483767 TA         | 0    
    483792 TA         | 0    
    483798 TA         | 0    
    483820 TA         | 92   
    483822 TA         | 3    
    483956 TA         | 0    
    483963 TA         | 0    


Rv0404     fadD30     start=483980  end=485737  len=1758    Sassetti-essential-in-vitro

    483990 TA (0.01)  | 6    
    483992 TA (0.01)  | 8    
    484054 TA (0.04)  | 0    
    484103 TA (0.07)  | 0    
    484105 TA (0.07)  | 0    
    484132 TA (0.09)  | 0    
    484136 TA (0.09)  | 0    
    484139 TA (0.09)  | 0    
    484144 TA (0.09)  | 0    
    484181 TA (0.11)  | 0    
    484204 TA (0.13)  | 56   
    484220 TA (0.14)  | 94   
    484256 TA (0.16)  | 0    
    484277 TA (0.17)  | 20   
    484284 TA (0.17)  | 0    
    484304 TA (0.18)  | 17   
    484370 TA (0.22)  | 28   
    484374 TA (0.22)  | 77   
    484391 TA (0.23)  | 25   
    484395 TA (0.24)  | 0    
    484406 TA (0.24)  | 0    
    484416 TA (0.25)  | 42   
    484440 TA (0.26)  | 0    
    484463 TA (0.27)  | 0    
    484480 TA (0.28)  | 2    
    484489 TA (0.29)  | 0    
    484491 TA (0.29)  | 0    
    484529 TA (0.31)  | 0    
    484539 TA (0.32)  | 0    
    484545 TA (0.32)  | 0    
    484566 TA (0.33)  | 0    
    484572 TA (0.34)  | 0    
    484576 TA (0.34)  | 0    
    484639 TA (0.37)  | 0    
    484655 TA (0.38)  | 0    
    484671 TA (0.39)  | 0    
    484698 TA (0.41)  | 0    
    484722 TA (0.42)  | 0    
    484728 TA (0.43)  | 0    
    484758 TA (0.44)  | 0    
    484815 TA (0.47)  | 0    
    484850 TA (0.49)  | 0    
    484859 TA (0.50)  | 0    
    484863 TA (0.50)  | 0    
    484868 TA (0.51)  | 0    
    484889 TA (0.52)  | 0    
    484899 TA (0.52)  | 0    
    484904 TA (0.53)  | 0    
    484933 TA (0.54)  | 0    
    484966 TA (0.56)  | 0    
    484990 TA (0.57)  | 47   
    485046 TA (0.61)  | 15   
    485072 TA (0.62)  | 129  
    485076 TA (0.62)  | 22   
    485105 TA (0.64)  | 0    
    485108 TA (0.64)  | 14   
    485113 TA (0.64)  | 0    
    485166 TA (0.67)  | 0    
    485187 TA (0.69)  | 0    
    485211 TA (0.70)  | 0    
    485223 TA (0.71)  | 0    
    485230 TA (0.71)  | 0    
    485262 TA (0.73)  | 46   
    485342 TA (0.77)  | 117  
    485345 TA (0.78)  | 105  
    485359 TA (0.78)  | 4    
    485373 TA (0.79)  | 0    
    485388 TA (0.80)  | 0    
    485402 TA (0.81)  | 0    
    485410 TA (0.81)  | 0    
    485421 TA (0.82)  | 8    
    485430 TA (0.82)  | 0    
    485445 TA (0.83)  | 0    
    485474 TA (0.85)  | 0    
    485516 TA (0.87)  | 0    
    485538 TA (0.89)  | 0    
    485547 TA (0.89)  | 0    
    485550 TA (0.89)  | 0    
    485582 TA (0.91)  | 0    
    485600 TA (0.92)  | 0    
    485615 TA (0.93)  | 0    
    485633 TA (0.94)  | 0    
    485648 TA (0.95)  | 0    
    485673 TA (0.96)  | 0    
    485698 TA (0.98)  | 0    
    485709 TA (0.98)  | 0    
    485723 TA (0.99)  | 0    


Rv0405     pks6       start=485734  end=489942  len=4209    

    485762 TA (0.01)  | 0    
    485787 TA (0.01)  | 0    
    485801 TA (0.02)  | 0    
    485830 TA (0.02)  | 0    
    485843 TA (0.03)  | 0    
    485851 TA (0.03)  | 0    
    485875 TA (0.03)  | 0    
    485915 TA (0.04)  | 0    
    485939 TA (0.05)  | 0    
    485945 TA (0.05)  | 0    
    485951 TA (0.05)  | 0    
    485966 TA (0.06)  | 0    
    485984 TA (0.06)  | 0    
    485998 TA (0.06)  | 0    
    486049 TA (0.07)  | 8    
    486098 TA (0.09)  | 0    
    486118 TA (0.09)  | 16   
    486151 TA (0.10)  | 0    
    486159 TA (0.10)  | 0    
    486214 TA (0.11)  | 0    
    486236 TA (0.12)  | 0    
    486239 TA (0.12)  | 0    
    486251 TA (0.12)  | 0    
    486298 TA (0.13)  | 0    
    486322 TA (0.14)  | 0    
    486338 TA (0.14)  | 0    
    486352 TA (0.15)  | 0    
    486365 TA (0.15)  | 0    
    486373 TA (0.15)  | 0    
    486399 TA (0.16)  | 0    
    486419 TA (0.16)  | 0    
    486437 TA (0.17)  | 0    
    486440 TA (0.17)  | 0    
    486449 TA (0.17)  | 0    
    486470 TA (0.17)  | 0    
    486473 TA (0.18)  | 0    
    486482 TA (0.18)  | 0    
    486492 TA (0.18)  | 6    
    486503 TA (0.18)  | 0    
    486565 TA (0.20)  | 3    
    486584 TA (0.20)  | 0    
    486599 TA (0.21)  | 0    
    486629 TA (0.21)  | 0    
    486656 TA (0.22)  | 0    
    486704 TA (0.23)  | 0    
    486724 TA (0.24)  | 29   
    486746 TA (0.24)  | 0    
    486793 TA (0.25)  | 0    
    486796 TA (0.25)  | 3    
    486833 TA (0.26)  | 0    
    486845 TA (0.26)  | 0    
    486848 TA (0.26)  | 0    
    486863 TA (0.27)  | 0    
    486930 TA (0.28)  | 0    
    486961 TA (0.29)  | 0    
    486968 TA (0.29)  | 4    
    486988 TA (0.30)  | 58   
    487055 TA (0.31)  | 4    
    487148 TA (0.34)  | 11   
    487166 TA (0.34)  | 0    
    487198 TA (0.35)  | 41   
    487434 TA (0.40)  | 113  
    487476 TA (0.41)  | 14   
    487667 TA (0.46)  | 0    
    487673 TA (0.46)  | 0    
    487683 TA (0.46)  | 7    
    487692 TA (0.47)  | 0    
    487752 TA (0.48)  | 0    
    487799 TA (0.49)  | 0    
    487848 TA (0.50)  | 10   
    488044 TA (0.55)  | 0    
    488334 TA (0.62)  | 0    
    488348 TA (0.62)  | 33   
    488384 TA (0.63)  | 273  
    488595 TA (0.68)  | 0    
    488625 TA (0.69)  | 351  
    488705 TA (0.71)  | 0    
    488803 TA (0.73)  | 429  
    488885 TA (0.75)  | 46   
    488908 TA (0.75)  | 338  
    488912 TA (0.76)  | 70   
    488920 TA (0.76)  | 8    
    488938 TA (0.76)  | 117  
    488986 TA (0.77)  | 285  
    488994 TA (0.77)  | 40   
    489010 TA (0.78)  | 26   
    489085 TA (0.80)  | 0    
    489146 TA (0.81)  | 0    
    489184 TA (0.82)  | 21   
    489215 TA (0.83)  | 0    
    489232 TA (0.83)  | 0    
    489239 TA (0.83)  | 0    
    489250 TA (0.84)  | 0    
    489259 TA (0.84)  | 0    
    489276 TA (0.84)  | 0    
    489284 TA (0.84)  | 3    
    489318 TA (0.85)  | 0    
    489326 TA (0.85)  | 0    
    489374 TA (0.86)  | 0    
    489391 TA (0.87)  | 0    
    489395 TA (0.87)  | 19   
    489404 TA (0.87)  | 0    
    489415 TA (0.87)  | 0    
    489447 TA (0.88)  | 0    
    489471 TA (0.89)  | 0    
    489536 TA (0.90)  | 156  
    489540 TA (0.90)  | 274  
    489548 TA (0.91)  | 0    
    489596 TA (0.92)  | 0    
    489622 TA (0.92)  | 0    
    489652 TA (0.93)  | 0    
    489684 TA (0.94)  | 9    
    489716 TA (0.95)  | 0    
    489737 TA (0.95)  | 4    
    489760 TA (0.96)  | 0    
    489764 TA (0.96)  | 7    
    489778 TA (0.96)  | 0    
    489828 TA (0.97)  | 0    
    489835 TA (0.97)  | 0    
    489844 TA (0.98)  | 0    
    489889 TA (0.99)  | 0    
    489893 TA (0.99)  | 0    
    489901 TA (0.99)  | 15   
    489942 TA (1.00)  | 0    


Rv0406c    -          start=489890  end=490708  len=819     

    489893 TA (1.00)  | 0    
    489901 TA (0.99)  | 15   
    489942 TA (0.94)  | 0    
    490003 TA (0.86)  | 0    
    490032 TA (0.83)  | 43   
    490069 TA (0.78)  | 64   
    490148 TA (0.68)  | 57   
    490287 TA (0.51)  | 0    
    490355 TA (0.43)  | 0    
    490375 TA (0.41)  | 118  
    490394 TA (0.38)  | 105  
    490493 TA (0.26)  | 35   
    490541 TA (0.20)  | 3    
    490582 TA (0.15)  | 36   
    490662 TA (0.06)  | 68   


non-coding            start=490709  end=490784  len=76     

    490715 TA         | 2    
    490763 TA         | 26   
    490770 TA         | 359  
    490776 TA         | 115  


Rv0407     fgd1       start=490786  end=491796  len=1011    

    490804 TA (0.02)  | 60   
    490809 TA (0.02)  | 260  
    490855 TA (0.07)  | 0    
    490979 TA (0.19)  | 80   
    491028 TA (0.24)  | 17   
    491076 TA (0.29)  | 0    
    491139 TA (0.35)  | 0    
    491200 TA (0.41)  | 0    
    491247 TA (0.46)  | 30   
    491250 TA (0.46)  | 2    
    491274 TA (0.48)  | 0    
    491304 TA (0.51)  | 16   
    491337 TA (0.55)  | 6    
    491369 TA (0.58)  | 3    
    491394 TA (0.60)  | 30   
    491419 TA (0.63)  | 32   
    491490 TA (0.70)  | 8    
    491677 TA (0.88)  | 9    
    491685 TA (0.89)  | 5    
    491713 TA (0.92)  | 2    


Rv0408     pta        start=491789  end=493861  len=2073    

    491812 TA (0.01)  | 0    
    491841 TA (0.03)  | 55   
    491916 TA (0.06)  | 6    
    491941 TA (0.07)  | 0    
    491954 TA (0.08)  | 2    
    491986 TA (0.10)  | 0    
    492010 TA (0.11)  | 0    
    492064 TA (0.13)  | 25   
    492115 TA (0.16)  | 23   
    492279 TA (0.24)  | 0    
    492290 TA (0.24)  | 0    
    492320 TA (0.26)  | 0    
    492360 TA (0.28)  | 22   
    492364 TA (0.28)  | 39   
    492368 TA (0.28)  | 286  
    492413 TA (0.30)  | 0    
    492440 TA (0.31)  | 84   
    492495 TA (0.34)  | 1    
    492546 TA (0.37)  | 0    
    492585 TA (0.38)  | 0    
    492695 TA (0.44)  | 0    
    492724 TA (0.45)  | 1    
    492764 TA (0.47)  | 1    
    492836 TA (0.51)  | 71   
    492864 TA (0.52)  | 46   
    492873 TA (0.52)  | 0    
    492892 TA (0.53)  | 0    
    493082 TA (0.62)  | 49   
    493129 TA (0.65)  | 0    
    493143 TA (0.65)  | 4    
    493198 TA (0.68)  | 0    
    493244 TA (0.70)  | 0    
    493316 TA (0.74)  | 0    
    493361 TA (0.76)  | 0    
    493369 TA (0.76)  | 65   
    493419 TA (0.79)  | 0    
    493486 TA (0.82)  | 0    
    493594 TA (0.87)  | 0    
    493689 TA (0.92)  | 0    
    493705 TA (0.92)  | 0    
    493763 TA (0.95)  | 0    
    493784 TA (0.96)  | 27   
    493811 TA (0.98)  | 24   
    493861 TA (1.00)  | 117  


Rv0409     ackA       start=493854  end=495011  len=1158    

    493861 TA (0.01)  | 117  
    494190 TA (0.29)  | 0    
    494251 TA (0.34)  | 0    
    494291 TA (0.38)  | 16   
    494326 TA (0.41)  | 3    
    494336 TA (0.42)  | 143  
    494363 TA (0.44)  | 18   
    494437 TA (0.50)  | 0    
    494561 TA (0.61)  | 4    
    494664 TA (0.70)  | 0    
    494670 TA (0.70)  | 0    
    494708 TA (0.74)  | 0    
    494738 TA (0.76)  | 22   
    494750 TA (0.77)  | 0    
    494788 TA (0.81)  | 0    
    494853 TA (0.86)  | 43   
    494857 TA (0.87)  | 3    


non-coding            start=495012  end=495063  len=52     

    495018 TA         | 14   


Rv0410c    pknG       start=495065  end=497317  len=2253    Sassetti-essential-in-vitro

    495068 TA (1.00)  | 7    
    495116 TA (0.98)  | 0    
    495139 TA (0.97)  | 0    
    495433 TA (0.84)  | 0    
    495545 TA (0.79)  | 0    
    495574 TA (0.77)  | 0    
    495627 TA (0.75)  | 0    
    495665 TA (0.73)  | 0    
    495698 TA (0.72)  | 0    
    495802 TA (0.67)  | 0    
    495880 TA (0.64)  | 0    
    496019 TA (0.58)  | 0    
    496087 TA (0.55)  | 0    
    496223 TA (0.49)  | 0    
    496232 TA (0.48)  | 0    
    496261 TA (0.47)  | 0    
    496274 TA (0.46)  | 0    
    496334 TA (0.44)  | 5    
    496400 TA (0.41)  | 0    
    496406 TA (0.40)  | 0    
    496429 TA (0.39)  | 0    
    496499 TA (0.36)  | 0    
    496523 TA (0.35)  | 0    
    496553 TA (0.34)  | 0    
    496619 TA (0.31)  | 0    
    496634 TA (0.30)  | 0    
    496823 TA (0.22)  | 0    
    496868 TA (0.20)  | 0    
    496897 TA (0.19)  | 0    
    496916 TA (0.18)  | 0    
    496931 TA (0.17)  | 0    
    497061 TA (0.11)  | 0    


Rv0411c    glnH       start=497317  end=498303  len=987     Sassetti-essential-in-vitro

    497329 TA (0.99)  | 2    
    497383 TA (0.93)  | 0    
    497479 TA (0.83)  | 0    
    497510 TA (0.80)  | 7    
    497518 TA (0.80)  | 0    
    497532 TA (0.78)  | 0    
    497657 TA (0.65)  | 0    
    497770 TA (0.54)  | 0    
    497890 TA (0.42)  | 0    


Rv0412c    -          start=498303  end=499622  len=1320    Sassetti-essential-in-vitro

    498312 TA (0.99)  | 0    
    498362 TA (0.95)  | 3    
    498496 TA (0.85)  | 5    
    498514 TA (0.84)  | 0    
    498543 TA (0.82)  | 2    
    498657 TA (0.73)  | 0    
    498696 TA (0.70)  | 0    
    498817 TA (0.61)  | 0    
    498829 TA (0.60)  | 0    
    498844 TA (0.59)  | 0    
    498889 TA (0.56)  | 0    
    498919 TA (0.53)  | 0    
    499040 TA (0.44)  | 10   
    499062 TA (0.42)  | 0    
    499122 TA (0.38)  | 0    
    499185 TA (0.33)  | 0    
    499262 TA (0.27)  | 0    
    499268 TA (0.27)  | 0    
    499282 TA (0.26)  | 0    
    499296 TA (0.25)  | 0    
    499331 TA (0.22)  | 0    
    499377 TA (0.19)  | 11   
    499465 TA (0.12)  | 0    


non-coding            start=499623  end=499714  len=92     

    499631 TA         | 10   
    499650 TA         | 0    
    499666 TA         | 0    
    499668 TA         | 0    
    499679 TA         | 39   
    499705 TA         | 61   
    499711 TA         | 123  


Rv0413     mutT3      start=499716  end=500369  len=654     

    499739 TA (0.04)  | 104  
    499799 TA (0.13)  | 10   
    499811 TA (0.15)  | 0    
    500069 TA (0.54)  | 59   
    500175 TA (0.70)  | 47   
    500308 TA (0.91)  | 1    
    500347 TA (0.96)  | 0    
    500369 TA (1.00)  | 0    


Rv0414c    thiE       start=500353  end=501021  len=669     

    500369 TA (0.97)  | 0    
    500498 TA (0.78)  | 0    
    500544 TA (0.71)  | 0    
    500614 TA (0.61)  | 0    
    500681 TA (0.51)  | 0    
    500768 TA (0.38)  | 0    
    500793 TA (0.34)  | 0    
    500803 TA (0.33)  | 0    
    500859 TA (0.24)  | 0    
    500989 TA (0.05)  | 0    


non-coding            start=501022  end=501149  len=128    

    501034 TA         | 0    
    501042 TA         | 0    
    501057 TA         | 0    
    501107 TA         | 6    


Rv0415     thiO       start=501151  end=502173  len=1023    Sassetti-essential-in-vitro

    501166 TA (0.01)  | 0    
    501352 TA (0.20)  | 0    
    501550 TA (0.39)  | 0    
    501757 TA (0.59)  | 0    
    501806 TA (0.64)  | 0    
    501858 TA (0.69)  | 0    
    501903 TA (0.74)  | 0    
    501934 TA (0.77)  | 0    
    501955 TA (0.79)  | 0    
    501968 TA (0.80)  | 0    
    501993 TA (0.82)  | 0    
    502111 TA (0.94)  | 0    


Rv0416     thiS       start=502170  end=502376  len=207     Sassetti-essential-in-vitro

    502264 TA (0.45)  | 0    
    502293 TA (0.59)  | 0    
    502333 TA (0.79)  | 0    
    502347 TA (0.86)  | 0    


Rv0417     thiG       start=502369  end=503127  len=759     Sassetti-essential-in-vitro

    502391 TA (0.03)  | 0    
    502430 TA (0.08)  | 0    
    502459 TA (0.12)  | 0    
    502484 TA (0.15)  | 0    
    502507 TA (0.18)  | 0    
    502576 TA (0.27)  | 0    
    502714 TA (0.45)  | 0    
    502759 TA (0.51)  | 0    
    502764 TA (0.52)  | 0    
    502798 TA (0.57)  | 0    
    502805 TA (0.57)  | 0    
    502859 TA (0.65)  | 0    
    502877 TA (0.67)  | 0    
    502934 TA (0.74)  | 0    
    503061 TA (0.91)  | 0    
    503127 TA (1.00)  | 0    


non-coding            start=503128  end=503497  len=370    

    503166 TA         | 0    
    503203 TA         | 0    
    503216 TA         | 105  
    503218 TA         | 37   
    503247 TA         | 0    
    503278 TA         | 0    
    503292 TA         | 28   
    503301 TA         | 0    
    503307 TA         | 30   
    503365 TA         | 0    
    503383 TA         | 0    
    503405 TA         | 0    
    503417 TA         | 0    
    503488 TA         | 12   


Rv0418     lpqL       start=503499  end=505001  len=1503    

    503575 TA (0.05)  | 0    
    503587 TA (0.06)  | 54   
    503608 TA (0.07)  | 7    
    503682 TA (0.12)  | 0    
    503744 TA (0.16)  | 0    
    503762 TA (0.17)  | 0    
    503769 TA (0.18)  | 0    
    503891 TA (0.26)  | 0    
    503978 TA (0.32)  | 0    
    504015 TA (0.34)  | 24   
    504133 TA (0.42)  | 101  
    504136 TA (0.42)  | 61   
    504189 TA (0.46)  | 0    
    504423 TA (0.61)  | 0    
    504476 TA (0.65)  | 9    
    504521 TA (0.68)  | 2    
    504560 TA (0.71)  | 64   
    504569 TA (0.71)  | 92   
    504594 TA (0.73)  | 0    
    504637 TA (0.76)  | 0    
    504659 TA (0.77)  | 0    
    504716 TA (0.81)  | 3    
    504739 TA (0.83)  | 3    
    504839 TA (0.89)  | 88   
    504868 TA (0.91)  | 2    
    504889 TA (0.92)  | 35   
    504911 TA (0.94)  | 0    
    504926 TA (0.95)  | 99   


non-coding            start=505002  end=505087  len=86     

    505044 TA         | 5    
    505085 TA         | 0    


Rv0419     lpqM       start=505089  end=506585  len=1497    

    505109 TA (0.01)  | 0    
    505179 TA (0.06)  | 0    
    505197 TA (0.07)  | 0    
    505394 TA (0.20)  | 34   
    505409 TA (0.21)  | 107  
    505460 TA (0.25)  | 219  
    505480 TA (0.26)  | 0    
    505508 TA (0.28)  | 245  
    505592 TA (0.34)  | 92   
    505669 TA (0.39)  | 0    
    505727 TA (0.43)  | 36   
    505750 TA (0.44)  | 89   
    505765 TA (0.45)  | 128  
    506105 TA (0.68)  | 107  
    506153 TA (0.71)  | 29   
    506282 TA (0.80)  | 0    
    506340 TA (0.84)  | 18   
    506418 TA (0.89)  | 14   
    506422 TA (0.89)  | 103  
    506523 TA (0.96)  | 0    
    506567 TA (0.99)  | 83   
    506576 TA (0.99)  | 0    
    506585 TA (1.00)  | 0    


Rv0420c    -          start=506564  end=506974  len=411     

    506567 TA (0.99)  | 83   
    506576 TA (0.97)  | 0    
    506585 TA (0.95)  | 0    
    506686 TA (0.70)  | 45   
    506692 TA (0.69)  | 18   
    506747 TA (0.55)  | 0    
    506804 TA (0.41)  | 62   
    506813 TA (0.39)  | 113  
    506825 TA (0.36)  | 59   
    506877 TA (0.24)  | 102  


non-coding            start=506975  end=507133  len=159    

    507056 TA         | 3    
    507071 TA         | 0    
    507094 TA         | 0    
    507103 TA         | 47   


Rv0421c    -          start=507135  end=507764  len=630     

    507143 TA (0.99)  | 26   
    507164 TA (0.95)  | 70   
    507361 TA (0.64)  | 0    
    507399 TA (0.58)  | 0    
    507471 TA (0.47)  | 11   
    507597 TA (0.27)  | 0    
    507609 TA (0.25)  | 0    
    507679 TA (0.13)  | 0    
    507697 TA (0.11)  | 0    
    507707 TA (0.09)  | 0    


Rv0422c    thiD       start=507761  end=508558  len=798     Sassetti-essential-in-vitro

    507815 TA (0.93)  | 0    
    507837 TA (0.90)  | 0    
    507949 TA (0.76)  | 0    
    507971 TA (0.74)  | 0    
    507989 TA (0.71)  | 0    
    508105 TA (0.57)  | 0    
    508113 TA (0.56)  | 0    
    508117 TA (0.55)  | 0    
    508237 TA (0.40)  | 0    
    508407 TA (0.19)  | 0    
    508432 TA (0.16)  | 0    
    508437 TA (0.15)  | 0    
    508471 TA (0.11)  | 0    
    508491 TA (0.08)  | 0    


non-coding            start=508559  end=508583  len=25     

    508583 TA         | 0    


Rv0423c    thiC       start=508585  end=510228  len=1644    Sassetti-essential-in-vitro

    508596 TA (0.99)  | 0    
    508606 TA (0.99)  | 0    
    508711 TA (0.92)  | 2    
    508960 TA (0.77)  | 0    
    509026 TA (0.73)  | 0    
    509042 TA (0.72)  | 0    
    509092 TA (0.69)  | 0    
    509131 TA (0.67)  | 0    
    509198 TA (0.63)  | 0    
    509353 TA (0.53)  | 0    
    509366 TA (0.52)  | 0    
    509392 TA (0.51)  | 0    
    509491 TA (0.45)  | 0    
    509524 TA (0.43)  | 0    
    509566 TA (0.40)  | 0    
    509620 TA (0.37)  | 0    
    509904 TA (0.20)  | 0    
    510014 TA (0.13)  | 0    
    510061 TA (0.10)  | 0    
    510079 TA (0.09)  | 0    
    510137 TA (0.06)  | 0    
    510169 TA (0.04)  | 0    


non-coding            start=510229  end=510378  len=150    

    510242 TA         | 29   
    510253 TA         | 7    
    510269 TA         | 26   
    510327 TA         | 0    
    510338 TA         | 0    


Rv0424c    -          start=510380  end=510655  len=276     

    510383 TA (0.99)  | 4    
    510435 TA (0.80)  | 21   
    510447 TA (0.75)  | 181  
    510462 TA (0.70)  | 0    
    510521 TA (0.49)  | 128  
    510524 TA (0.47)  | 3    
    510585 TA (0.25)  | 19   
    510606 TA (0.18)  | 116  
    510642 TA (0.05)  | 0    


non-coding            start=510656  end=510703  len=48     

    510672 TA         | 1    


Rv0425c    ctpH       start=510705  end=515324  len=4620    Sassetti-essential-in-vitro

    510720 TA (1.00)  | 71   
    510791 TA (0.98)  | 115  
    510802 TA (0.98)  | 36   
    511243 TA (0.88)  | 0    
    511259 TA (0.88)  | 39   
    511295 TA (0.87)  | 0    
    511402 TA (0.85)  | 10   
    511691 TA (0.79)  | 42   
    511736 TA (0.78)  | 0    
    511786 TA (0.77)  | 0    
    511843 TA (0.75)  | 0    
    511873 TA (0.75)  | 0    
    511904 TA (0.74)  | 143  
    512191 TA (0.68)  | 26   
    512507 TA (0.61)  | 47   
    512587 TA (0.59)  | 4    
    512609 TA (0.59)  | 2    
    512826 TA (0.54)  | 73   
    513030 TA (0.50)  | 40   
    513142 TA (0.47)  | 73   
    513229 TA (0.45)  | 25   
    513305 TA (0.44)  | 6    
    513360 TA (0.43)  | 0    
    513504 TA (0.39)  | 0    
    513619 TA (0.37)  | 7    
    513705 TA (0.35)  | 0    
    513778 TA (0.33)  | 0    
    513842 TA (0.32)  | 0    
    514055 TA (0.27)  | 35   
    514241 TA (0.23)  | 0    
    514670 TA (0.14)  | 0    
    514685 TA (0.14)  | 0    
    514781 TA (0.12)  | 70   
    514808 TA (0.11)  | 0    
    514814 TA (0.11)  | 0    
    514972 TA (0.08)  | 0    
    514998 TA (0.07)  | 42   
    515209 TA (0.02)  | 17   
    515278 TA (0.01)  | 0    


non-coding            start=515325  end=515374  len=50     

    515326 TA         | 50   


Rv0426c    -          start=515376  end=515819  len=444     

    515379 TA (0.99)  | 150  
    515555 TA (0.59)  | 29   
    515665 TA (0.35)  | 30   


non-coding            start=515820  end=516018  len=199    

    515852 TA         | 64   
    515863 TA         | 0    
    515867 TA         | 11   
    515875 TA         | 91   
    515884 TA         | 0    
    516006 TA         | 8    
    516014 TA         | 6    


Rv0427c    xthA       start=516020  end=516895  len=876     

    516023 TA (1.00)  | 4    
    516078 TA (0.93)  | 25   
    516091 TA (0.92)  | 0    
    516188 TA (0.81)  | 0    
    516197 TA (0.80)  | 1    
    516203 TA (0.79)  | 21   
    516232 TA (0.76)  | 0    
    516235 TA (0.75)  | 68   
    516397 TA (0.57)  | 0    
    516414 TA (0.55)  | 0    
    516446 TA (0.51)  | 0    
    516452 TA (0.51)  | 0    
    516488 TA (0.46)  | 37   
    516674 TA (0.25)  | 0    


Rv0428c    -          start=516898  end=517806  len=909     

    516901 TA (1.00)  | 5    
    516908 TA (0.99)  | 3    
    516937 TA (0.96)  | 63   
    517012 TA (0.87)  | 0    
    517155 TA (0.72)  | 0    
    517186 TA (0.68)  | 25   
    517239 TA (0.62)  | 34   
    517252 TA (0.61)  | 42   
    517371 TA (0.48)  | 0    
    517426 TA (0.42)  | 27   
    517469 TA (0.37)  | 0    
    517479 TA (0.36)  | 99   
    517490 TA (0.35)  | 0    
    517500 TA (0.34)  | 10   
    517710 TA (0.11)  | 0    
    517765 TA (0.05)  | 0    
    517776 TA (0.03)  | 0    


Rv0429c    def        start=517806  end=518399  len=594     Sassetti-essential-in-vitro

    517809 TA (0.99)  | 134  
    517905 TA (0.83)  | 0    
    517929 TA (0.79)  | 0    
    517996 TA (0.68)  | 0    
    518056 TA (0.58)  | 0    
    518126 TA (0.46)  | 0    
    518205 TA (0.33)  | 0    
    518280 TA (0.20)  | 0    
    518360 TA (0.07)  | 0    
    518390 TA (0.02)  | 0    


non-coding            start=518400  end=518734  len=335    

    518409 TA         | 19   
    518414 TA         | 106  
    518429 TA         | 61   
    518472 TA         | 19   
    518627 TA         | 0    
    518657 TA         | 0    
    518676 TA         | 120  
    518680 TA         | 0    
    518696 TA         | 0    


Rv0430     -          start=518736  end=519044  len=309     Sassetti-essential-in-vitro

    518737 TA (0.00)  | 0    
    518906 TA (0.55)  | 0    
    518909 TA (0.56)  | 4    
    518970 TA (0.76)  | 0    


non-coding            start=519045  end=519074  len=30     


Rv0431     -          start=519076  end=519570  len=495     

    519086 TA (0.02)  | 107  
    519112 TA (0.07)  | 0    
    519287 TA (0.43)  | 0    
    519321 TA (0.49)  | 29   
    519409 TA (0.67)  | 50   
    519415 TA (0.68)  | 0    
    519441 TA (0.74)  | 27   
    519444 TA (0.74)  | 3    
    519484 TA (0.82)  | 0    
    519496 TA (0.85)  | 0    


non-coding            start=519571  end=519601  len=31     

    519593 TA         | 0    


Rv0432     sodC       start=519603  end=520325  len=723     

    519604 TA (0.00)  | 0    
    519724 TA (0.17)  | 0    
    519736 TA (0.18)  | 0    
    519826 TA (0.31)  | 7    
    519855 TA (0.35)  | 16   
    519887 TA (0.39)  | 9    
    519922 TA (0.44)  | 0    
    519948 TA (0.48)  | 48   
    519967 TA (0.50)  | 36   
    520037 TA (0.60)  | 44   
    520054 TA (0.62)  | 0    
    520095 TA (0.68)  | 6    
    520229 TA (0.87)  | 36   
    520325 TA (1.00)  | 9    


Rv0433     -          start=520327  end=521457  len=1131    

    520457 TA (0.11)  | 0    
    520513 TA (0.16)  | 0    
    520529 TA (0.18)  | 0    
    520541 TA (0.19)  | 102  
    520571 TA (0.22)  | 0    
    520631 TA (0.27)  | 0    
    520683 TA (0.31)  | 33   
    520741 TA (0.37)  | 16   
    520806 TA (0.42)  | 34   
    520809 TA (0.43)  | 55   
    520869 TA (0.48)  | 28   
    520962 TA (0.56)  | 5    
    520994 TA (0.59)  | 0    
    521015 TA (0.61)  | 75   
    521017 TA (0.61)  | 50   
    521077 TA (0.66)  | 0    
    521158 TA (0.73)  | 0    
    521211 TA (0.78)  | 0    
    521264 TA (0.83)  | 0    
    521351 TA (0.91)  | 59   
    521355 TA (0.91)  | 13   
    521373 TA (0.92)  | 17   
    521425 TA (0.97)  | 111  
    521457 TA (1.00)  | 0    


non-coding            start=521458  end=521515  len=58     

    521513 TA         | 43   


Rv0434     -          start=521517  end=522170  len=654     

    521615 TA (0.15)  | 0    
    521670 TA (0.23)  | 179  
    521707 TA (0.29)  | 2    
    521771 TA (0.39)  | 185  
    521773 TA (0.39)  | 498  
    521834 TA (0.48)  | 0    
    521850 TA (0.51)  | 58   
    521928 TA (0.63)  | 0    
    521982 TA (0.71)  | 137  
    521990 TA (0.72)  | 0    
    522013 TA (0.76)  | 0    
    522029 TA (0.78)  | 0    
    522071 TA (0.85)  | 0    
    522170 TA (1.00)  | 96   


non-coding            start=522171  end=522348  len=178    

    522179 TA         | 0    
    522234 TA         | 2    
    522236 TA         | 196  
    522320 TA         | 41   


Rv0435c    -          start=522350  end=524536  len=2187    

    522353 TA (1.00)  | 33   
    522384 TA (0.98)  | 122  
    522495 TA (0.93)  | 0    
    522537 TA (0.91)  | 294  
    522539 TA (0.91)  | 186  
    522667 TA (0.85)  | 0    
    522697 TA (0.84)  | 104  
    522724 TA (0.83)  | 8    
    522753 TA (0.82)  | 3    
    522892 TA (0.75)  | 0    
    523028 TA (0.69)  | 0    
    523060 TA (0.67)  | 21   
    523374 TA (0.53)  | 0    
    523516 TA (0.47)  | 44   
    523542 TA (0.45)  | 1    
    523570 TA (0.44)  | 0    
    523822 TA (0.33)  | 17   
    523825 TA (0.33)  | 104  
    523950 TA (0.27)  | 70   
    524034 TA (0.23)  | 0    
    524119 TA (0.19)  | 0    
    524173 TA (0.17)  | 62   
    524252 TA (0.13)  | 43   
    524502 TA (0.02)  | 0    


Rv0436c    pssA       start=524533  end=525393  len=861     

    524587 TA (0.94)  | 0    
    524699 TA (0.81)  | 246  
    524710 TA (0.79)  | 253  
    524740 TA (0.76)  | 116  
    524771 TA (0.72)  | 22   
    524800 TA (0.69)  | 118  
    524811 TA (0.68)  | 0    
    524859 TA (0.62)  | 3    
    524937 TA (0.53)  | 0    
    525001 TA (0.46)  | 0    
    525037 TA (0.41)  | 212  
    525051 TA (0.40)  | 10   
    525054 TA (0.39)  | 0    
    525070 TA (0.38)  | 33   
    525121 TA (0.32)  | 56   
    525351 TA (0.05)  | 12   
    525363 TA (0.03)  | 0    


Rv0437c    psd        start=525390  end=526085  len=696     

    525474 TA (0.88)  | 52   
    525478 TA (0.87)  | 118  
    525510 TA (0.83)  | 197  
    525662 TA (0.61)  | 22   
    525749 TA (0.48)  | 0    
    525776 TA (0.44)  | 0    
    525881 TA (0.29)  | 0    
    525954 TA (0.19)  | 0    


non-coding            start=526086  end=526144  len=59     

    526098 TA         | 133  
    526134 TA         | 20   


Rv0438c    moeA2      start=526146  end=527363  len=1218    

    526149 TA (1.00)  | 26   
    526269 TA (0.90)  | 63   
    526301 TA (0.87)  | 76   
    526355 TA (0.83)  | 0    
    526377 TA (0.81)  | 0    
    526480 TA (0.72)  | 46   
    526563 TA (0.66)  | 0    
    526599 TA (0.63)  | 184  
    526653 TA (0.58)  | 0    
    526767 TA (0.49)  | 10   
    526784 TA (0.48)  | 88   
    526933 TA (0.35)  | 6    
    527205 TA (0.13)  | 150  
    527302 TA (0.05)  | 91   
    527333 TA (0.02)  | 7    


non-coding            start=527364  end=527380  len=17     

    527374 TA         | 0    


Rv0439c    -          start=527382  end=528317  len=936     

    527520 TA (0.85)  | 57   
    527523 TA (0.85)  | 154  
    527617 TA (0.75)  | 0    
    527632 TA (0.73)  | 29   
    527736 TA (0.62)  | 10   
    527752 TA (0.60)  | 39   
    527772 TA (0.58)  | 0    
    527790 TA (0.56)  | 83   
    527879 TA (0.47)  | 0    
    527900 TA (0.45)  | 85   
    527912 TA (0.43)  | 0    
    527938 TA (0.40)  | 0    
    528001 TA (0.34)  | 0    
    528008 TA (0.33)  | 99   
    528027 TA (0.31)  | 8    
    528038 TA (0.30)  | 13   
    528176 TA (0.15)  | 107  
    528216 TA (0.11)  | 0    
    528292 TA (0.03)  | 5    


non-coding            start=528318  end=528609  len=292    

    528330 TA         | 621  
    528407 TA         | 0    
    528418 TA         | 0    
    528424 TA         | 0    
    528453 TA         | 0    
    528546 TA         | 0    
    528550 TA         | 0    


Rv0440     groEL      start=528611  end=530233  len=1623    Sassetti-essential-in-vitro

    528631 TA (0.01)  | 0    
    528689 TA (0.05)  | 0    
    528805 TA (0.12)  | 0    
    528839 TA (0.14)  | 0    
    529182 TA (0.35)  | 0    
    529201 TA (0.36)  | 0    
    529213 TA (0.37)  | 0    
    529261 TA (0.40)  | 0    
    529338 TA (0.45)  | 0    
    529479 TA (0.53)  | 0    
    529556 TA (0.58)  | 0    
    529684 TA (0.66)  | 0    
    530056 TA (0.89)  | 19   


non-coding            start=530234  end=530297  len=64     


Rv0441c    -          start=530299  end=530727  len=429     

    530302 TA (0.99)  | 90   
    530307 TA (0.98)  | 0    
    530331 TA (0.92)  | 0    
    530397 TA (0.77)  | 17   
    530473 TA (0.59)  | 16   
    530480 TA (0.58)  | 0    
    530540 TA (0.44)  | 104  
    530665 TA (0.14)  | 4    
    530677 TA (0.12)  | 2    
    530712 TA (0.03)  | 31   


non-coding            start=530728  end=530752  len=25     

    530741 TA         | 6    


Rv0442c    PPE10      start=530754  end=532217  len=1464    

    530757 TA (1.00)  | 15   
    530796 TA (0.97)  | 81   
    530823 TA (0.95)  | 7    
    530857 TA (0.93)  | 28   
    530878 TA (0.91)  | 8    
    530925 TA (0.88)  | 2    
    530944 TA (0.87)  | 10   
    530986 TA (0.84)  | 0    
    531171 TA (0.71)  | 0    
    531218 TA (0.68)  | 2    
    531368 TA (0.58)  | 57   
    531415 TA (0.55)  | 0    
    531472 TA (0.51)  | 0    
    531481 TA (0.50)  | 0    
    531502 TA (0.49)  | 1    
    531750 TA (0.32)  | 0    
    531792 TA (0.29)  | 81   
    531844 TA (0.25)  | 13   
    531881 TA (0.23)  | 3    
    531932 TA (0.19)  | 0    
    531992 TA (0.15)  | 53   
    531996 TA (0.15)  | 24   
    532051 TA (0.11)  | 24   
    532085 TA (0.09)  | 0    
    532139 TA (0.05)  | 2    


non-coding            start=532218  end=532397  len=180    

    532230 TA         | 96   
    532258 TA         | 0    
    532272 TA         | 60   
    532308 TA         | 0    
    532323 TA         | 181  
    532327 TA         | 121  
    532337 TA         | 0    
    532388 TA         | 17   


Rv0443     -          start=532399  end=532914  len=516     

    532400 TA (0.00)  | 17   
    532509 TA (0.21)  | 0    
    532574 TA (0.34)  | 25   
    532576 TA (0.34)  | 199  
    532645 TA (0.48)  | 68   
    532671 TA (0.53)  | 0    
    532702 TA (0.59)  | 30   
    532731 TA (0.64)  | 67   
    532734 TA (0.65)  | 445  
    532748 TA (0.68)  | 232  
    532764 TA (0.71)  | 110  
    532808 TA (0.79)  | 5    
    532829 TA (0.83)  | 0    
    532893 TA (0.96)  | 10   
    532906 TA (0.98)  | 0    
    532914 TA (1.00)  | 0    


non-coding            start=532915  end=533092  len=178    

    532954 TA         | 10   
    532982 TA         | 10   
    532992 TA         | 0    
    533010 TA         | 0    
    533016 TA         | 21   


Rv0444c    -          start=533094  end=533792  len=699     

    533125 TA (0.95)  | 0    
    533289 TA (0.72)  | 6    
    533405 TA (0.55)  | 48   
    533527 TA (0.38)  | 1    
    533548 TA (0.35)  | 21   
    533675 TA (0.17)  | 43   
    533748 TA (0.06)  | 0    
    533755 TA (0.05)  | 0    
    533782 TA (0.01)  | 8    


non-coding            start=533793  end=533834  len=42     


Rv0445c    sigK       start=533836  end=534399  len=564     

    533916 TA (0.86)  | 0    
    533938 TA (0.82)  | 100  
    533953 TA (0.79)  | 3    
    533956 TA (0.79)  | 22   
    534088 TA (0.55)  | 0    
    534226 TA (0.31)  | 52   
    534253 TA (0.26)  | 0    
    534260 TA (0.25)  | 21   
    534289 TA (0.20)  | 79   
    534313 TA (0.15)  | 71   


non-coding            start=534400  end=534446  len=47     

    534409 TA         | 16   
    534414 TA         | 0    


Rv0446c    -          start=534448  end=535218  len=771     

    534487 TA (0.95)  | 0    
    534505 TA (0.92)  | 6    
    534535 TA (0.89)  | 0    
    534577 TA (0.83)  | 24   
    534673 TA (0.71)  | 37   
    534747 TA (0.61)  | 4    
    534785 TA (0.56)  | 0    
    534804 TA (0.54)  | 0    
    534828 TA (0.51)  | 0    
    534903 TA (0.41)  | 12   
    534961 TA (0.33)  | 1    
    534997 TA (0.29)  | 208  
    535041 TA (0.23)  | 398  
    535044 TA (0.23)  | 45   
    535122 TA (0.12)  | 0    
    535141 TA (0.10)  | 12   
    535215 TA (0.00)  | 0    


non-coding            start=535219  end=535225  len=7      


Rv0447c    ufaA1      start=535227  end=536510  len=1284    

    535263 TA (0.97)  | 0    
    535275 TA (0.96)  | 48   
    535302 TA (0.94)  | 0    
    535311 TA (0.93)  | 16   
    535349 TA (0.90)  | 33   
    535378 TA (0.88)  | 134  
    535413 TA (0.85)  | 53   
    535496 TA (0.79)  | 7    
    535518 TA (0.77)  | 151  
    535592 TA (0.71)  | 0    
    535622 TA (0.69)  | 164  
    535635 TA (0.68)  | 92   
    535653 TA (0.67)  | 1    
    535685 TA (0.64)  | 119  
    535695 TA (0.63)  | 87   
    535716 TA (0.62)  | 0    
    535736 TA (0.60)  | 0    
    535799 TA (0.55)  | 0    
    536004 TA (0.39)  | 232  
    536055 TA (0.35)  | 386  
    536066 TA (0.35)  | 29   
    536068 TA (0.34)  | 72   
    536107 TA (0.31)  | 5    
    536156 TA (0.28)  | 6    
    536232 TA (0.22)  | 105  
    536352 TA (0.12)  | 63   
    536426 TA (0.07)  | 0    


Rv0448c    -          start=536507  end=537172  len=666     

    536536 TA (0.95)  | 1    
    536557 TA (0.92)  | 32   
    536743 TA (0.64)  | 54   
    536750 TA (0.63)  | 172  
    536753 TA (0.63)  | 0    
    536761 TA (0.62)  | 0    
    536783 TA (0.58)  | 17   
    536824 TA (0.52)  | 8    
    536831 TA (0.51)  | 112  
    536849 TA (0.48)  | 248  
    536933 TA (0.36)  | 23   
    536967 TA (0.31)  | 8    
    537033 TA (0.21)  | 54   
    537137 TA (0.05)  | 3    
    537146 TA (0.04)  | 163  
    537155 TA (0.03)  | 0    


non-coding            start=537173  end=537230  len=58     

    537209 TA         | 100  


Rv0449c    -          start=537232  end=538551  len=1320    

    537346 TA (0.91)  | 0    
    537360 TA (0.90)  | 51   
    537390 TA (0.88)  | 0    
    537421 TA (0.86)  | 0    
    537436 TA (0.84)  | 242  
    537499 TA (0.80)  | 1    
    537525 TA (0.78)  | 38   
    537541 TA (0.77)  | 173  
    537580 TA (0.74)  | 1    
    537658 TA (0.68)  | 65   
    537789 TA (0.58)  | 51   
    537871 TA (0.52)  | 67   
    537896 TA (0.50)  | 0    
    537958 TA (0.45)  | 16   
    537970 TA (0.44)  | 0    
    538030 TA (0.39)  | 63   
    538042 TA (0.39)  | 28   
    538174 TA (0.29)  | 150  
    538234 TA (0.24)  | 69   
    538330 TA (0.17)  | 176  
    538411 TA (0.11)  | 164  
    538453 TA (0.07)  | 50   
    538486 TA (0.05)  | 69   


non-coding            start=538552  end=538589  len=38     

    538560 TA         | 7    
    538577 TA         | 5    


Rv0450c    mmpL4      start=538591  end=541494  len=2904    Sassetti-essential-in-vitro

    538653 TA (0.98)  | 0    
    538716 TA (0.96)  | 2    
    538805 TA (0.93)  | 0    
    538851 TA (0.91)  | 49   
    538926 TA (0.88)  | 0    
    538963 TA (0.87)  | 0    
    539036 TA (0.85)  | 34   
    539058 TA (0.84)  | 0    
    539117 TA (0.82)  | 0    
    539147 TA (0.81)  | 0    
    539180 TA (0.80)  | 0    
    539242 TA (0.78)  | 0    
    539259 TA (0.77)  | 0    
    539294 TA (0.76)  | 0    
    539309 TA (0.75)  | 0    
    539357 TA (0.74)  | 0    
    539443 TA (0.71)  | 7    
    539480 TA (0.69)  | 0    
    539552 TA (0.67)  | 48   
    539661 TA (0.63)  | 0    
    539703 TA (0.62)  | 0    
    539737 TA (0.61)  | 14   
    539755 TA (0.60)  | 0    
    539761 TA (0.60)  | 0    
    539811 TA (0.58)  | 0    
    539864 TA (0.56)  | 45   
    539867 TA (0.56)  | 0    
    539891 TA (0.55)  | 42   
    539971 TA (0.52)  | 0    
    539976 TA (0.52)  | 0    
    540059 TA (0.49)  | 0    
    540104 TA (0.48)  | 0    
    540146 TA (0.46)  | 10   
    540168 TA (0.46)  | 0    
    540220 TA (0.44)  | 0    
    540237 TA (0.43)  | 0    
    540249 TA (0.43)  | 4    
    540253 TA (0.43)  | 95   
    540268 TA (0.42)  | 0    
    540280 TA (0.42)  | 0    
    540306 TA (0.41)  | 0    
    540362 TA (0.39)  | 0    
    540401 TA (0.38)  | 7    
    540435 TA (0.36)  | 73   
    540477 TA (0.35)  | 60   
    540517 TA (0.34)  | 0    
    540548 TA (0.33)  | 77   
    540601 TA (0.31)  | 138  
    540610 TA (0.30)  | 375  
    540613 TA (0.30)  | 8    
    540655 TA (0.29)  | 0    
    540672 TA (0.28)  | 6    
    540679 TA (0.28)  | 0    
    540686 TA (0.28)  | 0    
    540734 TA (0.26)  | 1    
    540743 TA (0.26)  | 0    
    540752 TA (0.26)  | 0    
    540768 TA (0.25)  | 1    
    540831 TA (0.23)  | 0    
    540841 TA (0.22)  | 0    
    540857 TA (0.22)  | 28   
    540860 TA (0.22)  | 0    
    540878 TA (0.21)  | 0    
    540905 TA (0.20)  | 0    
    540923 TA (0.20)  | 0    
    540955 TA (0.19)  | 30   
    540963 TA (0.18)  | 29   
    541002 TA (0.17)  | 16   
    541066 TA (0.15)  | 1    
    541085 TA (0.14)  | 0    
    541122 TA (0.13)  | 0    
    541151 TA (0.12)  | 0    
    541183 TA (0.11)  | 0    
    541186 TA (0.11)  | 0    
    541190 TA (0.10)  | 0    
    541217 TA (0.10)  | 0    
    541224 TA (0.09)  | 1    
    541227 TA (0.09)  | 9    
    541277 TA (0.07)  | 0    
    541365 TA (0.04)  | 0    
    541410 TA (0.03)  | 0    
    541466 TA (0.01)  | 0    
    541487 TA (0.00)  | 22   
    541490 TA (0.00)  | 0    


Rv0451c    mmpS4      start=541491  end=541913  len=423     

    541515 TA (0.94)  | 0    
    541519 TA (0.93)  | 0    
    541521 TA (0.93)  | 5    
    541568 TA (0.82)  | 0    
    541597 TA (0.75)  | 0    
    541600 TA (0.74)  | 0    
    541615 TA (0.70)  | 0    
    541648 TA (0.63)  | 0    
    541664 TA (0.59)  | 0    
    541710 TA (0.48)  | 0    
    541714 TA (0.47)  | 0    
    541752 TA (0.38)  | 13   
    541765 TA (0.35)  | 0    
    541806 TA (0.25)  | 0    
    541910 TA (0.01)  | 51   


non-coding            start=541914  end=542143  len=230    

    541954 TA         | 15   
    541966 TA         | 4    
    542000 TA         | 0    
    542014 TA         | 0    
    542020 TA         | 0    
    542025 TA         | 0    
    542029 TA         | 0    
    542042 TA         | 0    
    542064 TA         | 62   
    542083 TA         | 12   
    542090 TA         | 4    
    542101 TA         | 0    
    542112 TA         | 442  
    542117 TA         | 0    
    542132 TA         | 0    


Rv0452     -          start=542145  end=542855  len=711     

    542153 TA (0.01)  | 1    
    542283 TA (0.19)  | 0    
    542315 TA (0.24)  | 121  
    542333 TA (0.26)  | 1    
    542403 TA (0.36)  | 55   
    542586 TA (0.62)  | 1    
    542663 TA (0.73)  | 124  
    542723 TA (0.81)  | 45   
    542782 TA (0.90)  | 88   
    542800 TA (0.92)  | 0    


non-coding            start=542856  end=543175  len=320    

    542908 TA         | 2    
    542959 TA         | 106  
    542965 TA         | 86   
    542978 TA         | 0    
    542984 TA         | 2    
    543032 TA         | 29   
    543076 TA         | 71   
    543089 TA         | 47   
    543113 TA         | 33   
    543166 TA         | 33   


Rv0453     PPE11      start=543177  end=544733  len=1557    

    543178 TA (0.00)  | 49   
    543195 TA (0.01)  | 66   
    543238 TA (0.04)  | 1    
    543261 TA (0.05)  | 0    
    543302 TA (0.08)  | 53   
    543404 TA (0.15)  | 5    
    543479 TA (0.19)  | 8    
    543526 TA (0.22)  | 0    
    543582 TA (0.26)  | 1    
    543608 TA (0.28)  | 0    
    543650 TA (0.30)  | 157  
    543751 TA (0.37)  | 1    
    543863 TA (0.44)  | 112  
    543872 TA (0.45)  | 28   
    543874 TA (0.45)  | 437  
    544015 TA (0.54)  | 25   
    544036 TA (0.55)  | 0    
    544107 TA (0.60)  | 0    
    544134 TA (0.61)  | 89   
    544222 TA (0.67)  | 6    
    544276 TA (0.71)  | 0    
    544331 TA (0.74)  | 141  
    544411 TA (0.79)  | 0    
    544516 TA (0.86)  | 5    


non-coding            start=544734  end=544836  len=103    

    544737 TA         | 40   
    544742 TA         | 134  


Rv0454     -          start=544838  end=545188  len=351     

    544929 TA (0.26)  | 55   
    544939 TA (0.29)  | 1    
    544961 TA (0.35)  | 8    
    545106 TA (0.76)  | 68   
    545130 TA (0.83)  | 39   
    545161 TA (0.92)  | 2    
    545188 TA (1.00)  | 82   


non-coding            start=545189  end=545376  len=188    

    545194 TA         | 119  
    545200 TA         | 0    
    545207 TA         | 24   
    545235 TA         | 30   
    545241 TA         | 2    
    545248 TA         | 4    
    545364 TA         | 0    
    545370 TA         | 28   


Rv0455c    -          start=545378  end=545824  len=447     

    545381 TA (0.99)  | 63   
    545417 TA (0.91)  | 0    
    545442 TA (0.85)  | 0    
    545516 TA (0.69)  | 0    
    545531 TA (0.66)  | 0    
    545627 TA (0.44)  | 0    
    545636 TA (0.42)  | 3    
    545639 TA (0.41)  | 0    
    545652 TA (0.38)  | 0    
    545672 TA (0.34)  | 6    
    545713 TA (0.25)  | 0    


non-coding            start=545825  end=545890  len=66     

    545826 TA         | 112  
    545833 TA         | 0    
    545838 TA         | 1    
    545882 TA         | 7    


Rv0456c    echA2      start=545892  end=546806  len=915     

    545895 TA (1.00)  | 76   
    545961 TA (0.92)  | 11   
    546114 TA (0.76)  | 1    
    546315 TA (0.54)  | 15   
    546336 TA (0.51)  | 22   
    546355 TA (0.49)  | 0    
    546357 TA (0.49)  | 20   
    546414 TA (0.43)  | 13   
    546606 TA (0.22)  | 0    
    546682 TA (0.14)  | 0    
    546777 TA (0.03)  | 23   


non-coding            start=546807  end=547077  len=271    

    546808 TA         | 107  
    546834 TA         | 2    
    546865 TA         | 6    
    546913 TA         | 9    
    546971 TA         | 10   
    546991 TA         | 7    
    547041 TA         | 107  


Rv0456A    -          start=547079  end=547360  len=282     

    547212 TA (0.52)  | 0    
    547249 TA (0.39)  | 159  
    547285 TA (0.27)  | 10   
    547302 TA (0.21)  | 126  


non-coding            start=547361  end=547587  len=227    

    547364 TA         | 170  
    547443 TA         | 16   
    547478 TA         | 6    
    547486 TA         | 1    
    547489 TA         | 96   
    547496 TA         | 19   
    547499 TA         | 83   
    547502 TA         | 139  
    547506 TA         | 0    
    547509 TA         | 82   
    547512 TA         | 79   
    547516 TA         | 118  
    547519 TA         | 70   
    547527 TA         | 0    
    547538 TA         | 0    
    547548 TA         | 0    
    547557 TA         | 0    
    547566 TA         | 5    


Rv0457c    -          start=547589  end=549610  len=2022    

    547592 TA (1.00)  | 0    
    547612 TA (0.99)  | 0    
    547694 TA (0.95)  | 50   
    547697 TA (0.95)  | 0    
    547776 TA (0.91)  | 1    
    547792 TA (0.90)  | 0    
    547802 TA (0.89)  | 0    
    547829 TA (0.88)  | 0    
    547838 TA (0.88)  | 0    
    547869 TA (0.86)  | 0    
    547883 TA (0.85)  | 0    
    547922 TA (0.83)  | 0    
    547979 TA (0.81)  | 0    
    548150 TA (0.72)  | 0    
    548183 TA (0.71)  | 128  
    548228 TA (0.68)  | 44   
    548261 TA (0.67)  | 0    
    548318 TA (0.64)  | 0    
    548354 TA (0.62)  | 0    
    548362 TA (0.62)  | 4    
    548413 TA (0.59)  | 25   
    548454 TA (0.57)  | 0    
    548535 TA (0.53)  | 5    
    548639 TA (0.48)  | 7    
    548645 TA (0.48)  | 2    
    548683 TA (0.46)  | 29   
    548714 TA (0.44)  | 0    
    548744 TA (0.43)  | 50   
    548864 TA (0.37)  | 0    
    549032 TA (0.29)  | 14   
    549102 TA (0.25)  | 5    
    549227 TA (0.19)  | 0    
    549335 TA (0.14)  | 0    
    549398 TA (0.10)  | 21   
    549404 TA (0.10)  | 45   
    549425 TA (0.09)  | 31   
    549529 TA (0.04)  | 0    
    549571 TA (0.02)  | 154  
    549575 TA (0.02)  | 0    


non-coding            start=549611  end=549676  len=66     

    549636 TA         | 0    
    549648 TA         | 0    
    549651 TA         | 0    
    549676 TA         | 18   


Rv0458     -          start=549678  end=551201  len=1524    

    549725 TA (0.03)  | 37   
    549737 TA (0.04)  | 0    
    549785 TA (0.07)  | 16   
    550033 TA (0.23)  | 0    
    550061 TA (0.25)  | 34   
    550127 TA (0.29)  | 45   
    550277 TA (0.39)  | 13   
    550433 TA (0.50)  | 59   
    550622 TA (0.62)  | 46   
    550745 TA (0.70)  | 86   
    550780 TA (0.72)  | 0    
    550806 TA (0.74)  | 0    
    550829 TA (0.76)  | 3    
    550832 TA (0.76)  | 183  
    550928 TA (0.82)  | 0    
    550964 TA (0.84)  | 55   
    551009 TA (0.87)  | 0    
    551057 TA (0.90)  | 159  
    551066 TA (0.91)  | 23   
    551093 TA (0.93)  | 16   
    551144 TA (0.96)  | 14   
    551174 TA (0.98)  | 37   
    551182 TA (0.99)  | 56   


Rv0459     -          start=551201  end=551692  len=492     

    551261 TA (0.12)  | 38   
    551332 TA (0.27)  | 0    
    551431 TA (0.47)  | 74   
    551599 TA (0.81)  | 17   
    551621 TA (0.85)  | 0    
    551692 TA (1.00)  | 0    


non-coding            start=551693  end=551750  len=58     

    551701 TA         | 60   
    551709 TA         | 93   


Rv0460     -          start=551752  end=551991  len=240     

    551765 TA (0.05)  | 0    
    551782 TA (0.12)  | 0    
    551848 TA (0.40)  | 18   


non-coding            start=551992  end=552027  len=36     

    552001 TA         | 0    


Rv0461     -          start=552029  end=552553  len=525     

    552203 TA (0.33)  | 0    
    552216 TA (0.36)  | 2    
    552221 TA (0.37)  | 0    
    552232 TA (0.39)  | 20   
    552234 TA (0.39)  | 120  
    552238 TA (0.40)  | 149  
    552263 TA (0.45)  | 139  
    552278 TA (0.47)  | 105  
    552316 TA (0.55)  | 43   
    552325 TA (0.56)  | 97   
    552370 TA (0.65)  | 62   
    552496 TA (0.89)  | 2    
    552502 TA (0.90)  | 73   
    552505 TA (0.91)  | 268  
    552508 TA (0.91)  | 210  
    552550 TA (0.99)  | 259  
    552553 TA (1.00)  | 37   


non-coding            start=552554  end=552615  len=62     

    552575 TA         | 28   
    552606 TA         | 74   
    552611 TA         | 0    


Rv0462     lpd        start=552617  end=554011  len=1395    Sassetti-essential-in-vitro

    552628 TA (0.01)  | 0    
    552664 TA (0.03)  | 0    
    552724 TA (0.08)  | 0    
    552737 TA (0.09)  | 0    
    552756 TA (0.10)  | 0    
    552853 TA (0.17)  | 0    
    552865 TA (0.18)  | 0    
    552884 TA (0.19)  | 0    
    552952 TA (0.24)  | 0    
    553005 TA (0.28)  | 0    
    553050 TA (0.31)  | 0    
    553091 TA (0.34)  | 0    
    553099 TA (0.35)  | 0    
    553143 TA (0.38)  | 0    
    553180 TA (0.40)  | 0    
    553195 TA (0.41)  | 0    
    553392 TA (0.56)  | 0    
    553444 TA (0.59)  | 0    
    553488 TA (0.62)  | 0    
    553504 TA (0.64)  | 0    
    553512 TA (0.64)  | 0    
    553531 TA (0.66)  | 0    
    553536 TA (0.66)  | 0    
    553556 TA (0.67)  | 0    
    553595 TA (0.70)  | 0    
    553726 TA (0.79)  | 0    
    553835 TA (0.87)  | 0    


non-coding            start=554012  end=554017  len=6      


Rv0463     -          start=554019  end=554312  len=294     

    554083 TA (0.22)  | 0    
    554090 TA (0.24)  | 30   
    554163 TA (0.49)  | 39   
    554306 TA (0.98)  | 142  


non-coding            start=554313  end=554314  len=2      


Rv0464c    -          start=554316  end=554888  len=573     

    554319 TA (0.99)  | 68   
    554376 TA (0.89)  | 0    
    554390 TA (0.87)  | 0    
    554485 TA (0.70)  | 0    
    554492 TA (0.69)  | 0    
    554564 TA (0.57)  | 0    
    554588 TA (0.52)  | 0    
    554631 TA (0.45)  | 3    
    554645 TA (0.42)  | 86   
    554677 TA (0.37)  | 0    
    554705 TA (0.32)  | 57   
    554718 TA (0.30)  | 359  
    554742 TA (0.25)  | 138  
    554751 TA (0.24)  | 0    
    554860 TA (0.05)  | 14   


Rv0465c    -          start=554885  end=556309  len=1425    

    554890 TA (1.00)  | 196  
    554906 TA (0.98)  | 19   
    555015 TA (0.91)  | 25   
    555030 TA (0.90)  | 1    
    555065 TA (0.87)  | 25   
    555120 TA (0.83)  | 0    
    555134 TA (0.82)  | 4    
    555176 TA (0.80)  | 38   
    555242 TA (0.75)  | 0    
    555376 TA (0.65)  | 147  
    555407 TA (0.63)  | 13   
    555419 TA (0.62)  | 6    
    555446 TA (0.61)  | 0    
    555482 TA (0.58)  | 0    
    555509 TA (0.56)  | 32   
    555513 TA (0.56)  | 39   
    555605 TA (0.49)  | 4    
    555689 TA (0.44)  | 0    
    555736 TA (0.40)  | 127  
    555841 TA (0.33)  | 82   
    555845 TA (0.33)  | 513  
    555860 TA (0.32)  | 125  
    555866 TA (0.31)  | 142  
    555968 TA (0.24)  | 0    
    556057 TA (0.18)  | 42   
    556211 TA (0.07)  | 47   
    556269 TA (0.03)  | 0    
    556298 TA (0.01)  | 62   


non-coding            start=556310  end=556459  len=150    

    556323 TA         | 0    
    556356 TA         | 12   
    556433 TA         | 11   


Rv0466     -          start=556461  end=557255  len=795     

    556681 TA (0.28)  | 1    
    556916 TA (0.57)  | 45   
    556981 TA (0.65)  | 0    
    557015 TA (0.70)  | 87   
    557036 TA (0.72)  | 17   
    557163 TA (0.88)  | 19   
    557194 TA (0.92)  | 0    
    557207 TA (0.94)  | 344  


non-coding            start=557256  end=557528  len=273    

    557288 TA         | 0    
    557306 TA         | 0    
    557316 TA         | 0    
    557440 TA         | 0    
    557485 TA         | 3    
    557519 TA         | 0    


Rv0467     icl        start=557530  end=558816  len=1287    

    557531 TA (0.00)  | 48   
    557619 TA (0.07)  | 0    
    557796 TA (0.21)  | 12   
    557847 TA (0.25)  | 0    
    557865 TA (0.26)  | 5    
    557951 TA (0.33)  | 0    
    558024 TA (0.38)  | 0    
    558215 TA (0.53)  | 0    
    558306 TA (0.60)  | 23   
    558354 TA (0.64)  | 3    
    558392 TA (0.67)  | 0    
    558444 TA (0.71)  | 0    
    558465 TA (0.73)  | 20   
    558597 TA (0.83)  | 0    
    558618 TA (0.85)  | 0    
    558624 TA (0.85)  | 0    
    558648 TA (0.87)  | 0    
    558693 TA (0.90)  | 7    
    558732 TA (0.93)  | 0    
    558816 TA (1.00)  | 32   


non-coding            start=558817  end=558896  len=80     


Rv0468     fadB2      start=558898  end=559758  len=861     

    558922 TA (0.03)  | 0    
    559081 TA (0.21)  | 100  
    559144 TA (0.29)  | 69   
    559151 TA (0.29)  | 0    
    559259 TA (0.42)  | 8    
    559424 TA (0.61)  | 0    
    559497 TA (0.70)  | 7    
    559576 TA (0.79)  | 0    
    559621 TA (0.84)  | 85   
    559677 TA (0.90)  | 1    
    559703 TA (0.93)  | 120  
    559749 TA (0.99)  | 56   
    559755 TA (1.00)  | 266  


non-coding            start=559759  end=559889  len=131    

    559765 TA         | 301  
    559821 TA         | 0    
    559845 TA         | 6    
    559854 TA         | 23   
    559857 TA         | 0    


Rv0469     umaA       start=559891  end=560751  len=861     

    559903 TA (0.01)  | 0    
    559914 TA (0.03)  | 59   
    559935 TA (0.05)  | 0    
    559969 TA (0.09)  | 0    
    559986 TA (0.11)  | 7    
    559998 TA (0.12)  | 40   
    560099 TA (0.24)  | 3    
    560145 TA (0.30)  | 94   
    560165 TA (0.32)  | 2    
    560193 TA (0.35)  | 0    
    560285 TA (0.46)  | 38   
    560328 TA (0.51)  | 0    
    560352 TA (0.54)  | 4    
    560359 TA (0.54)  | 7    
    560403 TA (0.59)  | 7    
    560405 TA (0.60)  | 0    
    560462 TA (0.66)  | 0    
    560503 TA (0.71)  | 0    
    560583 TA (0.80)  | 46   
    560596 TA (0.82)  | 0    
    560624 TA (0.85)  | 0    
    560664 TA (0.90)  | 54   
    560673 TA (0.91)  | 85   
    560682 TA (0.92)  | 322  
    560751 TA (1.00)  | 119  


non-coding            start=560752  end=560849  len=98     

    560832 TA         | 0    


Rv0470c    pcaA       start=560851  end=561714  len=864     

    560854 TA (1.00)  | 0    
    560887 TA (0.96)  | 184  
    560923 TA (0.92)  | 175  
    560932 TA (0.91)  | 10   
    560941 TA (0.89)  | 68   
    561022 TA (0.80)  | 31   
    561076 TA (0.74)  | 21   
    561277 TA (0.51)  | 76   
    561460 TA (0.29)  | 62   
    561607 TA (0.12)  | 26   
    561619 TA (0.11)  | 167  
    561670 TA (0.05)  | 36   


non-coding            start=561715  end=561855  len=141    

    561716 TA         | 69   
    561778 TA         | 99   
    561803 TA         | 321  


Rv0470A    -          start=561857  end=562297  len=441     

    561957 TA (0.77)  | 90   
    562017 TA (0.63)  | 66   
    562096 TA (0.46)  | 0    
    562104 TA (0.44)  | 91   
    562108 TA (0.43)  | 146  
    562112 TA (0.42)  | 116  
    562165 TA (0.30)  | 272  
    562185 TA (0.25)  | 0    
    562202 TA (0.22)  | 34   
    562224 TA (0.17)  | 15   
    562256 TA (0.09)  | 0    


Rv0471c    -          start=562228  end=562716  len=489     

    562256 TA (0.94)  | 0    
    562307 TA (0.84)  | 1    
    562310 TA (0.83)  | 140  
    562364 TA (0.72)  | 186  
    562366 TA (0.72)  | 57   
    562388 TA (0.67)  | 0    
    562408 TA (0.63)  | 9    
    562423 TA (0.60)  | 29   
    562439 TA (0.57)  | 1    
    562456 TA (0.53)  | 4    
    562469 TA (0.51)  | 132  
    562675 TA (0.08)  | 44   


non-coding            start=562717  end=562724  len=8      

    562722 TA         | 122  


Rv0472c    -          start=562726  end=563430  len=705     

    562729 TA (0.99)  | 89   
    562846 TA (0.83)  | 0    
    562927 TA (0.71)  | 139  
    563054 TA (0.53)  | 81   
    563074 TA (0.50)  | 19   
    563107 TA (0.46)  | 180  
    563147 TA (0.40)  | 30   
    563242 TA (0.27)  | 33   
    563248 TA (0.26)  | 0    
    563283 TA (0.21)  | 8    
    563420 TA (0.01)  | 11   


non-coding            start=563431  end=563565  len=135    

    563453 TA         | 59   
    563466 TA         | 55   
    563469 TA         | 60   
    563539 TA         | 82   
    563555 TA         | 0    


Rv0473     -          start=563567  end=564937  len=1371    

    563580 TA (0.01)  | 94   
    563756 TA (0.14)  | 0    
    563827 TA (0.19)  | 32   
    563853 TA (0.21)  | 41   
    563909 TA (0.25)  | 1    
    563928 TA (0.26)  | 18   
    564041 TA (0.35)  | 14   
    564186 TA (0.45)  | 2    
    564264 TA (0.51)  | 5    
    564390 TA (0.60)  | 41   
    564414 TA (0.62)  | 16   
    564462 TA (0.65)  | 0    
    564545 TA (0.71)  | 145  
    564716 TA (0.84)  | 406  
    564760 TA (0.87)  | 13   
    564913 TA (0.98)  | 18   


non-coding            start=564938  end=565022  len=85     

    564947 TA         | 0    
    564963 TA         | 0    
    564980 TA         | 262  
    565014 TA         | 202  
    565020 TA         | 13   


Rv0474     -          start=565024  end=565446  len=423     

    565173 TA (0.35)  | 7    
    565202 TA (0.42)  | 2    
    565266 TA (0.57)  | 198  
    565331 TA (0.73)  | 0    
    565370 TA (0.82)  | 1    
    565374 TA (0.83)  | 224  
    565385 TA (0.85)  | 163  
    565446 TA (1.00)  | 57   


non-coding            start=565447  end=565798  len=352    

    565484 TA         | 3    
    565597 TA         | 612  
    565626 TA         | 151  
    565708 TA         | 367  
    565759 TA         | 238  
    565771 TA         | 0    
    565781 TA         | 7    
    565785 TA         | 27   
    565797 TA         | 22   


Rv0475     hbhA       start=565800  end=566399  len=600     

    565930 TA (0.22)  | 49   
    566044 TA (0.41)  | 11   
    566060 TA (0.43)  | 0    
    566077 TA (0.46)  | 0    
    566084 TA (0.47)  | 0    
    566118 TA (0.53)  | 13   
    566174 TA (0.62)  | 110  
    566215 TA (0.69)  | 21   
    566281 TA (0.80)  | 67   
    566399 TA (1.00)  | 10   


non-coding            start=566400  end=566509  len=110    

    566477 TA         | 30   
    566506 TA         | 0    


Rv0476     -          start=566511  end=566774  len=264     

    566520 TA (0.03)  | 111  
    566552 TA (0.16)  | 181  
    566591 TA (0.30)  | 156  
    566593 TA (0.31)  | 0    
    566669 TA (0.60)  | 18   
    566723 TA (0.80)  | 10   
    566774 TA (1.00)  | 0    


non-coding            start=566775  end=566777  len=3      


Rv0477     -          start=566779  end=567225  len=447     

    566833 TA (0.12)  | 143  
    566886 TA (0.24)  | 282  
    566967 TA (0.42)  | 6    
    566987 TA (0.47)  | 36   
    567105 TA (0.73)  | 0    
    567225 TA (1.00)  | 1    


Rv0478     deoC       start=567225  end=567899  len=675     

    567225 TA (0.00)  | 1    
    567267 TA (0.06)  | 31   
    567347 TA (0.18)  | 5    
    567783 TA (0.83)  | 0    


non-coding            start=567900  end=567922  len=23     


Rv0479c    -          start=567924  end=568970  len=1047    Sassetti-essential-in-vitro

    567967 TA (0.96)  | 0    
    568047 TA (0.88)  | 0    
    568166 TA (0.77)  | 0    
    568312 TA (0.63)  | 0    
    568345 TA (0.60)  | 0    
    568391 TA (0.55)  | 1    
    568444 TA (0.50)  | 0    
    568462 TA (0.49)  | 0    
    568552 TA (0.40)  | 0    
    568572 TA (0.38)  | 0    
    568574 TA (0.38)  | 0    
    568640 TA (0.32)  | 0    
    568837 TA (0.13)  | 0    


Rv0480c    -          start=568967  end=569809  len=843     

    568989 TA (0.97)  | 0    
    569020 TA (0.94)  | 311  
    569119 TA (0.82)  | 0    
    569146 TA (0.79)  | 62   
    569225 TA (0.69)  | 89   
    569239 TA (0.68)  | 2    
    569346 TA (0.55)  | 0    
    569348 TA (0.55)  | 67   
    569372 TA (0.52)  | 2    
    569413 TA (0.47)  | 6    
    569442 TA (0.44)  | 11   
    569471 TA (0.40)  | 39   
    569489 TA (0.38)  | 18   
    569545 TA (0.31)  | 244  
    569741 TA (0.08)  | 29   
    569778 TA (0.04)  | 0    


non-coding            start=569810  end=569989  len=180    

    569823 TA         | 3    
    569958 TA         | 0    


Rv0481c    -          start=569991  end=570515  len=525     

    570044 TA (0.90)  | 374  
    570053 TA (0.88)  | 135  
    570067 TA (0.85)  | 21   
    570100 TA (0.79)  | 97   
    570152 TA (0.69)  | 0    
    570266 TA (0.47)  | 0    
    570377 TA (0.26)  | 264  
    570383 TA (0.25)  | 2    
    570438 TA (0.15)  | 23   
    570450 TA (0.12)  | 124  
    570486 TA (0.06)  | 63   


non-coding            start=570516  end=570540  len=25     

    570517 TA         | 1    
    570530 TA         | 0    
    570536 TA         | 0    


Rv0482     murB       start=570542  end=571651  len=1110    

    570585 TA (0.04)  | 130  
    570807 TA (0.24)  | 0    
    570828 TA (0.26)  | 0    
    570876 TA (0.30)  | 0    
    570967 TA (0.38)  | 0    
    571040 TA (0.45)  | 0    
    571066 TA (0.47)  | 0    
    571171 TA (0.57)  | 0    
    571348 TA (0.73)  | 0    
    571402 TA (0.77)  | 0    
    571471 TA (0.84)  | 0    
    571608 TA (0.96)  | 0    
    571616 TA (0.97)  | 0    
    571651 TA (1.00)  | 139  


non-coding            start=571652  end=571711  len=60     

    571692 TA         | 59   


Rv0483     lprQ       start=571713  end=573068  len=1356    

    571743 TA (0.02)  | 0    
    571752 TA (0.03)  | 26   
    571762 TA (0.04)  | 38   
    572042 TA (0.24)  | 45   
    572063 TA (0.26)  | 30   
    572087 TA (0.28)  | 0    
    572099 TA (0.28)  | 65   
    572245 TA (0.39)  | 247  
    572295 TA (0.43)  | 40   
    572387 TA (0.50)  | 120  
    572390 TA (0.50)  | 0    
    572401 TA (0.51)  | 0    
    572429 TA (0.53)  | 179  
    572456 TA (0.55)  | 0    
    572470 TA (0.56)  | 269  
    572582 TA (0.64)  | 0    
    572645 TA (0.69)  | 117  
    572657 TA (0.70)  | 507  
    572681 TA (0.71)  | 105  
    572689 TA (0.72)  | 21   
    572749 TA (0.76)  | 150  
    572794 TA (0.80)  | 88   
    572825 TA (0.82)  | 214  
    572828 TA (0.82)  | 161  
    572843 TA (0.83)  | 102  
    572888 TA (0.87)  | 96   
    572952 TA (0.91)  | 15   
    573049 TA (0.99)  | 18   
    573052 TA (0.99)  | 17   
    573068 TA (1.00)  | 0    


Rv0484c    -          start=573049  end=573804  len=756     

    573049 TA (1.00)  | 18   
    573052 TA (0.99)  | 17   
    573068 TA (0.97)  | 0    
    573080 TA (0.96)  | 0    
    573180 TA (0.83)  | 3    
    573183 TA (0.82)  | 98   
    573202 TA (0.80)  | 9    
    573361 TA (0.59)  | 0    
    573379 TA (0.56)  | 18   
    573462 TA (0.45)  | 0    
    573480 TA (0.43)  | 109  
    573749 TA (0.07)  | 0    


non-coding            start=573805  end=573985  len=181    

    573818 TA         | 143  
    573821 TA         | 13   
    573830 TA         | 0    
    573845 TA         | 18   
    573930 TA         | 21   


Rv0485     -          start=573987  end=575303  len=1317    

    573992 TA (0.00)  | 1    
    574000 TA (0.01)  | 0    
    574064 TA (0.06)  | 59   
    574155 TA (0.13)  | 52   
    574168 TA (0.14)  | 43   
    574264 TA (0.21)  | 0    
    574293 TA (0.23)  | 34   
    574408 TA (0.32)  | 0    
    574457 TA (0.36)  | 25   
    574599 TA (0.46)  | 29   
    574700 TA (0.54)  | 18   
    574706 TA (0.55)  | 49   
    574722 TA (0.56)  | 112  
    574727 TA (0.56)  | 22   
    574819 TA (0.63)  | 0    
    574927 TA (0.71)  | 0    
    574966 TA (0.74)  | 0    
    575040 TA (0.80)  | 76   
    575080 TA (0.83)  | 3    
    575087 TA (0.84)  | 43   
    575122 TA (0.86)  | 8    
    575211 TA (0.93)  | 25   
    575222 TA (0.94)  | 35   


non-coding            start=575304  end=575349  len=46     


Rv0486     -          start=575351  end=576793  len=1443    

    575563 TA (0.15)  | 1    
    575719 TA (0.26)  | 8    
    575791 TA (0.30)  | 0    
    575794 TA (0.31)  | 0    
    575815 TA (0.32)  | 0    
    575949 TA (0.41)  | 0    
    576128 TA (0.54)  | 0    
    576134 TA (0.54)  | 0    
    576403 TA (0.73)  | 0    
    576673 TA (0.92)  | 0    
    576694 TA (0.93)  | 29   
    576731 TA (0.96)  | 0    
    576743 TA (0.96)  | 0    


Rv0487     -          start=576790  end=577341  len=552     

    576858 TA (0.12)  | 114  
    577018 TA (0.41)  | 289  
    577020 TA (0.42)  | 22   
    577053 TA (0.48)  | 7    
    577065 TA (0.50)  | 0    
    577092 TA (0.55)  | 130  
    577162 TA (0.67)  | 151  
    577243 TA (0.82)  | 0    
    577288 TA (0.90)  | 42   
    577341 TA (1.00)  | 80   


non-coding            start=577342  end=577665  len=324    

    577399 TA         | 81   
    577457 TA         | 88   
    577503 TA         | 205  
    577624 TA         | 0    


Rv0488     -          start=577667  end=578272  len=606     

    577728 TA (0.10)  | 13   
    577738 TA (0.12)  | 42   
    577836 TA (0.28)  | 97   
    577882 TA (0.35)  | 15   
    577889 TA (0.37)  | 0    
    578008 TA (0.56)  | 206  
    578102 TA (0.72)  | 54   
    578124 TA (0.75)  | 3    
    578138 TA (0.78)  | 0    


non-coding            start=578273  end=578427  len=155    

    578283 TA         | 120  
    578296 TA         | 267  
    578320 TA         | 0    
    578343 TA         | 0    


Rv0489     gpm1       start=578429  end=579178  len=750     

    578430 TA (0.00)  | 0    
    578582 TA (0.20)  | 3    
    578599 TA (0.23)  | 0    
    578682 TA (0.34)  | 0    
    578707 TA (0.37)  | 0    
    578752 TA (0.43)  | 0    
    578788 TA (0.48)  | 0    
    578851 TA (0.56)  | 0    
    578917 TA (0.65)  | 12   
    579073 TA (0.86)  | 0    
    579114 TA (0.91)  | 3    
    579118 TA (0.92)  | 13   
    579178 TA (1.00)  | 12   


non-coding            start=579179  end=579350  len=172    

    579263 TA         | 0    
    579282 TA         | 185  
    579318 TA         | 0    
    579341 TA         | 3    


Rv0490     senX3      start=579352  end=580584  len=1233    

    579573 TA (0.18)  | 178  
    579598 TA (0.20)  | 71   
    579724 TA (0.30)  | 0    
    579804 TA (0.37)  | 1    
    579824 TA (0.38)  | 74   
    579886 TA (0.43)  | 0    
    580003 TA (0.53)  | 0    
    580012 TA (0.54)  | 1    
    580030 TA (0.55)  | 0    
    580037 TA (0.56)  | 6    
    580058 TA (0.57)  | 0    
    580088 TA (0.60)  | 0    
    580175 TA (0.67)  | 0    
    580212 TA (0.70)  | 6    
    580415 TA (0.86)  | 10   
    580500 TA (0.93)  | 0    


non-coding            start=580585  end=580810  len=226    

    580612 TA         | 29   
    580689 TA         | 27   
    580766 TA         | 24   


Rv0491     regX3      start=580812  end=581495  len=684     

    580993 TA (0.26)  | 0    
    581001 TA (0.28)  | 764  
    581059 TA (0.36)  | 0    
    581105 TA (0.43)  | 133  
    581120 TA (0.45)  | 0    
    581303 TA (0.72)  | 0    
    581372 TA (0.82)  | 81   
    581443 TA (0.92)  | 0    
    581480 TA (0.98)  | 13   
    581495 TA (1.00)  | 0    


Rv0492c    -          start=581492  end=583381  len=1890    

    581495 TA (1.00)  | 0    
    581533 TA (0.98)  | 0    
    581790 TA (0.84)  | 5    
    581857 TA (0.81)  | 9    
    581881 TA (0.79)  | 192  
    581888 TA (0.79)  | 16   
    582008 TA (0.73)  | 0    
    582156 TA (0.65)  | 78   
    582317 TA (0.56)  | 17   
    582788 TA (0.31)  | 22   
    582800 TA (0.31)  | 10   
    582822 TA (0.30)  | 0    
    583046 TA (0.18)  | 44   
    583171 TA (0.11)  | 0    
    583193 TA (0.10)  | 12   
    583265 TA (0.06)  | 40   
    583352 TA (0.02)  | 0    
    583359 TA (0.01)  | 6    


Rv0492A    -          start=583378  end=583707  len=330     

    583383 TA (0.98)  | 10   
    583413 TA (0.89)  | 50   
    583426 TA (0.85)  | 28   
    583566 TA (0.43)  | 21   
    583576 TA (0.40)  | 52   


Rv0493c    -          start=583704  end=584693  len=990     

    583729 TA (0.97)  | 0    
    583869 TA (0.83)  | 18   
    583880 TA (0.82)  | 97   
    583904 TA (0.80)  | 98   
    583913 TA (0.79)  | 22   
    583991 TA (0.71)  | 10   
    584042 TA (0.66)  | 0    
    584060 TA (0.64)  | 0    
    584078 TA (0.62)  | 0    
    584096 TA (0.60)  | 1    
    584160 TA (0.54)  | 40   
    584359 TA (0.34)  | 0    
    584390 TA (0.31)  | 118  
    584505 TA (0.19)  | 14   
    584549 TA (0.15)  | 53   
    584557 TA (0.14)  | 0    
    584586 TA (0.11)  | 161  


non-coding            start=584694  end=584696  len=3      

    584696 TA         | 0    


Rv0494     -          start=584698  end=585426  len=729     

    584698 TA (0.00)  | 0    
    584875 TA (0.24)  | 0    
    585046 TA (0.48)  | 0    
    585174 TA (0.65)  | 11   
    585225 TA (0.72)  | 3    
    585279 TA (0.80)  | 32   
    585375 TA (0.93)  | 36   
    585411 TA (0.98)  | 0    
    585426 TA (1.00)  | 28   


Rv0495c    -          start=585427  end=586317  len=891     

    585430 TA (1.00)  | 0    
    585456 TA (0.97)  | 0    
    585471 TA (0.95)  | 0    
    585511 TA (0.90)  | 3    
    585528 TA (0.89)  | 0    
    585604 TA (0.80)  | 11   
    585649 TA (0.75)  | 44   
    585836 TA (0.54)  | 0    
    585901 TA (0.47)  | 0    
    586074 TA (0.27)  | 93   
    586103 TA (0.24)  | 42   
    586144 TA (0.19)  | 4    
    586235 TA (0.09)  | 6    
    586267 TA (0.06)  | 35   


non-coding            start=586318  end=586395  len=78     

    586325 TA         | 36   
    586339 TA         | 1    
    586377 TA         | 0    


Rv0496     -          start=586397  end=587383  len=987     

    586720 TA (0.33)  | 8    
    586814 TA (0.42)  | 1    
    587006 TA (0.62)  | 3    
    587054 TA (0.67)  | 0    
    587088 TA (0.70)  | 59   
    587094 TA (0.71)  | 0    
    587132 TA (0.74)  | 0    
    587204 TA (0.82)  | 355  


Rv0497     -          start=587380  end=588312  len=933     

    587417 TA (0.04)  | 0    
    587504 TA (0.13)  | 29   
    587609 TA (0.25)  | 0    
    587700 TA (0.34)  | 11   
    587771 TA (0.42)  | 13   
    587778 TA (0.43)  | 0    
    587804 TA (0.45)  | 17   
    587871 TA (0.53)  | 3    
    588160 TA (0.84)  | 42   
    588169 TA (0.85)  | 102  
    588175 TA (0.85)  | 11   
    588199 TA (0.88)  | 15   
    588245 TA (0.93)  | 103  
    588278 TA (0.96)  | 5    
    588312 TA (1.00)  | 0    


non-coding            start=588313  end=588326  len=14     


Rv0498     -          start=588328  end=589170  len=843     

    588372 TA (0.05)  | 0    
    588402 TA (0.09)  | 10   
    588420 TA (0.11)  | 34   
    588498 TA (0.20)  | 0    
    588535 TA (0.25)  | 182  
    588660 TA (0.39)  | 0    
    588694 TA (0.43)  | 55   
    588791 TA (0.55)  | 26   
    588840 TA (0.61)  | 31   
    588870 TA (0.64)  | 78   
    588920 TA (0.70)  | 0    
    589013 TA (0.81)  | 0    


non-coding            start=589171  end=589184  len=14     

    589173 TA         | 6    


Rv0499     -          start=589186  end=590061  len=876     

    589187 TA (0.00)  | 102  
    589356 TA (0.19)  | 2    
    589478 TA (0.33)  | 14   
    589705 TA (0.59)  | 44   
    589889 TA (0.80)  | 137  
    589908 TA (0.82)  | 4    
    590061 TA (1.00)  | 137  


non-coding            start=590062  end=590084  len=23     


Rv0500     proC       start=590086  end=590973  len=888     Sassetti-essential-in-vitro

    590117 TA (0.03)  | 0    
    590191 TA (0.12)  | 0    
    590223 TA (0.15)  | 0    
    590238 TA (0.17)  | 0    
    590398 TA (0.35)  | 0    
    590418 TA (0.37)  | 0    
    590434 TA (0.39)  | 0    
    590498 TA (0.46)  | 0    
    590640 TA (0.62)  | 0    
    590819 TA (0.83)  | 0    
    590846 TA (0.86)  | 0    
    590861 TA (0.87)  | 0    
    590963 TA (0.99)  | 4    


non-coding            start=590974  end=591112  len=139    

    590996 TA         | 0    
    591009 TA         | 10   
    591015 TA         | 133  
    591024 TA         | 255  
    591033 TA         | 0    
    591047 TA         | 106  


Rv0500A    -          start=591114  end=591350  len=237     

    591124 TA (0.04)  | 72   
    591148 TA (0.14)  | 0    
    591239 TA (0.53)  | 48   
    591335 TA (0.93)  | 0    
    591350 TA (1.00)  | 0    


non-coding            start=591351  end=591476  len=126    

    591440 TA         | 11   
    591458 TA         | 75   
    591464 TA         | 18   
    591466 TA         | 219  


Rv0500B    -          start=591478  end=591579  len=102     

    591490 TA (0.12)  | 3    
    591579 TA (0.99)  | 57   


non-coding            start=591580  end=591655  len=76     

    591622 TA         | 40   
    591647 TA         | 0    


Rv0501     galE2      start=591657  end=592787  len=1131    

    591722 TA (0.06)  | 36   
    591762 TA (0.09)  | 0    
    591770 TA (0.10)  | 0    
    591889 TA (0.21)  | 0    
    591965 TA (0.27)  | 89   
    592006 TA (0.31)  | 89   
    592094 TA (0.39)  | 19   
    592171 TA (0.45)  | 0    
    592186 TA (0.47)  | 0    
    592196 TA (0.48)  | 199  
    592228 TA (0.50)  | 0    
    592240 TA (0.52)  | 29   
    592295 TA (0.56)  | 53   
    592503 TA (0.75)  | 0    
    592538 TA (0.78)  | 2    
    592568 TA (0.81)  | 19   
    592577 TA (0.81)  | 30   
    592588 TA (0.82)  | 0    
    592622 TA (0.85)  | 7    
    592661 TA (0.89)  | 11   
    592690 TA (0.91)  | 1    
    592707 TA (0.93)  | 0    
    592731 TA (0.95)  | 109  
    592737 TA (0.95)  | 0    
    592753 TA (0.97)  | 0    
    592787 TA (1.00)  | 13   


non-coding            start=592788  end=592792  len=5      


Rv0502     -          start=592794  end=593870  len=1077    

    592801 TA (0.01)  | 0    
    592860 TA (0.06)  | 0    
    593093 TA (0.28)  | 122  
    593142 TA (0.32)  | 112  
    593389 TA (0.55)  | 605  
    593401 TA (0.56)  | 12   
    593462 TA (0.62)  | 40   
    593476 TA (0.63)  | 0    
    593495 TA (0.65)  | 0    
    593502 TA (0.66)  | 2    
    593529 TA (0.68)  | 0    
    593541 TA (0.69)  | 28   
    593594 TA (0.74)  | 41   
    593645 TA (0.79)  | 60   
    593656 TA (0.80)  | 0    
    593691 TA (0.83)  | 25   
    593750 TA (0.89)  | 57   
    593829 TA (0.96)  | 87   
    593831 TA (0.96)  | 127  


non-coding            start=593871  end=593872  len=2      


Rv0503c    cmaA2      start=593874  end=594782  len=909     

    593877 TA (1.00)  | 107  
    593910 TA (0.96)  | 292  
    593942 TA (0.92)  | 169  
    593946 TA (0.92)  | 28   
    593955 TA (0.91)  | 706  
    593964 TA (0.90)  | 383  
    594011 TA (0.85)  | 31   
    594045 TA (0.81)  | 312  
    594066 TA (0.79)  | 3    
    594099 TA (0.75)  | 113  
    594102 TA (0.75)  | 284  
    594229 TA (0.61)  | 215  
    594276 TA (0.56)  | 26   
    594300 TA (0.53)  | 103  
    594462 TA (0.35)  | 105  
    594504 TA (0.31)  | 1    
    594612 TA (0.19)  | 146  
    594634 TA (0.16)  | 21   
    594651 TA (0.14)  | 76   
    594663 TA (0.13)  | 577  
    594714 TA (0.07)  | 6    


non-coding            start=594783  end=594803  len=21     

    594796 TA         | 59   


Rv0504c    -          start=594805  end=595305  len=501     

    594808 TA (0.99)  | 443  
    594917 TA (0.77)  | 7    
    594976 TA (0.66)  | 132  
    594988 TA (0.63)  | 39   
    595070 TA (0.47)  | 10   
    595137 TA (0.34)  | 18   
    595150 TA (0.31)  | 19   
    595180 TA (0.25)  | 29   
    595264 TA (0.08)  | 0    


non-coding            start=595306  end=595465  len=160    

    595331 TA         | 111  
    595338 TA         | 94   
    595345 TA         | 10   
    595403 TA         | 1    
    595454 TA         | 0    


Rv0505c    serB1      start=595467  end=596588  len=1122    

    595467 TA (1.00)  | 28   
    595486 TA (0.98)  | 3    
    595493 TA (0.98)  | 6    
    595680 TA (0.81)  | 4    
    595692 TA (0.80)  | 0    
    595799 TA (0.70)  | 0    
    595841 TA (0.67)  | 0    
    595878 TA (0.63)  | 109  
    595885 TA (0.63)  | 0    
    595901 TA (0.61)  | 29   
    595980 TA (0.54)  | 0    
    596087 TA (0.45)  | 0    
    596109 TA (0.43)  | 0    
    596133 TA (0.41)  | 0    
    596142 TA (0.40)  | 0    
    596156 TA (0.39)  | 0    
    596371 TA (0.19)  | 0    
    596396 TA (0.17)  | 39   
    596402 TA (0.17)  | 4    
    596441 TA (0.13)  | 0    
    596450 TA (0.12)  | 89   
    596512 TA (0.07)  | 0    


non-coding            start=596589  end=596760  len=172    

    596590 TA         | 0    
    596596 TA         | 0    
    596612 TA         | 10   
    596647 TA         | 0    
    596654 TA         | 157  
    596659 TA         | 363  
    596663 TA         | 50   
    596684 TA         | 84   
    596687 TA         | 0    
    596696 TA         | 27   
    596713 TA         | 0    
    596725 TA         | 514  
    596735 TA         | 38   


Rv0506     mmpS2      start=596762  end=597205  len=444     

    596781 TA (0.04)  | 0    
    596850 TA (0.20)  | 353  
    596854 TA (0.21)  | 132  
    596950 TA (0.42)  | 427  
    596989 TA (0.51)  | 1    
    597024 TA (0.59)  | 0    
    597099 TA (0.76)  | 79   
    597144 TA (0.86)  | 16   
    597179 TA (0.94)  | 0    


Rv0507     mmpL2      start=597202  end=600108  len=2907    

    597325 TA (0.04)  | 38   
    597361 TA (0.05)  | 0    
    597440 TA (0.08)  | 0    
    597448 TA (0.08)  | 0    
    597501 TA (0.10)  | 101  
    597503 TA (0.10)  | 79   
    597533 TA (0.11)  | 0    
    597618 TA (0.14)  | 21   
    597630 TA (0.15)  | 177  
    597641 TA (0.15)  | 82   
    597660 TA (0.16)  | 269  
    597726 TA (0.18)  | 204  
    597782 TA (0.20)  | 22   
    597788 TA (0.20)  | 0    
    597832 TA (0.22)  | 36   
    597840 TA (0.22)  | 115  
    597850 TA (0.22)  | 23   
    597854 TA (0.22)  | 0    
    598002 TA (0.28)  | 10   
    598009 TA (0.28)  | 4    
    598026 TA (0.28)  | 0    
    598041 TA (0.29)  | 0    
    598071 TA (0.30)  | 59   
    598137 TA (0.32)  | 70   
    598164 TA (0.33)  | 0    
    598193 TA (0.34)  | 0    
    598243 TA (0.36)  | 47   
    598401 TA (0.41)  | 0    
    598413 TA (0.42)  | 556  
    598535 TA (0.46)  | 0    
    598541 TA (0.46)  | 8    
    598573 TA (0.47)  | 0    
    598583 TA (0.48)  | 47   
    598587 TA (0.48)  | 0    
    598601 TA (0.48)  | 0    
    598621 TA (0.49)  | 0    
    598660 TA (0.50)  | 0    
    598691 TA (0.51)  | 0    
    598694 TA (0.51)  | 0    
    598735 TA (0.53)  | 0    
    598760 TA (0.54)  | 0    
    598788 TA (0.55)  | 33   
    598847 TA (0.57)  | 0    
    598858 TA (0.57)  | 0    
    598865 TA (0.57)  | 0    
    598870 TA (0.57)  | 0    
    598910 TA (0.59)  | 0    
    598920 TA (0.59)  | 0    
    598926 TA (0.59)  | 0    
    598969 TA (0.61)  | 159  
    598978 TA (0.61)  | 0    
    598985 TA (0.61)  | 0    
    599025 TA (0.63)  | 0    
    599039 TA (0.63)  | 0    
    599045 TA (0.63)  | 0    
    599054 TA (0.64)  | 0    
    599095 TA (0.65)  | 0    
    599129 TA (0.66)  | 71   
    599157 TA (0.67)  | 0    
    599159 TA (0.67)  | 0    
    599177 TA (0.68)  | 0    
    599238 TA (0.70)  | 0    
    599396 TA (0.75)  | 0    
    599407 TA (0.76)  | 47   
    599439 TA (0.77)  | 138  
    599471 TA (0.78)  | 0    
    599490 TA (0.79)  | 6    
    599521 TA (0.80)  | 0    
    599566 TA (0.81)  | 0    
    599579 TA (0.82)  | 0    
    599588 TA (0.82)  | 0    
    599629 TA (0.83)  | 0    
    599654 TA (0.84)  | 0    
    599664 TA (0.85)  | 0    
    599718 TA (0.87)  | 5    
    599780 TA (0.89)  | 75   
    599798 TA (0.89)  | 0    
    599840 TA (0.91)  | 0    
    599876 TA (0.92)  | 0    
    599891 TA (0.93)  | 0    
    599992 TA (0.96)  | 0    
    600108 TA (1.00)  | 186  


Rv0508     -          start=600101  end=600394  len=294     

    600108 TA (0.02)  | 186  
    600161 TA (0.20)  | 0    
    600313 TA (0.72)  | 191  
    600348 TA (0.84)  | 0    
    600350 TA (0.85)  | 7    
    600369 TA (0.91)  | 0    
    600381 TA (0.95)  | 19   
    600389 TA (0.98)  | 2    
    600394 TA (1.00)  | 56   


non-coding            start=600395  end=600442  len=48     

    600407 TA         | 0    
    600415 TA         | 0    


Rv0509     hemA       start=600444  end=601850  len=1407    Sassetti-essential-in-vitro

    600478 TA (0.02)  | 0    
    600511 TA (0.05)  | 0    
    600611 TA (0.12)  | 0    
    600618 TA (0.12)  | 0    
    600679 TA (0.17)  | 0    
    600704 TA (0.18)  | 0    
    600710 TA (0.19)  | 0    
    600719 TA (0.20)  | 0    
    600818 TA (0.27)  | 0    
    601041 TA (0.42)  | 0    
    601152 TA (0.50)  | 0    
    601171 TA (0.52)  | 0    
    601207 TA (0.54)  | 0    
    601299 TA (0.61)  | 0    
    601347 TA (0.64)  | 0    
    601375 TA (0.66)  | 0    
    601460 TA (0.72)  | 0    
    601611 TA (0.83)  | 0    
    601645 TA (0.85)  | 0    
    601691 TA (0.89)  | 0    
    601764 TA (0.94)  | 0    
    601846 TA (1.00)  | 0    


non-coding            start=601851  end=601858  len=8      


Rv0510     hemC       start=601860  end=602789  len=930     Sassetti-essential-in-vitro

    601872 TA (0.01)  | 0    
    601876 TA (0.02)  | 0    
    602081 TA (0.24)  | 0    
    602130 TA (0.29)  | 0    
    602163 TA (0.33)  | 0    
    602245 TA (0.41)  | 0    
    602280 TA (0.45)  | 0    
    602292 TA (0.46)  | 0    
    602296 TA (0.47)  | 0    
    602313 TA (0.49)  | 0    
    602317 TA (0.49)  | 0    
    602397 TA (0.58)  | 0    
    602789 TA (1.00)  | 31   


non-coding            start=602790  end=602820  len=31     


Rv0511     hemD       start=602822  end=604519  len=1698    Sassetti-essential-in-vitro

    602838 TA (0.01)  | 0    
    602898 TA (0.04)  | 0    
    602957 TA (0.08)  | 0    
    603095 TA (0.16)  | 0    
    603230 TA (0.24)  | 0    
    603316 TA (0.29)  | 0    
    603363 TA (0.32)  | 0    
    603443 TA (0.37)  | 0    
    603585 TA (0.45)  | 0    
    603638 TA (0.48)  | 0    
    603703 TA (0.52)  | 0    
    603772 TA (0.56)  | 0    
    604067 TA (0.73)  | 0    
    604084 TA (0.74)  | 0    
    604201 TA (0.81)  | 0    
    604236 TA (0.83)  | 0    
    604274 TA (0.86)  | 0    
    604355 TA (0.90)  | 0    
    604519 TA (1.00)  | 15   


non-coding            start=604520  end=604603  len=84     

    604556 TA         | 0    
    604590 TA         | 0    
    604602 TA         | 0    


Rv0512     hemB       start=604605  end=605594  len=990     

    604622 TA (0.02)  | 0    
    604756 TA (0.15)  | 0    
    604776 TA (0.17)  | 0    
    604797 TA (0.19)  | 0    
    604801 TA (0.20)  | 0    
    605044 TA (0.44)  | 0    
    605066 TA (0.47)  | 0    
    605142 TA (0.54)  | 0    
    605177 TA (0.58)  | 0    
    605201 TA (0.60)  | 0    
    605228 TA (0.63)  | 0    
    605257 TA (0.66)  | 0    
    605282 TA (0.68)  | 0    
    605381 TA (0.78)  | 1    
    605435 TA (0.84)  | 0    
    605453 TA (0.86)  | 0    
    605482 TA (0.89)  | 0    
    605511 TA (0.92)  | 0    
    605527 TA (0.93)  | 0    
    605561 TA (0.97)  | 0    
    605571 TA (0.98)  | 0    
    605590 TA (0.99)  | 57   


non-coding            start=605595  end=605605  len=11     


Rv0513     -          start=605607  end=606155  len=549     

    605626 TA (0.03)  | 0    
    605648 TA (0.07)  | 65   
    605669 TA (0.11)  | 19   
    605721 TA (0.21)  | 83   
    605748 TA (0.26)  | 89   
    605894 TA (0.52)  | 75   
    605979 TA (0.68)  | 0    


Rv0514     -          start=606152  end=606451  len=300     

    606166 TA (0.05)  | 0    
    606298 TA (0.49)  | 92   


non-coding            start=606452  end=606552  len=101    

    606519 TA         | 0    
    606522 TA         | 0    
    606531 TA         | 0    


Rv0515     -          start=606554  end=608065  len=1512    

    606721 TA (0.11)  | 0    
    606841 TA (0.19)  | 11   
    606870 TA (0.21)  | 231  
    606888 TA (0.22)  | 4    
    606907 TA (0.23)  | 7    
    606931 TA (0.25)  | 15   
    607047 TA (0.33)  | 15   
    607096 TA (0.36)  | 76   
    607528 TA (0.64)  | 0    
    607629 TA (0.71)  | 80   
    607639 TA (0.72)  | 60   
    607681 TA (0.75)  | 12   
    607689 TA (0.75)  | 3    
    607736 TA (0.78)  | 18   
    607776 TA (0.81)  | 345  
    607780 TA (0.81)  | 393  
    607867 TA (0.87)  | 31   
    607936 TA (0.91)  | 106  
    608065 TA (1.00)  | 0    


Rv0516c    -          start=608062  end=608538  len=477     

    608065 TA (0.99)  | 0    
    608082 TA (0.96)  | 0    
    608088 TA (0.94)  | 5    
    608141 TA (0.83)  | 152  
    608202 TA (0.70)  | 168  
    608214 TA (0.68)  | 17   
    608232 TA (0.64)  | 16   
    608443 TA (0.20)  | 5    
    608467 TA (0.15)  | 29   
    608534 TA (0.01)  | 41   


non-coding            start=608539  end=608747  len=209    

    608544 TA         | 140  
    608587 TA         | 0    
    608599 TA         | 0    
    608618 TA         | 50   
    608640 TA         | 18   
    608651 TA         | 8    
    608709 TA         | 35   
    608733 TA         | 319  


Rv0517     -          start=608749  end=610059  len=1311    

    608750 TA (0.00)  | 82   
    608762 TA (0.01)  | 2    
    608786 TA (0.03)  | 17   
    608858 TA (0.08)  | 94   
    608899 TA (0.11)  | 59   
    608992 TA (0.19)  | 134  
    609036 TA (0.22)  | 78   
    609120 TA (0.28)  | 117  
    609161 TA (0.31)  | 53   
    609219 TA (0.36)  | 474  
    609261 TA (0.39)  | 1    
    609321 TA (0.44)  | 205  
    609453 TA (0.54)  | 183  
    609455 TA (0.54)  | 186  
    609567 TA (0.62)  | 0    
    609609 TA (0.66)  | 64   
    609774 TA (0.78)  | 143  
    609797 TA (0.80)  | 6    
    609825 TA (0.82)  | 50   
    609909 TA (0.88)  | 397  
    610000 TA (0.95)  | 7    
    610014 TA (0.96)  | 3    


non-coding            start=610060  end=610189  len=130    

    610113 TA         | 77   
    610125 TA         | 0    


Rv0518     -          start=610191  end=610886  len=696     

    610207 TA (0.02)  | 36   
    610211 TA (0.03)  | 364  
    610274 TA (0.12)  | 3    
    610295 TA (0.15)  | 0    
    610303 TA (0.16)  | 17   
    610331 TA (0.20)  | 129  
    610333 TA (0.20)  | 2    
    610454 TA (0.38)  | 0    
    610617 TA (0.61)  | 9    
    610672 TA (0.69)  | 14   
    610683 TA (0.71)  | 66   
    610838 TA (0.93)  | 125  


non-coding            start=610887  end=611173  len=287    

    610918 TA         | 17   
    610941 TA         | 93   
    610962 TA         | 0    
    611085 TA         | 26   


Rv0519c    -          start=611175  end=612077  len=903     

    611178 TA (1.00)  | 113  
    611223 TA (0.95)  | 10   
    611304 TA (0.86)  | 220  
    611336 TA (0.82)  | 0    
    611385 TA (0.77)  | 110  
    611394 TA (0.76)  | 282  
    611511 TA (0.63)  | 111  
    611557 TA (0.58)  | 5    
    611637 TA (0.49)  | 153  
    612074 TA (0.00)  | 25   


non-coding            start=612078  end=612256  len=179    

    612099 TA         | 0    
    612119 TA         | 0    
    612184 TA         | 0    
    612197 TA         | 14   
    612239 TA         | 0    


Rv0520     -          start=612258  end=612608  len=351     

    612259 TA (0.00)  | 43   
    612319 TA (0.17)  | 37   
    612352 TA (0.27)  | 8    
    612404 TA (0.42)  | 17   
    612560 TA (0.86)  | 10   
    612602 TA (0.98)  | 25   


Rv0521     -          start=612601  end=612906  len=306     

    612602 TA (0.00)  | 25   
    612678 TA (0.25)  | 146  
    612744 TA (0.47)  | 16   
    612763 TA (0.53)  | 55   
    612850 TA (0.81)  | 0    
    612900 TA (0.98)  | 0    


non-coding            start=612907  end=613039  len=133    

    612960 TA         | 10   
    612993 TA         | 17   
    612997 TA         | 2    


Rv0522     gabP       start=613041  end=614345  len=1305    

    613051 TA (0.01)  | 0    
    613099 TA (0.04)  | 115  
    613133 TA (0.07)  | 47   
    613223 TA (0.14)  | 0    
    613274 TA (0.18)  | 42   
    613280 TA (0.18)  | 15   
    613290 TA (0.19)  | 0    
    613332 TA (0.22)  | 123  
    613337 TA (0.23)  | 122  
    613575 TA (0.41)  | 96   
    613632 TA (0.45)  | 11   
    613790 TA (0.57)  | 0    
    613816 TA (0.59)  | 90   
    613855 TA (0.62)  | 209  
    613889 TA (0.65)  | 146  
    613891 TA (0.65)  | 0    
    614049 TA (0.77)  | 46   
    614096 TA (0.81)  | 12   
    614104 TA (0.81)  | 3    
    614160 TA (0.86)  | 46   
    614240 TA (0.92)  | 73   
    614300 TA (0.96)  | 173  
    614332 TA (0.99)  | 0    


Rv0523c    -          start=614329  end=614724  len=396     

    614332 TA (0.99)  | 0    
    614352 TA (0.94)  | 0    
    614407 TA (0.80)  | 55   
    614467 TA (0.65)  | 0    
    614530 TA (0.49)  | 7    
    614594 TA (0.33)  | 0    
    614599 TA (0.32)  | 24   
    614664 TA (0.15)  | 0    
    614689 TA (0.09)  | 56   
    614718 TA (0.02)  | 19   


non-coding            start=614725  end=614836  len=112    

    614793 TA         | 0    
    614802 TA         | 0    
    614832 TA         | 5    


Rv0524     hemL       start=614838  end=616226  len=1389    Sassetti-essential-in-vitro

    614871 TA (0.02)  | 0    
    614925 TA (0.06)  | 0    
    614989 TA (0.11)  | 0    
    615035 TA (0.14)  | 0    
    615039 TA (0.14)  | 0    
    615165 TA (0.24)  | 0    
    615189 TA (0.25)  | 0    
    615207 TA (0.27)  | 0    
    615238 TA (0.29)  | 0    
    615305 TA (0.34)  | 0    
    615366 TA (0.38)  | 0    
    615476 TA (0.46)  | 0    
    615495 TA (0.47)  | 0    
    615537 TA (0.50)  | 0    
    615686 TA (0.61)  | 0    
    615812 TA (0.70)  | 0    
    615835 TA (0.72)  | 0    
    615893 TA (0.76)  | 0    
    615991 TA (0.83)  | 0    
    616064 TA (0.88)  | 0    
    616103 TA (0.91)  | 0    


Rv0525     -          start=616226  end=616834  len=609     Sassetti-essential-in-vitro

    616281 TA (0.09)  | 0    
    616294 TA (0.11)  | 0    
    616388 TA (0.27)  | 0    
    616563 TA (0.55)  | 0    
    616594 TA (0.60)  | 0    
    616602 TA (0.62)  | 0    
    616708 TA (0.79)  | 0    
    616719 TA (0.81)  | 0    
    616783 TA (0.91)  | 0    
    616813 TA (0.96)  | 3    


non-coding            start=616835  end=616847  len=13     


Rv0526     -          start=616849  end=617499  len=651     Sassetti-essential-in-vitro

    616918 TA (0.11)  | 0    
    617016 TA (0.26)  | 0    
    617176 TA (0.50)  | 0    
    617187 TA (0.52)  | 0    
    617289 TA (0.68)  | 0    
    617301 TA (0.69)  | 0    
    617343 TA (0.76)  | 0    


Rv0527     ccdA       start=617496  end=618275  len=780     Sassetti-essential-in-vitro

    617553 TA (0.07)  | 0    
    617615 TA (0.15)  | 0    
    617624 TA (0.16)  | 0    
    617919 TA (0.54)  | 0    
    618059 TA (0.72)  | 0    


non-coding            start=618276  end=618306  len=31     


Rv0528     -          start=618308  end=619897  len=1590    Sassetti-essential-in-vitro

    618377 TA (0.04)  | 0    
    618430 TA (0.08)  | 0    
    618517 TA (0.13)  | 0    
    618591 TA (0.18)  | 0    
    618760 TA (0.28)  | 0    
    618844 TA (0.34)  | 0    
    618866 TA (0.35)  | 0    
    618994 TA (0.43)  | 0    
    619039 TA (0.46)  | 0    
    619090 TA (0.49)  | 0    
    619138 TA (0.52)  | 0    
    619156 TA (0.53)  | 0    
    619285 TA (0.61)  | 0    
    619420 TA (0.70)  | 0    
    619743 TA (0.90)  | 0    
    619748 TA (0.91)  | 0    


Rv0529     ccsA       start=619894  end=620868  len=975     Sassetti-essential-in-vitro

    619932 TA (0.04)  | 0    
    620066 TA (0.18)  | 0    
    620072 TA (0.18)  | 0    
    620148 TA (0.26)  | 0    
    620164 TA (0.28)  | 0    
    620226 TA (0.34)  | 0    
    620295 TA (0.41)  | 0    
    620364 TA (0.48)  | 0    
    620403 TA (0.52)  | 0    
    620449 TA (0.57)  | 0    
    620537 TA (0.66)  | 0    
    620583 TA (0.71)  | 0    
    620629 TA (0.75)  | 0    
    620667 TA (0.79)  | 0    
    620718 TA (0.85)  | 0    
    620727 TA (0.85)  | 0    
    620825 TA (0.95)  | 0    
    620853 TA (0.98)  | 0    


non-coding            start=620869  end=620908  len=40     


Rv0530     -          start=620910  end=622127  len=1218    

    620956 TA (0.04)  | 0    
    621052 TA (0.12)  | 7    
    621098 TA (0.15)  | 2    
    621107 TA (0.16)  | 70   
    621110 TA (0.16)  | 15   
    621158 TA (0.20)  | 0    
    621181 TA (0.22)  | 51   
    621188 TA (0.23)  | 0    
    621263 TA (0.29)  | 103  
    621362 TA (0.37)  | 30   
    621569 TA (0.54)  | 2    
    621587 TA (0.56)  | 10   
    621671 TA (0.62)  | 377  
    621704 TA (0.65)  | 62   
    621730 TA (0.67)  | 0    
    621769 TA (0.71)  | 19   
    621780 TA (0.71)  | 28   
    622127 TA (1.00)  | 189  


non-coding            start=622128  end=622330  len=203    

    622137 TA         | 81   
    622244 TA         | 37   
    622280 TA         | 34   
    622309 TA         | 21   
    622311 TA         | 34   
    622322 TA         | 0    


Rv0531     -          start=622332  end=622649  len=318     

    622348 TA (0.05)  | 0    
    622380 TA (0.15)  | 0    
    622388 TA (0.18)  | 0    
    622635 TA (0.95)  | 0    


non-coding            start=622650  end=622794  len=145    

    622667 TA         | 29   
    622756 TA         | 27   


Rv0532     PE_PGRS6   start=622796  end=624580  len=1785    

    622803 TA (0.00)  | 0    
    622814 TA (0.01)  | 0    
    622857 TA (0.03)  | 10   
    622869 TA (0.04)  | 0    
    622969 TA (0.10)  | 67   
    622981 TA (0.10)  | 0    
    623056 TA (0.15)  | 14   
    623206 TA (0.23)  | 23   
    623220 TA (0.24)  | 0    
    623362 TA (0.32)  | 6    
    623446 TA (0.36)  | 9    
    623487 TA (0.39)  | 0    
    623562 TA (0.43)  | 0    
    623676 TA (0.49)  | 3    
    623866 TA (0.60)  | 35   
    623979 TA (0.66)  | 0    
    624196 TA (0.78)  | 10   
    624458 TA (0.93)  | 0    
    624512 TA (0.96)  | 8    
    624530 TA (0.97)  | 0    
    624580 TA (1.00)  | 18   


Rv0533c    fabH       start=624476  end=625483  len=1008    

    624512 TA (0.96)  | 8    
    624530 TA (0.95)  | 0    
    624580 TA (0.90)  | 18   
    624636 TA (0.84)  | 0    
    624702 TA (0.77)  | 0    
    624730 TA (0.75)  | 132  
    624889 TA (0.59)  | 137  
    624915 TA (0.56)  | 0    
    625010 TA (0.47)  | 188  
    625018 TA (0.46)  | 48   
    625106 TA (0.37)  | 0    
    625147 TA (0.33)  | 45   
    625355 TA (0.13)  | 5    
    625390 TA (0.09)  | 27   
    625424 TA (0.06)  | 0    


non-coding            start=625484  end=625563  len=80     

    625485 TA         | 16   
    625494 TA         | 69   
    625519 TA         | 51   


Rv0534c    menA       start=625565  end=626443  len=879     

    625568 TA (1.00)  | 0    
    625645 TA (0.91)  | 0    
    625753 TA (0.78)  | 0    
    625796 TA (0.74)  | 0    
    625921 TA (0.59)  | 0    
    625967 TA (0.54)  | 0    
    625974 TA (0.53)  | 0    
    626033 TA (0.47)  | 0    
    626039 TA (0.46)  | 0    
    626060 TA (0.44)  | 0    
    626264 TA (0.20)  | 0    
    626276 TA (0.19)  | 0    


non-coding            start=626444  end=626458  len=15     


Rv0535     pnp        start=626460  end=627254  len=795     

    626461 TA (0.00)  | 50   
    626510 TA (0.06)  | 219  
    626558 TA (0.12)  | 3    
    626645 TA (0.23)  | 13   
    626666 TA (0.26)  | 0    
    626816 TA (0.45)  | 146  
    626858 TA (0.50)  | 0    
    627008 TA (0.69)  | 0    
    627042 TA (0.73)  | 0    
    627047 TA (0.74)  | 20   


Rv0536     galE3      start=627251  end=628291  len=1041    

    627311 TA (0.06)  | 0    
    627514 TA (0.25)  | 0    
    627610 TA (0.34)  | 0    
    627625 TA (0.36)  | 25   
    627778 TA (0.51)  | 0    
    627808 TA (0.54)  | 0    
    627859 TA (0.58)  | 0    
    627871 TA (0.60)  | 0    
    627901 TA (0.62)  | 0    
    628062 TA (0.78)  | 0    
    628121 TA (0.84)  | 0    
    628168 TA (0.88)  | 69   


non-coding            start=628292  end=628299  len=8      


Rv0537c    -          start=628301  end=629734  len=1434    

    628304 TA (1.00)  | 0    
    628328 TA (0.98)  | 62   
    628535 TA (0.84)  | 1    
    628624 TA (0.77)  | 223  
    628699 TA (0.72)  | 7    
    628745 TA (0.69)  | 65   
    628760 TA (0.68)  | 71   
    628804 TA (0.65)  | 0    
    628949 TA (0.55)  | 110  
    628958 TA (0.54)  | 47   
    629100 TA (0.44)  | 8    
    629146 TA (0.41)  | 37   
    629156 TA (0.40)  | 81   
    629231 TA (0.35)  | 5    
    629283 TA (0.31)  | 117  
    629291 TA (0.31)  | 0    
    629346 TA (0.27)  | 11   
    629356 TA (0.26)  | 12   
    629498 TA (0.16)  | 34   
    629636 TA (0.07)  | 227  


non-coding            start=629735  end=630041  len=307    

    629834 TA         | 155  
    629928 TA         | 0    
    629941 TA         | 59   
    629963 TA         | 29   
    629969 TA         | 0    
    629981 TA         | 0    
    629991 TA         | 47   
    630022 TA         | 3    


Rv0538     -          start=630043  end=631689  len=1647    

    630172 TA (0.08)  | 12   
    630233 TA (0.12)  | 0    
    630319 TA (0.17)  | 0    
    630406 TA (0.22)  | 14   
    630491 TA (0.27)  | 0    
    630551 TA (0.31)  | 106  
    630677 TA (0.38)  | 27   
    630771 TA (0.44)  | 63   
    630789 TA (0.45)  | 67   
    630813 TA (0.47)  | 15   
    630831 TA (0.48)  | 50   
    630979 TA (0.57)  | 0    
    631108 TA (0.65)  | 71   
    631133 TA (0.66)  | 3    
    631675 TA (0.99)  | 100  


non-coding            start=631690  end=631744  len=55     

    631710 TA         | 50   


Rv0539     -          start=631746  end=632378  len=633     

    631811 TA (0.10)  | 0    
    631821 TA (0.12)  | 0    
    631907 TA (0.25)  | 0    
    631956 TA (0.33)  | 18   
    632222 TA (0.75)  | 0    
    632288 TA (0.86)  | 40   


Rv0540     -          start=632375  end=633037  len=663     Sassetti-essential-in-vitro

    632412 TA (0.06)  | 5    
    632466 TA (0.14)  | 0    
    632556 TA (0.27)  | 0    
    632607 TA (0.35)  | 11   
    632621 TA (0.37)  | 0    
    632689 TA (0.47)  | 11   
    632822 TA (0.67)  | 0    
    632832 TA (0.69)  | 0    
    632930 TA (0.84)  | 0    
    632978 TA (0.91)  | 0    
    633018 TA (0.97)  | 0    


non-coding            start=633038  end=633056  len=19     


Rv0541c    -          start=633058  end=634407  len=1350    Sassetti-essential-in-vitro

    633061 TA (1.00)  | 20   
    633093 TA (0.97)  | 2    
    633306 TA (0.82)  | 0    
    633333 TA (0.80)  | 0    
    633341 TA (0.79)  | 0    
    633379 TA (0.76)  | 0    
    633415 TA (0.73)  | 0    
    633434 TA (0.72)  | 0    
    633436 TA (0.72)  | 2    
    633586 TA (0.61)  | 3    
    633615 TA (0.59)  | 11   
    633686 TA (0.53)  | 0    
    633712 TA (0.51)  | 0    
    634039 TA (0.27)  | 2    
    634173 TA (0.17)  | 0    
    634205 TA (0.15)  | 0    
    634249 TA (0.12)  | 0    
    634301 TA (0.08)  | 0    
    634341 TA (0.05)  | 0    


non-coding            start=634408  end=634417  len=10     


Rv0542c    menE       start=634419  end=635507  len=1089    Sassetti-essential-in-vitro

    634422 TA (1.00)  | 23   
    634493 TA (0.93)  | 0    
    634511 TA (0.91)  | 0    
    634571 TA (0.86)  | 0    
    634857 TA (0.60)  | 0    
    634885 TA (0.57)  | 0    
    634889 TA (0.57)  | 0    
    634944 TA (0.52)  | 3    
    634977 TA (0.49)  | 0    
    635098 TA (0.38)  | 0    
    635136 TA (0.34)  | 0    
    635162 TA (0.32)  | 0    
    635174 TA (0.31)  | 0    
    635271 TA (0.22)  | 0    
    635402 TA (0.10)  | 0    


non-coding            start=635508  end=635574  len=67     

    635539 TA         | 0    


Rv0543c    -          start=635576  end=635878  len=303     

    635579 TA (0.99)  | 0    
    635745 TA (0.44)  | 0    
    635834 TA (0.15)  | 0    


non-coding            start=635879  end=635936  len=58     

    635886 TA         | 40   
    635888 TA         | 0    
    635918 TA         | 3    


Rv0544c    -          start=635938  end=636216  len=279     

    635941 TA (0.99)  | 52   
    636002 TA (0.77)  | 0    
    636004 TA (0.76)  | 253  
    636024 TA (0.69)  | 18   
    636147 TA (0.25)  | 0    
    636162 TA (0.19)  | 0    
    636199 TA (0.06)  | 0    


Rv0545c    pitA       start=636213  end=637466  len=1254    

    636465 TA (0.80)  | 2    
    636492 TA (0.78)  | 0    
    636560 TA (0.72)  | 0    
    636645 TA (0.65)  | 15   
    636700 TA (0.61)  | 24   
    636737 TA (0.58)  | 41   
    636768 TA (0.56)  | 35   
    636772 TA (0.55)  | 0    
    636849 TA (0.49)  | 6    
    636964 TA (0.40)  | 8    
    636996 TA (0.37)  | 0    
    637046 TA (0.33)  | 0    
    637331 TA (0.11)  | 19   
    637337 TA (0.10)  | 0    


non-coding            start=637467  end=637584  len=118    

    637493 TA         | 0    
    637516 TA         | 16   
    637533 TA         | 63   
    637556 TA         | 90   
    637567 TA         | 17   


Rv0546c    -          start=637586  end=637972  len=387     

    637605 TA (0.95)  | 71   
    637639 TA (0.86)  | 38   
    637749 TA (0.58)  | 0    
    637820 TA (0.39)  | 0    
    637874 TA (0.25)  | 0    
    637910 TA (0.16)  | 113  
    637931 TA (0.11)  | 23   
    637948 TA (0.06)  | 4    


non-coding            start=637973  end=638033  len=61     

    637986 TA         | 36   
    637993 TA         | 4    


Rv0547c    -          start=638035  end=638919  len=885     

    638215 TA (0.80)  | 59   
    638257 TA (0.75)  | 24   
    638260 TA (0.74)  | 383  
    638288 TA (0.71)  | 39   
    638347 TA (0.65)  | 126  
    638405 TA (0.58)  | 85   
    638450 TA (0.53)  | 7    
    638467 TA (0.51)  | 59   
    638470 TA (0.51)  | 121  
    638702 TA (0.25)  | 0    


non-coding            start=638920  end=639013  len=94     

    638934 TA         | 46   
    638951 TA         | 194  
    638955 TA         | 303  
    638994 TA         | 97   


Rv0548c    menB       start=639015  end=639959  len=945     

    639018 TA (1.00)  | 29   
    639024 TA (0.99)  | 41   
    639062 TA (0.95)  | 0    
    639102 TA (0.91)  | 0    
    639306 TA (0.69)  | 0    
    639317 TA (0.68)  | 0    
    639366 TA (0.63)  | 0    
    639378 TA (0.61)  | 0    
    639429 TA (0.56)  | 0    
    639612 TA (0.37)  | 0    
    639618 TA (0.36)  | 0    
    639753 TA (0.22)  | 0    
    639846 TA (0.12)  | 0    


non-coding            start=639960  end=640229  len=270    

    639996 TA         | 16   
    640027 TA         | 38   
    640101 TA         | 0    
    640167 TA         | 14   
    640183 TA         | 0    


Rv0549c    -          start=640231  end=640644  len=414     

    640324 TA (0.77)  | 72   
    640441 TA (0.49)  | 55   
    640568 TA (0.18)  | 0    
    640581 TA (0.15)  | 0    


Rv0550c    -          start=640641  end=640907  len=267     

    640842 TA (0.24)  | 106  
    640861 TA (0.17)  | 1    
    640873 TA (0.13)  | 1    


non-coding            start=640908  end=641097  len=190    

    640968 TA         | 0    
    640988 TA         | 17   
    641053 TA         | 38   


Rv0551c    fadD8      start=641099  end=642814  len=1716    

    641102 TA (1.00)  | 0    
    641167 TA (0.96)  | 0    
    641468 TA (0.78)  | 77   
    641471 TA (0.78)  | 65   
    641526 TA (0.75)  | 0    
    641561 TA (0.73)  | 0    
    641638 TA (0.69)  | 3    
    641717 TA (0.64)  | 40   
    641750 TA (0.62)  | 319
[truncated: 2,303,961 more chars]
