# Supplementary material for: Global Assessment of Genomic Regions Required for Growth in Mycobacterium tuberculosis
Source: PLoS Pathog. 2012 Sep 27;8(9):e1002946. doi: 10.1371/journal.ppat.1002946 (PMC3460630; doi:10.1371/journal.ppat.1002946)
Supplement: Table S2 — Gene requirements. (XLSX) [file ppat.1002946.s004.xlsx]

## Sheet: Aggregate with short genes call
Rv Number	Gene	Start	End	Length	400 bp	500 bp	600 bp	Call	Gene Essentiality without calculating windows	Newly discovered requirement (compared to Sassetti et al. 2003)	Sassetti et al. 2003 essential
Rv0001	dnaA	1	1524	1524	E	E	E	E	0		***
Rv0002	dnaN	2052	3260	1209	E	E	E	E	0	***
Rv0003	recF	3280	4437	1158	D	D	D	D	0.0089	***			CALL KEY
Rv0004	-	4434	4997	564	NE	n/a	n/a	short	0.1745				E: Contains only required regions NE: contains only non-required regions D: contains both required and non-required regions short: too short to call, no insertions
Rv0005	gyrB	5123	7267	2145	E	E	E	E	0		***
Rv0006	gyrA	7302	9818	2517	E	E	E	E	0	***
Rv0007	-	9914	10828	915	NE	NE	NE	NE	0.9623
Rv0008c	-	11874	12311	438	n/a	n/a	n/a	NE	0.2543
Rv0009	ppiA	12468	13016	549	NE	n/a	n/a	NE	0.9173
Rv0010c	-	13133	13558	426	n/a	n/a	n/a	NE	0.1677
Rv0011c	-	13714	13995	282	n/a	n/a	n/a	NE	0.2752
Rv0012	-	14089	14877	789	NE	NE	NE	NE	0.7825
Rv0013	trpG	14914	15612	699	D	D	E	D	0.0008	***
Rv0014c	pknB	15590	17470	1881	E	E	E	E	0		***
Rv0015c	pknA	17467	18762	1296	NE	NE	E	E	0		***
Rv0016c	pbpA	18759	20234	1476	NE	NE	NE	NE	0.0498
Rv0017c	rodA	20231	21640	1410	NE	NE	NE	NE	0.6734
Rv0018c	ppp	21637	23181	1545	NE	D	D	D	0.0166	***
Rv0019c	-	23270	23737	468	NE	n/a	n/a	NE	0.0447
Rv0020c	TB39.8	23861	25444	1584	D	D	D	D	0	***
Rv0021c	-	25913	26881	969	NE	NE	NE	NE	0.9236
Rv0022c	whiB5	27023	27442	420	n/a	n/a	n/a	NE	0.5395
Rv0023	-	27595	28365	771	E	E	E	E	0.0001	***
Rv0024	-	28362	29207	846	NE	NE	NE	NE	0.8081
Rv0025	-	29245	29607	363	n/a	n/a	n/a	NE	0.4513
Rv0026	-	29722	31068	1347	NE	NE	NE	NE	0.2889
Rv0027	-	31189	31506	318	n/a	n/a	n/a	NE	0.4908
Rv0028	-	31514	31819	306	n/a	n/a	n/a	NE	0.8455
Rv0029	-	32057	33154	1098	NE	NE	D	D	0.7594	***
Rv0030	-	33224	33553	330	n/a	n/a	n/a	NE	0.1748
Rv0031	-	33582	33794	213	n/a	n/a	n/a	short	n/a
Rv0032	bioF2	34295	36610	2316	D	D	D	D	0.5594	***
Rv0033	acpA	36607	36870	264	n/a	n/a	n/a	NE	0.9051
Rv0034	-	36867	37262	396	n/a	n/a	n/a	NE	0.7528
Rv0035	fadD34	37259	38947	1689	NE	NE	NE	NE	0.9495
Rv0036c	-	39056	39829	774	NE	NE	NE	NE	0.9873
Rv0037c	-	39877	41202	1326	NE	NE	NE	NE	0.768
Rv0038	-	41304	41912	609	NE	NE	n/a	NE	0.8456
Rv0039c	-	42004	42351	348	n/a	n/a	n/a	NE	0.8784
Rv0040c	mtc28	42433	43365	933	NE	NE	NE	NE	0.5375
Rv0041	leuS	43562	46471	2910	E	E	E	E	0		***
Rv0042c	-	46581	47207	627	NE	NE	n/a	NE	0.1543
Rv0043c	-	47366	48100	735	NE	NE	NE	NE	0.363
Rv0044c	-	48233	49027	795	NE	NE	NE	NE	0.1445
Rv0045c	-	49043	49939	897	NE	NE	NE	NE	0.7165
Rv0046c	ino1	50021	51124	1104	E	E	E	E	0	***
Rv0047c	-	51185	51727	543	NE	n/a	n/a	NE	0.5569
Rv0048c	-	51828	52697	870	NE	NE	NE	NE	0.9964
Rv0049	-	52831	53244	414	n/a	n/a	n/a	NE	0.8301
Rv0050	ponA1	53663	55696	2034	NE	NE	NE	NE	0.0178
Rv0051	-	55693	57375	1683	NE	NE	D	D	0.0188	***
Rv0052	-	57407	57970	564	NE	NE	n/a	NE	0.2221
Rv0053	rpsF	58189	58479	291	n/a	n/a	n/a	NE	0.0429
Rv0054	ssb	58583	59077	495	NE	n/a	n/a	short	n/a
Rv0055	rpsR	59119	59373	255	n/a	n/a	n/a	NE	0.3255
Rv0056	rplI	59406	59864	459	NE	n/a	n/a	NE	0.5569
Rv0057	-	59893	60414	522	NE	n/a	n/a	NE	0.1885
Rv0058	dnaB	60393	63017	2625	E	E	E	E	0		***
Rv0059	-	63197	63889	693	NE	NE	NE	NE	0.9752
Rv0060	-	63906	64964	1059	E	E	E	E	0		***
Rv0061	-	64988	65413	426	n/a	n/a	n/a	NE	0.4717
Rv0062	celA1	65549	66691	1143	NE	NE	NE	NE	0.7565
Rv0063	-	66920	68359	1440	NE	NE	NE	NE	0.0955
Rv0064	-	68617	71556	2940	D	D	D	D	0.0089	***
Rv0065	-	71818	72219	402	n/a	n/a	n/a	NE	0.1316
Rv0066c	icd2	72271	74508	2238	D	D	D	D	0	***
Rv0067c	-	74626	75195	570	NE	NE	n/a	NE	0.28
Rv0068	-	75298	76209	912	NE	NE	NE	NE	0.8101
Rv0069c	sdaA	76234	77619	1386	NE	NE	D	D	0.2061	***
Rv0070c	glyA2	77616	78893	1278	NE	NE	NE	NE	0.3186
Rv0071	-	79483	80190	708	NE	NE	NE	NE	0.9328
Rv0072	-	80621	81670	1050	NE	NE	NE	NE	0.9595
Rv0073	-	81673	82665	993	NE	NE	NE	NE	0.7154
Rv0074	-	82745	83980	1236	NE	NE	NE	NE	0.0419
Rv0075	-	83993	85165	1173	NE	NE	NE	NE	0.9443
Rv0076c	-	85180	85569	390	n/a	n/a	n/a	NE	0.9178
Rv0077c	-	85633	86463	831	NE	NE	NE	NE	0.2613
Rv0078	-	86525	87130	606	NE	NE	n/a	NE	0.0901
Rv0078A	-	87205	87798	594	NE	NE	n/a	NE	0.413
Rv0079	-	88201	89022	822	NE	NE	NE	NE	0.2822
Rv0080	-	89019	89477	459	NE	n/a	n/a	NE	0.3665
Rv0081	-	89572	89916	345	n/a	n/a	n/a	NE	0.4129
Rv0082	-	89921	90400	480	NE	n/a	n/a	NE	0.0548
Rv0083	-	90397	92319	1923	NE	NE	NE	NE	0.1265
Rv0084	hycD	92325	93275	951	NE	NE	NE	NE	0.1495
Rv0085	hycP	93286	93948	663	NE	NE	n/a	NE	0.1074		***
Rv0086	hycQ	93948	95414	1467	NE	D	D	D	0.0026		***
Rv0087	hycE	95411	96889	1479	D	D	D	D	0.0006	***
Rv0088	-	96924	97598	675	NE	NE	NE	NE	0.1398
Rv0089	-	97755	98348	594	NE	NE	n/a	NE	0.2232
Rv0090	-	98477	99247	771	NE	NE	NE	NE	0.6297
Rv0091	mtn	99681	100448	768	NE	NE	NE	NE	0.8047
Rv0092	ctpA	100580	102865	2286	NE	D	D	D	0.6128	***
Rv0093c	-	102812	103660	849	NE	NE	NE	NE	0.0583
Rv0094c	-	103707	104660	954	NE	NE	NE	NE	0.6681
Rv0095c	-	104802	105212	411	n/a	n/a	n/a	NE	0.0901
Rv0096	PPE1	105321	106712	1392	NE	NE	NE	NE	0.4331
Rv0097	-	106731	107600	870	NE	NE	NE	NE	0.4842
Rv0098	-	107597	108148	552	NE	n/a	n/a	NE	0.3713
Rv0099	fadD10	108153	109775	1623	NE	NE	NE	NE	0.0465
Rv0100	-	109780	110016	237	n/a	n/a	n/a	NE	0.8272
Rv0101	nrp	109998	117536	7539	NE	NE	D	D	0.1117	***
Rv0102	-	117711	119696	1986	E	E	E	E	0		***
Rv0103c	ctpB	119912	122170	2259	NE	NE	NE	NE	0.8509
Rv0104	-	122314	123828	1515	NE	NE	NE	NE	0.913
Rv0105c	rpmB	123977	124261	285	n/a	n/a	n/a	NE	0.1543
Rv0106	-	124371	125567	1197	NE	NE	NE	NE	0.3251
Rv0107c	ctpI	125640	130538	4899	D	D	D	D	0.0268	***
Rv0108c	-	130892	131101	210	n/a	n/a	n/a	NE	0.4488
Rv0109	PE_PGRS1	131380	132870	1491	D	D	D	D	0.0055	***
Rv0110	-	133018	133767	750	NE	NE	NE	NE	0.9524
Rv0111	-	133948	136005	2058	NE	NE	NE	NE	0.1643
Rv0112	gca	136287	137243	957	NE	D	D	D	0.0068		***
Rv0113	gmhA	137317	137907	591	NE	NE	n/a	NE	0.512
Rv0114	gmhB	137939	138511	573	NE	NE	n/a	NE	0.6863
Rv0115	hddA	138511	139671	1161	NE	NE	NE	NE	0.6475
Rv0116c	-	140265	141020	756	NE	NE	NE	NE	0.9226
Rv0117	oxyS	141198	142142	945	NE	NE	NE	NE	0.1463
Rv0118c	oxcA	142126	143874	1749	NE	D	D	D	0.0704		***
Rv0119	fadD7	144047	145624	1578	E	E	E	E	0	***
Rv0120c	fusA2	145625	147769	2145	NE	NE	NE	NE	0.0227
Rv0121c	-	147906	148340	435	n/a	n/a	n/a	NE	0.0334
Rv0122	-	148489	148857	369	n/a	n/a	n/a	NE	0.2168
Rv0123	-	148854	149222	369	n/a	n/a	n/a	E	0.0096	***
Rv0124	PE_PGRS2	149531	150994	1464	NE	NE	NE	NE	0.1625
Rv0125	pepA	151146	152213	1068	NE	NE	NE	NE	0.5544
Rv0126	treS	152322	154127	1806	NE	NE	NE	NE	0.0543
Rv0127	-	154230	155597	1368	D	D	D	D	0.0001		***
Rv0128	-	155665	156444	780	NE	NE	NE	NE	0.904
Rv0129c	fbpC	156576	157598	1023	NE	NE	NE	NE	0.5173
Rv0130	-	157845	158300	456	NE	n/a	n/a	NE	0.3179
Rv0131c	fadE1	158313	159656	1344	NE	NE	NE	NE	0.0365
Rv0132c	fgd2	159698	160780	1083	NE	NE	NE	NE	0.7639
Rv0133	-	160867	161472	606	NE	NE	n/a	NE	0.8638
Rv0134	ephF	161769	162671	903	NE	NE	NE	NE	0.9448
Rv0135c	-	162642	163247	606	NE	NE	n/a	NE	0.8203
Rv0136	cyp138	163364	164689	1326	NE	NE	NE	NE	0.8773
Rv0137c	msrA	164710	165258	549	NE	n/a	n/a	NE	0.4568
Rv0138	-	165321	165824	504	NE	n/a	n/a	NE	0.9859
Rv0139	-	165825	166847	1023	NE	NE	NE	NE	0.9361
Rv0140	-	166908	167288	381	n/a	n/a	n/a	NE	0.6816
Rv0141c	-	167269	167679	411	n/a	n/a	n/a	NE	0.3966
Rv0142	-	167709	168635	927	NE	NE	NE	NE	0.2416
Rv0143c	-	168702	170180	1479	NE	NE	NE	NE	0.2539
Rv0144	-	170282	171124	843	NE	NE	NE	NE	0.8709
Rv0145	-	171213	172166	954	NE	NE	NE	NE	0.8249
Rv0146	-	172209	173141	933	NE	NE	NE	NE	0.957
Rv0147	-	173236	174756	1521	NE	NE	NE	NE	0.7973
Rv0148	-	174831	175691	861	NE	NE	NE	NE	0.8284
Rv0149	-	175698	176666	969	NE	NE	NE	NE	0.4406
Rv0150c	-	176663	176950	288	n/a	n/a	n/a	short	n/a
Rv0151c	PE1	177541	179307	1767	NE	NE	NE	NE	0.9855
Rv0152c	PE2	179317	180894	1578	NE	NE	NE	NE	0.994
Rv0153c	ptbB	181153	181983	831	NE	D	D	D	0.008	***
Rv0154c	fadE2	181985	183196	1212	NE	NE	NE	NE	0.3957
Rv0155	pntAa	183620	184720	1101	NE	NE	NE	NE	0.7948
Rv0156	pntAb	184721	185053	333	n/a	n/a	n/a	short	0.8897
Rv0157	pntB	185050	186477	1428	NE	NE	NE	NE	0.8801
Rv0158	-	186783	187427	645	NE	NE	n/a	NE	0.9168
Rv0159c	PE3	187431	188837	1407	NE	NE	NE	NE	0.9962
Rv0160c	PE4	188929	190437	1509	NE	NE	NE	NE	0.9992
Rv0161	-	190605	191954	1350	NE	NE	NE	NE	0.0229
Rv0162c	adhE1	191982	193133	1152	NE	NE	NE	NE	0.5323
Rv0163	-	193115	193570	456	NE	n/a	n/a	NE	0.9164
Rv0164	TB18.5	193624	194109	486	NE	n/a	n/a	NE	0.8239
Rv0165c	-	194142	194936	795	NE	NE	NE	NE	0.8638
Rv0166	fadD5	194991	196655	1665	NE	NE	NE	NE	0.8971
Rv0167	yrbE1A	196859	197656	798	NE	NE	NE	NE	0.9272
Rv0168	yrbE1B	197658	198527	870	NE	NE	NE	NE	0.5843
Rv0169	mce1A	198532	199896	1365	NE	NE	NE	NE	0.8511
Rv0170	mce1B	199893	200933	1041	NE	NE	NE	NE	1
Rv0171	mce1C	200930	202477	1548	NE	NE	NE	NE	0.921
Rv0172	mce1D	202474	204066	1593	NE	NE	NE	NE	0.96
Rv0173	lprK	204063	205235	1173	NE	NE	NE	NE	0.9168
Rv0174	mce1F	205229	206776	1548	NE	NE	NE	NE	0.9872
Rv0175	-	206812	207453	642	NE	NE	n/a	NE	0.7254
Rv0176	-	207450	208418	969	NE	NE	NE	NE	0.7775
Rv0177	-	208415	208969	555	NE	n/a	n/a	NE	0.572
Rv0178	-	208936	209670	735	NE	NE	NE	NE	0.8906
Rv0179c	lprO	209701	210810	1110	NE	NE	NE	NE	0.8193
Rv0180c	-	210890	212248	1359	NE	NE	NE	NE	0.9758
Rv0181c	-	212275	213009	735	NE	NE	NE	NE	0.8919
Rv0182c	sigG	213026	214138	1113	NE	NE	NE	NE	0.8187
Rv0183	-	214086	214925	840	NE	NE	NE	NE	0.582
Rv0184	-	214967	215716	750	NE	NE	NE	NE	0.613
Rv0185	-	215713	216222	510	NE	n/a	n/a	NE	0.413
Rv0186	bglS	216267	218342	2076	NE	D	D	D	0.0076	***
Rv0187	-	218703	219365	663	NE	NE	n/a	NE	0.5395
Rv0188	-	219484	219915	432	n/a	n/a	n/a	NE	0.4356
Rv0189c	ilvD	219994	221721	1728	E	E	E	E	0		***
Rv0190	-	221869	222159	291	n/a	n/a	n/a	NE	0.6853
Rv0191	-	222287	223528	1242	NE	NE	NE	NE	0.9954
Rv0192	-	223562	224662	1101	NE	NE	NE	NE	0.7361
Rv0192A	-	223605	223907	303	n/a	n/a	n/a	NE	0.3716
Rv0193c	-	224722	226569	1848	NE	NE	NE	NE	0.9054
Rv0194	-	226876	230460	3585	NE	NE	NE	NE	0.9976
Rv0195	-	230897	231532	636	NE	NE	n/a	NE	0.9865
Rv0196	-	231645	232229	585	NE	NE	n/a	NE	0.8313
Rv0197	-	232229	234519	2291	NE	NE	NE	NE	0.0226
Rv0198c	-	234516	236507	1992	NE	NE	NE	NE	0.1643
Rv0199	-	236550	237209	660	NE	NE	n/a	NE	0.6639
Rv0200	-	237206	237895	690	NE	NE	NE	NE	0.1997
Rv0201c	-	237892	238395	504	NE	n/a	n/a	NE	0.7624
Rv0202c	mmpL11	238392	241292	2901	NE	NE	NE	NE	0.8909
Rv0203	-	241514	241924	411	n/a	n/a	n/a	NE	0.472
Rv0204c	-	241976	243214	1239	NE	NE	NE	NE	0.5565
Rv0205	-	243384	244487	1104	NE	NE	NE	NE	0.7877		***
Rv0206c	mmpL3	244484	247318	2835	E	E	E	E	0	***
Rv0207c	-	247384	248112	729	NE	NE	NE	NE	0.3505
Rv0208c	trmB	248115	248906	792	NE	NE	E	E	0.0123		***
Rv0209	-	249038	250123	1086	NE	NE	NE	NE	0.1044
Rv0210	-	250120	251598	1479	NE	NE	NE	NE	0.7632
Rv0211	pckA	251782	253602	1821	NE	NE	D	D	0.0002	***
Rv0212c	nadR	253669	254640	972	NE	NE	NE	NE	0.1784
Rv0213c	-	254637	255950	1314	NE	NE	NE	NE	0.8866
Rv0214	fadD4	256064	257677	1614	NE	NE	NE	NE	0.4726
Rv0215c	fadE3	257783	258856	1074	NE	NE	NE	NE	0.5559
Rv0216	-	258913	259926	1014	E	D	D	D	0	***
Rv0217c	lipW	259923	260831	909	NE	NE	NE	NE	0.4982
Rv0218	-	260924	262252	1329	NE	NE	NE	NE	0.7427
Rv0219	-	262254	262802	549	NE	n/a	n/a	NE	0.1012
Rv0220	lipC	262812	264023	1212	NE	NE	NE	NE	0.16
Rv0221	-	264067	265476	1410	NE	NE	NE	NE	0.2837
Rv0222	echA1	265507	266295	789	NE	NE	NE	NE	0.1677
Rv0223c	-	266301	267764	1464	D	D	D	D	0.0358	***
Rv0224c	-	267863	268627	765	E	E	E	E	0		***
Rv0225	-	268663	269817	1155	E	E	E	E	0	***
Rv0226c	-	269834	271564	1731	E	E	E	E	0		***
Rv0227c	-	271574	272839	1266	E	E	E	E	0		***
Rv0228	-	273055	274278	1224	NE	E	E	E	0.0026		***
Rv0229c	-	274306	274986	681	NE	NE	NE	NE	0.5086
Rv0230c	php	274983	275963	981	NE	NE	NE	NE	0.9668
Rv0231	fadE4	276058	277764	1707	NE	NE	NE	NE	0.8673
Rv0232	-	277899	278588	690	NE	NE	NE	NE	0.9825
Rv0233	nrdB	278585	279529	945	NE	NE	NE	NE	0.8203
Rv0234c	gabD1	279605	281140	1536	NE	NE	D	D	0.0004	***
Rv0235c	-	281166	282614	1449	D	NE	NE	D	0.2937	***
Rv0236A	-	286898	287071	174	n/a	n/a	n/a	short	n/a
Rv0236c	-	282649	286851	4203	E	E	E	E	0		***
Rv0237	lpqI	287186	288352	1167	NE	NE	NE	NE	0.1854
Rv0238	-	288428	289042	615	NE	NE	n/a	NE	0.5328
Rv0239	-	289104	289337	234	n/a	n/a	n/a	NE	0.8236
Rv0240	-	289345	289782	438	n/a	n/a	n/a	NE	0.5773
Rv0241c	-	289812	290654	843	NE	NE	D	D	0.0145	***
Rv0242c	fabG	290665	292029	1365	NE	NE	NE	NE	0.2939
Rv0243	fadA2	292171	293493	1323	NE	NE	NE	NE	0.1236
Rv0244c	fadE5	293798	295633	1836	NE	NE	NE	NE	0.9093
Rv0245	-	296005	296493	489	NE	n/a	n/a	NE	0.4908
Rv0246	-	296809	298119	1311	NE	NE	NE	NE	0.8383
Rv0247c	-	298116	298862	747	NE	NE	NE	NE	0.0333
Rv0248c	sdhA	298863	300803	1941	D	E	E	D	0.004	***
Rv0249c	-	300834	301655	822	NE	NE	NE	NE	0.2833
Rv0250c	-	301735	302028	294	n/a	n/a	n/a	NE	0.7642
Rv0251c	hsp	302173	302652	480	NE	n/a	n/a	NE	0.5988
Rv0252	nirB	302866	305427	2562	NE	NE	NE	NE	0.2302
Rv0253	nirD	305453	305809	357	n/a	n/a	n/a	NE	0.7735
Rv0254c	cobU	305825	306349	525	NE	n/a	n/a	NE	0.7464
Rv0255c	cobQ1	306374	307858	1485	NE	NE	NE	NE	0.0401
Rv0256c	PPE2	307877	309547	1671	NE	NE	NE	NE	0.9339
Rv0257	-	309699	310073	375	n/a	n/a	n/a	NE	0.9912
Rv0258c	-	310294	310749	456	NE	n/a	n/a	NE	0.0034
Rv0259c	-	310774	311517	744	NE	NE	NE	NE	0.3251
Rv0260c	-	311514	312659	1146	D	NE	NE	D	0.0062	***
Rv0261c	narK3	312759	314168	1410	NE	NE	NE	NE	0.4248
Rv0262c	aac	314309	314854	546	NE	n/a	n/a	NE	0.4871
Rv0263c	-	314864	315766	903	NE	NE	NE	NE	0.1229
Rv0264c	-	315783	316415	633	NE	NE	n/a	NE	0.4807
Rv0265c	-	316511	317503	993	NE	NE	NE	NE	0.9073
Rv0266c	oplA	317525	321154	3630	NE	NE	NE	NE	0.8514
Rv0267	narU	321331	322722	1392	NE	NE	NE	NE	0.9307
Rv0268c	-	322764	323273	510	NE	n/a	n/a	NE	0.9723
Rv0269c	-	323338	324531	1194	NE	NE	NE	NE	0.8819
Rv0270	fadD2	324567	326249	1683	NE	NE	NE	NE	0.9637
Rv0271c	fadE6	326266	328461	2196	NE	NE	NE	NE	0.4691
Rv0272c	-	328575	329708	1134	NE	NE	NE	NE	0.0179
Rv0273c	-	329705	330325	621	NE	NE	n/a	NE	0.4841
Rv0274	-	330422	331003	582	NE	NE	n/a	NE	0.5836
Rv0275c	-	330933	331658	726	NE	NE	NE	NE	0.0728
Rv0276	-	331748	332668	921	NE	NE	NE	NE	0.2399
Rv0277c	-	332708	333136	429	n/a	n/a	n/a	NE	0.5986
Rv0278c	PE_PGRS3	333437	336310	2874	NE	E	D	D	0.0123	***
Rv0279c	PE_PGRS4	336560	339073	2514	NE	NE	NE	NE	0.0306
Rv0280	PPE3	339364	340974	1611	NE	NE	NE	NE	0.6495
Rv0281	-	340998	341906	909	NE	NE	NE	NE	0.8249
Rv0282	-	342130	344025	1896	E	E	E	E	0		***
Rv0283	-	344022	345638	1617	E	E	E	E	0		***
Rv0284	-	345635	349627	3993	E	E	E	E	0		***
Rv0285	PE5	349624	349932	309	n/a	n/a	n/a	short	n/a		***
Rv0286	PPE4	349935	351476	1542	E	E	E	E	0		***
Rv0287	esxG	351525	351818	294	n/a	n/a	n/a	short	n/a
Rv0288	esxH	351848	352138	291	n/a	n/a	n/a	NE	0.2428
Rv0289	-	352149	353036	888	E	E	E	E	0		***
Rv0290	-	353083	354501	1419	E	E	E	E	0		***
Rv0291	mycP3	354498	355883	1386	NE	E	E	E	0		***
Rv0292	-	355880	356875	996	D	D	E	D	0.0324		***
Rv0293c	-	356862	358064	1203	NE	NE	NE	NE	0.1256
Rv0294	tam	358171	358956	786	NE	NE	NE	NE	0.0374
Rv0295c	-	358945	359748	804	NE	NE	NE	NE	0.0579
Rv0296c	-	359758	361155	1398	NE	NE	NE	NE	0.7222
Rv0297	PE_PGRS5	361334	363109	1776	NE	NE	NE	NE	0.3342
Rv0298	-	363252	363479	228	n/a	n/a	n/a	NE	0.5698
Rv0299	-	363476	363778	303	n/a	n/a	n/a	NE	0.803
Rv0300	-	363826	364047	222	n/a	n/a	n/a	NE	0.9981
Rv0301	-	364044	364469	426	n/a	n/a	n/a	NE	0.9714
Rv0302	-	364605	365237	633	NE	NE	n/a	NE	0.7646
Rv0303	-	365234	366142	909	NE	NE	NE	NE	0.8445
Rv0304c	PPE5	366150	372764	6615	NE	NE	NE	NE	0.9172
Rv0305c	PPE6	372820	375711	2892	NE	NE	NE	NE	0.8805
Rv0306	-	375914	376585	672	NE	NE	NE	NE	0.9221
Rv0307c	-	376573	377055	483	NE	n/a	n/a	NE	0.8673
Rv0308	-	377113	377829	717	NE	NE	NE	NE	0.2296
Rv0309	-	377931	378587	657	NE	NE	n/a	NE	0.4402
Rv0310c	-	378657	379148	492	NE	n/a	n/a	NE	0.5503
Rv0311	-	379172	380401	1230	NE	D	D	D	0.0812		***
Rv0312	-	380556	382418	1863	NE	NE	NE	NE	0.0086		***
Rv0313	-	382490	382876	387	n/a	n/a	n/a	NE	0.8944
Rv0314c	-	382879	383541	663	NE	NE	n/a	NE	0.8313
Rv0315	-	383602	384486	885	NE	NE	NE	NE	0.8819
Rv0316	-	384535	385149	615	NE	NE	n/a	NE	0.2828
Rv0317c	glpQ2	385173	385943	771	NE	NE	NE	NE	0.8352
Rv0318c	-	386305	387099	795	NE	NE	NE	NE	0.2828
Rv0319	pcp	387148	387816	669	NE	NE	n/a	NE	0.3268
Rv0320	-	387888	388550	663	NE	NE	n/a	NE	0.7761
Rv0321	dcd	388582	389154	573	NE	NE	n/a	NE	0.758
Rv0322	udgA	389260	390591	1332	NE	NE	D	D	0.4079	***
Rv0323c	-	390580	391251	672	NE	NE	n/a	NE	0.4159
Rv0324	-	391352	392032	681	NE	NE	NE	NE	0.0679
Rv0325	-	392039	392263	225	n/a	n/a	n/a	NE	0.7049
Rv0326	-	392273	392728	456	NE	n/a	n/a	NE	0.4513
Rv0327c	cyp135A1	392696	394045	1350	D	D	D	D	0.0777	***
Rv0328	-	394111	394713	603	NE	NE	n/a	NE	0.649
Rv0329c	-	394694	395320	627	NE	NE	n/a	NE	0.8089
Rv0330c	-	395347	396087	741	NE	NE	NE	NE	0.9832
Rv0331	-	396201	397367	1167	NE	NE	NE	NE	0.3472
Rv0332	-	397442	398227	786	NE	NE	NE	NE	0.8081
Rv0333	-	398254	398628	375	n/a	n/a	n/a	NE	0.8085
Rv0334	rmlA	398658	399524	867	E	E	E	E	0		***
Rv0335c	PE6	399535	400050	516	NE	n/a	n/a	short	n/a		***
Rv0336	-	400192	401703	1512	NE	NE	NE	NE	0.9791
Rv0337c	aspC	401873	403162	1290	E	E	E	E	0.0012		***
Rv0338c	-	403193	405841	2649	D	D	E	D	0		***
Rv0339c	-	405950	408448	2499	NE	NE	NE	NE	0.0205
Rv0340	-	408634	409173	540	NE	n/a	n/a	NE	0.4425
Rv0341	iniB	409362	410801	1440	NE	NE	NE	NE	0.0718
Rv0342	iniA	410838	412760	1923	NE	NE	NE	NE	0.853
Rv0343	iniC	412757	414238	1482	NE	NE	NE	NE	0.8081
Rv0344c	lpqJ	414381	414941	561	NE	NE	n/a	NE	0.5919
Rv0345	-	415050	415460	411	n/a	n/a	n/a	NE	0.9484
Rv0346c	ansP2	415502	416965	1464	NE	NE	NE	NE	0.0425
Rv0347	-	417304	418290	987	E	E	E	E	0		***
Rv0348	-	418293	418946	654	D	D	n/a	NE	0.0877
Rv0349	-	418949	419608	660	NE	NE	n/a	NE	0.9261
Rv0350	dnaK	419835	421712	1878	NE	NE	E	E	0		***
Rv0351	grpE	421709	422416	708	NE	E	E	E	0.0009		***
Rv0352	dnaJ1	422452	423639	1188	NE	NE	NE	NE	0.0062		***
Rv0353	hspR	423639	424019	381	n/a	n/a	n/a	NE	0.7363
Rv0354c	PPE7	424269	424695	427	n/a	n/a	n/a	NE	0.9854
Rv0355c	PPE8	424778	434680	9903	NE	NE	NE	NE	1
Rv0356c	-	434831	435475	645	NE	NE	n/a	NE	0.127
Rv0357c	purA	435472	436770	1299	E	E	E	E	0		***
Rv0358	-	436861	437508	648	NE	E	n/a	E	0.0062	***
Rv0359	-	437519	438298	780	NE	NE	NE	NE	0.8135
Rv0360c	-	438303	438740	438	n/a	n/a	n/a	NE	0.6586
Rv0361	-	438823	439650	828	NE	NE	NE	NE	0.6772
Rv0362	mgtE	439872	441254	1383	NE	NE	NE	NE	0.8744
Rv0363c	fba	441266	442300	1035	NE	NE	NE	NE	0.2399
Rv0364	-	442396	443079	684	D	E	E	D	0.0026	***
Rv0365c	-	443068	444198	1131	NE	NE	NE	NE	0.5565
Rv0366c	-	444223	444816	594	NE	NE	n/a	NE	0.7165
Rv0367c	-	444845	445234	390	n/a	n/a	n/a	NE	0.433
Rv0368c	-	445315	446526	1212	NE	NE	NE	NE	0.3731
Rv0369c	-	446532	447047	516	NE	n/a	n/a	NE	0.2416
Rv0370c	-	447148	448044	897	NE	NE	NE	NE	0.0023
Rv0371c	-	448041	448634	594	NE	NE	n/a	NE	0.0735
Rv0372c	-	448631	449386	756	NE	NE	NE	NE	0.2003		***
Rv0373c	-	449405	451804	2400	D	D	D	D	0.0057	***
Rv0374c	-	451801	452280	480	NE	n/a	n/a	NE	0.2861
Rv0375c	-	452295	453155	861	NE	NE	NE	NE	0.0723
Rv0376c	-	453231	454373	1143	NE	D	NE	D	0.4682	***
Rv0377	-	454422	455387	966	NE	NE	NE	NE	0.1677
Rv0378	-	455638	455859	222	n/a	n/a	n/a	NE	0.4929
Rv0379	secE2	455978	456193	216	n/a	n/a	n/a	NE	0.7501
Rv0380c	-	456269	456820	552	NE	n/a	n/a	NE	0.0602
Rv0381c	-	456916	457824	909	NE	NE	NE	NE	0.9672
Rv0382c	pyrE	457842	458381	540	E	n/a	n/a	E	0.009	***
Rv0383c	-	458462	459316	855	NE	NE	NE	NE	0.1288		***
Rv0384c	clpB	459457	462003	2547	NE	NE	NE	NE	0.0001		***
Rv0385	-	462136	463308	1173	NE	NE	NE	NE	0.8529
Rv0386	-	463412	466669	3258	NE	NE	NE	NE	0.8121
Rv0387c	-	466673	467407	735	NE	NE	NE	NE	0.6066
Rv0388c	PPE9	467460	468004	545	NE	n/a	n/a	NE	0.5544
Rv0389	purT	468338	469597	1260	NE	NE	NE	NE	0.8317
Rv0390	-	469594	470016	423	n/a	n/a	n/a	NE	0.7469
Rv0391	metZ	470013	471233	1221	D	D	D	D	0.0062	***
Rv0392c	ndhA	471230	472642	1413	NE	NE	NE	NE	0.2668
Rv0393	-	472784	474109	1326	NE	NE	NE	NE	0.8944
Rv0394c	-	474125	474844	720	NE	NE	NE	NE	0.8164
Rv0395	-	474943	475347	405	n/a	n/a	n/a	NE	0.3911
Rv0396	-	475353	475745	393	n/a	n/a	n/a	NE	0.5399
Rv0397	-	475819	476187	369	n/a	n/a	n/a	NE	0.6438
Rv0398c	-	476682	477323	642	NE	NE	n/a	NE	0.2448
Rv0399c	lpqK	477330	478559	1230	NE	NE	NE	NE	0.488		***
Rv0400c	fadE7	478569	479756	1188	NE	NE	NE	NE	0.1121		***
Rv0401	-	479792	480163	372	n/a	n/a	n/a	NE	0.2253
Rv0402c	mmpL1	480358	483234	2877	NE	NE	NE	NE	0.9343
Rv0403c	mmpS1	483231	483659	429	n/a	n/a	n/a	NE	0.5986
Rv0404	fadD30	483980	485737	1758	D	D	D	D	0		***
Rv0405	pks6	485734	489942	4209	D	D	D	D	0.0813	***
Rv0406c	-	489890	490708	819	NE	NE	NE	NE	0.6622
Rv0407	fgd1	490786	491796	1011	NE	NE	NE	NE	0.4751
Rv0408	pta	491789	493861	2073	NE	NE	NE	NE	0.114
Rv0409	ackA	493854	495011	1158	NE	NE	NE	NE	0.2935
Rv0410c	pknG	495065	497317	2253	E	E	E	E	0		***
Rv0411c	glnH	497317	498303	987	NE	NE	E	E	0.0096		***
Rv0412c	-	498303	499622	1320	D	D	E	D	0		***
Rv0413	mutT3	499716	500369	654	NE	NE	n/a	NE	0.5986
Rv0414c	thiE	500353	501021	669	E	E	n/a	E	0.0009	***
Rv0415	thiO	501151	502173	1023	E	E	E	E	0.0001		***
Rv0416	thiS	502170	502376	207	n/a	n/a	n/a	short	n/a		***
Rv0417	thiG	502369	503127	759	E	E	E	E	0		***
Rv0418	lpqL	503499	505001	1503	NE	NE	NE	NE	0.2837
Rv0419	lpqM	505089	506585	1497	NE	NE	NE	NE	0.9435
Rv0420c	-	506564	506974	411	n/a	n/a	n/a	NE	0.8126
Rv0421c	-	507135	507764	630	NE	NE	n/a	NE	0.127
Rv0422c	thiD	507761	508558	798	E	E	E	E	0		***
Rv0423c	thiC	508585	510228	1644	E	E	E	E	0		***
Rv0424c	-	510380	510655	276	n/a	n/a	n/a	NE	0.8392
Rv0425c	ctpH	510705	515324	4620	NE	NE	NE	NE	0.2399		***
Rv0426c	-	515376	515819	444	n/a	n/a	n/a	NE	0.8739
Rv0427c	xthA	516020	516895	876	NE	NE	NE	NE	0.0987
Rv0428c	-	516898	517806	909	NE	NE	NE	NE	0.2158
Rv0429c	def	517806	518399	594	NE	NE	n/a	E	0.191		***
Rv0430	-	518736	519044	309	n/a	n/a	n/a	NE	0.1074		***
Rv0431	-	519076	519570	495	NE	n/a	n/a	NE	0.3882
Rv0432	sodC	519603	520325	723	NE	NE	NE	NE	0.1854
Rv0433	-	520327	521457	1131	NE	NE	NE	NE	0.3387
Rv0434	-	521517	522170	654	NE	NE	n/a	NE	0.9769
Rv0435c	-	522350	524536	2187	NE	NE	NE	NE	0.8442
Rv0436c	pssA	524533	525393	861	NE	NE	NE	NE	0.9429
Rv0437c	psd	525390	526085	696	NE	NE	NE	NE	0.7909
Rv0438c	moeA2	526146	527363	1218	NE	NE	NE	NE	0.8456
Rv0439c	-	527382	528317	936	NE	NE	NE	NE	0.6702
Rv0440	groEL	528611	530233	1623	NE	NE	E	E	0.0014		***
Rv0441c	-	530299	530727	429	n/a	n/a	n/a	NE	0.4953
Rv0442c	PPE10	530754	532217	1464	NE	NE	NE	NE	0.1128
Rv0443	-	532399	532914	516	NE	n/a	n/a	NE	0.9729
Rv0444c	-	533094	533792	699	NE	NE	NE	NE	0.2393
Rv0445c	sigK	533836	534399	564	NE	NE	n/a	NE	0.643
Rv0446c	-	534448	535218	771	NE	NE	NE	NE	0.7825
Rv0447c	ufaA1	535227	536510	1284	NE	NE	NE	NE	0.9755
Rv0448c	-	536507	537172	666	NE	NE	n/a	NE	0.906
Rv0449c	-	537232	538551	1320	NE	NE	NE	NE	0.9643
Rv0450c	mmpL4	538591	541494	2904	D	D	D	D	0.0022		***
Rv0451c	mmpS4	541491	541913	423	n/a	n/a	n/a	E	0.0091	***
Rv0452	-	542145	542855	711	NE	NE	NE	NE	0.7631
Rv0453	PPE11	543177	544733	1557	NE	NE	NE	NE	0.8811
Rv0454	-	544838	545188	351	n/a	n/a	n/a	NE	0.6691
Rv0455c	-	545378	545824	447	E	n/a	n/a	E	0.047	***
Rv0456A	-	547079	547360	282	n/a	n/a	n/a	NE	0.8979
Rv0456c	echA2	545892	546806	915	NE	NE	NE	NE	0.246
Rv0457c	-	547589	549610	2022	D	NE	NE	D	0.0412	***
Rv0458	-	549678	551201	1524	NE	NE	NE	NE	0.7178
Rv0459	-	551201	551692	492	NE	n/a	n/a	NE	0.456
Rv0460	-	551752	551991	240	n/a	n/a	n/a	NE	0.2982
Rv0461	-	552029	552553	525	NE	n/a	n/a	NE	0.9924
Rv0462	lpd	552617	554011	1395	E	E	E	E	0		***
Rv0463	-	554019	554312	294	n/a	n/a	n/a	NE	0.8085
Rv0464c	-	554316	554888	573	NE	NE	n/a	NE	0.8363
Rv0465c	-	554885	556309	1425	NE	NE	NE	NE	0.9588
Rv0466	-	556461	557255	795	NE	NE	NE	NE	0.8967
Rv0467	icl	557530	558816	1287	NE	NE	NE	NE	0.0157
Rv0468	fadB2	558898	559758	861	NE	NE	NE	NE	0.8782
Rv0469	umaA	559891	560751	861	NE	NE	NE	NE	0.6525
Rv0470A	-	561857	562297	441	n/a	n/a	n/a	NE	0.9637
Rv0470c	pcaA	560851	561714	864	NE	NE	NE	NE	0.9497
Rv0471c	-	562228	562716	489	NE	n/a	n/a	NE	0.8383
Rv0472c	-	562726	563430	705	NE	NE	NE	NE	0.8532
Rv0473	-	563567	564937	1371	NE	NE	NE	NE	0.8838
Rv0474	-	565024	565446	423	n/a	n/a	n/a	NE	0.9488
Rv0475	hbhA	565800	566399	600	NE	NE	n/a	NE	0.5375
Rv0476	-	566511	566774	264	n/a	n/a	n/a	NE	0.9004
Rv0477	-	566779	567225	447	n/a	n/a	n/a	NE	0.9492
Rv0478	deoC	567225	567899	675	NE	NE	NE	NE	0.298
Rv0479c	-	567924	568970	1047	E	E	E	E	0		***
Rv0480c	-	568967	569809	843	NE	NE	NE	NE	0.906
Rv0481c	-	569991	570515	525	NE	n/a	n/a	NE	0.9871
Rv0482	murB	570542	571651	1110	NE	NE	E	E	0.2822	***
Rv0483	lprQ	571713	573068	1356	NE	NE	NE	NE	0.9975
Rv0484c	-	573049	573804	756	NE	NE	NE	NE	0.3713
Rv0485	-	573987	575303	1317	NE	NE	NE	NE	0.4362
Rv0486	-	575351	576793	1443	NE	NE	NE	NE	0.0049
Rv0487	-	576790	577341	552	NE	n/a	n/a	NE	0.9637
Rv0488	-	577667	578272	606	NE	NE	n/a	NE	0.8005
Rv0489	gpm1	578429	579178	750	NE	NE	D	D	0.009	***
Rv0490	senX3	579352	580584	1233	NE	NE	NE	NE	0.3134
Rv0491	regX3	580812	581495	684	NE	NE	NE	NE	0.9897
Rv0492A	-	583378	583707	330	n/a	n/a	n/a	NE	0.6277
Rv0492c	-	581492	583381	1890	NE	NE	NE	NE	0.4008
Rv0493c	-	583704	584693	990	NE	NE	NE	NE	0.6845
Rv0494	-	584698	585426	729	NE	NE	NE	NE	0.1957
Rv0495c	-	585427	586317	891	NE	NE	NE	NE	0.2338
Rv0496	-	586397	587383	987	NE	NE	NE	NE	0.8326
Rv0497	-	587380	588312	933	NE	NE	NE	NE	0.3659
Rv0498	-	588328	589170	843	NE	NE	NE	NE	0.6297
Rv0499	-	589186	590061	876	NE	NE	NE	NE	0.8754
Rv0500	proC	590086	590973	888	NE	E	E	E	0		***
Rv0500A	-	591114	591350	237	n/a	n/a	n/a	NE	0.5203
Rv0500B	-	591478	591579	102	n/a	n/a	n/a	NE	0.6813
Rv0501	galE2	591657	592787	1131	NE	NE	NE	NE	0.4252
Rv0502	-	592794	593870	1077	NE	NE	NE	NE	0.9706
Rv0503c	cmaA2	593874	594782	909	NE	NE	NE	NE	1
Rv0504c	-	594805	595305	501	NE	n/a	n/a	NE	0.9467
Rv0505c	serB1	595467	596588	1122	NE	NE	NE	NE	0.0877
Rv0506	mmpS2	596762	597205	444	n/a	n/a	n/a	NE	0.9902
Rv0507	mmpL2	597202	600108	2907	D	D	D	D	0.4552	***
Rv0508	-	600101	600394	294	n/a	n/a	n/a	NE	0.8317
Rv0509	hemA	600444	601850	1407	NE	E	E	E	0		***
Rv0510	hemC	601860	602789	930	E	E	E	E	0.0049		***
Rv0511	hemD	602822	604519	1698	NE	NE	E	E	0		***
Rv0512	hemB	604605	605594	990	E	E	E	E	0.0003	***
Rv0513	-	605607	606155	549	NE	n/a	n/a	NE	0.786
Rv0514	-	606152	606451	300	n/a	n/a	n/a	NE	0.7724
Rv0515	-	606554	608065	1512	NE	NE	NE	NE	0.9816
Rv0516c	-	608062	608538	477	NE	n/a	n/a	NE	0.7631
Rv0517	-	608749	610059	1311	NE	NE	NE	NE	0.9982
Rv0518	-	610191	610886	696	NE	NE	NE	NE	0.9216
Rv0519c	-	611175	612077	903	NE	NE	NE	NE	0.9865
Rv0520	-	612258	612608	351	n/a	n/a	n/a	NE	0.5064
Rv0521	-	612601	612906	306	n/a	n/a	n/a	NE	0.7154
Rv0522	gabP	613041	614345	1305	NE	NE	NE	NE	0.9534
Rv0523c	-	614329	614724	396	n/a	n/a	n/a	NE	0.266
Rv0524	hemL	614838	616226	1389	E	E	E	E	0		***
Rv0525	-	616226	616834	609	NE	E	n/a	E	0.0009		***
Rv0526	-	616849	617499	651	NE	NE	n/a	E	0.0088		***
Rv0527	ccdA	617496	618275	780	NE	NE	NE	NE	n/a		***
Rv0528	-	618308	619897	1590	E	E	E	E	0		***
Rv0529	ccsA	619894	620868	975	E	E	E	E	0		***
Rv0530	-	620910	622127	1218	NE	NE	NE	NE	0.8929
Rv0531	-	622332	622649	318	n/a	n/a	n/a	short	n/a
Rv0532	PE_PGRS6	622796	624580	1785	NE	NE	NE	NE	0.0365
Rv0533c	fabH	624476	625483	1008	NE	NE	NE	NE	0.7334
Rv0534c	menA	625565	626443	879	E	E	E	E	0.0001	***
Rv0535	pnp	626460	627254	795	NE	NE	NE	NE	0.7846
Rv0536	galE3	627251	628291	1041	NE	NE	NE	NE	0.0526
Rv0537c	-	628301	629734	1434	NE	NE	NE	NE	0.9114
Rv0538	-	630043	631689	1647	NE	NE	NE	NE	0.646
Rv0539	-	631746	632378	633	NE	NE	n/a	NE	0.2003
Rv0540	-	632375	633037	663	NE	NE	n/a	NE	0.008		***
Rv0541c	-	633058	634407	1350	D	D	D	D	0.0003		***
Rv0542c	menE	634419	635507	1089	E	E	E	E	0.0011		***
Rv0543c	-	635576	635878	303	n/a	n/a	n/a	short	n/a
Rv0544c	-	635938	636216	279	n/a	n/a	n/a	NE	0.7775
Rv0545c	pitA	636213	637466	1254	NE	NE	NE	NE	0.0793
Rv0546c	-	637586	637972	387	n/a	n/a	n/a	NE	0.5894
Rv0547c	-	638035	638919	885	NE	NE	NE	NE	0.9756
Rv0548c	menB	639015	639959	945	NE	E	E	E	0.0232	***
Rv0549c	-	640231	640644	414	n/a	n/a	n/a	NE	0.6343
Rv0550c	-	640641	640907	267	n/a	n/a	n/a	NE	0.7001
Rv0551c	fadD8	641099	642814	1716	NE	NE	NE	NE	0.6454
Rv0552	-	642892	644496	1605	NE	NE	NE	NE	0.9676
Rv0553	menC	644493	645473	981	NE	NE	NE	NE	0.0001		***
Rv0554	bpoC	645470	646258	789	NE	NE	NE	NE	0.9855
Rv0555	menD	646301	647965	1665	NE	NE	E	E	0		***
Rv0556	-	647962	648477	516	E	n/a	n/a	E	0		***
Rv0557	pimB	648539	649675	1137	NE	D	D	D	0.0223		***
Rv0558	ubiE	649692	650396	705	E	E	E	E	0		***
Rv0559c	-	650410	650748	339	n/a	n/a	n/a	NE	0.806
Rv0560c	-	650782	651507	726	NE	NE	NE	NE	0.0546
Rv0561c	-	651532	652758	1227	NE	NE	NE	NE	0.0812
Rv0562	grcC1	652774	653781	1008	E	E	E	E	0.0054		***
Rv0563	htpX	653882	654742	861	NE	NE	NE	NE	0.5186
Rv0564c	gpsA	654927	655952	1026	NE	NE	NE	NE	0.8696
Rv0565c	-	656013	657473	1461	NE	NE	NE	NE	0.8618
Rv0566c	-	657551	658042	492	NE	n/a	n/a	NE	0.8791
Rv0567	-	658324	659343	1020	NE	NE	NE	NE	0.6268
Rv0568	cyp135B1	659453	660871	1419	NE	NE	NE	NE	0.5503
Rv0569	-	661006	661272	267	n/a	n/a	n/a	NE	0.936
Rv0570	nrdZ	661298	663376	2079	D	D	D	D	0.1486	***
Rv0571c	-	663490	664821	1332	NE	NE	NE	NE	0.0269
Rv0572c	-	665045	665386	342	n/a	n/a	n/a	NE	0.9555
Rv0573c	-	665854	667245	1392	NE	NE	NE	NE	0.7929
Rv0574c	-	667255	668397	1143	NE	NE	NE	NE	0.6464
Rv0575c	-	668582	669748	1167	NE	NE	NE	NE	0.9289
Rv0576	-	669851	671155	1305	NE	NE	NE	NE	0.103
Rv0577	TB27.3	671169	671954	786	NE	NE	NE	NE	0.9459
Rv0578c	PE_PGRS7	671999	675919	3921	NE	NE	NE	NE	0.0015
Rv0579	-	676241	676999	759	NE	NE	NE	NE	0.8019
Rv0580c	-	677128	677619	492	NE	n/a	n/a	NE	0.266
Rv0581	-	677713	677928	216	n/a	n/a	n/a	NE	0.8359
Rv0582	-	677925	678332	408	n/a	n/a	n/a	NE	0.1677
Rv0583c	lpqN	678392	679078	687	NE	NE	NE	NE	0.4696
Rv0584	-	679232	681865	2634	NE	NE	NE	NE	0.5056
Rv0585c	-	681888	684275	2388	D	D	D	D	0.0832	***
Rv0586	-	684413	685135	723	NE	NE	NE	NE	0.0066
Rv0587	yrbE2A	685132	685929	798	NE	NE	NE	NE	0.3673
Rv0588	yrbE2B	685931	686818	888	NE	NE	NE	NE	0.2073		***
Rv0589	mce2A	686824	688038	1215	NE	NE	NE	NE	0.5458
Rv0590	mce2B	688035	688862	828	NE	NE	NE	NE	0.24
Rv0590A	-	688811	689065	255	n/a	n/a	n/a	NE	0.7165
Rv0591	mce2C	689062	690507	1446	NE	NE	NE	NE	0.767
Rv0592	mce2D	690504	692030	1527	NE	NE	NE	NE	0.1164
Rv0593	lprL	692027	693235	1209	NE	NE	NE	NE	0.1981
Rv0594	mce2F	693240	694790	1551	NE	NE	NE	NE	0.9645
Rv0595c	-	694842	695234	393	n/a	n/a	n/a	NE	0.7015
Rv0596c	-	695231	695488	258	n/a	n/a	n/a	NE	0.0325
Rv0597c	-	695671	696906	1236	NE	NE	NE	NE	0.4033
Rv0598c	-	697157	697570	414	n/a	n/a	n/a	NE	0.4794
Rv0599c	-	697567	697803	237	n/a	n/a	n/a	NE	0.5067
Rv0600c	-	697907	698413	507	NE	n/a	n/a	NE	0.8505
Rv0601c	-	698527	698997	471	NE	n/a	n/a	NE	0.7231
Rv0602c	tcrA	699041	699802	762	NE	NE	NE	NE	0.2687
Rv0603	-	699859	700170	312	n/a	n/a	n/a	short	n/a
Rv0604	lpqO	700242	701192	951	NE	NE	NE	NE	0.1369
Rv0605	-	701409	702017	609	NE	NE	n/a	NE	0.8126
Rv0606	-	702019	702762	744	NE	NE	NE	NE	0.6723
Rv0607	-	702816	703202	387	n/a	n/a	n/a	NE	0.7713		***
Rv0608	-	703247	703492	246	n/a	n/a	n/a	NE	0.7248
Rv0609	-	703489	703890	402	n/a	n/a	n/a	NE	0.2416
Rv0609A	-	703833	704060	228	n/a	n/a	n/a	NE	0.3303
Rv0610c	-	704755	705912	1158	NE	NE	NE	NE	0.1337
Rv0611c	-	705964	706347	384	n/a	n/a	n/a	NE	0.8192
Rv0612	-	706327	706932	606	NE	NE	n/a	NE	0.2663
Rv0613c	-	706951	709518	2568	NE	NE	NE	NE	0.6716
Rv0614	-	709359	710351	993	NE	NE	NE	NE	0.7897
Rv0615	-	710348	710590	243	n/a	n/a	n/a	NE	0.8263
Rv0616c	-	710587	710853	267	n/a	n/a	n/a	NE	0.4238
Rv0617	-	711009	711410	402	n/a	n/a	n/a	NE	0.8084
Rv0618	galTa	711539	712234	696	NE	NE	NE	NE	0.0796
Rv0619	galTb	712177	712722	546	NE	n/a	n/a	NE	0.123
Rv0620	galK	712719	713810	1092	NE	NE	NE	NE	0.0583
Rv0621	-	714205	715269	1065	NE	NE	NE	NE	0.3748
Rv0622	-	715373	716320	948	NE	NE	NE	NE	0.1971
Rv0623	-	716413	716667	255	n/a	n/a	n/a	NE	0.3597
Rv0624	-	716667	717062	396	n/a	n/a	n/a	NE	0.7396
Rv0625c	-	717156	717896	741	NE	NE	NE	NE	0.313
Rv0626	-	718028	718288	261	n/a	n/a	n/a	NE	0.0714
Rv0627	-	718285	718692	408	n/a	n/a	n/a	short	n/a		***
Rv0628c	-	718764	719915	1152	NE	NE	NE	NE	0.5845		***
Rv0629c	recD	720008	721735	1728	NE	NE	NE	NE	0
Rv0630c	recB	721732	725016	3285	D	D	D	D	0.5072	***
Rv0631c	recC	725016	728309	3294	NE	NE	NE	NE	0.0718
Rv0632c	echA3	728586	729281	696	D	NE	NE	D	0.2079	***
Rv0633c	-	729330	730169	840	NE	NE	NE	NE	0.5911
Rv0634A	-	731116	731367	252	n/a	n/a	n/a	NE	0.5225
Rv0634B	rpmG	731715	731882	168	n/a	n/a	n/a	NE	0.1959
Rv0634c	-	730323	731036	714	NE	NE	NE	NE	0.775
Rv0635	-	731933	732409	477	E	n/a	n/a	E	0		***
Rv0636	-	732396	732824	429	n/a	n/a	n/a	short	0.1115		***
Rv0637	-	732828	733328	501	NE	n/a	n/a	NE	0.1083
Rv0638	secE	733740	734225	486	E	n/a	n/a	E	0.0034		***
Rv0639	nusG	734257	734973	717	E	E	E	E	0	***
Rv0640	rplK	735025	735453	429	n/a	n/a	n/a	short	0.0603		***
Rv0641	rplA	735520	736227	708	NE	NE	NE	NE	0.0429
Rv0642c	mmaA4	736301	737206	906	NE	NE	NE	NE	0.4235
Rv0643c	mmaA3	737271	738152	882	NE	NE	NE	NE	0.8862
Rv0644c	mmaA2	738300	739163	864	NE	NE	NE	NE	0.9894
Rv0645c	mmaA1	739330	740190	861	NE	NE	NE	NE	0.9987
Rv0646c	lipG	740237	741142	906	NE	NE	NE	NE	0.4953
Rv0647c	-	741154	742620	1467	NE	NE	E	E	0.0091	***
Rv0648	-	742722	746369	3648	NE	NE	NE	NE	0.177
Rv0649	fabD2	746366	747040	675	NE	NE	NE	NE	0.3179
Rv0650	-	747040	747948	909	NE	NE	NE	NE	0.3282
Rv0651	rplJ	748279	748815	537	NE	n/a	n/a	short	n/a		***
Rv0652	rplL	748852	749244	393	n/a	n/a	n/a	short	n/a		***
Rv0653c	-	749237	749932	696	NE	NE	NE	NE	0.559
Rv0654	-	750003	751508	1506	NE	NE	NE	NE	0.9887
Rv0655	mkl	751520	752599	1080	NE	NE	NE	NE	0.8249
Rv0656c	-	752987	753370	384	n/a	n/a	n/a	NE	0.8976
Rv0657c	-	753465	753620	156	n/a	n/a	n/a	NE	0.8341
Rv0658c	-	753696	754412	717	D	D	NE	D	0.2935	***
Rv0659c	-	754688	754996	309	n/a	n/a	n/a	NE	0.9024
Rv0660c	-	754983	755228	246	n/a	n/a	n/a	NE	0.9269
Rv0661c	-	755338	755775	438	n/a	n/a	n/a	NE	0.79
Rv0662c	-	755772	756140	369	n/a	n/a	n/a	NE	0.7165
Rv0663	atsD	756140	758503	2364	D	NE	NE	D	0.2839	***
Rv0664	-	758535	758807	273	n/a	n/a	n/a	NE	0.5216
Rv0665	-	758804	759142	339	n/a	n/a	n/a	NE	0.2397
Rv0666	-	759139	759312	174	n/a	n/a	n/a	short	n/a		***
Rv0667	rpoB	759810	763328	3519	NE	D	D	D	0		***
Rv0668	rpoC	763373	767323	3951	NE	E	E	E	0		***
Rv0669c	-	767687	769600	1914	NE	NE	NE	NE	0.895
Rv0670	end	769795	770553	759	NE	NE	NE	NE	0.7236
Rv0671	lpqP	770585	771427	843	NE	NE	NE	NE	0.8148
Rv0672	fadE8	771487	773115	1629	NE	NE	NE	NE	0.2042
Rv0673	echA4	773126	774064	939	NE	NE	NE	NE	0.3882
Rv0674	-	774067	774789	723	NE	NE	NE	NE	0.0088		***
Rv0675	echA5	774786	775577	792	NE	NE	NE	NE	0.0618		***
Rv0676c	mmpL5	775589	778483	2895	NE	NE	NE	NE	0.9594
Rv0677c	mmpS5	778480	778908	429	n/a	n/a	n/a	NE	0.7983
Rv0678	-	778993	779490	498	NE	n/a	n/a	NE	0.9779
Rv0679c	-	779546	780043	498	NE	n/a	n/a	NE	0.3513
Rv0680c	-	780045	780419	375	n/a	n/a	n/a	NE	0.8447
Rv0681	-	780724	781314	591	NE	NE	n/a	NE	0.8628
Rv0682	rpsL	781563	781937	375	n/a	n/a	n/a	E	0.0066		***
Rv0683	rpsG	781937	782407	471	NE	n/a	n/a	short	n/a		***
Rv0684	fusA1	782488	784593	2106	E	E	E	E	0		***
Rv0685	tuf	784824	786014	1191	NE	NE	E	E	0.2289		***
Rv0686	-	786152	786949	798	NE	NE	NE	NE	0.8963
Rv0687	fabG	787102	787929	828	NE	NE	NE	NE	0.2158
Rv0688	-	787943	789163	1221	NE	NE	NE	NE	0.343
Rv0689c	-	789160	789414	255	n/a	n/a	n/a	NE	0.7934
Rv0690c	-	790027	791076	1050	NE	NE	NE	NE	0.7532
Rv0691c	-	791073	791669	597	NE	NE	n/a	NE	0.7369
Rv0692	-	791834	792163	330	n/a	n/a	n/a	NE	0.0389
Rv0693	pqqE	792160	793335	1176	NE	NE	NE	NE	0.1725
Rv0694	lldD1	793338	794528	1191	NE	D	D	D	0.0025	***
Rv0695	-	794718	795473	756	NE	NE	NE	NE	0.123
Rv0696	-	795522	796934	1413	NE	D	D	D	0.0037	***
Rv0697	-	796936	798375	1440	D	D	E	D	0		***
Rv0698	-	798836	799447	612	NE	NE	n/a	NE	0.0266
Rv0699	-	799632	799853	222	n/a	n/a	n/a	short	n/a
Rv0700	rpsJ	800490	800795	306	n/a	n/a	n/a	short	0.0088		***
Rv0701	rplC	800812	801465	654	E	E	n/a	E	0		***
Rv0702	rplD	801465	802136	672	E	E	E	E	0.0005		***
Rv0703	rplW	802136	802438	303	n/a	n/a	n/a	short	n/a		***
Rv0704	rplB	802531	803373	843	E	E	E	E	0		***
Rv0705	rpsS	803414	803695	282	n/a	n/a	n/a	short	n/a		***
Rv0706	rplV	803692	804285	594	NE	NE	n/a	short	0.0066		***
Rv0707	rpsC	804285	805109	825	E	E	E	E	0		***
Rv0708	rplP	805113	805529	417	n/a	n/a	n/a	E	0.0009		***
Rv0709	rpmC	805529	805762	234	n/a	n/a	n/a	short	n/a		***
Rv0710	rpsQ	805759	806169	411	n/a	n/a	n/a	E	0.2289		***
Rv0711	atsA	806338	808701	2364	NE	NE	NE	NE	0.6277
Rv0712	-	808749	809648	900	D	NE	NE	D	0.0306	***
Rv0713	-	809949	810890	942	NE	NE	NE	NE	0.9678
Rv0714	rplN	811376	811744	369	n/a	n/a	n/a	short	n/a		***
Rv0715	rplX	811745	812062	318	n/a	n/a	n/a	short	n/a		***
Rv0716	rplE	812062	812625	564	NE	NE	n/a	short	n/a		***
Rv0717	rpsN	812630	812815	186	n/a	n/a	n/a	short	n/a
Rv0718	rpsH	812979	813377	399	n/a	n/a	n/a	E	0.0009		***
Rv0719	rplF	813401	813940	540	E	n/a	n/a	E	0		***
Rv0720	rplR	813943	814311	369	n/a	n/a	n/a	short	n/a		***
Rv0721	rpsE	814331	814993	663	E	E	n/a	E	0		***
Rv0722	rpmD	814996	815193	198	n/a	n/a	n/a	short	n/a		***
Rv0723	rplO	815193	815633	441	n/a	n/a	n/a	short	0.1074
Rv0724	sppA	815666	817537	1872	NE	NE	NE	NE	0.346
Rv0724A	-	817534	817869	336	n/a	n/a	n/a	NE	0.587
Rv0725c	-	817542	818447	906	NE	NE	NE	NE	0.0706
Rv0726c	-	818540	819643	1104	NE	NE	NE	NE	0.9434
Rv0727c	fucA	819846	820502	657	NE	NE	n/a	NE	0.8081
Rv0728c	serA2	820499	821479	981	NE	NE	NE	NE	0.1727
Rv0729	xylB	821510	822856	1347	NE	NE	NE	NE	0.7914
Rv0730	-	822869	823597	729	NE	NE	NE	NE	0.7231
Rv0731c	-	823686	824642	957	NE	NE	NE	NE	0.9512
Rv0732	secY	824803	826128	1326	E	E	E	E	0		***
Rv0733	adk	826125	826670	546	NE	n/a	n/a	NE	0.2224
Rv0734	mapA	826673	827473	801	NE	NE	NE	NE	0.3388
Rv0735	sigL	827546	828079	534	NE	n/a	n/a	NE	0.9416
Rv0736	-	828143	828895	753	NE	NE	NE	NE	0.0452		***
Rv0737	-	829210	829707	498	NE	n/a	n/a	NE	0.8878
Rv0738	-	830065	830613	549	NE	n/a	n/a	NE	0.7361
Rv0739	-	830858	831664	807	NE	NE	NE	NE	0.9936
Rv0740	-	831779	832306	528	NE	n/a	n/a	NE	0.6592
Rv0741	-	832537	832851	315	n/a	n/a	n/a	short	0.9209
Rv0742	PE_PGRS8	832984	833511	528	NE	n/a	n/a	NE	0.9306
Rv0743c	-	833889	834446	558	NE	n/a	n/a	NE	0.9888
Rv0744c	-	834443	834949	507	NE	n/a	n/a	NE	0.0728		***
Rv0745	-	835157	835684	528	NE	n/a	n/a	NE	0.6567
Rv0746	PE_PGRS9	835704	838055	2352	NE	NE	NE	NE	0.0603
Rv0747	PE_PGRS10	838454	840859	2406	NE	NE	NE	NE	0.5086
Rv0748	-	840950	841207	258	n/a	n/a	n/a	NE	0.7752
Rv0749	-	841231	841659	429	n/a	n/a	n/a	NE	0.4908
Rv0749A	-	841740	841877	138	n/a	n/a	n/a	NE	0.4488
Rv0750	-	842036	842281	246	n/a	n/a	n/a	NE	0.3834
Rv0751c	mmsB	842350	843234	885	NE	NE	NE	NE	0.3057
Rv0752c	fadE9	843245	844417	1173	NE	NE	NE	NE	0.2296
Rv0753c	mmsA	844424	845956	1533	NE	NE	NE	NE	0.15
Rv0754	PE_PGRS11	846162	847916	1755	D	D	D	D	0.4763	***
Rv0755A	-	850345	850530	186	n/a	n/a	n/a	NE	0.9971
Rv0755c	PPE12	848106	850043	1938	D	D	D	D	0.0011		***
Rv0756c	-	850744	851469	726	NE	NE	NE	NE	0.8552
Rv0757	phoP	851611	852354	744	NE	NE	NE	NE	0.0393
Rv0758	phoR	852399	853856	1458	NE	NE	NE	NE	0.0047
Rv0759c	-	853828	854160	333	n/a	n/a	n/a	NE	0.9143
Rv0760c	-	854270	854689	420	n/a	n/a	n/a	NE	0.8876
Rv0761c	adhB	854702	855829	1128	NE	NE	NE	NE	0.8917
Rv0762c	-	855928	856473	546	NE	n/a	n/a	NE	0.6681
Rv0763c	-	856476	856682	207	n/a	n/a	n/a	short	0.2533
Rv0764c	cyp51	856685	858040	1356	NE	NE	NE	NE	0.1293
Rv0765c	-	858040	858867	828	NE	NE	NE	NE	0.28
Rv0766c	cyp123	858867	860075	1209	NE	NE	NE	NE	0.2684
Rv0767c	-	860072	860713	642	NE	NE	n/a	NE	0.0793
Rv0768	aldA	860915	862384	1470	NE	NE	D	D	0.0448	***
Rv0769	-	862415	863161	747	NE	NE	NE	NE	0.1895
Rv0770	-	863259	864146	888	NE	NE	NE	NE	0.413
Rv0771	-	864143	864577	435	n/a	n/a	n/a	NE	0.2016
Rv0772	purD	864589	865857	1269	E	E	E	E	0		***
Rv0773c	ggtA	865854	867392	1539	NE	NE	D	D	0.0023	***
Rv0774c	-	867443	868354	912	NE	NE	NE	NE	0.363
Rv0775	-	868410	869033	624	NE	NE	n/a	NE	0.846
Rv0776c	-	868987	869766	780	NE	NE	NE	NE	0.7485
Rv0777	purB	870011	871429	1419	NE	E	E	E	0	***
Rv0778	cyp126	871434	872678	1245	NE	NE	NE	NE	0.3514
Rv0779c	-	872675	873295	621	NE	NE	n/a	NE	0.0289
Rv0780	hemH	873346	874239	894	E	E	E	E	0		***
Rv0781	ptrBa	874236	874946	711	D	E	E	D	0.0091		***
Rv0782	ptrBb	874735	876393	1659	D	D	D	D	0.0002	***
Rv0783c	emrB	876821	878443	1623	NE	NE	NE	NE	0.0403
Rv0784	-	878641	879327	687	NE	NE	NE	NE	0.0073
Rv0785	-	879343	881043	1701	D	D	D	D	0.1051	***
Rv0786c	-	881078	881467	390	n/a	n/a	n/a	NE	0.3957
Rv0787	-	881462	882421	960	NE	NE	NE	NE	0.8265
Rv0787A	-	882527	882766	240	n/a	n/a	n/a	short	n/a
Rv0788	purQ	882763	883437	675	E	E	E	E	0.0001		***
Rv0789c	-	883454	884053	600	NE	NE	n/a	NE	0.3453
Rv0790c	-	884075	884803	729	NE	NE	NE	NE	0.8139
Rv0791c	-	884800	885843	1044	NE	NE	NE	NE	0.4402
Rv0792c	-	885840	886649	810	NE	NE	NE	NE	0.6885
Rv0793	-	886722	887027	306	n/a	n/a	n/a	NE	0.4175
Rv0794c	-	887140	888639	1500	NE	D	D	D	0.1683	***
Rv0795	-	889075	889401	327	n/a	n/a	n/a	NE	0.732
Rv0796	-	889398	890336	939	NE	NE	NE	NE	0.7893
Rv0797	-	890391	891485	1095	NE	NE	NE	NE	0.4851
Rv0798c	cfp29	891475	892272	798	NE	NE	NE	NE	0.1895		***
Rv0799c	-	892269	893276	1008	NE	NE	NE	NE	0.3388
Rv0800	pepC	893321	894622	1302	NE	NE	NE	NE	0.2417
Rv0801	-	894634	894981	348	n/a	n/a	n/a	short	0.7965
Rv0802c	-	894975	895631	657	D	NE	n/a	NE	0.0261
Rv0803	purL	895823	898087	2265	E	E	E	E	0		***
Rv0804	-	898084	898713	630	NE	NE	n/a	NE	0.5311
Rv0805	-	898834	899790	957	NE	NE	NE	NE	0.1647
Rv0806c	cpsY	899735	901333	1599	D	NE	NE	D	0.4446	***
Rv0807	-	901638	902027	390	n/a	n/a	n/a	short	0.2253
Rv0808	purF	902114	903697	1584	E	E	E	E	0		***
Rv0809	purM	903728	904822	1095	NE	E	E	E	0.2138	***
Rv0810c	-	904908	905090	183	n/a	n/a	n/a	short	0.0325
Rv0811c	-	905237	906343	1107	E	E	E	E	0		***
Rv0812	-	906426	907295	870	E	E	E	E	0.0008	***
Rv0813c	-	907341	908021	681	NE	NE	NE	NE	0.8249
Rv0814c	sseC2	908184	908486	303	n/a	n/a	n/a	NE	0.5299
Rv0815c	cysA2	908488	909321	834	NE	NE	NE	NE	0.998
Rv0816c	thiX	909614	910036	423	n/a	n/a	n/a	NE	0.2533
Rv0817c	-	910033	910845	813	E	E	E	E	0		***
Rv0818	-	910975	911742	768	NE	NE	NE	NE	0.9641
Rv0819	-	911739	912686	948	NE	NE	NE	NE	0.9193
Rv0820	phoT	912729	913505	777	NE	NE	NE	NE	1
Rv0821c	phoY2	913561	914202	642	NE	NE	n/a	NE	0.4238
Rv0822c	-	914260	916314	2055	NE	NE	NE	NE	1
Rv0823c	-	916480	917649	1170	NE	NE	NE	NE	0.9661
Rv0824c	desA1	917737	918753	1017	D	NE	NE	D	0.0005		***
Rv0825c	-	918915	919556	642	NE	NE	n/a	NE	0.9884
Rv0826	-	919637	920692	1056	NE	NE	NE	NE	0.8749
Rv0827c	-	920744	921136	393	n/a	n/a	n/a	NE	0.2837
Rv0828c	-	921194	921616	423	n/a	n/a	n/a	NE	0.9876
Rv0829	-	921578	921868	291	n/a	n/a	n/a	NE	0.6438
Rv0830	-	921973	922878	906	NE	NE	NE	NE	0.9956
Rv0831c	-	922897	923712	816	NE	NE	NE	NE	0.9863
Rv0832	PE_PGRS12	924954	925367	414	n/a	n/a	n/a	NE	0.778
Rv0833	PE_PGRS13	925364	927613	2250	NE	NE	NE	NE	0.0123
Rv0834c	PE_PGRS14	927840	930488	2649	NE	NE	NE	NE	0.4743
Rv0835	lpqQ	930956	931600	645	NE	NE	n/a	NE	0.9016
Rv0836c	-	932282	932935	654	NE	NE	n/a	NE	0.9575
Rv0837c	-	933006	934034	1029	NE	NE	NE	NE	0.8193
Rv0838	lpqR	934723	935493	771	NE	NE	NE	NE	0.3842
Rv0839	-	935580	936392	813	NE	NE	NE	NE	0.6816
Rv0840c	pip	936460	937320	861	NE	NE	NE	NE	0.9544
Rv0841	-	937596	937838	243	n/a	n/a	n/a	NE	0.2982
Rv0842	-	938115	939407	1293	NE	NE	NE	NE	0.1489
Rv0843	-	939391	940395	1005	NE	NE	NE	NE	0.4557
Rv0844c	narL	940459	941109	651	NE	NE	n/a	NE	0.8471
Rv0845	-	941193	942470	1278	NE	NE	NE	NE	0.326
Rv0846c	-	942683	944197	1515	D	D	D	D	0.0543	***
Rv0847	lpqS	944346	944738	393	n/a	n/a	n/a	NE	0.5557
Rv0848	cysK2	944941	946059	1119	NE	NE	NE	NE	0.0448
Rv0849	-	946059	947318	1260	NE	NE	NE	NE	0.6655
Rv0850	-	947315	947647	333	n/a	n/a	n/a	NE	0.2168
Rv0851c	-	947644	948471	828	NE	NE	NE	NE	0.0579
Rv0852	fadD16	948562	949398	837	NE	NE	NE	NE	0.0401
Rv0853c	pdc	949439	951121	1683	NE	NE	NE	NE	0.6977
Rv0854	-	951186	951629	444	n/a	n/a	n/a	NE	0.911
Rv0855	far	951635	952714	1080	NE	NE	NE	NE	0.4565
Rv0856	-	952828	953232	405	n/a	n/a	n/a	NE	0.6633
Rv0857	-	953260	953733	474	NE	n/a	n/a	NE	0.9919
Rv0858c	-	953730	954923	1194	NE	NE	NE	NE	0.3545
Rv0859	fadA	955080	956291	1212	NE	NE	NE	NE	0.1495
Rv0860	fadB	956296	958458	2163	NE	NE	NE	NE	0.028
Rv0861c	ercc3	958526	960154	1629	NE	NE	NE	NE	0.4556
Rv0862c	-	960345	962615	2271	NE	NE	NE	NE	0.1061
Rv0863	-	962602	962883	282	n/a	n/a	n/a	NE	0.9902
Rv0864	moaC	962893	963396	504	NE	n/a	n/a	NE	0.7705
Rv0865	mog	963393	963875	483	NE	n/a	n/a	NE	0.9261
Rv0866	moaE2	963872	964297	426	n/a	n/a	n/a	NE	0.8359
Rv0867c	rpfA	964315	965538	1224	NE	NE	NE	NE	0.7597
Rv0868c	moaD2	965986	966264	279	n/a	n/a	n/a	NE	0.9636
Rv0869c	moaA	966268	967350	1083	NE	NE	NE	NE	0.8019
Rv0870c	-	967347	967736	390	n/a	n/a	n/a	NE	0.6277
Rv0871	cspB	967901	968308	408	n/a	n/a	n/a	NE	0.9067
Rv0872c	PE_PGRS15	968427	970247	1821	NE	D	D	D	0.5363	***
Rv0873	fadE10	970508	972460	1953	NE	NE	NE	NE	0.6618
Rv0874c	-	972549	973709	1161	NE	NE	NE	NE	0.7846
Rv0875c	-	973809	974297	489	NE	n/a	n/a	NE	0.3251		***
Rv0876c	-	974294	975940	1647	NE	NE	NE	NE	0.183
Rv0877	-	976078	976866	789	NE	NE	NE	NE	0.9668
Rv0878c	PPE13	976875	978206	1332	NE	NE	NE	NE	0.9845
Rv0879c	-	978484	978759	276	n/a	n/a	n/a	NE	0.472
Rv0880	-	978937	979368	432	n/a	n/a	n/a	NE	0.9531
Rv0881	-	979365	980231	867	NE	NE	NE	NE	0.5638
Rv0882	-	980228	980512	285	n/a	n/a	n/a	short	n/a
Rv0883c	-	980509	981270	762	NE	NE	NE	NE	0.0088		***
Rv0884c	serC	981427	982557	1131	NE	E	E	E	0		***
Rv0885	-	982765	983787	1023	NE	NE	NE	NE	0.1426
Rv0886	fprB	983806	985533	1728	NE	NE	NE	NE	0.2701
Rv0887c	-	985516	985974	459	NE	n/a	n/a	NE	0.7348
Rv0888	-	987236	988708	1473	NE	NE	NE	NE	0.9977
Rv0889c	citA	988743	989864	1122	NE	NE	NE	NE	0.6474
Rv0890c	-	989951	992599	2649	NE	NE	NE	NE	0.8906
Rv0891c	-	992601	993458	858	NE	NE	NE	NE	0.9611
Rv0892	-	993856	995343	1488	D	D	D	D	0	***
Rv0893c	-	995321	996298	978	D	D	D	D	0.0068	***
Rv0894	-	996527	997708	1182	NE	NE	NE	NE	0.2652		***
Rv0895	-	997785	999302	1518	NE	NE	D	D	0.2541	***
Rv0896	gltA	999475	1000770	1296	NE	NE	NE	NE	0.6128
Rv0897c	-	1000811	1002418	1608	NE	NE	NE	NE	0.2671
Rv0898c	-	1002444	1002707	264	n/a	n/a	n/a	short	0.5528
Rv0899	ompA	1002815	1003795	981	NE	D	D	D	0.0062	***
Rv0900	-	1003808	1003960	153	n/a	n/a	n/a	NE	0.8797		***
Rv0901	-	1003960	1004487	528	NE	n/a	n/a	NE	0.7732
Rv0902c	prrB	1004504	1005844	1341	NE	NE	NE	NE	0.0223
Rv0903c	prrA	1005855	1006565	711	NE	NE	E	E	0.0234	***
Rv0904c	accD3	1006696	1008183	1488	NE	NE	NE	NE	0.16
Rv0905	echA6	1008210	1008941	732	NE	NE	NE	NE	0.24
Rv0906	-	1008947	1010065	1119	NE	NE	NE	NE	0.3928
Rv0907	-	1010139	1011738	1600	D	D	D	D	0.0029	***
Rv0908	ctpE	1011735	1014128	2394	NE	NE	NE	NE	0.0724
Rv0909	-	1014685	1014864	180	n/a	n/a	n/a	NE	0.9118
Rv0910	-	1014870	1015304	435	n/a	n/a	n/a	NE	0.6285
Rv0911	-	1015402	1016175	774	NE	NE	NE	NE	0.0462
Rv0912	-	1016240	1016689	450	n/a	n/a	n/a	NE	0.2181
Rv0913c	-	1017221	1018729	1509	D	D	D	D	0.2302	***
Rv0914c	-	1018731	1019969	1239	NE	NE	NE	NE	0.7154
Rv0915c	PPE14	1020062	1021333	1272	NE	NE	NE	NE	0.8722
Rv0916c	PE7	1021348	1021647	300	n/a	n/a	n/a	NE	0.1197
Rv0917	betP	1022091	1023872	1782	NE	NE	NE	NE	0.6669
Rv0918	-	1024215	1024691	477	NE	n/a	n/a	NE	0.4302
Rv0919	-	1024688	1025188	501	NE	n/a	n/a	NE	0.9826
Rv0920c	-	1025501	1026820	1320	NE	NE	NE	NE	0.1803
Rv0921	-	1027108	1027689	582	NE	NE	n/a	NE	0.7677
Rv0922	-	1027689	1029341	1653	NE	NE	NE	NE	0.8468
Rv0923c	-	1029517	1030581	1065	NE	NE	NE	NE	0.5551
Rv0924c	mntH	1030582	1031868	1287	NE	NE	NE	NE	0.0693
Rv0925c	-	1031900	1032637	738	NE	NE	NE	NE	0.9069
Rv0926c	-	1032714	1033790	1077	NE	NE	NE	NE	0.063
Rv0927c	-	1033844	1034635	792	NE	NE	NE	NE	0.8911
Rv0928	pstS3	1034907	1036019	1113	NE	NE	NE	NE	0.8545
Rv0929	pstC2	1036032	1037006	975	NE	NE	NE	NE	0.8703
Rv0930	pstA1	1037003	1037929	927	NE	NE	NE	NE	0.8744
Rv0931c	pknD	1037924	1039918	1995	NE	NE	NE	NE	0.9993
Rv0932c	pstS2	1039940	1041052	1113	NE	NE	NE	NE	0.6525
Rv0933	pstB	1041268	1042098	831	NE	NE	NE	NE	0.3478
Rv0934	pstS1	1042119	1043243	1125	NE	NE	NE	NE	0.3839
Rv0935	pstC1	1043303	1044319	1017	NE	NE	NE	NE	0.7649
Rv0936	pstA2	1044321	1045226	906	NE	NE	NE	NE	0.5565
Rv0937c	-	1045203	1046024	822	NE	D	D	D	0.0526	***
Rv0938	-	1046140	1048419	2280	D	D	D	D	0.0103	***
Rv0939	-	1048416	1050350	1935	D	D	D	D	0.0151	***
Rv0940c	-	1050597	1051463	867	NE	NE	NE	NE	0.1844
Rv0941c	-	1051548	1052321	774	NE	NE	NE	NE	0.9807
Rv0942	-	1052364	1052642	279	n/a	n/a	n/a	NE	0.7998
Rv0943c	-	1052700	1053740	1041	NE	NE	NE	NE	0.7197
Rv0944	-	1053769	1054245	477	NE	n/a	n/a	NE	0.1727
Rv0945	-	1054251	1055012	762	NE	NE	NE	NE	0.1083
Rv0946c	pgi	1055028	1056689	1662	NE	NE	NE	NE	0.1683		***
Rv0948c	-	1057650	1057967	318	n/a	n/a	n/a	short	0.0088
Rv0949	uvrD1	1058264	1060579	2316	D	D	D	D	0.0031		***
Rv0950c	-	1060660	1061658	999	NE	NE	NE	NE	0.6464
Rv0951	sucC	1061968	1063131	1164	E	E	E	E	0		***
Rv0952	sucD	1063144	1064055	912	E	E	E	E	0.0001		***
Rv0953c	-	1064118	1064966	849	NE	NE	NE	NE	0.4809
Rv0954	-	1065131	1066042	912	NE	NE	NE	NE	0.421
Rv0955	-	1066082	1067449	1368	NE	NE	NE	NE	0.0321		***
Rv0956	purN	1067565	1068212	648	E	E	n/a	E	0	***
Rv0957	purH	1068209	1069780	1572	E	E	E	E	0		***
Rv0958	-	1069887	1071266	1380	NE	NE	NE	NE	0.4565
Rv0959	-	1071259	1073277	2019	NE	NE	NE	NE	0.0123
Rv0960	-	1073549	1073932	384	n/a	n/a	n/a	NE	0.613
Rv0961	-	1074078	1074425	348	n/a	n/a	n/a	NE	0.7921
Rv0962c	lprP	1074444	1075118	675	NE	NE	NE	NE	0.8555
Rv0963c	-	1075301	1076101	801	NE	NE	NE	NE	0.4122
Rv0964c	-	1076200	1076682	483	NE	n/a	n/a	NE	0.6633
Rv0965c	-	1076782	1077201	420	n/a	n/a	n/a	NE	0.3029
Rv0966c	-	1077237	1077839	603	NE	NE	n/a	NE	0.5375
Rv0967	-	1077979	1078338	360	n/a	n/a	n/a	NE	0.9085
Rv0968	-	1078395	1078691	297	n/a	n/a	n/a	NE	0.4341
Rv0969	ctpV	1078747	1081059	2313	NE	NE	NE	NE	0.838
Rv0970	-	1081056	1081688	633	NE	NE	n/a	NE	0.4186
Rv0971c	echA7	1081779	1082588	810	NE	NE	NE	NE	0.4238
Rv0972c	fadE12	1082588	1083754	1167	NE	E	E	E	0	***
Rv0973c	accA2	1083751	1085754	2004	NE	NE	NE	NE	0		***
Rv0974c	accD2	1085760	1087349	1590	E	E	E	E	0	***
Rv0975c	fadE13	1087352	1088500	1149	NE	NE	NE	NE	0.5565
Rv0976c	-	1088497	1090179	1683	NE	NE	NE	NE	0.2763
Rv0977	PE_PGRS16	1090377	1093148	2772	NE	NE	NE	NE	0.9971
Rv0978c	PE_PGRS17	1093365	1094360	996	NE	NE	NE	NE	0.8547
Rv0979A	rpmF	1094890	1095063	174	n/a	n/a	n/a	short	0.5881
Rv0979c	-	1094674	1094868	195	n/a	n/a	n/a	short	n/a
Rv0980c	PE_PGRS18	1095082	1096455	1374	NE	NE	NE	NE	0.9732
Rv0981	mprA	1096820	1097512	693	NE	NE	NE	NE	0.9822
Rv0982	mprB	1097512	1099026	1515	D	D	D	D	0.1489		***
Rv0983	pepD	1099070	1100464	1395	NE	NE	NE	NE	0.5045
Rv0984	moaB2	1100464	1101009	546	NE	n/a	n/a	NE	0.6633
Rv0985c	mscL	1101029	1101484	456	NE	n/a	n/a	NE	0.8944
Rv0986	-	1101807	1102553	747	D	NE	D	D	0.0592	***
Rv0987	-	1102546	1105113	2568	D	D	D	D	0.0137	***
Rv0988	-	1105120	1106280	1161	D	D	D	D	0.0043	***
Rv0989c	grcC2	1106409	1107386	978	NE	NE	NE	NE	0.8879
Rv0990c	-	1107447	1108103	657	NE	NE	n/a	NE	0.5395
Rv0991c	-	1108176	1108508	333	n/a	n/a	n/a	NE	0.9761
Rv0992c	-	1108582	1109175	594	NE	NE	n/a	NE	0.8616
Rv0993	galU	1109276	1110196	921	E	E	E	E	0.0026		***
Rv0994	moeA1	1110273	1111553	1281	NE	NE	NE	NE	0.7371
Rv0995	rimJ	1111616	1112227	612	NE	NE	n/a	NE	0.5067
Rv0996	-	1112388	1113464	1077	NE	NE	NE	NE	0.4008
Rv0997	-	1114297	1114728	432	n/a	n/a	n/a	NE	0.6436
Rv0998	-	1114752	1115753	1002	NE	NE	NE	NE	0.5567
Rv0999	-	1115771	1116529	759	NE	NE	NE	NE	0.559
Rv1000c	-	1116535	1117152	618	NE	NE	n/a	NE	0.7624
Rv1001	arcA	1117189	1118397	1209	NE	NE	NE	NE	0.7316
Rv1002c	-	1118432	1119943	1512	E	E	E	E	0		***
Rv1003	-	1120026	1120883	858	NE	NE	NE	NE	0.032
Rv1004c	-	1120893	1122152	1260	NE	NE	NE	NE	0.512
Rv1005c	pabB	1122226	1123602	1377	E	E	D	D	0.0035		***
Rv1006	-	1123718	1125421	1704	NE	NE	NE	NE	0.9729
Rv1007c	metG	1125448	1127007	1560	E	E	E	E	0		***
Rv1008	tatD	1127093	1127887	795	NE	NE	NE	NE	0.3449
Rv1009	rpfB	1128095	1129183	1089	NE	NE	NE	NE	0.363
Rv1010	ksgA	1129156	1130109	954	D	D	E	D	0.0333	***
Rv1011	ispE	1130195	1131115	921	NE	E	E	E	0		***
Rv1012	-	1131132	1131425	294	n/a	n/a	n/a	NE	0.0603
Rv1013	pks16	1131629	1133263	1635	NE	NE	D	D	0.0063	***
Rv1014c	pth	1133337	1133912	576	E	E	n/a	E	0.0001		***
Rv1015c	rplY	1133925	1134572	648	NE	NE	n/a	NE	0.045
Rv1016c	lpqT	1134789	1135469	681	NE	NE	NE	NE	0.6567
Rv1017c	prsA	1135505	1136485	981	E	E	E	E	0.1326		***
Rv1018c	glmU	1136577	1138064	1488	E	E	E	E	0		***
Rv1019	-	1138319	1138912	594	NE	NE	n/a	NE	0.5773
Rv1020	mfd	1138971	1142675	3705	NE	NE	NE	NE	0.7384
Rv1021	-	1142675	1143652	978	NE	NE	NE	NE	0.2589
Rv1022	lpqU	1143740	1144471	732	NE	NE	NE	NE	0.1426
Rv1023	eno	1144568	1145857	1290	NE	E	E	E	0.085		***
Rv1024	-	1145862	1146548	687	E	E	E	E	0.0066		***
Rv1025	-	1146565	1147032	468	NE	n/a	n/a	short	n/a		***
Rv1026	-	1147023	1147982	960	NE	NE	NE	NE	0.0034		***
Rv1027c	kdpE	1148431	1149111	681	NE	NE	NE	NE	0.0195		***
Rv1028A	kdpF	1151924	1152016	93	n/a	n/a	n/a	NE	0.1986
Rv1028c	kdpD	1149108	1151690	2583	NE	NE	NE	NE	0.0448
Rv1029	kdpA	1152016	1153731	1716	NE	NE	NE	NE	0.7209
Rv1030	kdpB	1153728	1155857	2130	NE	NE	NE	NE	0.2138
Rv1031	kdpC	1155857	1156426	570	NE	NE	n/a	NE	0.6088
Rv1032c	trcS	1156430	1157959	1530	NE	NE	NE	NE	0.6739
Rv1033c	trcR	1157967	1158740	774	NE	NE	NE	NE	0.9955
Rv1034c	-	1158922	1159311	390	n/a	n/a	n/a	NE	0.5723
Rv1035c	-	1159379	1160065	687	NE	NE	NE	NE	0.0618
Rv1036c	-	1160099	1160437	339	n/a	n/a	n/a	NE	0.7702
Rv1037c	esxI	1160548	1160832	285	n/a	n/a	n/a	NE	0.963
Rv1038c	esxJ	1160859	1161155	297	n/a	n/a	n/a	NE	0.6853
Rv1039c	PPE15	1161301	1162476	1176	NE	NE	NE	NE	0.8305
Rv1040c	PE8	1162553	1163380	828	NE	NE	NE	NE	0.4175
Rv1041c	-	1164576	1165439	864	NE	NE	NE	NE	0.8081
Rv1042c	-	1165096	1165503	408	n/a	n/a	n/a	NE	0.3925
Rv1043c	-	1165785	1166810	1026	NE	NE	NE	NE	0.9934
Rv1044	-	1167057	1167680	624	NE	D	n/a	NE	0.0582
Rv1045	-	1167677	1168558	882	NE	NE	NE	NE	0.9725
Rv1046c	-	1168708	1169233	526	NE	n/a	n/a	NE	0.7236
Rv1047	-	1169428	1170675	1248	NE	NE	NE	NE	0.429
Rv1048c	-	1171043	1172158	1116	NE	NE	NE	NE	0.5991
Rv1049	-	1172391	1172837	447	n/a	n/a	n/a	NE	0.6178
Rv1050	-	1172886	1173791	906	NE	NE	NE	NE	0.1846
Rv1051c	-	1173950	1174705	756	NE	NE	NE	NE	0.1528
Rv1052	-	1175728	1176117	390	n/a	n/a	n/a	NE	0.5331
Rv1053c	-	1176016	1176291	276	n/a	n/a	n/a	NE	0.1152
Rv1054	-	1176933	1177247	315	n/a	n/a	n/a	NE	0.6841
Rv1055	-	1177244	1177378	135	n/a	n/a	n/a	NE	0.5723
Rv1056	-	1177633	1178397	765	NE	NE	NE	NE	0.9236
Rv1057	-	1179401	1180582	1182	NE	NE	NE	NE	0.9828
Rv1058	fadD14	1180689	1182320	1632	NE	NE	NE	NE	0.5103
Rv1059	-	1182396	1183460	1065	NE	NE	NE	NE	0.0743
Rv1060	-	1183513	1183986	474	NE	n/a	n/a	NE	0.0856
Rv1061	-	1184020	1184883	864	NE	NE	NE	NE	0.6681
Rv1062	-	1184888	1185745	858	NE	NE	NE	NE	0.3282
Rv1063c	-	1185746	1186828	1083	NE	NE	NE	NE	0.2138
Rv1064c	lpqV	1186909	1187328	420	n/a	n/a	n/a	NE	0.4034
Rv1065	-	1187440	1188006	567	NE	NE	n/a	NE	0.9071
Rv1066	-	1188003	1188398	396	n/a	n/a	n/a	NE	0.5657
Rv1067c	PE_PGRS19	1188426	1190429	2004	NE	NE	NE	NE	0.095
Rv1068c	PE_PGRS20	1190762	1192153	1392	NE	NE	NE	NE	0.3084
Rv1069c	-	1192515	1194278	1764	NE	NE	NE	NE	0.9923
Rv1070c	echA8	1194275	1195048	774	NE	NE	NE	NE	0.4302
Rv1071c	echA9	1195060	1196097	1038	NE	NE	NE	NE	0.5567
Rv1072	-	1196284	1197120	837	NE	NE	NE	NE	0.7271
Rv1073	-	1197236	1198087	852	NE	NE	NE	NE	0.8879
Rv1074c	fadA3	1198161	1199378	1218	NE	NE	NE	NE	0.9641
Rv1075c	-	1199431	1200375	945	NE	NE	NE	NE	0.7761
Rv1076	lipU	1200772	1201665	894	D	D	NE	D	0.1533	***
Rv1077	cbs	1201722	1203116	1395	NE	NE	NE	NE	0.9707
Rv1078	pra	1203318	1204040	723	NE	NE	NE	NE	0.1205
Rv1079	metB	1204072	1205238	1167	NE	D	D	D	0.0229	***
Rv1080c	greA	1205309	1205803	495	NE	n/a	n/a	NE	0.6088
Rv1081c	-	1205989	1206423	435	n/a	n/a	n/a	NE	0.3029
Rv1082	mca	1206525	1207391	867	NE	NE	NE	NE	0.8628
Rv1083	-	1207388	1207654	267	n/a	n/a	n/a	NE	0.5607
Rv1084	-	1207641	1209662	2022	NE	NE	NE	NE	0.1256
Rv1085c	-	1209761	1210489	729	NE	NE	NE	NE	0.246
Rv1086	-	1210600	1211388	789	NE	NE	NE	NE	0.6622
Rv1087	PE_PGRS21	1211565	1213868	2304	NE	NE	NE	NE	0.6923
Rv1087A	-	1214045	1214365	321	n/a	n/a	n/a	NE	0.7735
Rv1088	PE9	1214518	1214952	435	n/a	n/a	n/a	NE	0.5064
Rv1089	PE10	1214774	1215136	363	n/a	n/a	n/a	short	n/a
Rv1089A	celA2a	1215522	1215626	105	n/a	n/a	n/a	NE	0.9715
Rv1090	celA2b	1215604	1216059	456	NE	n/a	n/a	NE	0.9403
Rv1091	PE_PGRS22	1216474	1219035	2562	NE	NE	NE	NE	0.0498
Rv1092c	coaA	1219253	1220191	939	E	E	E	E	0.0306		***
Rv1093	glyA	1220579	1221859	1281	NE	NE	E	E	0	***
Rv1094	desA2	1221964	1222791	828	E	E	E	E	0		***
Rv1095	phoH2	1223002	1224303	1302	NE	NE	NE	NE	0.596
Rv1096	-	1224390	1225265	876	NE	NE	NE	NE	0.7089
Rv1097c	-	1225268	1226149	882	NE	NE	NE	NE	0.0324
Rv1098c	fumC	1226146	1227570	1425	NE	NE	E	E	0		***
Rv1099c	glpX	1227601	1228587	987	NE	NE	NE	NE	0.6864
Rv1100	-	1228688	1229389	702	NE	NE	NE	NE	0.8847
Rv1101c	-	1229396	1230553	1158	NE	NE	NE	NE	0.8276
Rv1102c	-	1230665	1230976	312	n/a	n/a	n/a	NE	0.9717
Rv1103c	-	1230976	1231296	321	n/a	n/a	n/a	NE	0.9878
Rv1104	-	1231306	1231995	690	NE	NE	NE	NE	0.9022
Rv1105	-	1232316	1232831	516	NE	n/a	n/a	NE	0.8321
Rv1106c	-	1232849	1233961	1113	NE	NE	NE	NE	0.9851
Rv1107c	xseB	1233971	1234228	258	n/a	n/a	n/a	NE	0.6205
Rv1108c	xseA	1234218	1235465	1248	NE	NE	NE	NE	0.7028
Rv1109c	-	1235462	1236100	639	NE	NE	n/a	NE	0.7254
Rv1110	ispH	1236190	1237197	1008	E	E	E	E	0	***
Rv1111c	-	1237214	1238197	984	NE	NE	NE	NE	0.1352
Rv1112	-	1238260	1239333	1074	NE	NE	NE	NE	0.2232
Rv1113	-	1239421	1239618	198	n/a	n/a	n/a	NE	0.719
Rv1114	-	1239615	1239989	375	n/a	n/a	n/a	NE	0.2253
Rv1115	-	1240192	1240890	699	NE	NE	NE	NE	0.3132
Rv1116	-	1241008	1241193	186	n/a	n/a	n/a	NE	0.8524
Rv1116A	-	1241120	1241395	276	n/a	n/a	n/a	NE	0.0856
Rv1117	-	1241638	1241961	324	n/a	n/a	n/a	NE	0.9573
Rv1118c	-	1241976	1242836	861	NE	NE	NE	NE	0.6922
Rv1119c	-	1242869	1243018	150	n/a	n/a	n/a	NE	0.4072
Rv1120c	-	1243015	1243509	495	NE	n/a	n/a	NE	0.1331
Rv1121	zwf1	1243712	1245112	1401	NE	D	D	D	0.0169	***
Rv1122	gnd2	1245134	1246156	1023	NE	NE	D	D	0		***
Rv1123c	bpoB	1246149	1247057	909	NE	NE	NE	NE	0.3388
Rv1124	ephC	1247132	1248082	951	NE	NE	NE	NE	0.2289
Rv1125	-	1248087	1249331	1245	E	D	D	D	0.0411	***
Rv1126c	-	1249335	1249940	606	NE	NE	n/a	NE	0.008		***
Rv1127c	ppdK	1249937	1251409	1473	NE	NE	NE	NE	0.2241
Rv1128c	-	1251622	1252977	1356	D	E	E	D	0.0004		***
Rv1129c	-	1253079	1254539	1461	NE	D	D	D	0.0008	***
Rv1130	-	1254560	1256140	1581	NE	NE	NE	NE	0.0123
Rv1131	gltA1	1256137	1257318	1182	NE	NE	D	D	0.1463	***
Rv1132	-	1257330	1259060	1731	NE	NE	D	D	0.0002	***
Rv1133c	metE	1259072	1261351	2280	E	E	E	E	0		***
Rv1134	-	1261927	1262163	237	n/a	n/a	n/a	NE	0.2861
Rv1135A	-	1264319	1264561	243	n/a	n/a	n/a	NE	0.7154
Rv1135c	PPE16	1262277	1264133	1857	NE	NE	NE	NE	0.4552
Rv1136	-	1264611	1264952	342	n/a	n/a	n/a	NE	0.4564
Rv1137c	-	1265092	1265460	369	n/a	n/a	n/a	NE	0.8277
Rv1138c	-	1265477	1266493	1017	NE	NE	NE	NE	0.5487
Rv1139c	-	1266490	1266990	501	NE	n/a	n/a	NE	0.8782
Rv1140	-	1267352	1268200	849	NE	NE	NE	NE	0.0233
Rv1141c	echA11	1268208	1269014	807	NE	NE	NE	NE	0.5911
Rv1142c	echA10	1269157	1269963	807	NE	NE	NE	NE	0.4302
Rv1143	mcr	1270067	1271149	1083	NE	NE	NE	NE	0.8042
Rv1144	-	1271161	1271913	753	NE	NE	NE	NE	0.4876
Rv1145	mmpL13a	1272428	1273339	912	NE	NE	NE	NE	0.6318
Rv1146	mmpL13b	1273360	1274772	1413	NE	NE	NE	NE	0.9996
Rv1147	-	1274905	1275555	651	NE	NE	n/a	NE	0.7153
Rv1148c	-	1276305	1277753	1449	NE	NE	NE	NE	0.6965
Rv1149	-	1277898	1278305	408	n/a	n/a	n/a	NE	0.8661
Rv1151c	-	1278909	1279622	714	NE	NE	NE	NE	0.9374
Rv1152	-	1279660	1280025	366	n/a	n/a	n/a	NE	0.6731
Rv1153c	omt	1280003	1280851	849	NE	NE	NE	NE	0.9039
Rv1154c	-	1280848	1281489	642	NE	NE	n/a	NE	0.8727
Rv1155	-	1281434	1281877	444	n/a	n/a	n/a	NE	0.8906
Rv1156	-	1282311	1282898	588	NE	NE	n/a	NE	0.6474
Rv1157c	-	1283061	1284176	1116	NE	NE	NE	NE	0.2819
Rv1158c	-	1284184	1284867	684	NE	NE	NE	NE	0.1337
Rv1159	pimE	1284997	1286292	1296	NE	NE	NE	NE	0.3485
Rv1159A	phhB	1286289	1286573	285	n/a	n/a	n/a	NE	0.0582
Rv1160	mutT2	1286600	1287025	426	n/a	n/a	n/a	NE	0.8302
Rv1161	narG	1287333	1291031	3699	NE	NE	NE	NE	0.8623
Rv1162	narH	1291070	1292746	1677	NE	NE	NE	NE	0.8409
Rv1163	narJ	1292803	1293408	606	NE	NE	n/a	NE	0.4197
Rv1164	narI	1293411	1294151	741	NE	NE	NE	NE	0.9978
Rv1165	typA	1294173	1296059	1887	NE	NE	NE	NE	0.9537
Rv1166	lpqW	1296157	1298064	1908	E	E	E	E	0		***
Rv1167c	-	1298092	1298697	606	NE	NE	n/a	NE	0.191
Rv1168c	PPE17	1298769	1299809	1041	NE	NE	NE	NE	0.7197
Rv1169c	PE11	1299827	1300129	303	n/a	n/a	n/a	NE	0.684		***
Rv1170	mshB	1300309	1301220	912	NE	NE	NE	NE	0.6474
Rv1171	-	1301312	1301752	441	n/a	n/a	n/a	NE	0.613
Rv1172c	PE12	1301760	1302686	927	NE	NE	NE	NE	0.5242
Rv1173	fbiC	1302936	1305506	2571	NE	D	NE	D	0.1866	***
Rv1174c	TB8.4	1305674	1306006	333	n/a	n/a	n/a	NE	0.9587
Rv1175c	fadH	1306207	1308231	2025	NE	NE	NE	NE	0.9328
Rv1176c	-	1308228	1308797	570	NE	NE	n/a	NE	0.646
Rv1177	fdxC	1309010	1309336	327	n/a	n/a	n/a	short	0.0088		***
Rv1178	-	1309369	1310457	1089	NE	NE	NE	NE	0.1898
Rv1179c	-	1310485	1313304	2820	NE	NE	NE	NE	0.1147
Rv1180	pks3	1313731	1315197	1467	NE	D	D	D	0.0798	***
Rv1181	pks4	1315240	1319988	4749	NE	NE	NE	NE	0.009
Rv1182	papA3	1320041	1321459	1419	NE	NE	NE	NE	0.0147		***
Rv1183	mmpL10	1321526	1324534	3009	NE	NE	D	D	0.0763	***
Rv1184c	-	1324538	1325617	1080	NE	NE	NE	NE	0.993
Rv1185c	fadD21	1325782	1327518	1737	NE	NE	NE	NE	0.4022
Rv1186c	-	1327695	1329311	1617	NE	NE	NE	NE	0.0877		***
Rv1187	rocA	1329396	1331027	1632	D	D	D	D	0.0049		***
Rv1188	-	1331027	1332016	990	D	D	D	D	0.1647		***
Rv1189	sigI	1332098	1332970	873	NE	NE	NE	NE	0.2819
Rv1190	-	1332986	1333864	879	NE	NE	NE	NE	0.4586
Rv1191	-	1333937	1334851	915	NE	NE	NE	NE	0.4409
Rv1192	-	1334933	1335760	828	NE	NE	NE	NE	0.7532
Rv1193	fadD36	1335800	1337221	1422	NE	NE	NE	NE	0.0969		***
Rv1194c	-	1337254	1338519	1266	NE	D	D	D	0.5045		***
Rv1195	PE13	1339009	1339308	300	n/a	n/a	n/a	NE	0.8996
Rv1196	PPE18	1339355	1340530	1176	NE	NE	NE	NE	0.9433
Rv1197	esxK	1340665	1340961	297	n/a	n/a	n/a	NE	0.9252
Rv1198	esxL	1341012	1341296	285	n/a	n/a	n/a	NE	0.6343
Rv1199c	-	1341364	1342611	1248	NE	NE	NE	NE	0.5086
Rv1200	-	1342948	1344225	1278	NE	NE	NE	NE	0.9563
Rv1201c	-	1344222	1345175	954	E	E	E	E	0.0001		***
Rv1202	dapE	1345266	1346330	1065	E	E	E	E	0		***
Rv1203c	-	1346327	1346911	585	NE	NE	n/a	NE	0.2819
Rv1204c	-	1346942	1348630	1689	NE	NE	NE	NE	0.7031
Rv1205	-	1348725	1349288	564	NE	n/a	n/a	NE	0.8963
Rv1206	fadD6	1349338	1351131	1794	NE	NE	NE	NE	0.8354
Rv1207	folP2	1351197	1352153	957	NE	NE	NE	NE	0.1455
Rv1208	-	1352150	1353124	975	E	E	E	E	0		***
Rv1209	-	1353163	1353531	369	n/a	n/a	n/a	NE	0.7431
Rv1210	tagA	1353528	1354142	615	NE	NE	n/a	NE	0.9211
Rv1211	-	1354249	1354476	228	n/a	n/a	n/a	short	0.7614
Rv1212c	-	1354504	1355667	1164	NE	NE	NE	NE	0.4717
Rv1213	glgC	1355842	1357056	1215	NE	NE	NE	NE	0.2122
Rv1214c	PE14	1357299	1357631	333	n/a	n/a	n/a	NE	0.5351
Rv1215c	-	1357765	1359450	1686	NE	NE	NE	NE	0.1256		***
Rv1216c	-	1359478	1360152	675	NE	NE	n/a	NE	0.8529
Rv1217c	-	1360161	1361807	1647	NE	NE	NE	NE	0.0062
Rv1218c	-	1361804	1362739	936	NE	NE	NE	NE	0.5988
Rv1219c	-	1362729	1363367	639	NE	NE	n/a	NE	0.6253
Rv1220c	-	1363509	1364156	648	NE	NE	n/a	NE	0.4777
Rv1221	sigE	1364419	1365192	774	NE	NE	NE	NE	0.0544
Rv1222	-	1365350	1365814	465	NE	n/a	n/a	NE	0.7811
Rv1223	htrA	1365881	1367467	1587	E	E	E	E	0.0025		***
Rv1224	tatB	1367469	1367864	396	n/a	n/a	n/a	short	0.0982
Rv1225c	-	1367897	1368727	831	NE	NE	NE	NE	0.8972
Rv1226c	-	1368838	1370301	1464	NE	NE	NE	NE	0.6247
Rv1227c	-	1370298	1370831	534	NE	n/a	n/a	NE	0.4899
Rv1228	lpqX	1370926	1371483	558	NE	n/a	n/a	NE	0.8969
Rv1229c	mrp	1371783	1372955	1173	E	E	E	E	0		***
Rv1230c	-	1372968	1374203	1236	NE	NE	NE	NE	0.247
Rv1231c	-	1374328	1374870	543	NE	n/a	n/a	NE	0.6567
Rv1232c	-	1374867	1376174	1308	NE	NE	NE	NE	0.97		***
Rv1233c	-	1376236	1376832	597	NE	NE	n/a	NE	0.5826
Rv1234	-	1376982	1377509	528	NE	n/a	n/a	NE	0.784
Rv1235	lpqY	1377530	1378936	1407	NE	NE	NE	NE	0.2091
Rv1236	sugA	1378933	1379856	924	NE	NE	NE	NE	0.4235
Rv1237	sugB	1379861	1380685	825	NE	NE	NE	NE	0.1726
Rv1238	sugC	1380690	1381871	1182	NE	NE	NE	NE	0.1321
Rv1239c	corA	1381948	1383048	1101	NE	NE	NE	NE	0.4842
Rv1240	mdh	1383219	1384208	990	NE	NE	NE	NE	n/a
Rv1241	-	1384284	1384544	261	n/a	n/a	n/a	short	0.7828
Rv1242	-	1384541	1384972	432	n/a	n/a	n/a	NE	0.9773
Rv1243c	PE_PGRS23	1384995	1386683	1689	NE	NE	NE	NE	0.2833
Rv1244	lpqZ	1386863	1387723	861	NE	NE	NE	NE	0.8508
Rv1245c	-	1387804	1388634	831	NE	NE	NE	NE	0.7235
Rv1246c	-	1388691	1388984	294	n/a	n/a	n/a	NE	0.9636
Rv1247c	-	1388981	1389250	270	n/a	n/a	n/a	NE	0.8192
Rv1248c	kgd	1389363	1393058	3696	E	E	E	E	0		***
Rv1249c	-	1393200	1393988	789	NE	NE	NE	NE	0.9391
Rv1250	-	1394185	1395924	1740	NE	NE	NE	NE	0.537
Rv1251c	-	1395827	1399246	3420	NE	D	D	D	0.0046	***
Rv1252c	lprE	1399302	1399910	609	NE	NE	n/a	NE	0.6772
Rv1253	deaD	1399976	1401667	1692	NE	NE	D	D	0.067	***
Rv1254	-	1401664	1402815	1152	D	D	D	D	0		***
Rv1255c	-	1402784	1403392	609	E	E	n/a	E	0.0009	***
Rv1256c	cyp130	1403392	1404609	1218	NE	NE	NE	NE	0.4449
Rv1257c	-	1404723	1406090	1368	NE	NE	NE	NE	0.095
Rv1258c	-	1406087	1407346	1260	NE	NE	NE	NE	0.5272
Rv1259	-	1407345	1408244	900	NE	NE	NE	NE	0.0188
Rv1260	-	1408246	1409364	1119	D	D	D	D	0.0006	***
Rv1261c	-	1409490	1409939	450	n/a	n/a	n/a	NE	0.0526
Rv1262c	-	1409944	1410378	435	n/a	n/a	n/a	NE	0.1616
Rv1263	amiB2	1410437	1411825	1389	NE	NE	NE	NE	0.26
Rv1264	-	1411900	1413093	1194	NE	NE	NE	NE	0.8783
Rv1265	-	1413266	1413946	681	NE	NE	NE	NE	0.0679
Rv1266c	pknH	1413966	1415846	1881	NE	NE	NE	NE	0.6418
Rv1267c	embR	1416187	1417353	1167	NE	NE	NE	NE	0.1175
Rv1268c	-	1417664	1418362	699	NE	NE	NE	NE	0.8755
Rv1269c	-	1418585	1418959	375	n/a	n/a	n/a	NE	0.1957
Rv1270c	lprA	1419020	1419754	735	NE	NE	NE	NE	0.4186
Rv1271c	-	1419967	1420308	342	n/a	n/a	n/a	NE	0.4696
Rv1272c	-	1420416	1422311	1896	NE	NE	NE	NE	0.4118
Rv1273c	-	1422308	1424056	1749	NE	NE	NE	NE	0.4717
Rv1274	lprB	1424203	1424760	558	NE	NE	n/a	short	0.6526		***
Rv1275	lprC	1424757	1425299	543	NE	n/a	n/a	NE	0.0088
Rv1276c	-	1425444	1425920	477	NE	n/a	n/a	NE	0.0913
Rv1277	-	1426170	1427423	1254	NE	NE	NE	NE	0.3074
Rv1278	-	1427420	1430047	2628	NE	NE	NE	NE	0.0327		***
Rv1279	-	1430068	1431654	1587	NE	NE	NE	NE	0.1061
Rv1280c	oppA	1431671	1433446	1776	NE	NE	NE	NE	0.2092
Rv1281c	oppD	1433439	1435277	1839	E	E	E	E	0.0006	***
Rv1282c	oppC	1435274	1436149	876	NE	NE	NE	NE	0.095
Rv1283c	oppB	1436146	1437123	978	NE	NE	NE	NE	0.2671
Rv1284	-	1437330	1437821	492	NE	n/a	n/a	NE	0.5311		***
Rv1285	cysD	1437915	1438913	999	NE	NE	E	E	0		***
Rv1286	cysN	1438913	1440757	1845	D	D	D	D	0.0089		***
Rv1287	-	1440811	1441296	486	NE	n/a	n/a	NE	0.3673
Rv1288	-	1441354	1442724	1371	NE	NE	NE	NE	0.9565
Rv1289	-	1442773	1443405	633	NE	NE	n/a	NE	0.3889
Rv1290A	-	1445064	1445378	315	n/a	n/a	n/a	NE	0.3251
Rv1290c	-	1443488	1445053	1566	NE	NE	NE	NE	0.9438
Rv1291c	-	1445505	1445840	336	n/a	n/a	n/a	NE	0.6343
Rv1292	argS	1446385	1448037	1653	E	E	E	E	0		***
Rv1293	lysA	1448034	1449377	1344	E	E	E	E	0		***
Rv1294	thrA	1449381	1450706	1326	E	E	E	E	0		***
Rv1295	thrC	1450703	1451785	1083	E	E	E	E	0		***
Rv1296	thrB	1452003	1452953	951	E	E	E	E	0		***
Rv1297	rho	1453210	1455018	1809	E	E	E	E	0		***
Rv1298	rpmE	1455169	1455411	243	n/a	n/a	n/a	NE	0.2837		***
Rv1299	prfA	1455501	1456574	1074	E	E	E	E	0		***
Rv1300	hemK	1456571	1457548	978	D	D	D	D	0.0008		***
Rv1301	-	1457564	1458217	654	NE	NE	n/a	NE	0.0602		***
Rv1302	rfe	1458301	1459515	1215	NE	E	E	E	0.0693	***
Rv1303	-	1459772	1460257	486	NE	n/a	n/a	NE	0.4417		***
Rv1304	atpB	1460250	1461002	753	E	E	E	E	0.008	***
Rv1305	atpE	1461051	1461296	246	n/a	n/a	n/a	E	0.0066		***
Rv1306	atpF	1461327	1461842	516	NE	n/a	n/a	short	n/a		***
Rv1307	atpH	1461849	1463189	1341	NE	E	E	E	0		***
Rv1308	atpA	1463234	1464883	1650	E	E	E	E	0		***
Rv1309	atpG	1464890	1465807	918	E	E	E	E	0		***
Rv1310	atpD	1465847	1467307	1461	E	E	E	E	0		***
Rv1311	atpC	1467321	1467686	366	n/a	n/a	n/a	short	n/a		***
Rv1312	-	1467694	1468137	444	n/a	n/a	n/a	NE	0.2143
Rv1313c	-	1468177	1469511	1335	NE	NE	NE	NE	0.768
Rv1314c	-	1469677	1470258	582	NE	NE	n/a	NE	0.8744
Rv1315	murA	1470327	1471583	1257	E	E	E	E	0		***
Rv1316c	ogt	1477140	1477637	498	NE	n/a	n/a	NE	0.8553
Rv1317c	alkA	1477634	1479124	1491	NE	NE	NE	NE	0.7993
Rv1318c	-	1479205	1480830	1626	NE	NE	NE	NE	0.8969
Rv1319c	-	1480900	1482507	1608	NE	NE	NE	NE	0.9241
Rv1320c	-	1482520	1484223	1704	NE	NE	NE	NE	0.5672
Rv1321	-	1484285	1484965	681	NE	NE	NE	NE	0.9463
Rv1322	-	1484988	1485284	297	n/a	n/a	n/a	NE	0.7983
Rv1322A	-	1485319	1485777	459	NE	n/a	n/a	NE	0.9304
Rv1323	fadA4	1485868	1487037	1170	NE	NE	NE	NE	0.7334
Rv1324	-	1487167	1488081	915	NE	NE	NE	NE	n/a
Rv1325c	PE_PGRS24	1488160	1489971	1812	NE	NE	NE	NE	0.158
Rv1326c	glgB	1490123	1492318	2196	E	E	E	E	0		***
Rv1327c	glgE	1492326	1494431	2106	E	E	E	E	0		***
Rv1328	glgP	1494570	1497161	2592	D	D	D	D	0.0001	***
Rv1329c	dinG	1497201	1499195	1995	NE	NE	NE	NE	0.2126
Rv1330c	-	1499219	1500565	1347	NE	NE	NE	NE	0.3128
Rv1331	clpS	1500667	1500972	306	n/a	n/a	n/a	NE	0.5351
Rv1332	-	1500932	1501588	657	NE	NE	n/a	NE	0.2837
Rv1333	-	1501605	1502639	1035	NE	NE	NE	NE	0.1107
Rv1334	-	1502647	1503087	441	n/a	n/a	n/a	NE	0.9022
Rv1335	-	1503109	1503390	282	n/a	n/a	n/a	NE	0.9863
Rv1336	cysM	1503400	1504371	972	NE	NE	NE	NE	0.9861
Rv1337	-	1504362	1505084	723	NE	NE	NE	NE	0.9238
Rv1338	murI	1505081	1505896	816	E	E	E	E	0.3472	***
Rv1339	-	1505923	1506744	822	D	D	E	D	0.0002		***
Rv1340	rph	1506761	1507540	780	NE	NE	NE	NE	0.1516
Rv1341	-	1507579	1508193	615	NE	NE	n/a	NE	0.0618
Rv1342c	-	1508190	1508552	363	n/a	n/a	n/a	NE	0.7257		***
Rv1343c	lprD	1508549	1508929	381	n/a	n/a	n/a	NE	0.0679
Rv1344	-	1508974	1509294	321	n/a	n/a	n/a	NE	0.6253
Rv1345	fadD33	1509287	1510852	1566	NE	NE	NE	NE	0.6965
Rv1346	fadE14	1510852	1512012	1161	NE	NE	NE	NE	0.1726
Rv1347c	-	1511979	1512611	633	D	E	n/a	E	0.0091		***
Rv1348	-	1513053	1515632	2580	D	D	D	D	0.0001		***
Rv1349	-	1515629	1517368	1740	NE	NE	NE	NE	0.0011		***
Rv1350	fabG	1517497	1518240	744	NE	NE	NE	NE	0.0793		***
Rv1351	-	1518237	1518566	330	n/a	n/a	n/a	NE	0.2939
Rv1352	-	1518769	1519140	372	n/a	n/a	n/a	NE	0.8008
Rv1353c	-	1519206	1519991	786	NE	NE	NE	NE	0.1107
Rv1354c	-	1520011	1521882	1872	D	D	D	D	0.0004	***
Rv1355c	moeY	1521891	1524038	2148	D	D	D	D	0.0262	***
Rv1356c	-	1524035	1524826	792	NE	NE	NE	NE	0.0767
Rv1357c	-	1525299	1526222	924	NE	NE	NE	NE	0.6304
Rv1358	-	1526618	1530097	3480	NE	NE	NE	NE	0.2685
Rv1359	-	1530179	1530931	753	NE	D	NE	D	0.0684	***
Rv1360	-	1531354	1532376	1023	NE	NE	NE	NE	0.8856
Rv1361c	PPE19	1532449	1533639	1191	NE	NE	NE	NE	0.6066
Rv1362c	-	1533954	1534616	663	NE	NE	n/a	NE	0.7485
Rv1363c	-	1534613	1535398	786	NE	NE	NE	NE	0.4513
Rv1364c	-	1535689	1537650	1962	NE	NE	NE	NE	0.4956
Rv1365c	rsfA	1537789	1538175	387	n/a	n/a	n/a	NE	0.774
Rv1366	-	1538396	1539217	822	NE	NE	NE	NE	0.2241
Rv1367c	-	1539518	1540651	1134	NE	NE	NE	NE	0.6463
Rv1368	lprF	1541026	1541811	786	NE	NE	NE	NE	0.9448
Rv1369c	-	1542000	1542884	885	NE	NE	NE	NE	0.8193
Rv1370c	-	1542935	1543261	327	n/a	n/a	n/a	NE	0.6178
Rv1371	-	1543365	1544834	1470	NE	NE	NE	NE	0.1164
Rv1372	-	1544831	1546012	1182	NE	NE	NE	NE	0.0554
Rv1373	-	1546018	1546998	981	NE	NE	NE	NE	0.9487
Rv1374c	-	1547078	1547536	459	NE	n/a	n/a	NE	0.9895
Rv1375	-	1547838	1549157	1320	NE	NE	NE	NE	0.7833
Rv1376	-	1549154	1550647	1494	NE	NE	NE	NE	0.6247
Rv1377c	-	1550585	1551223	639	NE	NE	n/a	NE	0.2589
Rv1378c	-	1551234	1552661	1428	NE	NE	NE	NE	0.7189
Rv1379	pyrR	1552660	1553241	582	NE	NE	n/a	NE	0.0233
Rv1380	pyrB	1553238	1554197	960	NE	E	E	E	0		***
Rv1381	pyrC	1554194	1555486	1293	NE	NE	NE	NE	0.0005		***
Rv1382	-	1555483	1555980	498	NE	n/a	n/a	short	n/a		***
Rv1383	carA	1555977	1557107	1131	NE	NE	NE	NE	0.0001		***
Rv1384	carB	1557107	1560454	3348	E	E	E	E	0	***
Rv1385	pyrF	1560451	1561275	825	NE	NE	NE	NE	0.1997
Rv1386	PE15	1561470	1561778	309	n/a	n/a	n/a	NE	0.937
Rv1387	PPE20	1561775	1563394	1620	NE	NE	NE	NE	0.9905
Rv1388	mihF	1563700	1564272	573	NE	NE	n/a	short	0.1316		***
Rv1389	gmk	1564407	1565033	627	NE	NE	n/a	NE	0.0183		***
Rv1390	rpoZ	1565099	1565431	333	n/a	n/a	n/a	short	0.0066		***
Rv1391	dfp	1565447	1566703	1257	E	E	E	E	0.0013		***
Rv1392	metK	1566831	1568042	1212	E	E	E	E	0		***
Rv1393c	-	1568115	1569593	1479	NE	NE	NE	NE	0.9588
Rv1394c	cyp132	1569590	1570975	1386	NE	NE	NE	NE	0.8957
Rv1395	-	1571053	1572087	1035	NE	NE	NE	NE	0.7271
Rv1396c	PE_PGRS25	1572133	1573863	1731	NE	NE	NE	NE	0.2967
Rv1397c	-	1574118	1574519	402	n/a	n/a	n/a	NE	0.791
Rv1398c	-	1574516	1574773	258	n/a	n/a	n/a	NE	0.4277
Rv1399c	lipH	1574856	1575815	960	NE	NE	NE	NE	0.2073
Rv1400c	lipI	1575840	1576802	963	NE	NE	NE	NE	0.1903
Rv1401	-	1576936	1577538	603	NE	NE	n/a	NE	0.0034
Rv1402	priA	1577619	1579586	1968	NE	D	E	D	0	***
Rv1403c	-	1579604	1580428	825	NE	NE	NE	NE	0.9003
Rv1404	-	1580597	1581079	483	NE	n/a	n/a	NE	0.1727
Rv1405c	-	1581151	1581975	825	NE	NE	NE	NE	0.9877
Rv1406	fmt	1582172	1583110	939	E	E	E	E	0.0034		***
Rv1407	fmu	1583107	1584480	1374	NE	NE	NE	NE	0.019
Rv1408	rpe	1584505	1585203	699	E	E	E	E	0.0001	***
Rv1409	ribG	1585200	1586219	1020	NE	NE	NE	NE	0		***
Rv1410c	-	1586216	1587772	1557	NE	NE	NE	NE	0.8982
Rv1411c	lprG	1587778	1588488	711	NE	NE	NE	NE	0.7127
Rv1412	ribC	1588573	1589178	606	NE	NE	n/a	short	0.0939
Rv1413	-	1589392	1589907	516	NE	n/a	n/a	NE	0.9653
Rv1414	-	1589897	1590298	402	n/a	n/a	n/a	NE	0.9209
Rv1415	ribA2	1590403	1591680	1278	NE	E	E	E	0		***
Rv1416	ribH	1591695	1592159	465	NE	n/a	n/a	short	n/a		***
Rv1417	-	1592156	1592620	465	NE	n/a	n/a	NE	0.1745
Rv1418	lprH	1592645	1593331	687	NE	NE	NE	NE	0.4713
Rv1419	-	1593511	1593984	474	NE	n/a	n/a	NE	0.4717
Rv1420	uvrC	1594048	1595988	1941	D	NE	NE	D	0.0213		***
Rv1421	-	1595985	1596890	906	D	D	D	D	0.0005	***
Rv1422	-	1596887	1597915	1029	NE	NE	NE	NE	0.4568
Rv1423	whiA	1597912	1598889	978	NE	NE	NE	NE	0.0195
Rv1424c	-	1598899	1599660	762	NE	NE	NE	NE	0.2241
Rv1425	-	1599664	1601043	1380	NE	NE	NE	NE	0.922
Rv1426c	lipO	1601065	1602327	1263	NE	NE	D	D	0.0006	***
Rv1427c	fadD12	1602327	1603934	1608	NE	NE	NE	NE	0.4475
Rv1428c	-	1603938	1604765	828	NE	NE	NE	NE	0.7594
Rv1429	-	1604884	1606152	1269	NE	NE	NE	NE	0.4653
Rv1430	PE16	1606392	1607978	1587	NE	NE	NE	NE	0.0378
Rv1431	-	1608089	1609858	1770	NE	NE	NE	NE	0.2701
Rv1432	-	1609855	1611276	1422	NE	NE	NE	NE	0.1151
Rv1433	-	1611440	1612255	816	NE	NE	NE	NE	0.9049
Rv1434	-	1612262	1612399	138	n/a	n/a	n/a	NE	0.7794
Rv1435c	-	1612348	1612956	609	NE	NE	n/a	NE	0.3397
Rv1436	gap	1613313	1614332	1020	E	E	E	E	0		***
Rv1437	pgk	1614335	1615573	1239	E	E	E	E	0		***
Rv1438	tpiA	1615570	1616355	786	E	E	E	E	0		***
Rv1439c	-	1616967	1617392	426	n/a	n/a	n/a	NE	0.6691
Rv1440	secG	1617843	1618076	234	n/a	n/a	n/a	short	0.9257
Rv1441c	PE_PGRS26	1618215	1619690	1476	NE	NE	NE	NE	0.6483
Rv1442	bisC	1619797	1622097	2301	NE	NE	NE	NE	0.177
Rv1443c	-	1622213	1622698	486	NE	n/a	n/a	NE	0.2533
Rv1444c	-	1623293	1623703	411	n/a	n/a	n/a	NE	0.3797
Rv1445c	devB	1623720	1624463	744	NE	NE	NE	NE	0.0009
Rv1446c	opcA	1624460	1625371	912	NE	D	D	D	0.0091		***
Rv1447c	zwf2	1625424	1626968	1545	NE	NE	NE	NE	0.1683
Rv1448c	tal	1626965	1628086	1122	NE	NE	NE	NE	0.2719		***
Rv1449c	tkt	1628103	1630205	2103	NE	E	E	E	0		***
Rv1450c	PE_PGRS27	1630644	1634633	3990	NE	NE	NE	NE	0.0945
Rv1451	ctaB	1635035	1635961	927	E	E	E	E	0	***
Rv1452c	PE_PGRS28	1636010	1638235	2226	NE	NE	NE	NE	0.6653
Rv1453	-	1638387	1639652	1266	NE	NE	NE	NE	0.9976
Rv1454c	qor	1639680	1640666	987	NE	NE	NE	NE	0.9069
Rv1455	-	1640686	1641549	864	NE	NE	NE	NE	0.9877
Rv1456c	-	1641499	1642431	933	NE	NE	D	D	0.0146		***
Rv1457c	-	1642543	1643328	786	NE	NE	NE	NE	0.0723		***
Rv1458c	-	1643325	1644266	942	NE	NE	NE	NE	0.4033
Rv1459c	-	1644369	1646144	1776	E	D	D	D	0.0885		***
Rv1460	-	1646192	1646998	807	NE	NE	NE	NE	0.7624
Rv1461	-	1646995	1649535	2541	D	D	E	D	0		***
Rv1462	-	1649532	1650725	1194	E	E	E	E	0		***
Rv1463	-	1650722	1651522	801	NE	E	E	E	0.0001		***
Rv1464	csd	1651524	1652777	1254	NE	NE	NE	NE	0.0546		***
Rv1465	-	1652774	1653262	489	NE	n/a	n/a	NE	0.0913		***
Rv1466	-	1653237	1653584	348	n/a	n/a	n/a	short	n/a		***
Rv1467c	fadE15	1653679	1655508	1830	NE	NE	NE	NE	0.7411
Rv1468c	PE_PGRS29	1655615	1656727	1113	NE	NE	NE	NE	0.4122
Rv1469	ctpD	1656969	1658942	1974	NE	NE	NE	NE	0.2968
Rv1470	trxA	1658986	1659360	375	n/a	n/a	n/a	NE	0.951
Rv1471	trxB1	1659376	1659747	372	n/a	n/a	n/a	NE	0.7315
Rv1472	echA12	1659769	1660626	858	NE	NE	NE	NE	0.9643
Rv1473	-	1660662	1662290	1629	NE	NE	NE	NE	0.2126
Rv1473A	-	1662387	1662578	192	n/a	n/a	n/a	NE	0.3361
Rv1474c	-	1662647	1663210	564	NE	NE	n/a	NE	0.4116
Rv1475c	acn	1663221	1666052	2832	E	E	E	E	0		***
Rv1476	-	1666210	1666770	561	NE	NE	n/a	short	0.0088		***
Rv1477	-	1666996	1668414	1419	NE	D	D	D	0.0468		***
Rv1478	-	1668425	1669150	726	NE	NE	NE	NE	0.3748
Rv1479	moxR1	1669289	1670422	1134	E	E	E	E	0		***
Rv1480	-	1670419	1671372	954	NE	NE	NE	NE	0.1405		***
Rv1481	-	1671383	1672390	1008	NE	E	E	E	0.0026	***
Rv1482c	-	1672463	1673305	843	NE	NE	NE	NE	0.887
Rv1483	fabG1	1673446	1674189	744	E	E	E	E	0	***
Rv1484	inhA	1674208	1675017	810	NE	NE	NE	NE	0.0009
Rv1485	hemH	1675023	1676057	1035	E	E	E	E	0		***
Rv1486c	-	1676023	1676889	867	NE	NE	NE	NE	0.6772
Rv1487	-	1676947	1677381	435	n/a	n/a	n/a	NE	0.277
Rv1488	-	1677403	1678548	1146	NE	NE	NE	NE	0.978
Rv1489	-	1678558	1678914	357	n/a	n/a	n/a	NE	0.8847
Rv1489A	-	1678948	1679178	231	n/a	n/a	n/a	NE	0.6526
Rv1490	-	1679328	1680635	1308	D	D	D	D	0.0154		***
Rv1491c	-	1681214	1681972	759	NE	NE	NE	NE	0.9361
Rv1492	mutA	1682163	1684010	1848	NE	NE	NE	NE	0.1031
Rv1493	mutB	1684011	1686263	2253	NE	NE	NE	NE	0.8714
Rv1494	-	1686277	1686579	303	n/a	n/a	n/a	NE	0.3911
Rv1495	-	1686576	1686893	318	n/a	n/a	n/a	NE	0.9306
Rv1496	-	1686890	1687894	1005	NE	NE	NE	NE	0.713
Rv1497	lipL	1687947	1689236	1290	NE	NE	NE	NE	0.7197
Rv1498A	-	1690140	1690352	213	n/a	n/a	n/a	NE	0.6853
Rv1498c	-	1689309	1689926	618	NE	NE	n/a	NE	0.9498
Rv1499	-	1690413	1690811	399	n/a	n/a	n/a	NE	0.9642
Rv1500	-	1690856	1691884	1029	D	D	D	D	0.7047	***
Rv1501	-	1691896	1692717	822	NE	D	D	D	0.0041	***
Rv1502	-	1692930	1693829	900	NE	NE	NE	NE	0.0041
Rv1503c	-	1694002	1694550	549	NE	n/a	n/a	NE	0.9456
Rv1504c	-	1694551	1695150	600	NE	NE	n/a	NE	0.9578
Rv1505c	-	1695287	1695952	666	D	D	n/a	NE	0.2937
Rv1506c	-	1695949	1696449	501	NE	n/a	n/a	NE	0.1925
Rv1507A	-	1697362	1697865	504	E	n/a	n/a	E	0.0074	***
Rv1507c	-	1696733	1697428	696	E	E	E	E	0.0006	***
Rv1508A	-	1699872	1700234	363	n/a	n/a	n/a	NE	0.8978
Rv1508c	-	1698101	1699900	1800	NE	NE	NE	NE	0.9997
Rv1509	-	1700218	1701099	882	NE	NE	NE	NE	0.24
Rv1510	-	1701301	1702599	1299	NE	NE	NE	NE	0.8568
Rv1511	gmdA	1703080	1704102	1023	NE	NE	NE	NE	0.963
Rv1512	epiA	1704099	1705067	969	NE	NE	NE	NE	0.3209
Rv1513	-	1705064	1705795	732	NE	NE	NE	NE	0.2416
Rv1514c	-	1705813	1706601	789	D	E	E	D	0.0011	***
Rv1515c	-	1706636	1707532	897	NE	D	D	D	0.0047	***
Rv1516c	-	1707535	1708545	1011	NE	NE	D	D	0.008	***
Rv1517	-	1708877	1709641	765	NE	NE	NE	NE	0.6988
Rv1518	-	1709650	1710609	960	NE	NE	NE	NE	0.0582
Rv1519	-	1710739	1711008	270	n/a	n/a	n/a	NE	0.9274
Rv1520	-	1711034	1712074	1041	NE	NE	NE	NE	0.9729
Rv1521	fadD25	1712308	1714059	1752	NE	NE	NE	NE	0.9907
Rv1522c	mmpL12	1714178	1717618	3441	D	D	D	D	0.9476	***
Rv1523	-	1717659	1718702	1044	NE	NE	NE	NE	0.938
Rv1524	-	1718732	1719976	1245	NE	NE	NE	NE	0.1625
Rv1525	wbbL2	1720023	1720808	786	D	D	E	D	0.0008	***
Rv1526c	-	1720786	1722066	1281	NE	NE	NE	NE	0.0428
Rv1527c	pks5	1722089	1728415	6327	NE	NE	NE	NE	0.2803
Rv1528c	papA4	1728959	1729456	498	NE	n/a	n/a	NE	0.6942
Rv1529	fadD24	1729508	1731262	1755	NE	NE	NE	NE	0.8235
Rv1530	adh	1731379	1732482	1104	NE	NE	NE	NE	0.0209
Rv1531	-	1732479	1733045	567	NE	NE	n/a	NE	0.2187
Rv1532c	-	1733122	1733556	435	n/a	n/a	n/a	NE	0.2224
Rv1533	-	1733616	1734743	1128	NE	NE	NE	NE	0.363
Rv1534	-	1734740	1735417	678	NE	NE	NE	NE	0.0423
Rv1535	-	1735982	1736218	237	n/a	n/a	n/a	NE	0.8682
Rv1536	ileS	1736525	1739650	3126	D	D	E	D	0	***
Rv1537	dinX	1739847	1741253	1407	NE	NE	NE	NE	0.0635
Rv1538c	ansA	1741218	1742198	981	NE	NE	NE	NE	0.7055
Rv1539	lspA	1742250	1742858	609	NE	NE	n/a	NE	0.1727		***
Rv1540	-	1742851	1743777	927	E	E	E	E	0	***
Rv1541c	lprI	1743784	1744377	594	NE	NE	n/a	NE	0.7624
Rv1542c	glbN	1744432	1744842	411	n/a	n/a	n/a	NE	0.9555
Rv1543	-	1745070	1746095	1026	NE	NE	NE	NE	0.8249
Rv1544	-	1746100	1746903	804	NE	NE	NE	NE	0.7494
Rv1545	-	1746925	1747152	228	n/a	n/a	n/a	NE	0.8951
Rv1546	-	1747201	1747632	432	n/a	n/a	n/a	NE	0.8371
Rv1547	dnaE	1747700	1751254	3555	E	E	E	E	0		***
Rv1548c	PPE21	1751303	1753339	2037	NE	NE	NE	NE	0.089
Rv1549	fadD11.1	1753516	1754043	528	NE	n/a	n/a	NE	0.9141
Rv1550	fadD11	1753722	1755437	1716	NE	NE	NE	NE	0.8271
Rv1551	plsB1	1755451	1757316	1866	NE	NE	NE	NE	0.0429
Rv1552	frdA	1757687	1759438	1752	NE	D	D	D	0.0724	***
Rv1553	frdB	1759441	1760184	744	NE	NE	NE	NE	0.7774
Rv1554	frdC	1760181	1760561	381	n/a	n/a	n/a	NE	0.24
Rv1555	frdD	1760558	1760935	378	n/a	n/a	n/a	NE	0.8682
Rv1556	-	1761003	1761611	609	NE	NE	n/a	NE	0.9361
Rv1557	mmpL6	1761750	1762943	1194	NE	NE	NE	NE	0.1647
Rv1558	-	1762953	1763399	447	n/a	n/a	n/a	NE	0.7424
Rv1559	ilvA	1763434	1764723	1290	E	E	E	E	0	***
Rv1560	-	1764761	1764979	219	n/a	n/a	n/a	NE	0.2533
Rv1561	-	1764985	1765389	405	n/a	n/a	n/a	NE	0.3966
Rv1562c	treZ	1765406	1767148	1743	D	D	D	D	0.0803	***
Rv1563c	treY	1767141	1769438	2298	D	D	D	D	0.0041	***
Rv1564c	treX	1769442	1771607	2166	D	D	D	D	0.0114	***
Rv1565c	-	1771646	1773835	2190	D	D	D	D	0.0002	***
Rv1566c	-	1773934	1774626	693	NE	NE	NE	NE	0.6658
Rv1567c	-	1774866	1775150	285	n/a	n/a	n/a	NE	1
Rv1568	bioA	1775398	1776711	1314	NE	NE	NE	NE	0.9119
Rv1569	bioF1	1776708	1777868	1161	NE	NE	NE	NE	0.2837
Rv1570	bioD	1777865	1778545	681	NE	NE	NE	NE	0.5299
Rv1571	-	1778545	1779054	510	NE	n/a	n/a	NE	0.2533
Rv1572c	-	1779200	1779304	105	n/a	n/a	n/a	NE	0.6695
Rv1573	-	1779320	1779730	411	n/a	n/a	n/a	short	n/a
Rv1574	-	1779936	1780247	312	n/a	n/a	n/a	short	n/a
Rv1575	-	1780205	1780706	502	E	n/a	n/a	E	0.0066	***
Rv1576c	-	1780650	1782071	1422	NE	NE	NE	NE	0.0009
Rv1577c	-	1782079	1782591	513	NE	n/a	n/a	NE	0.0429
Rv1578c	-	1782765	1783235	471	NE	n/a	n/a	NE	0.3716
Rv1579c	-	1783316	1783630	315	n/a	n/a	n/a	NE	0.3545
Rv1580c	-	1783627	1783899	273	n/a	n/a	n/a	NE	0.8133
Rv1581c	-	1783913	1784308	396	n/a	n/a	n/a	NE	0.8381
Rv1582c	-	1784504	1785919	1416	NE	NE	NE	NE	0.0142
Rv1583c	-	1785919	1786317	399	n/a	n/a	n/a	NE	0.5916
Rv1584c	-	1786314	1786535	222	n/a	n/a	n/a	NE	0.8236
Rv1585c	-	1786591	1787106	516	NE	n/a	n/a	NE	0.0579
Rv1586c	-	1787103	1788512	1410	D	D	D	D	0.7031	***
Rv1587c	-	1788169	1789170	1002	NE	NE	NE	NE	0.5403
Rv1588c	-	1789175	1789843	669	NE	NE	n/a	NE	0.2687
Rv1589	bioB	1790291	1791340	1050	NE	NE	NE	NE	0.363
Rv1590	-	1791341	1791580	240	n/a	n/a	n/a	NE	0.7233
Rv1591	-	1791577	1792242	666	NE	NE	n/a	NE	0.8089
Rv1592c	-	1792407	1793747	1341	NE	NE	NE	NE	0.9881
Rv1593c	-	1794004	1794714	711	NE	NE	NE	NE	0.7649
Rv1594	nadA	1794763	1795812	1050	NE	NE	NE	NE	0.0009		***
Rv1595	nadB	1795812	1797395	1584	D	D	D	D	0		***
Rv1596	nadC	1797395	1798252	858	E	E	E	E	0.1044	***
Rv1597	-	1798301	1799059	759	NE	NE	NE	NE	0.8906
Rv1598c	-	1799080	1799490	411	n/a	n/a	n/a	NE	0.5007
Rv1599	hisD	1799590	1800906	1317	NE	E	E	E	0		***
Rv1600	hisC1	1800903	1802045	1143	E	E	E	E	0		***
Rv1601	hisB	1802042	1802674	633	E	E	n/a	E	0		***
Rv1602	hisH	1802671	1803291	621	NE	NE	n/a	E	0.0005		***
Rv1603	hisA	1803301	1804038	738	NE	NE	NE	NE	0.0009		***
Rv1604	impA	1804046	1804858	813	NE	NE	NE	NE	0.246
Rv1605	hisF	1804860	1805663	804	NE	NE	NE	NE	0.0088		***
Rv1606	hisI	1805660	1806007	348	n/a	n/a	n/a	E	0.032		***
Rv1607	chaA	1806188	1807270	1083	NE	NE	NE	NE	0.7301
Rv1608c	bcpB	1807305	1807769	465	NE	n/a	n/a	NE	0.2828
Rv1609	trpE	1807910	1809460	1551	E	E	E	E	0		***
Rv1610	-	1809450	1810157	708	NE	NE	NE	NE	n/a		***
Rv1611	trpC	1810247	1811065	819	NE	E	E	E	0.0001		***
Rv1612	trpB	1811134	1812366	1233	E	E	E	E	0		***
Rv1613	trpA	1812366	1813178	813	E	E	E	E	0		***
Rv1614	lgt	1813178	1814584	1407	D	D	D	D	0.0002		***
Rv1615	-	1815260	1815700	441	n/a	n/a	n/a	NE	0.2819
Rv1616	-	1815690	1816088	399	n/a	n/a	n/a	NE	0.1846
Rv1617	pykA	1816196	1817614	1419	NE	NE	E	E	0		***
Rv1618	tesB1	1817622	1818524	903	NE	NE	NE	NE	0.7761
Rv1619	-	1818582	1820036	1455	NE	NE	NE	NE	0.0206
Rv1620c	cydC	1819970	1821700	1731	NE	NE	D	D	0.0229	***
Rv1621c	cydD	1821697	1823280	1584	NE	NE	NE	NE	0.3649
Rv1622c	cydB	1823367	1824407	1041	NE	D	D	D	0.0537		***
Rv1623c	cydA	1824437	1825894	1458	NE	NE	NE	NE	0.9408
Rv1624c	-	1826005	1826592	588	NE	NE	n/a	NE	0.8682
Rv1625c	cya	1826621	1827952	1332	NE	NE	NE	NE	0.956
Rv1626	-	1828187	1828804	618	NE	NE	n/a	NE	0.108		***
Rv1627c	-	1828872	1830080	1209	NE	NE	NE	NE	0.5038
Rv1628c	-	1830077	1830568	492	NE	n/a	n/a	NE	0.6567
Rv1629	polA	1830672	1833386	2715	E	D	D	D	0		***
Rv1630	rpsA	1833549	1834994	1446	NE	NE	NE	NE	0		***
Rv1631	coaE	1835020	1836243	1224	NE	NE	D	D	0.0049		***
Rv1632c	-	1836394	1836837	444	n/a	n/a	n/a	NE	0.8227
Rv1633	uvrB	1837082	1839178	2097	NE	NE	NE	NE	0.9678
Rv1634	-	1839175	1840590	1416	NE	NE	NE	NE	0.9891
Rv1635c	-	1840579	1842249	1671	NE	NE	NE	NE	0.9244
Rv1636	TB15.3	1842458	1842898	441	n/a	n/a	n/a	NE	0.8894
Rv1637c	-	1842905	1843699	795	NE	NE	NE	NE	0.995
Rv1638	uvrA	1843748	1846666	2919	NE	NE	D	D	0.3521	***
Rv1638A	-	1846723	1846980	258	n/a	n/a	n/a	short	n/a
Rv1639c	-	1846996	1848465	1470	NE	NE	NE	NE	0.4765
Rv1640c	lysS	1848524	1852042	3519	NE	NE	NE	NE	0.1934
Rv1641	infC	1852280	1852885	606	NE	NE	n/a	NE	0.0123		***
Rv1642	rpmI	1852935	1853129	195	n/a	n/a	n/a	short	n/a
Rv1643	rplT	1853191	1853580	390	n/a	n/a	n/a	E	0.0066	***
Rv1644	tsnR	1853613	1854395	783	NE	NE	NE	NE	0.613
Rv1645c	-	1854406	1855461	1056	NE	NE	NE	NE	0.9964
Rv1646	PE17	1855771	1856703	933	NE	NE	NE	NE	0.9561
Rv1647	-	1856781	1857731	951	NE	NE	NE	NE	0.9919
Rv1648	-	1857738	1858544	807	NE	NE	NE	NE	0.9656
Rv1649	pheS	1858740	1859765	1026	E	E	E	E	0		***
Rv1650	pheT	1859765	1862260	2496	E	E	E	E	0		***
Rv1651c	PE_PGRS30	1862354	1865389	3036	NE	NE	NE	NE	0.5186
Rv1652	argC	1865583	1866641	1059	E	E	E	E	0		***
Rv1653	argJ	1866638	1867852	1215	NE	NE	NE	NE	0.9047		***
Rv1654	argB	1867849	1868733	885	NE	NE	NE	NE	n/a		***
Rv1655	argD	1868730	1869932	1203	NE	NE	NE	NE	0.0009		***
Rv1656	argF	1869929	1870852	924	NE	NE	NE	NE	n/a		***
Rv1657	argR	1870849	1871361	513	NE	n/a	n/a	NE	0.5994
Rv1658	argG	1871370	1872566	1197	NE	E	E	E	0		***
Rv1659	argH	1872646	1874058	1413	NE	NE	NE	NE	0.0066		***
Rv1660	pks10	1874167	1875228	1062	NE	NE	NE	NE	0.5186
Rv1661	pks7	1875311	1881691	6381	D	D	D	D	0		***
Rv1662	pks8	1881711	1886519	4809	D	D	D	D	0		***
Rv1663	pks17	1886519	1888027	1509	NE	NE	NE	NE	0.0428		***
Rv1664	pks9	1888033	1891086	3054	NE	NE	NE	NE	0.363
Rv1665	pks11	1891233	1892294	1062	NE	NE	NE	NE	0.9022
Rv1666c	cyp139	1892277	1893569	1293	NE	NE	NE	NE	0.768
Rv1667c	-	1893584	1894237	654	NE	NE	n/a	NE	0.6592
Rv1668c	-	1894231	1895349	1119	NE	NE	NE	NE	0.3128
Rv1669	-	1895732	1896094	363	n/a	n/a	n/a	NE	0.032
Rv1670	-	1896127	1896474	348	n/a	n/a	n/a	NE	0.6811
Rv1671	-	1896482	1896874	393	n/a	n/a	n/a	NE	0.1367
Rv1672c	-	1896883	1898214	1332	NE	NE	NE	NE	0.8773
Rv1673c	-	1898307	1899239	933	NE	NE	NE	NE	0.095
Rv1674c	-	1899267	1899923	657	NE	NE	n/a	NE	0.127
Rv1675c	-	1900248	1900982	735	NE	NE	NE	NE	0.1778
Rv1676	-	1901054	1901758	705	NE	NE	NE	NE	0.0743
Rv1677	dsbF	1901755	1902303	549	NE	n/a	n/a	NE	0.3024
Rv1678	-	1902404	1903306	903	NE	NE	NE	NE	0.2143
Rv1679	fadE16	1903306	1904427	1122	NE	NE	NE	NE	0.0924
Rv1680	-	1904436	1905260	825	NE	NE	NE	NE	0.0123
Rv1681	moeX	1905257	1906249	993	NE	NE	NE	NE	0.7478
Rv1682	-	1906410	1907327	918	NE	NE	NE	NE	0.9307
Rv1683	-	1907601	1910600	3000	NE	D	D	D	0.0075		***
Rv1684	-	1910593	1910817	225	n/a	n/a	n/a	short	n/a
Rv1685c	-	1910783	1911406	624	NE	NE	n/a	E	0.0088	***
Rv1686c	-	1911408	1912088	681	NE	NE	NE	NE	0.3809
Rv1687c	-	1912160	1912927	768	NE	NE	NE	NE	0.572
Rv1688	mpg	1912986	1913597	612	NE	NE	n/a	NE	0.4409
Rv1689	tyrS	1913609	1914883	1275	E	E	E	E	0		***
Rv1690	lprJ	1915534	1915917	384	n/a	n/a	n/a	NE	0.1115
Rv1691	-	1915956	1916708	753	NE	NE	NE	NE	0.0353
Rv1692	-	1916705	1917766	1062	NE	NE	NE	NE	0.5503
Rv1693	-	1917763	1917939	177	n/a	n/a	n/a	NE	0.883
Rv1694	tlyA	1917947	1918753	807	NE	NE	NE	NE	0.0334
Rv1695	ppnK	1918753	1919676	924	NE	NE	NE	NE	0.0034		***
Rv1696	recN	1919690	1921453	1764	NE	NE	NE	NE	0.0707
Rv1697	-	1921549	1922730	1182	E	E	E	E	0		***
Rv1698	-	1922752	1923696	945	E	D	D	D	0.0269	***
Rv1699	pyrG	1923836	1925596	1761	E	E	E	E	0		***
Rv1700	-	1925589	1926212	624	NE	NE	n/a	NE	0.1121
Rv1701	xerD	1926209	1927144	936	NE	NE	NE	NE	0.0146		***
Rv1702c	-	1927218	1928582	1365	NE	NE	NE	NE	0.7111
Rv1703c	-	1929138	1929728	591	NE	NE	n/a	NE	0.9172
Rv1704c	cycA	1929793	1931463	1671	NE	NE	NE	NE	0.4965
Rv1705c	PPE22	1931504	1932661	1158	NE	NE	NE	NE	0.6971
Rv1706A	-	1934489	1934656	168	n/a	n/a	n/a	short	n/a
Rv1706c	PPE23	1932701	1933885	1185	NE	NE	NE	NE	0.8881
Rv1707	-	1934889	1936349	1461	NE	NE	NE	NE	0.9104
Rv1708	-	1936367	1937323	957	E	D	D	D	0		***
Rv1709	-	1937320	1938156	837	NE	NE	NE	NE	0.8461
Rv1710	-	1938153	1938848	696	NE	NE	NE	NE	0.2613
Rv1711	-	1938845	1939609	765	NE	E	E	E	0.0009		***
Rv1712	cmk	1939606	1940298	693	NE	NE	NE	NE	0.0049		***
Rv1713	engA	1940295	1941686	1392	NE	NE	NE	NE	0.0001		***
Rv1714	-	1941860	1942672	813	NE	NE	NE	NE	0.0723		***
Rv1715	fadB3	1942666	1943580	915	NE	NE	NE	NE	0.127		***
Rv1716	-	1943583	1944413	831	NE	NE	NE	NE	0.8906
Rv1717	-	1944413	1944763	351	n/a	n/a	n/a	NE	0.472
Rv1718	-	1944816	1945634	819	NE	NE	NE	NE	0.2221
Rv1719	-	1945648	1946427	780	NE	NE	NE	NE	0.1152
Rv1720c	-	1947037	1947426	390	n/a	n/a	n/a	NE	0.9236
Rv1721c	-	1947423	1947650	228	n/a	n/a	n/a	NE	0.8862
Rv1722	-	1947868	1949352	1485	NE	NE	NE	NE	0.9778
Rv1723	-	1949349	1950596	1248	NE	NE	NE	NE	0.7271
Rv1724c	-	1950639	1951058	420	n/a	n/a	n/a	NE	0.9524
Rv1725c	-	1951048	1951758	711	NE	NE	NE	NE	0.6504
Rv1726	-	1951859	1953244	1386	NE	NE	NE	NE	0.2073
Rv1727	-	1953277	1953846	570	NE	NE	n/a	NE	0.2861
Rv1728c	-	1953871	1954641	771	NE	NE	NE	NE	0.336
Rv1729c	-	1954638	1955576	939	D	D	E	D	0.0003	***
Rv1730c	-	1955699	1957252	1554	D	D	D	D	0.0001		***
Rv1731	gabD2	1957684	1959240	1557	NE	NE	NE	NE	0.0704
Rv1732c	-	1959250	1959798	549	NE	n/a	n/a	NE	0.4807
Rv1733c	-	1959862	1960494	633	NE	NE	n/a	NE	0.108
Rv1734c	-	1960781	1961023	243	n/a	n/a	n/a	NE	0.5723
Rv1735c	-	1961298	1961795	498	NE	n/a	n/a	NE	0.6196
Rv1736c	narX	1962235	1964193	1959	NE	NE	NE	NE	0.2944
Rv1737c	narK2	1964190	1965377	1188	NE	NE	NE	NE	0.0307
Rv1738	-	1965664	1965948	285	n/a	n/a	n/a	NE	0.1986		***
Rv1739c	-	1965962	1967644	1683	NE	NE	NE	NE	0.0649
Rv1740	-	1967712	1967924	213	n/a	n/a	n/a	NE	0.5845
Rv1741	-	1967924	1968172	249	n/a	n/a	n/a	NE	0.8602
Rv1742	-	1968180	1968917	738	NE	NE	NE	NE	0.3587
Rv1743	pknE	1969011	1970711	1701	NE	NE	NE	NE	0.9889
Rv1744c	-	1970996	1971397	402	n/a	n/a	n/a	NE	0.938
Rv1745c	idi	1971387	1971998	612	NE	NE	n/a	NE	0.0849
Rv1746	pknF	1972145	1973575	1431	NE	NE	NE	NE	0.689
Rv1747	-	1973637	1976234	2598	NE	NE	NE	NE	0.9795
Rv1748	-	1976607	1977338	732	NE	NE	NE	NE	0.9304
Rv1749c	-	1977335	1977892	558	NE	n/a	n/a	NE	0.7532
Rv1750c	fadD1	1977976	1979574	1599	NE	NE	NE	NE	0.8267
Rv1751	-	1979628	1981010	1383	NE	NE	NE	NE	0.2547
Rv1752	-	1981137	1981586	450	NE	n/a	n/a	NE	0.2822
Rv1753c	PPE24	1981621	1984782	3162	D	D	D	D	0		***
Rv1754c	-	1984986	1986677	1692	NE	NE	NE	NE	0.8083
Rv1755c	plcD	1986861	1987092	232	n/a	n/a	n/a	NE	0.0389
Rv1756c	-	1987135	1988019	885	NE	NE	NE	NE	0.8468
Rv1757c	-	1988070	1988396	327	n/a	n/a	n/a	NE	0.6731
Rv1758	cut1	1988432	1988956	525	NE	n/a	n/a	NE	0.7103
Rv1759c	wag22	1989223	1991967	2745	NE	NE	NE	NE	0.2042
Rv1760	-	1992543	1994051	1509	NE	NE	NE	NE	0.9992
Rv1761c	-	1994061	1994444	384	n/a	n/a	n/a	NE	0.3719
Rv1762c	-	1994444	1995232	789	NE	NE	NE	NE	0.8392
Rv1763	-	1995542	1995868	327	n/a	n/a	n/a	NE	0.6841
Rv1764	-	1995919	1996803	885	NE	NE	NE	NE	0.8193
Rv1765A	-	1998532	1998747	216	n/a	n/a	n/a	NE	0.9402
Rv1765c	-	1996808	1997905	1098	NE	NE	NE	NE	0.7396
Rv1766	-	1999127	1999396	270	n/a	n/a	n/a	NE	0.2982
Rv1767	-	1999464	1999823	360	n/a	n/a	n/a	NE	0.7368
Rv1768	PE_PGRS31	2000004	2001860	1857	NE	NE	NE	NE	0.9518
Rv1769	-	2002016	2003260	1245	NE	NE	NE	NE	0.5512
Rv1770	-	2003268	2004554	1287	NE	NE	NE	NE	0.9533
Rv1771	-	2004551	2005837	1287	NE	NE	NE	NE	0.6977
Rv1772	-	2006026	2006337	312	n/a	n/a	n/a	NE	0.1748
Rv1773c	-	2006410	2007156	747	NE	NE	D	D	0.0761	***
Rv1774	-	2007222	2008562	1341	NE	NE	NE	NE	0.2122
Rv1775	-	2008562	2009380	819	NE	NE	NE	NE	0.0793
Rv1776c	-	2009385	2009945	561	D	n/a	n/a	NE	0.0266
Rv1777	cyp144	2010046	2011350	1305	NE	NE	D	D	0.2539	***
Rv1778c	-	2011471	2011920	450	n/a	n/a	n/a	NE	0.0796
Rv1779c	-	2012076	2013869	1794	NE	NE	NE	NE	0.8126
Rv1780	-	2014089	2014652	564	NE	NE	n/a	NE	0.7639
Rv1781c	malQ	2014692	2016866	2175	NE	NE	NE	NE	0.9583
Rv1782	-	2017130	2018650	1521	NE	E	E	E	0	***
Rv1783	-	2018647	2019954	1308	E	E	E	E	0	***
Rv1784	-	2020024	2022822	2799	E	E	E	E	0	***
Rv1785c	cyp143	2022837	2024018	1182	NE	NE	NE	NE	0.4982
Rv1786	-	2024218	2024421	204	n/a	n/a	n/a	NE	0.9085
Rv1787	PPE25	2024691	2025788	1098	NE	NE	NE	NE	0.9786
Rv1788	PE18	2025867	2026166	300	n/a	n/a	n/a	NE	0.8752
Rv1789	PPE26	2026180	2027361	1182	NE	NE	NE	NE	0.9687
Rv1790	PPE27	2027815	2028867	1053	NE	NE	NE	NE	0.9713
Rv1791	PE19	2029294	2029593	300	n/a	n/a	n/a	NE	0.2448
Rv1793	esxN	2030084	2030368	285	n/a	n/a	n/a	NE	0.2837
Rv1794	-	2030456	2031358	903	E	E	E	E	0	***
Rv1795	-	2031630	2033141	1512	E	E	E	E	0	***
Rv1796	mycP5	2033119	2034876	1758	E	E	E	E	0	***
Rv1797	-	2034873	2036093	1221	E	E	E	E	0	***
Rv1798	-	2036090	2037922	1833	D	D	E	D	0.0005	***
Rv1799	lppT	2038549	2038740	192	n/a	n/a	n/a	NE	0.3565
Rv1800	PPE28	2038843	2040810	1968	NE	NE	NE	NE	0.8073
Rv1801	PPE29	2041391	2042662	1272	NE	NE	NE	NE	0.952
Rv1802	PPE30	2042774	2044165	1392	NE	NE	NE	NE	0.9236
Rv1803c	PE_PGRS32	2044313	2046232	1920	NE	NE	NE	NE	0.5695
Rv1804c	-	2046413	2046739	327	n/a	n/a	n/a	NE	0.7846
Rv1805c	-	2047077	2047424	348	n/a	n/a	n/a	short	n/a
Rv1806	PE20	2047462	2047761	300	n/a	n/a	n/a	NE	0.2224
Rv1807	PPE31	2047788	2048987	1200	D	D	D	D	0.063	***
Rv1808	PPE32	2049311	2050540	1230	NE	NE	NE	NE	0.9952
Rv1809	PPE33	2050672	2052078	1407	NE	NE	NE	NE	0.8468
Rv1810	-	2052323	2052679	357	n/a	n/a	n/a	NE	0.8917
Rv1811	mgtC	2052833	2053537	705	NE	NE	NE	NE	0.9995
Rv1812c	-	2053547	2054749	1203	NE	NE	NE	NE	0.9318
Rv1813c	-	2055071	2055502	432	n/a	n/a	n/a	NE	0.8031
Rv1814	erg3	2055911	2056813	903	NE	NE	NE	NE	0.9973
Rv1815	-	2056918	2057583	666	NE	NE	n/a	NE	0.9958
Rv1816	-	2057646	2058350	705	NE	NE	NE	NE	0.7485
Rv1817	-	2058985	2060448	1464	NE	NE	NE	NE	0.9045
Rv1818c	PE_PGRS33	2060568	2062064	1497	NE	NE	NE	NE	0.3771
Rv1819c	-	2062199	2064118	1920	NE	NE	NE	NE	0.9961
Rv1820	ilvG	2064189	2065832	1644	NE	NE	NE	NE	0.9554
Rv1821	secA2	2065847	2068273	2427	D	D	D	D	0.1174	***
Rv1822	pgsA2	2068470	2069099	630	D	D	n/a	NE	0.0684
Rv1823	-	2069092	2070015	924	NE	NE	NE	NE	0.6171
Rv1824	-	2070044	2070409	366	n/a	n/a	n/a	NE	0.7236
Rv1825	-	2070426	2071304	879	NE	NE	NE	NE	0.9596
Rv1826	gcvH	2071342	2071746	405	n/a	n/a	n/a	E	0.0034	***
Rv1827	cfp17	2071986	2072474	489	NE	n/a	n/a	short	0.0066
Rv1828	-	2072471	2073214	744	E	E	E	E	0		***
Rv1829	-	2073333	2073827	495	NE	n/a	n/a	NE	0.9746
Rv1830	-	2074231	2074908	678	E	E	E	E	0.0195	***
Rv1831	-	2074961	2075218	258	n/a	n/a	n/a	NE	0.9753
Rv1832	gcvB	2075267	2078092	2826	E	E	E	E	0		***
Rv1833c	-	2078319	2079179	861	NE	NE	NE	NE	0.2338
Rv1834	-	2079220	2080086	867	NE	NE	NE	NE	0.7342
Rv1835c	-	2080091	2081977	1887	NE	NE	NE	NE	0.9971
Rv1836c	-	2081993	2084026	2034	NE	NE	NE	NE	0.2944
Rv1837c	glcB	2084146	2086371	2226	NE	NE	NE	NE	0.1256
Rv1838c	-	2086647	2087042	396	n/a	n/a	n/a	NE	0.9946
Rv1839c	-	2087039	2087302	264	n/a	n/a	n/a	NE	0.9904
Rv1840c	PE_PGRS34	2087361	2088908	1548	NE	E	D	D	0.3771	***
Rv1841c	-	2089071	2090108	1038	NE	NE	NE	NE	0.8288
Rv1842c	-	2090108	2091475	1368	NE	NE	NE	NE	0.9508
Rv1843c	guaB1	2091649	2093088	1440	NE	NE	NE	NE	0.9959
Rv1844c	gnd1	2093121	2094578	1458	NE	NE	NE	NE	0.9931
Rv1845c	-	2094608	2095558	951	NE	NE	NE	NE	0.8019
Rv1846c	-	2095573	2095989	417	n/a	n/a	n/a	NE	0.5607
Rv1847	-	2096267	2096689	423	n/a	n/a	n/a	NE	0.9745
Rv1848	ureA	2096738	2097040	303	n/a	n/a	n/a	NE	0.6516
Rv1849	ureB	2097037	2097351	315	n/a	n/a	n/a	NE	0.1577
Rv1850	ureC	2097351	2099084	1734	NE	NE	NE	NE	0.0114		***
Rv1851	ureF	2099084	2099719	636	NE	NE	n/a	NE	0.6096
Rv1852	ureG	2099730	2100404	675	NE	NE	NE	NE	0.2448
Rv1853	ureD	2100412	2101038	627	NE	NE	n/a	NE	0.1369
Rv1854c	ndh	2101041	2102432	1392	NE	NE	NE	NE	0.4199
Rv1855c	-	2102574	2103497	924	NE	NE	NE	NE	0.8727
Rv1856c	-	2103536	2104213	678	NE	NE	NE	NE	0.6945
Rv1857	modA	2104375	2105160	786	NE	NE	NE	NE	0.9898
Rv1858	modB	2105163	2105957	795	NE	NE	NE	NE	0.9534
Rv1859	modC	2105964	2107073	1110	NE	NE	NE	NE	0.9119
Rv1860	apa	2107126	2108103	978	NE	NE	NE	NE	0.906
Rv1861	-	2108555	2108860	306	n/a	n/a	n/a	NE	0.8967
Rv1862	adhA	2108934	2109974	1041	NE	NE	NE	NE	0.8126
Rv1863c	-	2109981	2110751	771	NE	NE	NE	NE	0.9596
Rv1864c	-	2110744	2111499	756	NE	NE	NE	NE	0.8983
Rv1865c	-	2111496	2112356	861	NE	NE	NE	NE	0.9361
Rv1866	-	2112530	2114866	2337	D	D	NE	D	0.011	***
Rv1867	-	2115154	2116638	1485	NE	NE	NE	NE	0.0787
Rv1868	-	2116737	2118836	2100	NE	NE	NE	NE	0.167
Rv1869c	-	2118850	2120085	1236	NE	NE	NE	NE	0.488
Rv1870c	-	2120185	2120820	636	NE	NE	n/a	NE	0.9184
Rv1871c	-	2120885	2121274	390	n/a	n/a	n/a	NE	0.8553
Rv1872c	lldD2	2121297	2122541	1245	NE	NE	NE	NE	0.9588
Rv1873	-	2122564	2123001	438	n/a	n/a	n/a	NE	0.995
Rv1874	-	2123074	2123760	687	NE	NE	NE	NE	0.9523
Rv1875	-	2123771	2124214	444	n/a	n/a	n/a	NE	0.937
Rv1876	bfrA	2124730	2125209	480	NE	n/a	n/a	NE	0.9198
Rv1877	-	2125294	2127357	2064	NE	NE	NE	NE	0.9981
Rv1878	glnA3	2127412	2128764	1353	NE	NE	NE	NE	0.5661
Rv1879	-	2128767	2129903	1137	NE	NE	NE	NE	0.4475
Rv1880c	cyp140	2129931	2131247	1317	NE	NE	NE	NE	0.6171
Rv1881c	lppE	2131297	2131719	423	n/a	n/a	n/a	NE	0.8814
Rv1882c	-	2131760	2132593	834	NE	NE	NE	NE	0.9746
Rv1883c	-	2132621	2133082	462	NE	n/a	n/a	NE	0.7983
Rv1884c	rpfC	2133121	2133651	531	NE	n/a	n/a	NE	0.7363
Rv1885c	-	2133663	2134262	600	NE	NE	n/a	NE	0.9769
Rv1886c	fbpB	2134280	2135257	978	NE	NE	NE	NE	0.9755
Rv1887	-	2135648	2136790	1143	NE	NE	NE	NE	0.911
Rv1888A	-	2137834	2138007	174	n/a	n/a	n/a	short	0.5673
Rv1888c	-	2136909	2137469	561	NE	NE	n/a	NE	0.6014
Rv1889c	-	2138051	2138407	357	n/a	n/a	n/a	NE	0.3895
Rv1890c	-	2138466	2139077	612	NE	NE	n/a	NE	0.2428
Rv1891	-	2139131	2139538	408	n/a	n/a	n/a	NE	0.7254
Rv1892	-	2139555	2139866	312	n/a	n/a	n/a	NE	0.9877
Rv1893	-	2139876	2140094	219	n/a	n/a	n/a	short	n/a
Rv1894c	-	2140129	2141259	1131	NE	NE	NE	NE	0.8917
Rv1895	-	2141911	2143065	1155	NE	NE	NE	NE	0.5271
Rv1896c	-	2142925	2143836	912	NE	NE	NE	NE	0.3616
Rv1897c	-	2143841	2144272	432	n/a	n/a	n/a	NE	0.4565
Rv1898	-	2144330	2144638	309	n/a	n/a	n/a	NE	0.907
Rv1899c	lppD	2144604	2145635	1032	NE	NE	NE	NE	0.8963
Rv1900c	lipJ	2145635	2147023	1389	NE	NE	NE	NE	0.2701
Rv1901	cinA	2147052	2148344	1293	NE	NE	NE	NE	0.5311
Rv1902c	nanT	2148396	2149664	1269	NE	NE	NE	NE	0.6866
Rv1903	-	2149754	2150158	405	n/a	n/a	n/a	NE	0.9808
Rv1904	-	2150344	2150775	432	n/a	n/a	n/a	NE	0.9028
Rv1905c	aao	2150823	2151785	963	NE	NE	NE	NE	0.9392
Rv1906c	-	2151815	2152285	471	NE	n/a	n/a	NE	0.8983
Rv1907c	-	2152625	2153272	648	NE	NE	n/a	NE	0.7153
Rv1908c	katG	2153279	2155501	2223	D	D	D	D	0	***
Rv1909c	furA	2155539	2155991	453	n/a	n/a	n/a	NE	0.4851
Rv1910c	-	2156096	2156689	594	NE	NE	n/a	NE	0.7632
Rv1911c	lppC	2156772	2157377	606	NE	NE	n/a	NE	0.5203
Rv1912c	fadB5	2157477	2158481	1005	NE	NE	NE	NE	0.2079
Rv1913	-	2158581	2159333	753	NE	NE	NE	NE	0.289
Rv1914c	-	2159311	2159718	408	n/a	n/a	n/a	NE	0.4302
Rv1915	aceAa	2159853	2160956	1104	NE	NE	NE	NE	0.6464
Rv1916	aceAb	2160956	2162152	1197	D	D	D	D	0.1903	***
Rv1917c	PPE34	2162322	2166701	4380	D	D	D	D	0.1964	***
Rv1918c	PPE35	2167039	2170002	2964	D	D	D	D	0.139	***
Rv1919c	-	2170451	2170915	465	NE	n/a	n/a	NE	0.7677
Rv1920	-	2171013	2171876	864	NE	NE	NE	NE	0.6367
Rv1921c	lppF	2171914	2173185	1272	NE	NE	NE	NE	0.9257
Rv1922	-	2173457	2174572	1116	NE	NE	NE	NE	0.9817
Rv1923	lipD	2174563	2175903	1341	NE	NE	NE	NE	0.9746
Rv1924c	-	2175940	2176320	381	n/a	n/a	n/a	NE	0.6639
Rv1925	fadD31	2176477	2178339	1863	NE	NE	NE	NE	0.9487
Rv1926c	mpt63	2178347	2178826	480	NE	n/a	n/a	NE	0.6723
Rv1927	-	2179063	2179836	774	NE	NE	NE	NE	0.7197
Rv1928c	-	2179840	2180607	768	NE	NE	NE	NE	0.9897
Rv1929c	-	2180652	2181296	645	NE	NE	n/a	NE	0.3268
Rv1930c	-	2181308	2181832	525	NE	n/a	n/a	short	0.0183
Rv1931c	-	2181850	2182629	780	NE	NE	NE	NE	0.5516
Rv1932	tpx	2182762	2183259	498	NE	n/a	n/a	NE	0.7735
Rv1933c	fadE18	2183256	2184347	1092	NE	NE	NE	NE	0.158
Rv1934c	fadE17	2184349	2185578	1230	NE	NE	NE	NE	0.4622
Rv1935c	echA13	2185593	2186549	957	NE	NE	NE	NE	0.5905
Rv1936	-	2186774	2187883	1110	NE	NE	NE	NE	0.8929
Rv1937	-	2187886	2190405	2520	D	D	NE	D	0.0687	***
Rv1938	ephB	2190417	2191487	1071	NE	NE	NE	NE	0.0091
Rv1939	-	2191484	2191999	516	NE	n/a	n/a	NE	0.1315
Rv1940	ribA1	2191996	2193057	1062	NE	NE	NE	NE	0.8833
Rv1941	-	2193054	2193824	771	NE	NE	NE	NE	0.298
Rv1942c	-	2194034	2194363	330	n/a	n/a	n/a	NE	0.8907
Rv1943c	-	2194360	2194737	378	n/a	n/a	n/a	NE	0.3643
Rv1944c	-	2194734	2195324	591	NE	NE	n/a	NE	0.3911
Rv1945	-	2195379	2196743	1365	NE	NE	NE	NE	0.623
Rv1946c	lppG	2196898	2197350	453	NE	n/a	n/a	NE	0.0389
Rv1947	-	2197414	2197815	402	n/a	n/a	n/a	NE	0.626
Rv1948c	-	2198104	2198454	351	n/a	n/a	n/a	NE	0.7377
Rv1949c	-	2198465	2199424	960	NE	NE	NE	NE	0.6242
Rv1950c	-	2199388	2199579	192	n/a	n/a	n/a	NE	0.6567
Rv1951c	-	2199580	2199876	297	n/a	n/a	n/a	NE	0.8791
Rv1952	-	2200116	2200331	216	n/a	n/a	n/a	NE	0.6081
Rv1953	-	2200328	2200639	312	n/a	n/a	n/a	NE	0.5221
Rv1954c	-	2200613	2201134	522	NE	n/a	n/a	NE	0.8031
Rv1955	-	2200974	2201486	513	NE	n/a	n/a	NE	0.9793
Rv1956	-	2201528	2201977	450	NE	n/a	n/a	NE	0.4302
Rv1957	-	2201974	2202519	546	NE	n/a	n/a	NE	0.0602
Rv1958c	-	2202408	2203022	615	NE	NE	n/a	NE	0.9775
Rv1959c	-	2203071	2203367	297	n/a	n/a	n/a	NE	0.5836
Rv1960c	-	2203364	2203615	252	n/a	n/a	n/a	NE	0.5965
Rv1961	-	2203602	2204096	495	NE	n/a	n/a	NE	0.7631
Rv1962c	-	2204256	2204663	408	n/a	n/a	n/a	NE	0.1625
Rv1963c	mce3R	2204972	2206192	1221	NE	NE	D	D	0.1068		***
Rv1964	yrbE3A	2207091	2207888	798	NE	NE	NE	NE	0.9768
Rv1965	yrbE3B	2207898	2208713	816	NE	NE	NE	NE	0.5487
Rv1966	mce3A	2208718	2209995	1278	NE	NE	NE	NE	0.4713
Rv1967	mce3B	2209992	2211020	1029	NE	NE	NE	NE	0.9361
Rv1968	mce3C	2211017	2212249	1233	NE	NE	NE	NE	0.3251
[truncated: 1,990 more rows]

## Sheet: 400bp Analysis
Rv	gene	start	end	length	call	p-val max	p-val min	p-val avg
Rv0001	dnaA	1	1524	1524	E	0.0152	0	0.1293
Rv0002	dnaN	2052	3260	1209	E	0.0069	0	0.0325
Rv0003	recF	3280	4437	1158	D	0.1207	0	0.3882		CALL KEY
Rv0004	-	4434	4997	564	NE	0.1004	0.0714	0.1293		E: Contains only required regions NE: contains only non-required regions D: contains both required and non-required regions n/a: no regions
Rv0005	gyrB	5123	7267	2145	E	0.0133	0.0001	0.0714
Rv0006	gyrA	7302	9818	2517	E	0.0189	0.0005	0.1293
Rv0007	-	9914	10828	915	NE	0.7162	0.4738	0.9752
Rv0008c	-	11874	12311	438	n/a	n/a	n/a	n/a
Rv0009	ppiA	12468	13016	549	NE	0.9282	0.8911	0.9462
Rv0010c	-	13133	13558	426	n/a	n/a	n/a	n/a
Rv0011c	-	13714	13995	282	n/a	n/a	n/a	n/a
Rv0012	-	14089	14877	789	NE	0.6125	0.1862	0.9422
Rv0013	trpG	14914	15612	699	D	0.0109	0.0009	0.0289
Rv0014c	pknB	15590	17470	1881	E	0.0512	0.0066	0.1293
Rv0015c	pknA	17467	18762	1296	NE	0.0786	0.0088	0.2628
Rv0016c	pbpA	18759	20234	1476	NE	0.3578	0.0289	0.7431
Rv0017c	rodA	20231	21640	1410	NE	0.6212	0.4738	0.8702
Rv0018c	ppp	21637	23181	1545	NE	0.1974	0.0088	0.413
Rv0019c	-	23270	23737	468	NE	0.0266	0.0266	0.0266
Rv0020c	TB39.8	23861	25444	1584	D	0.0735	0	0.6258
Rv0021c	-	25913	26881	969	NE	0.8147	0.4899	0.9835
Rv0022c	whiB5	27023	27442	420	n/a	n/a	n/a	n/a
Rv0023	-	27595	28365	771	E	0.0096	0.0034	0.0183
Rv0024	-	28362	29207	846	NE	0.5502	0.4425	0.8246
Rv0025	-	29245	29607	363	n/a	n/a	n/a	n/a
Rv0026	-	29722	31068	1347	NE	0.5512	0.2543	0.8026
Rv0027	-	31189	31506	318	n/a	n/a	n/a	n/a
Rv0028	-	31514	31819	306	n/a	n/a	n/a	n/a
Rv0029	-	32057	33154	1098	NE	0.3626	0.0088	0.8754
Rv0030	-	33224	33553	330	n/a	n/a	n/a	n/a
Rv0031	-	33582	33794	213	n/a	n/a	n/a	n/a
Rv0032	bioF2	34295	36610	2316	D	0.4411	0.0002	0.9949
Rv0033	acpA	36607	36870	264	n/a	n/a	n/a	n/a
Rv0034	-	36867	37262	396	n/a	n/a	n/a	n/a
Rv0035	fadD34	37259	38947	1689	NE	0.8659	0.462	0.9842
Rv0036c	-	39056	39829	774	NE	0.988	0.9862	0.996
Rv0037c	-	39877	41202	1326	NE	0.4383	0.2187	0.9569
Rv0038	-	41304	41912	609	NE	0.844	0.8248	0.8657
Rv0039c	-	42004	42351	348	n/a	n/a	n/a	n/a
Rv0040c	mtc28	42433	43365	933	NE	0.7336	0.5065	0.8324
Rv0041	leuS	43562	46471	2910	E	0.0098	0	0.1293
Rv0042c	-	46581	47207	627	NE	0.2777	0.1543	0.419
Rv0043c	-	47366	48100	735	NE	0.2853	0.2181	0.3393
Rv0044c	-	48233	49027	795	NE	0.2777	0.1677	0.413
Rv0045c	-	49043	49939	897	NE	0.5153	0.1986	0.8751
Rv0046c	ino1	50021	51124	1104	E	0.0822	0.0005	0.2628
Rv0047c	-	51185	51727	543	NE	0.6794	0.6285	0.7528
Rv0048c	-	51828	52697	870	NE	0.9759	0.8948	0.9975
Rv0049	-	52831	53244	414	n/a	n/a	n/a	n/a
Rv0050	ponA1	53663	55696	2034	NE	0.2798	0.0194	0.7965
Rv0051	-	55693	57375	1683	NE	0.2756	0.0146	0.6739
Rv0052	-	57407	57970	564	NE	0.3353	0.1748	0.4258
Rv0053	rpsF	58189	58479	291	n/a	n/a	n/a	n/a
Rv0054	ssb	58583	59077	495	NE	0.0325	0.0325	0.0325
Rv0055	rpsR	59119	59373	255	n/a	n/a	n/a	n/a
Rv0056	rplI	59406	59864	459	NE	0.3348	0.2663	0.4034
Rv0057	-	59893	60414	522	NE	0.233	0.1885	0.28
Rv0058	dnaB	60393	63017	2625	E	0.0771	0.0001	0.5065
Rv0059	-	63197	63889	693	NE	0.9015	0.7926	0.9422
Rv0060	-	63906	64964	1059	E	0.005	0.0001	0.0183
Rv0061	-	64988	65413	426	n/a	n/a	n/a	n/a
Rv0062	celA1	65549	66691	1143	NE	0.7221	0.3664	0.9142
Rv0063	-	66920	68359	1440	NE	0.275	0.047	0.6695
Rv0064	-	68617	71556	2940	D	0.2611	0.0009	0.7103
Rv0065	-	71818	72219	402	n/a	n/a	n/a	n/a
Rv0066c	icd2	72271	74508	2238	D	0.1091	0.0001	0.3597
Rv0067c	-	74626	75195	570	NE	0.2307	0.1745	0.2663
Rv0068	-	75298	76209	912	NE	0.6228	0.0429	0.9855
Rv0069c	sdaA	76234	77619	1386	NE	0.1587	0.0183	0.6841
Rv0070c	glyA2	77616	78893	1278	NE	0.2764	0.1293	0.649
Rv0071	-	79483	80190	708	NE	0.9715	0.9416	0.9739
Rv0072	-	80621	81670	1050	NE	0.9161	0.5021	0.9867
Rv0073	-	81673	82665	993	NE	0.7079	0.4131	0.8982
Rv0074	-	82745	83980	1236	NE	0.3108	0.0939	0.5593
Rv0075	-	83993	85165	1173	NE	0.9192	0.8126	0.9726
Rv0076c	-	85180	85569	390	n/a	n/a	n/a	n/a
Rv0077c	-	85633	86463	831	NE	0.4567	0.2599	0.6611
Rv0078	-	86525	87130	606	NE	0.1832	0.1369	0.277
Rv0078A	-	87205	87798	594	NE	0.5418	0.4616	0.6277
Rv0079	-	88201	89022	822	NE	0.291	0.195	0.3719
Rv0080	-	89019	89477	459	NE	0.5965	0.5965	0.5965
Rv0081	-	89572	89916	345	n/a	n/a	n/a	n/a
Rv0082	-	89921	90400	480	NE	0.0548	0.0548	0.0548
Rv0083	-	90397	92319	1923	NE	0.4152	0.0714	0.8085
Rv0084	hycD	92325	93275	951	NE	0.1794	0.1293	0.5065
Rv0085	hycP	93286	93948	663	NE	0.281	0.1986	0.3565
Rv0086	hycQ	93948	95414	1467	NE	0.1506	0.015	0.5065
Rv0087	hycE	95411	96889	1479	D	0.1999	0.0034	0.5299
Rv0088	-	96924	97598	675	NE	0.1443	0.0548	0.2416
Rv0089	-	97755	98348	594	NE	0.5616	0.4738	0.6111
Rv0090	-	98477	99247	771	NE	0.4608	0.2622	0.786
Rv0091	mtn	99681	100448	768	NE	0.8562	0.774	0.9482
Rv0092	ctpA	100580	102865	2286	NE	0.4826	0.0385	0.914
Rv0093c	-	102812	103660	849	NE	0.2066	0.108	0.3795
Rv0094c	-	103707	104660	954	NE	0.7063	0.5067	0.8194
Rv0095c	-	104802	105212	411	n/a	n/a	n/a	n/a
Rv0096	PPE1	105321	106712	1392	NE	0.3075	0.0179	0.7998
Rv0097	-	106731	107600	870	NE	0.7205	0.4033	0.8819
Rv0098	-	107597	108148	552	NE	0.5261	0.4953	0.5607
Rv0099	fadD10	108153	109775	1623	NE	0.2952	0.0123	0.7248
Rv0100	-	109780	110016	237	n/a	n/a	n/a	n/a
Rv0101	nrp	109998	117536	7539	NE	0.3253	0.0183	0.8784
Rv0102	-	117711	119696	1986	E	0.0057	0	0.0183
Rv0103c	ctpB	119912	122170	2259	NE	0.6824	0.1293	0.9587
Rv0104	-	122314	123828	1515	NE	0.7401	0.2003	0.9399
Rv0105c	rpmB	123977	124261	285	n/a	n/a	n/a	n/a
Rv0106	-	124371	125567	1197	NE	0.4937	0.1789	0.7509
Rv0107c	ctpI	125640	130538	4899	D	0.3257	0.0034	0.9687
Rv0108c	-	130892	131101	210	n/a	n/a	n/a	n/a
Rv0109	PE_PGRS1	131380	132870	1491	D	0.1152	0.0009	0.5986
Rv0110	-	133018	133767	750	NE	0.8567	0.7491	0.9421
Rv0111	-	133948	136005	2058	NE	0.3333	0.0618	0.7236
Rv0112	gca	136287	137243	957	NE	0.0423	0.0188	0.1159
Rv0113	gmhA	137317	137907	591	NE	0.629	0.613	0.6863
Rv0114	gmhB	137939	138511	573	NE	0.7687	0.7248	0.786
Rv0115	hddA	138511	139671	1161	NE	0.4731	0.2822	0.9071
Rv0116c	-	140265	141020	756	NE	0.7451	0.5851	0.9067
Rv0117	oxyS	141198	142142	945	NE	0.3158	0.0796	0.4034
Rv0118c	oxcA	142126	143874	1749	NE	0.2753	0.0088	0.7834
Rv0119	fadD7	144047	145624	1578	E	0.0892	0.0066	0.5065
Rv0120c	fusA2	145625	147769	2145	NE	0.3116	0.0183	0.6853
Rv0121c	-	147906	148340	435	n/a	n/a	n/a	n/a
Rv0122	-	148489	148857	369	n/a	n/a	n/a	n/a
Rv0123	-	148854	149222	369	n/a	n/a	n/a	n/a
Rv0124	PE_PGRS2	149531	150994	1464	NE	0.3263	0.0325	0.6594
Rv0125	pepA	151146	152213	1068	NE	0.6031	0.2752	0.6945
Rv0126	treS	152322	154127	1806	NE	0.3156	0.0714	0.6903
Rv0127	-	154230	155597	1368	D	0.0532	0.0066	0.1745
Rv0128	-	155665	156444	780	NE	0.9019	0.7735	0.961
Rv0129c	fbpC	156576	157598	1023	NE	0.5755	0.2187	0.8542
Rv0130	-	157845	158300	456	NE	0.4277	0.4277	0.4277
Rv0131c	fadE1	158313	159656	1344	NE	0.2131	0.0723	0.4033
Rv0132c	fgd2	159698	160780	1083	NE	0.5435	0.0325	0.9611
Rv0133	-	160867	161472	606	NE	0.7132	0.5457	0.8593
Rv0134	ephF	161769	162671	903	NE	0.7057	0.2416	0.9921
Rv0135c	-	162642	163247	606	NE	0.841	0.6903	0.9018
Rv0136	cyp138	163364	164689	1326	NE	0.8129	0.3251	0.9173
Rv0137c	msrA	164710	165258	549	NE	0.488	0.3388	0.6386
Rv0138	-	165321	165824	504	NE	0.9773	0.9773	0.9773
Rv0139	-	165825	166847	1023	NE	0.8247	0.3597	0.9732
Rv0140	-	166908	167288	381	n/a	n/a	n/a	n/a
Rv0141c	-	167269	167679	411	n/a	n/a	n/a	n/a
Rv0142	-	167709	168635	927	NE	0.447	0.3545	0.5164
Rv0143c	-	168702	170180	1479	NE	0.4286	0.0325	0.713
Rv0144	-	170282	171124	843	NE	0.7273	0.5657	0.8508
Rv0145	-	171213	172166	954	NE	0.8092	0.7127	0.9073
Rv0146	-	172209	173141	933	NE	0.8508	0.6633	0.9807
Rv0147	-	173236	174756	1521	NE	0.7504	0.2599	0.9327
Rv0148	-	174831	175691	861	NE	0.8087	0.5698	0.9071
Rv0149	-	175698	176666	969	NE	0.5946	0.3268	0.782
Rv0150c	-	176663	176950	288	n/a	n/a	n/a	n/a
Rv0151c	PE1	177541	179307	1767	NE	0.8523	0.045	0.9929
Rv0152c	PE2	179317	180894	1578	NE	0.8962	0.7248	0.9941
Rv0153c	ptbB	181153	181983	831	NE	0.0283	0.0088	0.0735
Rv0154c	fadE2	181985	183196	1212	NE	0.4714	0.0714	0.8638
Rv0155	pntAa	183620	184720	1101	NE	0.4242	0.3029	0.7769
Rv0156	pntAb	184721	185053	333	n/a	n/a	n/a	n/a
Rv0157	pntB	185050	186477	1428	NE	0.567	0.1616	0.7361
Rv0158	-	186783	187427	645	NE	0.8853	0.846	0.9429
Rv0159c	PE3	187431	188837	1407	NE	0.8385	0.4851	0.9961
Rv0160c	PE4	188929	190437	1509	NE	0.9351	0.649	0.9998
Rv0161	-	190605	191954	1350	NE	0.2266	0.1074	0.3565
Rv0162c	adhE1	191982	193133	1152	NE	0.3786	0.1315	0.5492
Rv0163	-	193115	193570	456	NE	0.9151	0.9151	0.9151
Rv0164	TB18.5	193624	194109	486	NE	0.2786	0.0939	0.8326
Rv0165c	-	194142	194936	795	NE	0.6237	0.2628	0.8359
Rv0166	fadD5	194991	196655	1665	NE	0.7235	0.2599	0.9714
Rv0167	yrbE1A	196859	197656	798	NE	0.6676	0.4131	0.8797
Rv0168	yrbE1B	197658	198527	870	NE	0.5421	0.1543	0.7702
Rv0169	mce1A	198532	199896	1365	NE	0.7528	0.1616	0.939
Rv0170	mce1B	199893	200933	1041	NE	0.942	0.5988	0.9999
Rv0171	mce1C	200930	202477	1548	NE	0.6373	0.2224	0.9708
Rv0172	mce1D	202474	204066	1593	NE	0.8392	0.4033	0.9913
Rv0173	lprK	204063	205235	1173	NE	0.8019	0.4871	0.9509
Rv0174	mce1F	205229	206776	1548	NE	0.7359	0.0714	0.9964
Rv0175	-	206812	207453	642	NE	0.6257	0.5671	0.6491
Rv0176	-	207450	208418	969	NE	0.7056	0.5516	0.8593
Rv0177	-	208415	208969	555	NE	0.5677	0.5203	0.5905
Rv0178	-	208936	209670	735	NE	0.8488	0.7491	0.9488
Rv0179c	lprO	209701	210810	1110	NE	0.6022	0.2168	0.8833
Rv0180c	-	210890	212248	1359	NE	0.923	0.758	0.983
Rv0181c	-	212275	213009	735	NE	0.4352	0.266	0.6903
Rv0182c	sigG	213026	214138	1113	NE	0.5981	0.1862	0.8689
Rv0183	-	214086	214925	840	NE	0.5582	0.3505	0.6739
Rv0184	-	214967	215716	750	NE	0.6541	0.4409	0.7568
Rv0185	-	215713	216222	510	NE	0.4152	0.3687	0.4616
Rv0186	bglS	216267	218342	2076	NE	0.212	0.0233	0.5203
Rv0187	-	218703	219365	663	NE	0.6312	0.1293	0.8202
Rv0188	-	219484	219915	432	n/a	n/a	n/a	n/a
Rv0189c	ilvD	219994	221721	1728	E	0.0384	0.0034	0.1293
Rv0190	-	221869	222159	291	n/a	n/a	n/a	n/a
Rv0191	-	222287	223528	1242	NE	0.7674	0.299	0.9967
Rv0192	-	223562	224662	1101	NE	0.5149	0.3303	0.8246
Rv0192A	-	223605	223907	303	n/a	n/a	n/a	n/a
Rv0193c	-	224722	226569	1848	NE	0.6707	0.307	0.9447
Rv0194	-	226876	230460	3585	NE	0.7941	0.0728	0.9953
Rv0195	-	230897	231532	636	NE	0.9071	0.8314	0.9865
Rv0196	-	231645	232229	585	NE	0.8407	0.8313	0.8702
Rv0197	-	232229	234519	2291	NE	0.2716	0.1083	0.5457
Rv0198c	-	234516	236507	1992	NE	0.3377	0.047	0.9296
Rv0199	-	236550	237209	660	NE	0.7133	0.6639	0.7505
Rv0200	-	237206	237895	690	NE	0.2872	0.1986	0.3545
Rv0201c	-	237892	238395	504	NE	0.813	0.813	0.813
Rv0202c	mmpL11	238392	241292	2901	NE	0.6468	0.1293	0.9782
Rv0203	-	241514	241924	411	n/a	n/a	n/a	n/a
Rv0204c	-	241976	243214	1239	NE	0.5256	0.3255	0.756
Rv0205	-	243384	244487	1104	NE	0.5888	0.1293	0.9093
Rv0206c	mmpL3	244484	247318	2835	E	0.0867	0.0066	0.5249
Rv0207c	-	247384	248112	729	NE	0.2639	0.1074	0.5318
Rv0208c	trmB	248115	248906	792	NE	0.0852	0.0183	0.1986
Rv0209	-	249038	250123	1086	NE	0.4149	0.1577	0.5994
Rv0210	-	250120	251598	1479	NE	0.729	0.5216	0.8559
Rv0211	pckA	251782	253602	1821	NE	0.0896	0.0153	0.1986
Rv0212c	nadR	253669	254640	972	NE	0.4738	0.3179	0.6425
Rv0213c	-	254637	255950	1314	NE	0.684	0.4851	0.8609
Rv0214	fadD4	256064	257677	1614	NE	0.5917	0.1093	0.939
Rv0215c	fadE3	257783	258856	1074	NE	0.6364	0.1997	0.9274
Rv0216	-	258913	259926	1014	E	0.0791	0.0001	0.2003
Rv0217c	lipW	259923	260831	909	NE	0.5301	0.3268	0.7735
Rv0218	-	260924	262252	1329	NE	0.6321	0.1074	0.9151
Rv0219	-	262254	262802	549	NE	0.1589	0.1455	0.1727
Rv0220	lipC	262812	264023	1212	NE	0.5421	0.246	0.8023
Rv0221	-	264067	265476	1410	NE	0.5039	0.1528	0.8359
Rv0222	echA1	265507	266295	789	NE	0.4354	0.1748	0.7724
Rv0223c	-	266301	267764	1464	D	0.1425	0.0034	0.7451
Rv0224c	-	267863	268627	765	E	0.0113	0.0066	0.0325
Rv0225	-	268663	269817	1155	E	0.0095	0.0001	0.0325
Rv0226c	-	269834	271564	1731	E	0.0355	0.0005	0.1293
Rv0227c	-	271574	272839	1266	E	0.0173	0	0.1293
Rv0228	-	273055	274278	1224	NE	0.0344	0.0183	0.0714
Rv0229c	-	274306	274986	681	NE	0.3315	0.0924	0.5836
Rv0230c	php	274983	275963	981	NE	0.8573	0.7257	0.9304
Rv0231	fadE4	276058	277764	1707	NE	0.7023	0.1369	0.9596
Rv0232	-	277899	278588	690	NE	0.9346	0.8489	0.99
Rv0233	nrdB	278585	279529	945	NE	0.8369	0.7289	0.9142
Rv0234c	gabD1	279605	281140	1536	NE	0.0651	0.0088	0.3716
Rv0235c	-	281166	282614	1449	D	0.4593	0.0005	0.8895
Rv0236A	-	286898	287071	174	n/a	n/a	n/a	n/a
Rv0236c	-	282649	286851	4203	E	0.1246	0.0066	0.5065
Rv0237	lpqI	287186	288352	1167	NE	0.2486	0.0982	0.6277
Rv0238	-	288428	289042	615	NE	0.2992	0.191	0.4717
Rv0239	-	289104	289337	234	n/a	n/a	n/a	n/a
Rv0240	-	289345	289782	438	n/a	n/a	n/a	n/a
Rv0241c	-	289812	290654	843	NE	0.0542	0.0183	0.1405
Rv0242c	fabG	290665	292029	1365	NE	0.5889	0.3255	0.8451
Rv0243	fadA2	292171	293493	1323	NE	0.3691	0.1959	0.6062
Rv0244c	fadE5	293798	295633	1836	NE	0.7771	0.4258	0.9611
Rv0245	-	296005	296493	489	NE	0.6498	0.5994	0.7001
Rv0246	-	296809	298119	1311	NE	0.8499	0.6088	0.9733
Rv0247c	-	298116	298862	747	NE	0.1127	0.0735	0.1543
Rv0248c	sdhA	298863	300803	1941	D	0.0792	0.0014	0.3716
Rv0249c	-	300834	301655	822	NE	0.4345	0.1426	0.713
Rv0250c	-	301735	302028	294	n/a	n/a	n/a	n/a
Rv0251c	hsp	302173	302652	480	NE	0.6633	0.6633	0.6633
Rv0252	nirB	302866	305427	2562	NE	0.3711	0.0183	0.8616
Rv0253	nirD	305453	305809	357	n/a	n/a	n/a	n/a
Rv0254c	cobU	305825	306349	525	NE	0.5003	0.4131	0.8505
Rv0255c	cobQ1	306374	307858	1485	NE	0.2927	0.108	0.472
Rv0256c	PPE2	307877	309547	1671	NE	0.7142	0.2822	0.9898
Rv0257	-	309699	310073	375	n/a	n/a	n/a	n/a
Rv0258c	-	310294	310749	456	NE	0.0385	0.0385	0.0385
Rv0259c	-	310774	311517	744	NE	0.3334	0.2181	0.5064
Rv0260c	-	311514	312659	1146	D	0.1052	0.0066	0.209
Rv0261c	narK3	312759	314168	1410	NE	0.5124	0.0714	0.9224
Rv0262c	aac	314309	314854	546	NE	0.1857	0.1789	0.2397
Rv0263c	-	314864	315766	903	NE	0.3047	0.127	0.472
Rv0264c	-	315783	316415	633	NE	0.517	0.3282	0.7528
Rv0265c	-	316511	317503	993	NE	0.7907	0.6062	0.9174
Rv0266c	oplA	317525	321154	3630	NE	0.7271	0.0714	0.9519
Rv0267	narU	321331	322722	1392	NE	0.7654	0.1986	0.9221
Rv0268c	-	322764	323273	510	NE	0.9805	0.9805	0.9805
Rv0269c	-	323338	324531	1194	NE	0.4558	0.1293	0.8202
Rv0270	fadD2	324567	326249	1683	NE	0.6368	0.3493	0.9611
Rv0271c	fadE6	326266	328461	2196	NE	0.3827	0.0088	0.8685
Rv0272c	-	328575	329708	1134	NE	0.1042	0.0233	0.2448
Rv0273c	-	329705	330325	621	NE	0.2168	0.0901	0.3957
Rv0274	-	330422	331003	582	NE	0.5789	0.3797	0.7431
Rv0275c	-	330933	331658	726	NE	0.3077	0.0714	0.6595
Rv0276	-	331748	332668	921	NE	0.403	0.1971	0.6258
Rv0277c	-	332708	333136	429	n/a	n/a	n/a	n/a
Rv0278c	PE_PGRS3	333437	336310	2874	NE	0.2854	0.0183	0.7128
Rv0279c	PE_PGRS4	336560	339073	2514	NE	0.389	0.1293	0.6813
Rv0280	PPE3	339364	340974	1611	NE	0.5993	0.2224	0.806
Rv0281	-	340998	341906	909	NE	0.8611	0.6386	0.9718
Rv0282	-	342130	344025	1896	E	0.1272	0.0066	0.5065
Rv0283	-	344022	345638	1617	E	0.112	0.0001	0.5065
Rv0284	-	345635	349627	3993	E	0.0421	0	0.2628
Rv0285	PE5	349624	349932	309	n/a	n/a	n/a	n/a
Rv0286	PPE4	349935	351476	1542	E	0.006	0.0005	0.0183
Rv0287	esxG	351525	351818	294	n/a	n/a	n/a	n/a
Rv0288	esxH	351848	352138	291	n/a	n/a	n/a	n/a
Rv0289	-	352149	353036	888	E	0.0155	0.0034	0.0714
Rv0290	-	353083	354501	1419	E	0.1165	0.0034	0.5065
Rv0291	mycP3	354498	355883	1386	NE	0.0863	0.0325	0.2628
Rv0292	-	355880	356875	996	D	0.0223	0.0066	0.0618
Rv0293c	-	356862	358064	1203	NE	0.2375	0.0491	0.5844
Rv0294	tam	358171	358956	786	NE	0.1158	0.0385	0.3175
Rv0295c	-	358945	359748	804	NE	0.2714	0.1074	0.5655
Rv0296c	-	359758	361155	1398	NE	0.729	0.3449	0.9393
Rv0297	PE_PGRS5	361334	363109	1776	NE	0.4611	0.1074	0.9256
Rv0298	-	363252	363479	228	n/a	n/a	n/a	n/a
Rv0299	-	363476	363778	303	n/a	n/a	n/a	n/a
Rv0300	-	363826	364047	222	n/a	n/a	n/a	n/a
Rv0301	-	364044	364469	426	n/a	n/a	n/a	n/a
Rv0302	-	364605	365237	633	NE	0.7595	0.6343	0.8192
Rv0303	-	365234	366142	909	NE	0.722	0.5007	0.8359
Rv0304c	PPE5	366150	372764	6615	NE	0.6146	0.0325	0.9883
Rv0305c	PPE6	372820	375711	2892	NE	0.7497	0.0385	0.9863
Rv0306	-	375914	376585	672	NE	0.896	0.8085	0.9318
Rv0307c	-	376573	377055	483	NE	0.8574	0.7289	0.904
Rv0308	-	377113	377829	717	NE	0.4416	0.313	0.5007
Rv0309	-	377931	378587	657	NE	0.2933	0.2602	0.313
Rv0310c	-	378657	379148	492	NE	0.584	0.5503	0.5953
Rv0311	-	379172	380401	1230	NE	0.2114	0.0088	0.6277
Rv0312	-	380556	382418	1863	NE	0.203	0.0389	0.5299
Rv0313	-	382490	382876	387	n/a	n/a	n/a	n/a
Rv0314c	-	382879	383541	663	NE	0.8631	0.8105	0.9414
Rv0315	-	383602	384486	885	NE	0.6213	0.3665	0.8756
Rv0316	-	384535	385149	615	NE	0.3282	0.1405	0.5064
Rv0317c	glpQ2	385173	385943	771	NE	0.7362	0.1405	0.9635
Rv0318c	-	386305	387099	795	NE	0.3738	0.1331	0.5994
Rv0319	pcp	387148	387816	669	NE	0.2182	0.0714	0.3361
Rv0320	-	387888	388550	663	NE	0.4293	0.3388	0.6756
Rv0321	dcd	388582	389154	573	NE	0.7379	0.6936	0.8236
Rv0322	udgA	389260	390591	1332	NE	0.2371	0.0183	0.9141
Rv0323c	-	390580	391251	672	NE	0.1557	0.1093	0.1957
Rv0324	-	391352	392032	681	NE	0.0647	0.032	0.1748
Rv0325	-	392039	392263	225	n/a	n/a	n/a	n/a
Rv0326	-	392273	392728	456	NE	0.3748	0.3748	0.3748
Rv0327c	cyp135A1	392696	394045	1350	D	0.1886	0.0005	0.8119
Rv0328	-	394111	394713	603	NE	0.6986	0.6433	0.791
Rv0329c	-	394694	395320	627	NE	0.557	0.4258	0.6739
Rv0330c	-	395347	396087	741	NE	0.9371	0.806	0.9888
Rv0331	-	396201	397367	1167	NE	0.6072	0.2663	0.8248
Rv0332	-	397442	398227	786	NE	0.8875	0.8192	0.9362
Rv0333	-	398254	398628	375	n/a	n/a	n/a	n/a
Rv0334	rmlA	398658	399524	867	E	0.0033	0.0005	0.0183
Rv0335c	PE6	399535	400050	516	NE	0.5065	0.5065	0.5065
Rv0336	-	400192	401703	1512	NE	0.751	0.4387	0.9913
Rv0337c	aspC	401873	403162	1290	E	0.0095	0.0009	0.0714
Rv0338c	-	403193	405841	2649	D	0.0346	0.0034	0.1293
Rv0339c	-	405950	408448	2499	NE	0.2112	0.0183	0.7277
Rv0340	-	408634	409173	540	NE	0.2629	0.1293	0.7981
Rv0341	iniB	409362	410801	1440	NE	0.4565	0.0714	0.8189
Rv0342	iniA	410838	412760	1923	NE	0.5883	0.0183	0.95
Rv0343	iniC	412757	414238	1482	NE	0.7523	0.5065	0.9418
Rv0344c	lpqJ	414381	414941	561	NE	0.7479	0.6433	0.7735
Rv0345	-	415050	415460	411	n/a	n/a	n/a	n/a
Rv0346c	ansP2	415502	416965	1464	NE	0.2852	0.0579	0.5492
Rv0347	-	417304	418290	987	E	0.0278	0.0005	0.0714
Rv0348	-	418293	418946	654	D	0.0559	0.0001	0.2967
Rv0349	-	418949	419608	660	NE	0.9121	0.8979	0.9587
Rv0350	dnaK	419835	421712	1878	NE	0.1427	0.0088	0.5065
Rv0351	grpE	421709	422416	708	NE	0.0335	0.0183	0.0714
Rv0352	dnaJ1	422452	423639	1188	NE	0.1439	0.0325	0.3797
Rv0353	hspR	423639	424019	381	n/a	n/a	n/a	n/a
Rv0354c	PPE7	424269	424695	427	n/a	n/a	n/a	n/a
Rv0355c	PPE8	424778	434680	9903	NE	0.7469	0.0325	0.9998
Rv0356c	-	434831	435475	645	NE	0.1875	0.0714	0.277
Rv0357c	purA	435472	436770	1299	E	0.0065	0.0005	0.0183
Rv0358	-	436861	437508	648	NE	0.0115	0.0088	0.0385
Rv0359	-	437519	438298	780	NE	0.8518	0.6731	0.9436
Rv0360c	-	438303	438740	438	n/a	n/a	n/a	n/a
Rv0361	-	438823	439650	828	NE	0.8454	0.7811	0.9282
Rv0362	mgtE	439872	441254	1383	NE	0.6127	0.2181	0.939
Rv0363c	fba	441266	442300	1035	NE	0.5655	0.1316	0.9274
Rv0364	-	442396	443079	684	D	0.0077	0.0066	0.0096
Rv0365c	-	443068	444198	1131	NE	0.4871	0.0856	0.8042
Rv0366c	-	444223	444816	594	NE	0.5403	0.3716	0.6234
Rv0367c	-	444845	445234	390	n/a	n/a	n/a	n/a
Rv0368c	-	445315	446526	1212	NE	0.551	0.1293	0.8085
Rv0369c	-	446532	447047	516	NE	0.3758	0.307	0.4033
Rv0370c	-	447148	448044	897	NE	0.052	0.0325	0.1543
Rv0371c	-	448041	448634	594	NE	0.2049	0.0714	0.2628
Rv0372c	-	448631	449386	756	NE	0.1705	0.0325	0.2628
Rv0373c	-	449405	451804	2400	D	0.2597	0.0034	0.6339
Rv0374c	-	451801	452280	480	NE	0.4417	0.4417	0.4417
Rv0375c	-	452295	453155	861	NE	0.0964	0.0183	0.3179
Rv0376c	-	453231	454373	1143	NE	0.3347	0.0088	0.6178
Rv0377	-	454422	455387	966	NE	0.2844	0.1293	0.7517
Rv0378	-	455638	455859	222	n/a	n/a	n/a	n/a
Rv0379	secE2	455978	456193	216	n/a	n/a	n/a	n/a
Rv0380c	-	456269	456820	552	NE	0.1891	0.1316	0.2448
Rv0381c	-	456916	457824	909	NE	0.5796	0.2828	0.9756
Rv0382c	pyrE	457842	458381	540	E	0.0011	0.0005	0.0034
Rv0383c	-	458462	459316	855	NE	0.1375	0.0088	0.3795
Rv0384c	clpB	459457	462003	2547	NE	0.265	0.0385	0.7277
Rv0385	-	462136	463308	1173	NE	0.7946	0.6633	0.9013
Rv0386	-	463412	466669	3258	NE	0.5258	0.0714	0.9605
Rv0387c	-	466673	467407	735	NE	0.5467	0.4034	0.7257
Rv0388c	PPE9	467460	468004	545	NE	0.5918	0.4696	0.6386
Rv0389	purT	468338	469597	1260	NE	0.7724	0.2628	0.9193
Rv0390	-	469594	470016	423	n/a	n/a	n/a	n/a
Rv0391	metZ	470013	471233	1221	D	0.0771	0.0035	0.3029
Rv0392c	ndhA	471230	472642	1413	NE	0.552	0.1986	0.8272
Rv0393	-	472784	474109	1326	NE	0.7165	0.2628	0.8885
Rv0394c	-	474125	474844	720	NE	0.8864	0.8133	0.939
Rv0395	-	474943	475347	405	n/a	n/a	n/a	n/a
Rv0396	-	475353	475745	393	n/a	n/a	n/a	n/a
Rv0397	-	475819	476187	369	n/a	n/a	n/a	n/a
Rv0398c	-	476682	477323	642	NE	0.5223	0.1713	0.668
Rv0399c	lpqK	477330	478559	1230	NE	0.3509	0.0289	0.8151
Rv0400c	fadE7	478569	479756	1188	NE	0.3634	0.108	0.5425
Rv0401	-	479792	480163	372	n/a	n/a	n/a	n/a
Rv0402c	mmpL1	480358	483234	2877	NE	0.7676	0.3024	0.9636
Rv0403c	mmpS1	483231	483659	429	n/a	n/a	n/a	n/a
Rv0404	fadD30	483980	485737	1758	D	0.1025	0	0.5727
Rv0405	pks6	485734	489942	4209	D	0.4243	0	0.9984
Rv0406c	-	489890	490708	819	NE	0.7543	0.5557	0.8502
Rv0407	fgd1	490786	491796	1011	NE	0.2062	0.0743	0.3664
Rv0408	pta	491789	493861	2073	NE	0.3838	0.0583	0.8239
Rv0409	ackA	493854	495011	1158	NE	0.3597	0.0429	0.6277
Rv0410c	pknG	495065	497317	2253	E	0.0249	0.0001	0.1293
Rv0411c	glnH	497317	498303	987	NE	0.1941	0.0233	0.5065
Rv0412c	-	498303	499622	1320	D	0.0167	0.0034	0.0618
Rv0413	mutT3	499716	500369	654	NE	0.718	0.5723	0.804
Rv0414c	thiE	500353	501021	669	E	0.0119	0.0066	0.0325
Rv0415	thiO	501151	502173	1023	E	0.1254	0.0034	0.2628
Rv0416	thiS	502170	502376	207	n/a	n/a	n/a	n/a
Rv0417	thiG	502369	503127	759	E	0.0044	0.0009	0.0066
Rv0418	lpqL	503499	505001	1503	NE	0.4519	0.0183	0.8142
Rv0419	lpqM	505089	506585	1497	NE	0.8791	0.6277	0.9842
Rv0420c	-	506564	506974	411	n/a	n/a	n/a	n/a
Rv0421c	-	507135	507764	630	NE	0.0914	0.0153	0.2253
Rv0422c	thiD	507761	508558	798	E	0.0161	0.0034	0.0714
Rv0423c	thiC	508585	510228	1644	E	0.0564	0.0066	0.2628
Rv0424c	-	510380	510655	276	n/a	n/a	n/a	n/a
Rv0425c	ctpH	510705	515324	4620	NE	0.4892	0.0618	0.8929
Rv0426c	-	515376	515819	444	n/a	n/a	n/a	n/a
Rv0427c	xthA	516020	516895	876	NE	0.1914	0.1093	0.4131
Rv0428c	-	516898	517806	909	NE	0.4507	0.3513	0.5395
Rv0429c	def	517806	518399	594	NE	0.0212	0.0088	0.0325
Rv0430	-	518736	519044	309	n/a	n/a	n/a	n/a
Rv0431	-	519076	519570	495	NE	0.224	0.1957	0.2428
Rv0432	sodC	519603	520325	723	NE	0.3213	0.2232	0.4302
Rv0433	-	520327	521457	1131	NE	0.4604	0.3057	0.6196
Rv0434	-	521517	522170	654	NE	0.9808	0.9641	0.992
Rv0435c	-	522350	524536	2187	NE	0.5396	0.1748	0.9466
Rv0436c	pssA	524533	525393	861	NE	0.8301	0.6433	0.9826
Rv0437c	psd	525390	526085	696	NE	0.4184	0.1315	0.8844
Rv0438c	moeA2	526146	527363	1218	NE	0.7641	0.5728	0.8797
Rv0439c	-	527382	528317	936	NE	0.5876	0.4586	0.7846
Rv0440	groEL	528611	530233	1623	NE	0.1947	0.0088	0.6872
Rv0441c	-	530299	530727	429	n/a	n/a	n/a	n/a
Rv0442c	PPE10	530754	532217	1464	NE	0.3067	0.0325	0.5447
Rv0443	-	532399	532914	516	NE	0.9887	0.9887	0.9887
Rv0444c	-	533094	533792	699	NE	0.5106	0.472	0.5994
Rv0445c	sigK	533836	534399	564	NE	0.6019	0.4696	0.7002
Rv0446c	-	534448	535218	771	NE	0.5846	0.1316	0.9405
Rv0447c	ufaA1	535227	536510	1284	NE	0.9348	0.8317	0.9864
Rv0448c	-	536507	537172	666	NE	0.9134	0.9116	0.9296
Rv0449c	-	537232	538551	1320	NE	0.802	0.5492	0.9811
Rv0450c	mmpL4	538591	541494	2904	D	0.2201	0.0009	0.9317
Rv0451c	mmpS4	541491	541913	423	n/a	n/a	n/a	n/a
Rv0452	-	542145	542855	711	NE	0.769	0.6633	0.8645
Rv0453	PPE11	543177	544733	1557	NE	0.7494	0.4341	0.9888
Rv0454	-	544838	545188	351	n/a	n/a	n/a	n/a
Rv0455c	-	545378	545824	447	E	0.0009	0.0009	0.0009
Rv0456A	-	547079	547360	282	n/a	n/a	n/a	n/a
Rv0456c	echA2	545892	546806	915	NE	0.2678	0.1748	0.3545
Rv0457c	-	547589	549610	2022	D	0.2969	0.0009	0.5698
Rv0458	-	549678	551201	1524	NE	0.7047	0.5318	0.8553
Rv0459	-	551201	551692	492	NE	0.5351	0.5351	0.5351
Rv0460	-	551752	551991	240	n/a	n/a	n/a	n/a
Rv0461	-	552029	552553	525	NE	0.9427	0.9131	0.9852
Rv0462	lpd	552617	554011	1395	E	0.0053	0.0005	0.0714
Rv0463	-	554019	554312	294	n/a	n/a	n/a	n/a
Rv0464c	-	554316	554888	573	NE	0.8706	0.8378	0.8864
Rv0465c	-	554885	556309	1425	NE	0.7308	0.2622	0.9929
Rv0466	-	556461	557255	795	NE	0.6283	0.4619	0.9166
Rv0467	icl	557530	558816	1287	NE	0.1262	0.0234	0.2313
Rv0468	fadB2	558898	559758	861	NE	0.4945	0.1616	0.7569
Rv0469	umaA	559891	560751	861	NE	0.2278	0.045	0.7342
Rv0470A	-	561857	562297	441	n/a	n/a	n/a	n/a
Rv0470c	pcaA	560851	561714	864	NE	0.8297	0.7236	0.9175
Rv0471c	-	562228	562716	489	NE	0.8651	0.861	0.8692
Rv0472c	-	562726	563430	705	NE	0.8752	0.806	0.92
Rv0473	-	563567	564937	1371	NE	0.5397	0.2181	0.9819
Rv0474	-	565024	565446	423	n/a	n/a	n/a	n/a
Rv0475	hbhA	565800	566399	600	NE	0.5268	0.4871	0.5773
Rv0476	-	566511	566774	264	n/a	n/a	n/a	n/a
Rv0477	-	566779	567225	447	n/a	n/a	n/a	n/a
Rv0478	deoC	567225	567899	675	NE	0.5446	0.5065	0.5786
Rv0479c	-	567924	568970	1047	E	0.0181	0.0034	0.0714
Rv0480c	-	568967	569809	843	NE	0.7076	0.4777	0.9071
Rv0481c	-	569991	570515	525	NE	0.9432	0.9071	0.9859
Rv0482	murB	570542	571651	1110	NE	0.0512	0.0088	0.1293
Rv0483	lprQ	571713	573068	1356	NE	0.9435	0.6744	0.9986
Rv0484c	-	573049	573804	756	NE	0.6202	0.5351	0.6343
Rv0485	-	573987	575303	1317	NE	0.5443	0.3664	0.7363
Rv0486	-	575351	576793	1443	NE	0.1763	0.0183	0.5065
Rv0487	-	576790	577341	552	NE	0.9553	0.9466	0.9694
Rv0488	-	577667	578272	606	NE	0.8337	0.774	0.8752
Rv0489	gpm1	578429	579178	750	NE	0.0395	0.0088	0.0856
Rv0490	senX3	579352	580584	1233	NE	0.2873	0.0096	0.8716
Rv0491	regX3	580812	581495	684	NE	0.9193	0.6611	0.9953
Rv0492A	-	583378	583707	330	n/a	n/a	n/a	n/a
Rv0492c	-	581492	583381	1890	NE	0.6223	0.3255	0.8934
Rv0493c	-	583704	584693	990	NE	0.5379	0.1369	0.8502
Rv0494	-	584698	585426	729	NE	0.2692	0.1616	0.3834
Rv0495c	-	585427	586317	891	NE	0.4731	0.2003	0.6594
Rv0496	-	586397	587383	987	NE	0.4585	0.1616	0.9032
Rv0497	-	587380	588312	933	NE	0.3164	0.1577	0.774
Rv0498	-	588328	589170	843	NE	0.6897	0.5311	0.8752
Rv0499	-	589186	590061	876	NE	0.6727	0.4488	0.9041
Rv0500	proC	590086	590973	888	NE	0.0394	0.0088	0.1293
Rv0500A	-	591114	591350	237	n/a	n/a	n/a	n/a
Rv0500B	-	591478	591579	102	n/a	n/a	n/a	n/a
Rv0501	galE2	591657	592787	1131	NE	0.6348	0.0911	0.846
Rv0502	-	592794	593870	1077	NE	0.9257	0.3713	0.9971
Rv0503c	cmaA2	593874	594782	909	NE	0.9705	0.8944	0.9998
Rv0504c	-	594805	595305	501	NE	0.6532	0.5894	0.6691
Rv0505c	serB1	595467	596588	1122	NE	0.21	0.0088	0.4034
Rv0506	mmpS2	596762	597205	444	n/a	n/a	n/a	n/a
Rv0507	mmpL2	597202	600108	2907	D	0.4581	0.0021	0.9838
Rv0508	-	600101	600394	294	n/a	n/a	n/a	n/a
Rv0509	hemA	600444	601850	1407	NE	0.0407	0.0088	0.2628
Rv0510	hemC	601860	602789	930	E	0.0463	0.0009	0.5065
Rv0511	hemD	602822	604519	1698	NE	0.0743	0.0183	0.2628
Rv0512	hemB	604605	605594	990	E	0.011	0.0001	0.0325
Rv0513	-	605607	606155	549	NE	0.8452	0.8192	0.8552
Rv0514	-	606152	606451	300	n/a	n/a	n/a	n/a
Rv0515	-	606554	608065	1512	NE	0.7735	0.5064	0.9917
Rv0516c	-	608062	608538	477	NE	0.8844	0.8844	0.8844
Rv0517	-	608749	610059	1311	NE	0.9724	0.8133	0.9974
Rv0518	-	610191	610886	696	NE	0.5452	0.4425	0.7348
Rv0519c	-	611175	612077	903	NE	0.9472	0.8819	0.9875
Rv0520	-	612258	612608	351	n/a	n/a	n/a	n/a
Rv0521	-	612601	612906	306	n/a	n/a	n/a	n/a
Rv0522	gabP	613041	614345	1305	NE	0.8737	0.6934	0.9563
Rv0523c	-	614329	614724	396	n/a	n/a	n/a	n/a
Rv0524	hemL	614838	616226	1389	E	0.0261	0.0034	0.0714
Rv0525	-	616226	616834	609	NE	0.0237	0.0183	0.0714
Rv0526	-	616849	617499	651	NE	0.0262	0.0183	0.0325
Rv0527	ccdA	617496	618275	780	NE	0.2477	0.0714	0.5065
Rv0528	-	618308	619897	1590	E	0.1022	0.0066	0.5065
Rv0529	ccsA	619894	620868	975	E	0.0083	0.0034	0.0183
Rv0530	-	620910	622127	1218	NE	0.801	0.445	0.9563
Rv0531	-	622332	622649	318	n/a	n/a	n/a	n/a
Rv0532	PE_PGRS6	622796	624580	1785	NE	0.3516	0.108	0.6252
Rv0533c	fabH	624476	625483	1008	NE	0.8588	0.3665	0.9418
Rv0534c	menA	625565	626443	879	E	0.0118	0.0066	0.0325
Rv0535	pnp	626460	627254	795	NE	0.657	0.5557	0.8791
Rv0536	galE3	627251	628291	1041	NE	0.1219	0.0088	0.3393
Rv0537c	-	628301	629734	1434	NE	0.7728	0.5851	0.9327
Rv0538	-	630043	631689	1647	NE	0.6552	0.1543	0.8304
Rv0539	-	631746	632378	633	NE	0.3352	0.1862	0.5216
Rv0540	-	632375	633037	663	NE	0.0732	0.0548	0.1315
Rv0541c	-	633058	634407	1350	D	0.1345	0.0066	0.5386
Rv0542c	menE	634419	635507	1089	E	0.0225	0.0034	0.0714
Rv0543c	-	635576	635878	303	n/a	n/a	n/a	n/a
Rv0544c	-	635938	636216	279	n/a	n/a	n/a	n/a
Rv0545c	pitA	636213	637466	1254	NE	0.2428	0.0856	0.3664
Rv0546c	-	637586	637972	387	n/a	n/a	n/a	n/a
Rv0547c	-	638035	638919	885	NE	0.9097	0.7716	0.9832
Rv0548c	menB	639015	639959	945	NE	0.0405	0.0088	0.1293
Rv0549c	-	640231	640644	414	n/a	n/a	n/a	n/a
Rv0550c	-	640641	640907	267	n/a	n/a	n/a	n/a
Rv0551c	fadD8	641099	642814	1716	NE	0.6659	0.2416	0.9448
Rv0552	-	642892	644496	1605	NE	0.8347	0.3716	0.9922
Rv0553	menC	644493	645473	981	NE	0.1011	0.0714	0.2628
Rv0554	bpoC	645470	646258	789	NE	0.9846	0.9519	0.9957
Rv0555	menD	646301	647965	1665	NE	0.0897	0.0183	0.2628
Rv0556	-	647962	648477	516	E	0.0005	0.0005	0.0005
Rv0557	pimB	648539	649675	1137	NE	0.1571	0.0183	0.3895
Rv0558	ubiE	649692	650396	705	E	0.0084	0.0034	0.0183
Rv0559c	-	650410	650748	339	n/a	n/a	n/a	n/a
Rv0560c	-	650782	651507	726	NE	0.1772	0.0856	0.2448
Rv0561c	-	651532	652758	1227	NE	0.2138	0.0723	0.3925
Rv0562	grcC1	652774	653781	1008	E	0.0219	0.0034	0.0714
Rv0563	htpX	653882	654742	861	NE	0.4745	0.3179	0.6436
Rv0564c	gpsA	654927	655952	1026	NE	0.7062	0.5528	0.9154
Rv0565c	-	656013	657473	1461	NE	0.737	0.1778	0.9497
Rv0566c	-	657551	658042	492	NE	0.9098	0.9098	0.9098
Rv0567	-	658324	659343	1020	NE	0.4045	0.1789	0.7505
Rv0568	cyp135B1	659453	660871	1419	NE	0.6144	0.5216	0.7391
Rv0569	-	661006	661272	267	n/a	n/a	n/a	n/a
Rv0570	nrdZ	661298	663376	2079	D	0.3263	0.0066	0.8263
Rv0571c	-	663490	664821	1332	NE	0.183	0.0325	0.5065
Rv0572c	-	665045	665386	342	n/a	n/a	n/a	n/a
Rv0573c	-	665854	667245	1392	NE	0.8315	0.5074	0.9794
Rv0574c	-	667255	668397	1143	NE	0.3939	0.0088	0.7677
Rv0575c	-	668582	669748	1167	NE	0.8655	0.5723	0.985
Rv0576	-	669851	671155	1305	NE	0.2089	0.0452	0.4034
Rv0577	TB27.3	671169	671954	786	NE	0.8979	0.7735	0.9725
Rv0578c	PE_PGRS7	671999	675919	3921	NE	0.3066	0.0325	0.7128
Rv0579	-	676241	676999	759	NE	0.7067	0.2448	0.9306
Rv0580c	-	677128	677619	492	NE	0.2906	0.2416	0.307
Rv0581	-	677713	677928	216	n/a	n/a	n/a	n/a
Rv0582	-	677925	678332	408	n/a	n/a	n/a	n/a
Rv0583c	lpqN	678392	679078	687	NE	0.5897	0.5021	0.6303
Rv0584	-	679232	681865	2634	NE	0.4226	0.0233	0.9912
Rv0585c	-	681888	684275	2388	D	0.313	0.0005	0.7221
Rv0586	-	684413	685135	723	NE	0.1599	0.032	0.3999
Rv0587	yrbE2A	685132	685929	798	NE	0.4576	0.0385	0.8314
Rv0588	yrbE2B	685931	686818	888	NE	0.1976	0.0325	0.4409
Rv0589	mce2A	686824	688038	1215	NE	0.4999	0.2187	0.7363
Rv0590	mce2B	688035	688862	828	NE	0.3507	0.1616	0.472
Rv0590A	-	688811	689065	255	n/a	n/a	n/a	n/a
Rv0591	mce2C	689062	690507	1446	NE	0.5705	0.1959	0.9296
Rv0592	mce2D	690504	692030	1527	NE	0.3076	0.0735	0.5447
Rv0593	lprL	692027	693235	1209	NE	0.3827	0.0714	0.6205
Rv0594	mce2F	693240	694790	1551	NE	0.8246	0.6205	0.9701
Rv0595c	-	694842	695234	393	n/a	n/a	n/a	n/a
Rv0596c	-	695231	695488	258	n/a	n/a	n/a	n/a
Rv0597c	-	695671	696906	1236	NE	0.463	0.1315	0.8559
Rv0598c	-	697157	697570	414	n/a	n/a	n/a	n/a
Rv0599c	-	697567	697803	237	n/a	n/a	n/a	n/a
Rv0600c	-	697907	698413	507	NE	0.7212	0.5065	0.9359
Rv0601c	-	698527	698997	471	NE	0.7231	0.7231	0.7231
Rv0602c	tcrA	699041	699802	762	NE	0.4203	0.2221	0.5225
Rv0603	-	699859	700170	312	n/a	n/a	n/a	n/a
Rv0604	lpqO	700242	701192	951	NE	0.412	0.2628	0.5065
Rv0605	-	701409	702017	609	NE	0.7803	0.7132	0.8429
Rv0606	-	702019	702762	744	NE	0.7693	0.7132	0.8405
Rv0607	-	702816	703202	387	n/a	n/a	n/a	n/a
Rv0608	-	703247	703492	246	n/a	n/a	n/a	n/a
Rv0609	-	703489	703890	402	n/a	n/a	n/a	n/a
Rv0609A	-	703833	704060	228	n/a	n/a	n/a	n/a
Rv0610c	-	704755	705912	1158	NE	0.6369	0.1748	0.7319
Rv0611c	-	705964	706347	384	n/a	n/a	n/a	n/a
Rv0612	-	706327	706932	606	NE	0.3509	0.2663	0.4072
Rv0613c	-	706951	709518	2568	NE	0.6707	0.2982	0.9605
Rv0614	-	709359	710351	993	NE	0.6715	0.5203	0.8008
Rv0615	-	710348	710590	243	n/a	n/a	n/a	n/a
Rv0616c	-	710587	710853	267	n/a	n/a	n/a	n/a
Rv0617	-	711009	711410	402	n/a	n/a	n/a	n/a
Rv0618	galTa	711539	712234	696	NE	0.1578	0.108	0.1862
Rv0619	galTb	712177	712722	546	NE	0.209	0.045	0.2828
Rv0620	galK	712719	713810	1092	NE	0.4729	0.2628	0.677
Rv0621	-	714205	715269	1065	NE	0.3432	0.0796	0.8142
Rv0622	-	715373	716320	948	NE	0.4097	0.2622	0.6499
Rv0623	-	716413	716667	255	n/a	n/a	n/a	n/a
Rv0624	-	716667	717062	396	n/a	n/a	n/a	n/a
Rv0625c	-	717156	717896	741	NE	0.31	0.108	0.5124
Rv0626	-	718028	718288	261	n/a	n/a	n/a	n/a
Rv0627	-	718285	718692	408	n/a	n/a	n/a	n/a
Rv0628c	-	718764	719915	1152	NE	0.7366	0.5299	0.8751
Rv0629c	recD	720008	721735	1728	NE	0.1408	0.0233	0.5065
Rv0630c	recB	721732	725016	3285	D	0.5829	0.0034	0.9583
Rv0631c	recC	725016	728309	3294	NE	0.4902	0.1293	0.8616
Rv0632c	echA3	728586	729281	696	D	0.0429	0.0066	0.0982
Rv0633c	-	729330	730169	840	NE	0.5192	0.2448	0.8502
Rv0634A	-	731116	731367	252	n/a	n/a	n/a	n/a
Rv0634B	rpmG	731715	731882	168	n/a	n/a	n/a	n/a
Rv0634c	-	730323	731036	714	NE	0.852	0.6851	0.915
Rv0635	-	731933	732409	477	E	0	0	0.0001
Rv0636	-	732396	732824	429	n/a	n/a	n/a	n/a
Rv0637	-	732828	733328	501	NE	0.1847	0.0982	0.2313
Rv0638	secE	733740	734225	486	E	0.0058	0.0034	0.0066
Rv0639	nusG	734257	734973	717	E	0.01	0.0066	0.0183
Rv0640	rplK	735025	735453	429	n/a	n/a	n/a	n/a
Rv0641	rplA	735520	736227	708	NE	0.1499	0.0714	0.2628
Rv0642c	mmaA4	736301	737206	906	NE	0.3382	0.1957	0.6062
Rv0643c	mmaA3	737271	738152	882	NE	0.7525	0.643	0.8894
Rv0644c	mmaA2	738300	739163	864	NE	0.8021	0.4795	0.9895
Rv0645c	mmaA1	739330	740190	861	NE	0.9829	0.9669	0.9929
Rv0646c	lipG	740237	741142	906	NE	0.4134	0.1315	0.6936
Rv0647c	-	741154	742620	1467	NE	0.2321	0.0088	0.5065
Rv0648	-	742722	746369	3648	NE	0.45	0.0325	0.883
Rv0649	fabD2	746366	747040	675	NE	0.5034	0.3964	0.5655
Rv0650	-	747040	747948	909	NE	0.5882	0.2628	0.7469
Rv0651	rplJ	748279	748815	537	NE	0.0422	0.0325	0.0714
Rv0652	rplL	748852	749244	393	n/a	n/a	n/a	n/a
Rv0653c	-	749237	749932	696	NE	0.5067	0.3911	0.5894
Rv0654	-	750003	751508	1506	NE	0.936	0.7834	0.9959
Rv0655	mkl	751520	752599	1080	NE	0.8034	0.2861	0.9871
Rv0656c	-	752987	753370	384	n/a	n/a	n/a	n/a
Rv0657c	-	753465	753620	156	n/a	n/a	n/a	n/a
Rv0658c	-	753696	754412	717	D	0.0561	0.0066	0.2168
Rv0659c	-	754688	754996	309	n/a	n/a	n/a	n/a
Rv0660c	-	754983	755228	246	n/a	n/a	n/a	n/a
Rv0661c	-	755338	755775	438	n/a	n/a	n/a	n/a
Rv0662c	-	755772	756140	369	n/a	n/a	n/a	n/a
Rv0663	atsD	756140	758503	2364	D	0.5175	0.0034	0.8358
Rv0664	-	758535	758807	273	n/a	n/a	n/a	n/a
Rv0665	-	758804	759142	339	n/a	n/a	n/a	n/a
Rv0666	-	759139	759312	174	n/a	n/a	n/a	n/a
Rv0667	rpoB	759810	763328	3519	NE	0.1596	0.0183	0.5065
Rv0668	rpoC	763373	767323	3951	NE	0.1237	0.0088	0.5065
Rv0669c	-	767687	769600	1914	NE	0.6152	0.0603	0.9317
Rv0670	end	769795	770553	759	NE	0.6615	0.3964	0.8363
Rv0671	lpqP	770585	771427	843	NE	0.5305	0.3513	0.8164
Rv0672	fadE8	771487	773115	1629	NE	0.4334	0.123	0.9366
Rv0673	echA4	773126	774064	939	NE	0.5143	0.4238	0.6813
Rv0674	-	774067	774789	723	NE	0.1435	0.0714	0.2628
Rv0675	echA5	774786	775577	792	NE	0.2262	0.1293	0.3795
Rv0676c	mmpL5	775589	778483	2895	NE	0.8231	0.3797	0.9905
Rv0677c	mmpS5	778480	778908	429	n/a	n/a	n/a	n/a
Rv0678	-	778993	779490	498	NE	0.953	0.8189	0.9865
Rv0679c	-	779546	780043	498	NE	0.5272	0.4387	0.669
Rv0680c	-	780045	780419	375	n/a	n/a	n/a	n/a
Rv0681	-	780724	781314	591	NE	0.8508	0.6883	0.9071
Rv0682	rpsL	781563	781937	375	n/a	n/a	n/a	n/a
Rv0683	rpsG	781937	782407	471	NE	0.0714	0.0714	0.0714
Rv0684	fusA1	782488	784593	2106	E	0.0377	0.0034	0.2628
Rv0685	tuf	784824	786014	1191	NE	0.1829	0.0088	0.5065
Rv0686	-	786152	786949	798	NE	0.908	0.852	0.9502
Rv0687	fabG	787102	787929	828	NE	0.3708	0.1577	0.6386
Rv0688	-	787943	789163	1221	NE	0.4329	0.2003	0.7752
Rv0689c	-	789160	789414	255	n/a	n/a	n/a	n/a
Rv0690c	-	790027	791076	1050	NE	0.2711	0.0583	0.9622
Rv0691c	-	791073	791669	597	NE	0.7312	0.4425	0.8191
Rv0692	-	791834	792163	330	n/a	n/a	n/a	n/a
Rv0693	pqqE	792160	793335	1176	NE	0.32	0.0385	0.579
Rv0694	lldD1	793338	794528	1191	NE	0.0757	0.0183	0.1748
Rv0695	-	794718	795473	756	NE	0.2504	0.1959	0.3797
Rv0696	-	795522	796934	1413	NE	0.1951	0.0325	0.4513
Rv0697	-	796936	798375	1440	D	0.0195	0.0026	0.0982
Rv0698	-	798836	799447	612	NE	0.1449	0.0911	0.2224
Rv0699	-	799632	799853	222	n/a	n/a	n/a	n/a
Rv0700	rpsJ	800490	800795	306	n/a	n/a	n/a	n/a
Rv0701	rplC	800812	801465	654	E	0.0057	0.0001	0.0183
Rv0702	rplD	801465	802136	672	E	0.0101	0.0066	0.0183
Rv0703	rplW	802136	802438	303	n/a	n/a	n/a	n/a
Rv0704	rplB	802531	803373	843	E	0.0062	0.0001	0.0183
Rv0705	rpsS	803414	803695	282	n/a	n/a	n/a	n/a
Rv0706	rplV	803692	804285	594	NE	0.1173	0.0714	0.2628
Rv0707	rpsC	804285	805109	825	E	0.0144	0.0066	0.0714
Rv0708	rplP	805113	805529	417	n/a	n/a	n/a	n/a
Rv0709	rpmC	805529	805762	234	n/a	n/a	n/a	n/a
Rv0710	rpsQ	805759	806169	411	n/a	n/a	n/a	n/a
Rv0711	atsA	806338	808701	2364	NE	0.5663	0.1316	0.8692
Rv0712	-	808749	809648	900	NE	0.2157	0.008	0.3842
Rv0713	-	809949	810890	942	NE	0.8641	0.4238	0.9687
Rv0714	rplN	811376	811744	369	n/a	n/a	n/a	n/a
Rv0715	rplX	811745	812062	318	n/a	n/a	n/a	n/a
Rv0716	rplE	812062	812625	564	NE	0.1847	0.0714	0.2628
Rv0717	rpsN	812630	812815	186	n/a	n/a	n/a	n/a
Rv0718	rpsH	812979	813377	399	n/a	n/a	n/a	n/a
Rv0719	rplF	813401	813940	540	E	0.0014	0.0005	0.0034
Rv0720	rplR	813943	814311	369	n/a	n/a	n/a	n/a
Rv0721	rpsE	814331	814993	663	E	0.0098	0.0066	0.0183
Rv0722	rpmD	814996	815193	198	n/a	n/a	n/a	n/a
Rv0723	rplO	815193	815633	441	n/a	n/a	n/a	n/a
Rv0724	sppA	815666	817537	1872	NE	0.387	0.1579	0.6386
Rv0724A	-	817534	817869	336	n/a	n/a	n/a	n/a
Rv0725c	-	817542	818447	906	NE	0.2055	0.0735	0.2822
Rv0726c	-	818540	819643	1104	NE	0.5199	0.2313	0.8151
Rv0727c	fucA	819846	820502	657	NE	0.8381	0.8075	0.8844
Rv0728c	serA2	820499	821479	981	NE	0.5244	0.2221	0.7083
Rv0729	xylB	821510	822856	1347	NE	0.7676	0.3665	0.9543
Rv0730	-	822869	823597	729	NE	0.5673	0.5673	0.5673
Rv0731c	-	823686	824642	957	NE	0.8642	0.7861	0.9099
Rv0732	secY	824803	826128	1326	E	0.0155	0	0.1293
Rv0733	adk	826125	826670	546	NE	0.1151	0.108	0.1293
Rv0734	mapA	826673	827473	801	NE	0.4856	0.2663	0.5965
Rv0735	sigL	827546	828079	534	NE	0.9588	0.9415	0.9795
Rv0736	-	828143	828895	753	NE	0.0893	0.0325	0.1293
Rv0737	-	829210	829707	498	NE	0.4417	0.4417	0.4417
Rv0738	-	830065	830613	549	NE	0.7361	0.7361	0.7361
Rv0739	-	830858	831664	807	NE	0.9181	0.7348	0.997
Rv0740	-	831779	832306	528	NE	0.6649	0.6433	0.6772
Rv0741	-	832537	832851	315	n/a	n/a	n/a	n/a
Rv0742	PE_PGRS8	832984	833511	528	NE	0.7702	0.7702	0.7702
Rv0743c	-	833889	834446	558	NE	0.9754	0.9702	0.9816
Rv0744c	-	834443	834949	507	NE	0.1186	0.0728	0.1369
Rv0745	-	835157	835684	528	NE	0.6087	0.4908	0.7861
Rv0746	PE_PGRS9	835704	838055	2352	NE	0.3648	0.0618	0.6813
Rv0747	PE_PGRS10	838454	840859	2406	NE	0.6877	0.2628	0.9665
Rv0748	-	840950	841207	258	n/a	n/a	n/a	n/a
Rv0749	-	841231	841659	429	n/a	n/a	n/a	n/a
Rv0749A	-	841740	841877	138	n/a	n/a	n/a	n/a
Rv0750	-	842036	842281	246	n/a	n/a	n/a	n/a
Rv0751c	mmsB	842350	843234	885	NE	0.1791	0.1293	0.5331
Rv0752c	fadE9	843245	844417	1173	NE	0.5107	0.057	0.841
Rv0753c	mmsA	844424	845956	1533	NE	0.4422	0.1315	0.613
Rv0754	PE_PGRS11	846162	847916	1755	D	0.4094	0.0034	0.8363
Rv0755A	-	850345	850530	186	n/a	n/a	n/a	n/a
Rv0755c	PPE12	848106	850043	1938	D	0.143	0	0.8149
Rv0756c	-	850744	851469	726	NE	0.7211	0.6178	0.8999
Rv0757	phoP	851611	852354	744	NE	0.0714	0.0194	0.2253
Rv0758	phoR	852399	853856	1458	NE	0.1727	0.045	0.3545
Rv0759c	-	853828	854160	333	n/a	n/a	n/a	n/a
Rv0760c	-	854270	854689	420	n/a	n/a	n/a	n/a
Rv0761c	adhB	854702	855829	1128	NE	0.8397	0.6813	0.9602
Rv0762c	-	855928	856473	546	NE	0.6019	0.5569	0.6723
Rv0763c	-	856476	856682	207	n/a	n/a	n/a	n/a
Rv0764c	cyp51	856685	858040	1356	NE	0.3863	0.1293	0.7236
Rv0765c	-	858040	858867	828	NE	0.2116	0.1369	0.445
Rv0766c	cyp123	858867	860075	1209	NE	0.4015	0.057	0.7614
Rv0767c	-	860072	860713	642	NE	0.3443	0.2622	0.4034
Rv0768	aldA	860915	862384	1470	NE	0.3608	0.0088	0.8716
Rv0769	-	862415	863161	747	NE	0.3622	0.2232	0.4953
Rv0770	-	863259	864146	888	NE	0.6762	0.4934	0.7752
Rv0771	-	864143	864577	435	n/a	n/a	n/a	n/a
Rv0772	purD	864589	865857	1269	E	0.0106	0.0005	0.0325
Rv0773c	ggtA	865854	867392	1539	NE	0.1568	0.0153	0.4258
Rv0774c	-	867443	868354	912	NE	0.4106	0.2224	0.687
Rv0775	-	868410	869033	624	NE	0.8306	0.7469	0.9227
Rv0776c	-	868987	869766	780	NE	0.3969	0.2221	0.7597
Rv0777	purB	870011	871429	1419	NE	0.113	0.0088	0.2628
Rv0778	cyp126	871434	872678	1245	NE	0.5491	0.108	0.8682
Rv0779c	-	872675	873295	621	NE	0.0837	0.0325	0.1293
Rv0780	hemH	873346	874239	894	E	0.0016	0.0001	0.0066
Rv0781	ptrBa	874236	874946	711	NE	0.0234	0.0091	0.0679
Rv0782	ptrBb	874735	876393	1659	D	0.1004	0.0005	0.3269
Rv0783c	emrB	876821	878443	1623	NE	0.453	0.0096	0.7132
Rv0784	-	878641	879327	687	NE	0.1348	0.0389	0.2628
Rv0785	-	879343	881043	1701	D	0.2894	0.0034	0.8256
Rv0786c	-	881078	881467	390	n/a	n/a	n/a	n/a
Rv0787	-	881462	882421	960	NE	0.4564	0.1784	0.9532
Rv0787A	-	882527	882766	240	n/a	n/a	n/a	n/a
Rv0788	purQ	882763	883437	675	E	0.0055	0.0005	0.0183
Rv0789c	-	883454	884053	600	NE	0.327	0.307	0.4341
Rv0790c	-	884075	884803	729	NE	0.6889	0.4768	0.8767
Rv0791c	-	884800	885843	1044	NE	0.7403	0.2224	0.889
Rv0792c	-	885840	886649	810	NE	0.7895	0.6491	0.9192
Rv0793	-	886722	887027	306	n/a	n/a	n/a	n/a
Rv0794c	-	887140	888639	1500	NE	0.2191	0.0096	0.6516
Rv0795	-	889075	889401	327	n/a	n/a	n/a	n/a
Rv0796	-	889398	890336	939	NE	0.7349	0.5737	0.8754
Rv0797	-	890391	891485	1095	NE	0.5326	0.3175	0.778
Rv0798c	cfp29	891475	892272	798	NE	0.3596	0.0389	0.6054
Rv0799c	-	892269	893276	1008	NE	0.5798	0.2663	0.7408
Rv0800	pepC	893321	894622	1302	NE	0.3377	0.1543	0.5021
Rv0801	-	894634	894981	348	n/a	n/a	n/a	n/a
Rv0802c	-	894975	895631	657	D	0.082	0.0008	0.2629
Rv0803	purL	895823	898087	2265	E	0.0276	0.0005	0.1293
Rv0804	-	898084	898713	630	NE	0.5127	0.4717	0.5657
Rv0805	-	898834	899790	957	NE	0.1547	0.0389	0.3665
Rv0806c	cpsY	899735	901333	1599	NE	0.5288	0.0066	0.8969
Rv0807	-	901638	902027	390	n/a	n/a	n/a	n/a
Rv0808	purF	902114	903697	1584	E	0.0613	0.0001	0.5065
Rv0809	purM	903728	904822	1095	NE	0.0388	0.0088	0.1293
Rv0810c	-	904908	905090	183	n/a	n/a	n/a	n/a
Rv0811c	-	905237	906343	1107	E	0.0151	0.0034	0.0714
Rv0812	-	906426	907295	870	E	0.0102	0.0005	0.0325
Rv0813c	-	907341	908021	681	NE	0.5888	0.4302	0.7705
Rv0814c	sseC2	908184	908486	303	n/a	n/a	n/a	n/a
Rv0815c	cysA2	908488	909321	834	NE	0.971	0.9576	0.9928
Rv0816c	thiX	909614	910036	423	n/a	n/a	n/a	n/a
Rv0817c	-	910033	910845	813	E	0.0035	0.0005	0.0088
Rv0818	-	910975	911742	768	NE	0.8639	0.7469	0.9118
Rv0819	-	911739	912686	948	NE	0.3631	0.1862	0.517
Rv0820	phoT	912729	913505	777	NE	0.9993	0.9983	0.9999
Rv0821c	phoY2	913561	914202	642	NE	0.4354	0.299	0.7965
Rv0822c	-	914260	916314	2055	NE	0.8559	0.1959	0.9998
Rv0823c	-	916480	917649	1170	NE	0.811	0.3719	0.9879
Rv0824c	desA1	917737	918753	1017	D	0.0812	0.0066	0.1369
Rv0825c	-	918915	919556	642	NE	0.8069	0.5225	0.9907
Rv0826	-	919637	920692	1056	NE	0.7171	0.2822	0.8814
Rv0827c	-	920744	921136	393	n/a	n/a	n/a	n/a
Rv0828c	-	921194	921616	423	n/a	n/a	n/a	n/a
Rv0829	-	921578	921868	291	n/a	n/a	n/a	n/a
Rv0830	-	921973	922878	906	NE	0.8713	0.684	0.9962
Rv0831c	-	922897	923712	816	NE	0.9652	0.9076	0.9807
Rv0832	PE_PGRS12	924954	925367	414	n/a	n/a	n/a	n/a
Rv0833	PE_PGRS13	925364	927613	2250	NE	0.3375	0.0618	0.6501
Rv0834c	PE_PGRS14	927840	930488	2649	NE	0.3672	0.0714	0.9563
Rv0835	lpqQ	930956	931600	645	NE	0.8244	0.7505	0.9119
Rv0836c	-	932282	932935	654	NE	0.9198	0.8304	0.9574
Rv0837c	-	933006	934034	1029	NE	0.7018	0.5395	0.9192
Rv0838	lpqR	934723	935493	771	NE	0.4351	0.209	0.5994
Rv0839	-	935580	936392	813	NE	0.7594	0.6491	0.8885
Rv0840c	pip	936460	937320	861	NE	0.9124	0.6853	0.9904
Rv0841	-	937596	937838	243	n/a	n/a	n/a	n/a
Rv0842	-	938115	939407	1293	NE	0.2275	0.0183	0.4238
Rv0843	-	939391	940395	1005	NE	0.4784	0.24	0.813
Rv0844c	narL	940459	941109	651	NE	0.6282	0.3493	0.8944
Rv0845	-	941193	942470	1278	NE	0.334	0.0579	0.7002
Rv0846c	-	942683	944197	1515	D	0.3133	0.0066	0.7646
Rv0847	lpqS	944346	944738	393	n/a	n/a	n/a	n/a
Rv0848	cysK2	944941	946059	1119	NE	0.1934	0.045	0.3911
Rv0849	-	946059	947318	1260	NE	0.545	0.2819	0.786
Rv0850	-	947315	947647	333	n/a	n/a	n/a	n/a
Rv0851c	-	947644	948471	828	NE	0.1013	0.0325	0.2822
Rv0852	fadD16	948562	949398	837	NE	0.1332	0.0901	0.1745
Rv0853c	pdc	949439	951121	1683	NE	0.5676	0.1293	0.9563
Rv0854	-	951186	951629	444	n/a	n/a	n/a	n/a
Rv0855	far	951635	952714	1080	NE	0.4717	0.1577	0.8304
Rv0856	-	952828	953232	405	n/a	n/a	n/a	n/a
Rv0857	-	953260	953733	474	NE	0.9951	0.9951	0.9951
Rv0858c	-	953730	954923	1194	NE	0.4466	0.0913	0.8151
Rv0859	fadA	955080	956291	1212	NE	0.371	0.0603	0.8501
Rv0860	fadB	956296	958458	2163	NE	0.3583	0.0618	0.8263
Rv0861c	ercc3	958526	960154	1629	NE	0.3389	0.0735	0.8784
Rv0862c	-	960345	962615	2271	NE	0.2981	0.0233	0.936
Rv0863	-	962602	962883	282	n/a	n/a	n/a	n/a
Rv0864	moaC	962893	963396	504	NE	0.7917	0.7846	0.8089
Rv0865	mog	963393	963875	483	NE	0.9261	0.9261	0.9261
Rv0866	moaE2	963872	964297	426	n/a	n/a	n/a	n/a
Rv0867c	rpfA	964315	965538	1224	NE	0.311	0.1293	0.7315
Rv0868c	moaD2	965986	966264	279	n/a	n/a	n/a	n/a
Rv0869c	moaA	966268	967350	1083	NE	0.8343	0.4871	0.9605
Rv0870c	-	967347	967736	390	n/a	n/a	n/a	n/a
Rv0871	cspB	967901	968308	408	n/a	n/a	n/a	n/a
Rv0872c	PE_PGRS15	968427	970247	1821	NE	0.278	0.0088	0.7775
Rv0873	fadE10	970508	972460	1953	NE	0.6105	0.3719	0.8553
Rv0874c	-	972549	973709	1161	NE	0.699	0.4131	0.8455
Rv0875c	-	973809	974297	489	NE	0.3509	0.313	0.3889
Rv0876c	-	974294	975940	1647	NE	0.3781	0.0452	0.7912
Rv0877	-	976078	976866	789	NE	0.8225	0.5986	0.9742
Rv0878c	PPE13	976875	978206	1332	NE	0.9547	0.9285	0.9905
Rv0879c	-	978484	978759	276	n/a	n/a	n/a	n/a
Rv0880	-	978937	979368	432	n/a	n/a	n/a	n/a
Rv0881	-	979365	980231	867	NE	0.6536	0.3889	0.8324
Rv0882	-	980228	980512	285	n/a	n/a	n/a	n/a
Rv0883c	-	980509	981270	762	NE	0.1106	0.0714	0.2628
Rv0884c	serC	981427	982557	1131	NE	0.0588	0.0088	0.1293
Rv0885	-	982765	983787	1023	NE	0.4611	0.0856	0.7811
Rv0886	fprB	983806	985533	1728	NE	0.3934	0.0714	0.7408
Rv0887c	-	985516	985974	459	NE	0.8149	0.8149	0.8149
Rv0888	-	987236	988708	1473	NE	0.8429	0.4033	0.9996
Rv0889c	citA	988743	989864	1122	NE	0.598	0.209	0.8979
Rv0890c	-	989951	992599	2649	NE	0.7085	0.1577	0.9778
Rv0891c	-	992601	993458	858	NE	0.8678	0.7189	0.964
Rv0892	-	993856	995343	1488	D	0.0493	0.0034	0.158
Rv0893c	-	995321	996298	978	NE	0.1499	0.0066	0.4034
Rv0894	-	996527	997708	1182	NE	0.5875	0.0714	0.7775
Rv0895	-	997785	999302	1518	NE	0.1896	0.0183	0.6586
Rv0896	gltA	999475	1000770	1296	NE	0.7322	0.1727	0.9454
Rv0897c	-	1000811	1002418	1608	NE	0.441	0.1369	0.7866
Rv0898c	-	1002444	1002707	264	n/a	n/a	n/a	n/a
Rv0899	ompA	1002815	1003795	981	NE	0.0781	0.0088	0.2168
Rv0900	-	1003808	1003960	153	n/a	n/a	n/a	n/a
Rv0901	-	1003960	1004487	528	NE	0.7634	0.6942	0.7735
Rv0902c	prrB	1004504	1005844	1341	NE	0.1312	0.0385	0.2628
Rv0903c	prrA	1005855	1006565	711	NE	0.0786	0.0325	0.1293
Rv0904c	accD3	1006696	1008183	1488	NE	0.3733	0.1577	0.7702
Rv0905	echA6	1008210	1008941	732	NE	0.1681	0.0325	0.517
Rv0906	-	1008947	1010065	1119	NE	0.4486	0.1152	0.778
Rv0907	-	1010139	1011738	1600	NE	0.2358	0.008	0.653
Rv0908	ctpE	1011735	1014128	2394	NE	0.3353	0.0602	0.7576
Rv0909	-	1014685	1014864	180	n/a	n/a	n/a	n/a
Rv0910	-	1014870	1015304	435	n/a	n/a	n/a	n/a
Rv0911	-	1015402	1016175	774	NE	0.1415	0.0939	0.1784
Rv0912	-	1016240	1016689	450	n/a	n/a	n/a	n/a
Rv0913c	-	1017221	1018729	1509	D	0.4077	0.0005	0.9433
Rv0914c	-	1018731	1019969	1239	NE	0.8185	0.7363	0.9304
Rv0915c	PPE14	1020062	1021333	1272	NE	0.6806	0.0618	0.9921
Rv0916c	PE7	1021348	1021647	300	n/a	n/a	n/a	n/a
Rv0917	betP	1022091	1023872	1782	NE	0.5169	0.1495	0.934
Rv0918	-	1024215	1024691	477	NE	0.4302	0.4302	0.4302
Rv0919	-	1024688	1025188	501	NE	0.9462	0.9174	0.9893
Rv0920c	-	1025501	1026820	1320	NE	0.4422	0.2061	0.7621
Rv0921	-	1027108	1027689	582	NE	0.7214	0.5728	0.8202
Rv0922	-	1027689	1029341	1653	NE	0.7483	0.5844	0.9317
Rv0923c	-	1029517	1030581	1065	NE	0.684	0.4696	0.8256
Rv0924c	mntH	1030582	1031868	1287	NE	0.2286	0.0796	0.4659
Rv0925c	-	1031900	1032637	738	NE	0.9228	0.8532	0.9677
Rv0926c	-	1032714	1033790	1077	NE	0.2926	0.0289	0.5203
Rv0927c	-	1033844	1034635	792	NE	0.7886	0.3895	0.9419
Rv0928	pstS3	1034907	1036019	1113	NE	0.8489	0.6739	0.9403
Rv0929	pstC2	1036032	1037006	975	NE	0.8709	0.6386	0.955
Rv0930	pstA1	1037003	1037929	927	NE	0.8415	0.7705	0.9466
Rv0931c	pknD	1037924	1039918	1995	NE	0.8647	0.1713	0.9995
Rv0932c	pstS2	1039940	1041052	1113	NE	0.6878	0.2061	0.8638
Rv0933	pstB	1041268	1042098	831	NE	0.5078	0.2416	0.6512
Rv0934	pstS1	1042119	1043243	1125	NE	0.5918	0.3911	0.774
Rv0935	pstC1	1043303	1044319	1017	NE	0.6412	0.3053	0.8133
Rv0936	pstA2	1044321	1045226	906	NE	0.5805	0.2602	0.8919
Rv0937c	-	1045203	1046024	822	NE	0.0723	0.0088	0.195
Rv0938	-	1046140	1048419	2280	D	0.132	0.0026	0.579
Rv0939	-	1048416	1050350	1935	D	0.3023	0.0009	0.7518
Rv0940c	-	1050597	1051463	867	NE	0.1487	0.057	0.3643
Rv0941c	-	1051548	1052321	774	NE	0.8174	0.3493	0.9615
Rv0942	-	1052364	1052642	279	n/a	n/a	n/a	n/a
Rv0943c	-	1052700	1053740	1041	NE	0.7035	0.4072	0.9362
Rv0944	-	1053769	1054245	477	NE	0.2622	0.2622	0.2622
Rv0945	-	1054251	1055012	762	NE	0.2647	0.1789	0.445
Rv0946c	pgi	1055028	1056689	1662	NE	0.4441	0.1293	0.8858
Rv0948c	-	1057650	1057967	318	n/a	n/a	n/a	n/a
Rv0949	uvrD1	1058264	1060579	2316	D	0.1254	0.0014	0.6526
Rv0950c	-	1060660	1061658	999	NE	0.5559	0.2982	0.7934
Rv0951	sucC	1061968	1063131	1164	E	0.0867	0.0005	0.2628
Rv0952	sucD	1063144	1064055	912	E	0.022	0.0066	0.0714
Rv0953c	-	1064118	1064966	849	NE	0.3871	0.1579	0.7501
Rv0954	-	1065131	1066042	912	NE	0.4309	0.1107	0.6681
Rv0955	-	1066082	1067449	1368	NE	0.2921	0.0233	0.5425
Rv0956	purN	1067565	1068212	648	E	0.0092	0.0034	0.0183
Rv0957	purH	1068209	1069780	1572	E	0.0187	0.0005	0.1293
Rv0958	-	1069887	1071266	1380	NE	0.3807	0.108	0.579
Rv0959	-	1071259	1073277	2019	NE	0.3863	0.0325	0.8402
Rv0960	-	1073549	1073932	384	n/a	n/a	n/a	n/a
Rv0961	-	1074078	1074425	348	n/a	n/a	n/a	n/a
Rv0962c	lprP	1074444	1075118	675	NE	0.6471	0.5395	0.9248
Rv0963c	-	1075301	1076101	801	NE	0.3224	0.108	0.5894
Rv0964c	-	1076200	1076682	483	NE	0.6145	0.517	0.6633
Rv0965c	-	1076782	1077201	420	n/a	n/a	n/a	n/a
Rv0966c	-	1077237	1077839	603	NE	0.5535	0.1959	0.6567
Rv0967	-	1077979	1078338	360	n/a	n/a	n/a	n/a
Rv0968	-	1078395	1078691	297	n/a	n/a	n/a	n/a
Rv0969	ctpV	1078747	1081059	2313	NE	0.6372	0.1293	0.997
Rv0970	-	1081056	1081688	633	NE	0.5701	0.5544	0.6054
Rv0971c	echA7	1081779	1082588	810	NE	0.5165	0.3964	0.6432
Rv0972c	fadE12	1082588	1083754	1167	NE	0.0609	0.0088	0.1713
Rv0973c	accA2	1083751	1085754	2004	NE	0.0791	0.0325	0.1986
Rv0974c	accD2	1085760	1087349	1590	E	0.0629	0.0034	0.3303
Rv0975c	fadE13	1087352	1088500	1149	NE	0.1563	0.0152	0.9308
Rv0976c	-	1088497	1090179	1683	NE	0.5404	0.2599	0.8084
Rv0977	PE_PGRS16	1090377	1093148	2772	NE	0.5716	0.0714	0.9971
Rv0978c	PE_PGRS17	1093365	1094360	996	NE	0.5773	0.2181	0.7874
Rv0979A	rpmF	1094890	1095063	174	n/a	n/a	n/a	n/a
Rv0979c	-	1094674	1094868	195	n/a	n/a	n/a	n/a
Rv0980c	PE_PGRS18	1095082	1096455	1374	NE	0.6419	0.2448	0.994
Rv0981	mprA	1096820	1097512	693	NE	0.6323	0.4417	0.9778
Rv0982	mprB	1097512	1099026	1515	D	0.046	0.0066	0.1293
Rv0983	pepD	1099070	1100464	1395	NE	0.3915	0.0911	0.5528
Rv0984	moaB2	1100464	1101009	546	NE	0.4013	0.1713	0.8524
Rv0985c	mscL	1101029	1101484	456	NE	0.9151	0.9151	0.9151
Rv0986	-	1101807	1102553	747	D	0.0616	0.0009	0.2565
Rv0987	-	1102546	1105113	2568	D	0.211	0	0.9276
Rv0988	-	1105120	1106280	1161	D	0.1155	0	0.4586
Rv0989c	grcC2	1106409	1107386	978	NE	0.9108	0.6903	0.9622
Rv0990c	-	1107447	1108103	657	NE	0.4969	0.2533	0.6851
Rv0991c	-	1108176	1108508	333	n/a	n/a	n/a	n/a
Rv0992c	-	1108582	1109175	594	NE	0.4539	0.2543	0.928
Rv0993	galU	1109276	1110196	921	E	0.0757	0.0066	0.2628
Rv0994	moeA1	1110273	1111553	1281	NE	0.7533	0.5723	0.889
Rv0995	rimJ	1111616	1112227	612	NE	0.5872	0.5216	0.6623
Rv0996	-	1112388	1113464	1077	NE	0.621	0.4966	0.7811
Rv0997	-	1114297	1114728	432	n/a	n/a	n/a	n/a
Rv0998	-	1114752	1115753	1002	NE	0.6907	0.5351	0.7568
Rv0999	-	1115771	1116529	759	NE	0.7786	0.5698	0.9363
Rv1000c	-	1116535	1117152	618	NE	0.8533	0.8119	0.9067
Rv1001	arcA	1117189	1118397	1209	NE	0.688	0.3925	0.8844
Rv1002c	-	1118432	1119943	1512	E	0.0814	0.0009	0.5065
Rv1003	-	1120026	1120883	858	NE	0.134	0.0714	0.2628
Rv1004c	-	1120893	1122152	1260	NE	0.6443	0.2628	0.9403
Rv1005c	pabB	1122226	1123602	1377	E	0.0119	0.0034	0.1152
Rv1006	-	1123718	1125421	1704	NE	0.8278	0.3687	0.9773
Rv1007c	metG	1125448	1127007	1560	E	0.0278	0.0005	0.1293
Rv1008	tatD	1127093	1127887	795	NE	0.5124	0.3057	0.6526
Rv1009	rpfB	1128095	1129183	1089	NE	0.4624	0.2628	0.6853
Rv1010	ksgA	1129156	1130109	954	D	0.0242	0.0035	0.0603
Rv1011	ispE	1130195	1131115	921	NE	0.0337	0.0088	0.1293
Rv1012	-	1131132	1131425	294	n/a	n/a	n/a	n/a
Rv1013	pks16	1131629	1133263	1635	NE	0.131	0.0152	0.5065
Rv1014c	pth	1133337	1133912	576	E	0.0064	0.0034	0.0088
Rv1015c	rplY	1133925	1134572	648	NE	0.3006	0.1369	0.4929
Rv1016c	lpqT	1134789	1135469	681	NE	0.6954	0.5447	0.7834
Rv1017c	prsA	1135505	1136485	981	E	0.0265	0.0066	0.1293
Rv1018c	glmU	1136577	1138064	1488	E	0.0446	0.0034	0.1293
Rv1019	-	1138319	1138912	594	NE	0.7156	0.6205	0.774
Rv1020	mfd	1138971	1142675	3705	NE	0.5772	0.1997	0.9308
Rv1021	-	1142675	1143652	978	NE	0.2571	0.0088	0.7528
Rv1022	lpqU	1143740	1144471	732	NE	0.3586	0.2003	0.4194
Rv1023	eno	1144568	1145857	1290	NE	0.0455	0.0183	0.1293
Rv1024	-	1145862	1146548	687	E	0.0122	0.0066	0.0183
Rv1025	-	1146565	1147032	468	NE	0.0183	0.0183	0.0183
Rv1026	-	1147023	1147982	960	NE	0.1433	0.0325	0.5249
Rv1027c	kdpE	1148431	1149111	681	NE	0.1011	0.0548	0.1577
Rv1028A	kdpF	1151924	1152016	93	n/a	n/a	n/a	n/a
Rv1028c	kdpD	1149108	1151690	2583	NE	0.4065	0.0714	0.9157
Rv1029	kdpA	1152016	1153731	1716	NE	0.5541	0.1293	0.9725
Rv1030	kdpB	1153728	1155857	2130	NE	0.5266	0.1331	0.8985
Rv1031	kdpC	1155857	1156426	570	NE	0.4405	0.2837	0.4871
Rv1032c	trcS	1156430	1157959	1530	NE	0.6557	0.3687	0.8862
Rv1033c	trcR	1157967	1158740	774	NE	0.9897	0.9715	0.9961
Rv1034c	-	1158922	1159311	390	n/a	n/a	n/a	n/a
Rv1035c	-	1159379	1160065	687	NE	0.2798	0.1986	0.3795
Rv1036c	-	1160099	1160437	339	n/a	n/a	n/a	n/a
Rv1037c	esxI	1160548	1160832	285	n/a	n/a	n/a	n/a
Rv1038c	esxJ	1160859	1161155	297	n/a	n/a	n/a	n/a
Rv1039c	PPE15	1161301	1162476	1176	NE	0.5286	0.1115	0.9028
Rv1040c	PE8	1162553	1163380	828	NE	0.5326	0.299	0.7834
Rv1041c	-	1164576	1165439	864	NE	0.6742	0.2543	0.8383
Rv1042c	-	1165096	1165503	408	n/a	n/a	n/a	n/a
Rv1043c	-	1165785	1166810	1026	NE	0.9744	0.9574	0.9929
Rv1044	-	1167057	1167680	624	NE	0.0481	0.0088	0.1789
Rv1045	-	1167677	1168558	882	NE	0.7466	0.5994	0.9732
Rv1046c	-	1168708	1169233	526	NE	0.7716	0.7716	0.7716
Rv1047	-	1169428	1170675	1248	NE	0.5293	0.307	0.6512
Rv1048c	-	1171043	1172158	1116	NE	0.5679	0.1316	0.9032
Rv1049	-	1172391	1172837	447	n/a	n/a	n/a	n/a
Rv1050	-	1172886	1173791	906	NE	0.1957	0.0714	0.6178
Rv1051c	-	1173950	1174705	756	NE	0.3374	0.2663	0.4072
Rv1052	-	1175728	1176117	390	n/a	n/a	n/a	n/a
Rv1053c	-	1176016	1176291	276	n/a	n/a	n/a	n/a
Rv1054	-	1176933	1177247	315	n/a	n/a	n/a	n/a
Rv1055	-	1177244	1177378	135	n/a	n/a	n/a	n/a
Rv1056	-	1177633	1178397	765	NE	0.8407	0.7249	0.9289
Rv1057	-	1179401	1180582	1182	NE	0.7605	0.298	0.9924
Rv1058	fadD14	1180689	1182320	1632	NE	0.3871	0.0325	0.8341
Rv1059	-	1182396	1183460	1065	NE	0.2228	0.0325	0.472
Rv1060	-	1183513	1183986	474	NE	0.1109	0.0856	0.1616
Rv1061	-	1184020	1184883	864	NE	0.6814	0.0939	0.9362
Rv1062	-	1184888	1185745	858	NE	0.6655	0.3964	0.8256
Rv1063c	-	1185746	1186828	1083	NE	0.4097	0.1862	0.6178
Rv1064c	lpqV	1186909	1187328	420	n/a	n/a	n/a	n/a
Rv1065	-	1187440	1188006	567	NE	0.9216	0.9107	0.9317
Rv1066	-	1188003	1188398	396	n/a	n/a	n/a	n/a
Rv1067c	PE_PGRS19	1188426	1190429	2004	NE	0.3573	0.1293	0.6111
Rv1068c	PE_PGRS20	1190762	1192153	1392	NE	0.4048	0.0325	0.7236
Rv1069c	-	1192515	1194278	1764	NE	0.8759	0.2628	0.9971
Rv1070c	echA8	1194275	1195048	774	NE	0.3304	0.3179	0.4738
Rv1071c	echA9	1195060	1196097	1038	NE	0.4945	0.307	0.7047
Rv1072	-	1196284	1197120	837	NE	0.8827	0.6821	0.9287
Rv1073	-	1197236	1198087	852	NE	0.8629	0.5186	0.9254
Rv1074c	fadA3	1198161	1199378	1218	NE	0.8327	0.5425	0.9949
Rv1075c	-	1199431	1200375	945	NE	0.7656	0.613	0.9356
Rv1076	lipU	1200772	1201665	894	NE	0.2033	0.008	0.5221
Rv1077	cbs	1201722	1203116	1395	NE	0.8181	0.4238	0.9399
Rv1078	pra	1203318	1204040	723	NE	0.2963	0.1619	0.4356
Rv1079	metB	1204072	1205238	1167	NE	0.1202	0.0088	0.4238
Rv1080c	greA	1205309	1205803	495	NE	0.1789	0.1789	0.1789
Rv1081c	-	1205989	1206423	435	n/a	n/a	n/a	n/a
Rv1082	mca	1206525	1207391	867	NE	0.8184	0.5492	0.9542
Rv1083	-	1207388	1207654	267	n/a	n/a	n/a	n/a
Rv1084	-	1207641	1209662	2022	NE	0.5034	0.1369	0.8892
Rv1085c	-	1209761	1210489	729	NE	0.5291	0.3453	0.6403
Rv1086	-	1210600	1211388	789	NE	0.5281	0.1315	0.7408
Rv1087	PE_PGRS21	1211565	1213868	2304	NE	0.4959	0.0714	0.9174
Rv1087A	-	1214045	1214365	321	n/a	n/a	n/a	n/a
Rv1088	PE9	1214518	1214952	435	n/a	n/a	n/a	n/a
Rv1089	PE10	1214774	1215136	363	n/a	n/a	n/a	n/a
Rv1089A	celA2a	1215522	1215626	105	n/a	n/a	n/a	n/a
Rv1090	celA2b	1215604	1216059	456	NE	0.8911	0.8911	0.8911
Rv1091	PE_PGRS22	1216474	1219035	2562	NE	0.3002	0.1197	0.6491
Rv1092c	coaA	1219253	1220191	939	E	0.0059	0.0005	0.0183
Rv1093	glyA	1220579	1221859	1281	NE	0.1559	0.0183	0.5065
Rv1094	desA2	1221964	1222791	828	E	0.0079	0.0034	0.0325
Rv1095	phoH2	1223002	1224303	1302	NE	0.5461	0.1405	0.7693
Rv1096	-	1224390	1225265	876	NE	0.6162	0.348	0.7822
Rv1097c	-	1225268	1226149	882	NE	0.3171	0.0325	0.5447
Rv1098c	fumC	1226146	1227570	1425	NE	0.1513	0.0183	0.5065
Rv1099c	glpX	1227601	1228587	987	NE	0.8189	0.6853	0.9162
Rv1100	-	1228688	1229389	702	NE	0.9224	0.8833	0.9552
Rv1101c	-	1229396	1230553	1158	NE	0.8162	0.6438	0.9418
Rv1102c	-	1230665	1230976	312	n/a	n/a	n/a	n/a
Rv1103c	-	1230976	1231296	321	n/a	n/a	n/a	n/a
Rv1104	-	1231306	1231995	690	NE	0.7026	0.6436	0.8379
Rv1105	-	1232316	1232831	516	NE	0.8568	0.8321	0.8692
Rv1106c	-	1232849	1233961	1113	NE	0.9361	0.813	0.9739
Rv1107c	xseB	1233971	1234228	258	n/a	n/a	n/a	n/a
Rv1108c	xseA	1234218	1235465	1248	NE	0.5759	0.1986	0.7451
Rv1109c	-	1235462	1236100	639	NE	0.6285	0.4738	0.8149
Rv1110	ispH	1236190	1237197	1008	E	0.0737	0.0066	0.2628
Rv1111c	-	1237214	1238197	984	NE	0.3473	0.1727	0.5406
Rv1112	-	1238260	1239333	1074	NE	0.4189	0.1315	0.7397
Rv1113	-	1239421	1239618	198	n/a	n/a	n/a	n/a
Rv1114	-	1239615	1239989	375	n/a	n/a	n/a	n/a
Rv1115	-	1240192	1240890	699	NE	0.4244	0.0735	0.6277
Rv1116	-	1241008	1241193	186	n/a	n/a	n/a	n/a
Rv1116A	-	1241120	1241395	276	n/a	n/a	n/a	n/a
Rv1117	-	1241638	1241961	324	n/a	n/a	n/a	n/a
Rv1118c	-	1241976	1242836	861	NE	0.589	0.2313	0.6851
Rv1119c	-	1242869	1243018	150	n/a	n/a	n/a	n/a
Rv1120c	-	1243015	1243509	495	NE	0.2253	0.2253	0.2253
Rv1121	zwf1	1243712	1245112	1401	NE	0.176	0.0148	0.5557
Rv1122	gnd2	1245134	1246156	1023	NE	0.0486	0.0233	0.1331
Rv1123c	bpoB	1246149	1247057	909	NE	0.5195	0.1713	0.7569
Rv1124	ephC	1247132	1248082	951	NE	0.3685	0.1405	0.6403
Rv1125	-	1248087	1249331	1245	E	0.2917	0.0005	0.8789
Rv1126c	-	1249335	1249940	606	NE	0.0762	0.0429	0.0982
Rv1127c	ppdK	1249937	1251409	1473	NE	0.4097	0.0325	0.7289
Rv1128c	-	1251622	1252977	1356	D	0.0081	0.0001	0.0234
Rv1129c	-	1253079	1254539	1461	NE	0.0573	0.0088	0.1543
Rv1130	-	1254560	1256140	1581	NE	0.1649	0.0389	0.4899
Rv1131	gltA1	1256137	1257318	1182	NE	0.0653	0.0183	0.1293
Rv1132	-	1257330	1259060	1731	NE	0.1537	0.0153	0.5065
Rv1133c	metE	1259072	1261351	2280	E	0.0349	0.0034	0.1293
Rv1134	-	1261927	1262163	237	n/a	n/a	n/a	n/a
Rv1135A	-	1264319	1264561	243	n/a	n/a	n/a	n/a
Rv1135c	PPE16	1262277	1264133	1857	NE	0.5789	0.108	0.9084
Rv1136	-	1264611	1264952	342	n/a	n/a	n/a	n/a
Rv1137c	-	1265092	1265460	369	n/a	n/a	n/a	n/a
Rv1138c	-	1265477	1266493	1017	NE	0.5823	0.3513	0.8502
Rv1139c	-	1266490	1266990	501	NE	0.2735	0.2602	0.3269
Rv1140	-	1267352	1268200	849	NE	0.1332	0.0389	0.1986
Rv1141c	echA11	1268208	1269014	807	NE	0.4994	0.3882	0.7153
Rv1142c	echA10	1269157	1269963	807	NE	0.6143	0.2752	0.7501
Rv1143	mcr	1270067	1271149	1083	NE	0.7317	0.613	0.8702
Rv1144	-	1271161	1271913	753	NE	0.6269	0.5311	0.6512
Rv1145	mmpL13a	1272428	1273339	912	NE	0.7465	0.299	0.9125
Rv1146	mmpL13b	1273360	1274772	1413	NE	0.9901	0.9786	0.9984
Rv1147	-	1274905	1275555	651	NE	0.7125	0.5225	0.806
Rv1148c	-	1276305	1277753	1449	NE	0.7007	0.3251	0.8593
Rv1149	-	1277898	1278305	408	n/a	n/a	n/a	n/a
Rv1151c	-	1278909	1279622	714	NE	0.8315	0.6938	0.9745
Rv1152	-	1279660	1280025	366	n/a	n/a	n/a	n/a
Rv1153c	omt	1280003	1280851	849	NE	0.8806	0.3664	0.9761
Rv1154c	-	1280848	1281489	642	NE	0.8861	0.8692	0.9013
Rv1155	-	1281434	1281877	444	n/a	n/a	n/a	n/a
Rv1156	-	1282311	1282898	588	NE	0.7024	0.6474	0.7505
Rv1157c	-	1283061	1284176	1116	NE	0.3672	0.1616	0.7469
Rv1158c	-	1284184	1284867	684	NE	0.1449	0.057	0.3251
Rv1159	pimE	1284997	1286292	1296	NE	0.5021	0.1495	0.8164
Rv1159A	phhB	1286289	1286573	285	n/a	n/a	n/a	n/a
Rv1160	mutT2	1286600	1287025	426	n/a	n/a	n/a	n/a
Rv1161	narG	1287333	1291031	3699	NE	0.6055	0.1495	0.9903
Rv1162	narH	1291070	1292746	1677	NE	0.6602	0.1784	0.9796
Rv1163	narJ	1292803	1293408	606	NE	0.6461	0.5375	0.6756
Rv1164	narI	1293411	1294151	741	NE	0.9909	0.9794	0.9978
Rv1165	typA	1294173	1296059	1887	NE	0.6381	0.1986	0.9874
Rv1166	lpqW	1296157	1298064	1908	E	0.0491	0.0034	0.2628
Rv1167c	-	1298092	1298697	606	NE	0.4841	0.4129	0.5994
Rv1168c	PPE17	1298769	1299809	1041	NE	0.7166	0.4425	0.8638
Rv1169c	PE11	1299827	1300129	303	n/a	n/a	n/a	n/a
Rv1170	mshB	1300309	1301220	912	NE	0.6031	0.2861	0.8508
Rv1171	-	1301312	1301752	441	n/a	n/a	n/a	n/a
Rv1172c	PE12	1301760	1302686	927	NE	0.5228	0.1405	0.8313
Rv1173	fbiC	1302936	1305506	2571	NE	0.3643	0.0183	0.911
Rv1174c	TB8.4	1305674	1306006	333	n/a	n/a	n/a	n/a
Rv1175c	fadH	1306207	1308231	2025	NE	0.4924	0.0183	0.9727
Rv1176c	-	1308228	1308797	570	NE	0.6236	0.3957	0.8239
Rv1177	fdxC	1309010	1309336	327	n/a	n/a	n/a	n/a
Rv1178	-	1309369	1310457	1089	NE	0.3147	0.0901	0.5067
Rv1179c	-	1310485	1313304	2820	NE	0.402	0.1616	0.6594
Rv1180	pks3	1313731	1315197	1467	NE	0.1577	0.0088	0.5607
Rv1181	pks4	1315240	1319988	4749	NE	0.3072	0.0325	0.8192
Rv1182	papA3	1320041	1321459	1419	NE	0.18	0.0123	0.4238
Rv1183	mmpL10	1321526	1324534	3009	NE	0.3115	0.0152	0.8911
Rv1184c	-	1324538	1325617	1080	NE	0.8968	0.5203	0.9986
Rv1185c	fadD21	1325782	1327518	1737	NE	0.569	0.289	0.8752
Rv1186c	-	1327695	1329311	1617	NE	0.3432	0.0389	0.7047
Rv1187	rocA	1329396	1331027	1632	D	0.1101	0.0009	0.5065
Rv1188	-	1331027	1332016	990	D	0.1191	0.0001	0.4186
Rv1189	sigI	1332098	1332970	873	NE	0.5138	0.433	0.7391
Rv1190	-	1332986	1333864	879	NE	0.5976	0.1405	0.8559
Rv1191	-	1333937	1334851	915	NE	0.5887	0.4417	0.7693
Rv1192	-	1334933	1335760	828	NE	0.1534	0.0088	0.3797
Rv1193	fadD36	1335800	1337221	1422	NE	0.2733	0.0183	0.6744
Rv1194c	-	1337254	1338519	1266	NE	0.3392	0.0088	0.9563
Rv1195	PE13	1339009	1339308	300	n/a	n/a	n/a	n/a
Rv1196	PPE18	1339355	1340530	1176	NE	0.5614	0.3597	0.6739
Rv1197	esxK	1340665	1340961	297	n/a	n/a	n/a	n/a
Rv1198	esxL	1341012	1341296	285	n/a	n/a	n/a	n/a
Rv1199c	-	1341364	1342611	1248	NE	0.5557	0.2861	0.6945
Rv1200	-	1342948	1344225	1278	NE	0.8062	0.1748	0.9622
Rv1201c	-	1344222	1345175	954	E	0.0339	0.0034	0.2628
Rv1202	dapE	1345266	1346330	1065	E	0.017	0.0034	0.0714
Rv1203c	-	1346327	1346911	585	NE	0.0452	0.0183	0.1074
Rv1204c	-	1346942	1348630	1689	NE	0.5658	0.1713	0.9317
Rv1205	-	1348725	1349288	564	NE	0.6878	0.6436	0.7254
Rv1206	fadD6	1349338	1351131	1794	NE	0.5159	0.1074	0.8561
Rv1207	folP2	1351197	1352153	957	NE	0.2925	0.1293	0.4129
Rv1208	-	1352150	1353124	975	E	0.1063	0.0034	0.5065
Rv1209	-	1353163	1353531	369	n/a	n/a	n/a	n/a
Rv1210	tagA	1353528	1354142	615	NE	0.9158	0.813	0.9325
Rv1211	-	1354249	1354476	228	n/a	n/a	n/a	n/a
Rv1212c	-	1354504	1355667	1164	NE	0.4573	0.1093	0.7248
Rv1213	glgC	1355842	1357056	1215	NE	0.4652	0.0901	0.8914
Rv1214c	PE14	1357299	1357631	333	n/a	n/a	n/a	n/a
Rv1215c	-	1357765	1359450	1686	NE	0.359	0.0743	0.668
Rv1216c	-	1359478	1360152	675	NE	0.9624	0.9289	0.9717
Rv1217c	-	1360161	1361807	1647	NE	0.2008	0.0385	0.4929
Rv1218c	-	1361804	1362739	936	NE	0.6413	0.2533	0.8655
Rv1219c	-	1362729	1363367	639	NE	0.5224	0.3966	0.6253
Rv1220c	-	1363509	1364156	648	NE	0.6194	0.4513	0.6942
Rv1221	sigE	1364419	1365192	774	NE	0.1048	0.0334	0.2828
Rv1222	-	1365350	1365814	465	NE	0.8655	0.8655	0.8655
Rv1223	htrA	1365881	1367467	1587	E	0.0748	0.0066	0.2628
Rv1224	tatB	1367469	1367864	396	n/a	n/a	n/a	n/a
Rv1225c	-	1367897	1368727	831	NE	0.8177	0.7023	0.9552
Rv1226c	-	1368838	1370301	1464	NE	0.6193	0.108	0.9191
Rv1227c	-	1370298	1370831	534	NE	0.4899	0.4899	0.4899
Rv1228	lpqX	1370926	1371483	558	NE	0.831	0.813	0.9032
Rv1229c	mrp	1371783	1372955	1173	E	0.106	0.0034	0.5065
Rv1230c	-	1372968	1374203	1236	NE	0.4321	0.0548	0.8119
Rv1231c	-	1374328	1374870	543	NE	0.5225	0.5225	0.5225
Rv1232c	-	1374867	1376174	1308	NE	0.597	0.299	0.8784
Rv1233c	-	1376236	1376832	597	NE	0.5713	0.5487	0.6403
Rv1234	-	1376982	1377509	528	NE	0.5857	0.4899	0.6942
Rv1235	lpqY	1377530	1378936	1407	NE	0.3805	0.0233	0.7491
Rv1236	sugA	1378933	1379856	924	NE	0.5338	0.3282	0.6756
Rv1237	sugB	1379861	1380685	825	NE	0.3009	0.0939	0.5203
Rv1238	sugC	1380690	1381871	1182	NE	0.446	0.0735	0.7049
Rv1239c	corA	1381948	1383048	1101	NE	0.4555	0.1727	0.6433
Rv1240	mdh	1383219	1384208	990	NE	0.434	0.2628	0.5065
Rv1241	-	1384284	1384544	261	n/a	n/a	n/a	n/a
Rv1242	-	1384541	1384972	432	n/a	n/a	n/a	n/a
Rv1243c	PE_PGRS23	1384995	1386683	1689	NE	0.4079	0.1074	0.7154
Rv1244	lpqZ	1386863	1387723	861	NE	0.7942	0.5065	0.9141
Rv1245c	-	1387804	1388634	831	NE	0.7817	0.613	0.8814
Rv1246c	-	1388691	1388984	294	n/a	n/a	n/a	n/a
Rv1247c	-	1388981	1389250	270	n/a	n/a	n/a	n/a
Rv1248c	kgd	1389363	1393058	3696	E	0.0584	0.0034	0.5065
Rv1249c	-	1393200	1393988	789	NE	0.8321	0.4717	0.9773
Rv1250	-	1394185	1395924	1740	NE	0.5242	0.108	0.8561
Rv1251c	-	1395827	1399246	3420	NE	0.2662	0.0153	0.7408
Rv1252c	lprE	1399302	1399910	609	NE	0.7042	0.626	0.782
Rv1253	deaD	1399976	1401667	1692	NE	0.3546	0.0088	0.7569
Rv1254	-	1401664	1402815	1152	D	0.0202	0	0.0939
Rv1255c	-	1402784	1403392	609	E	0.0412	0.0066	0.1293
Rv1256c	cyp130	1403392	1404609	1218	NE	0.3267	0.0325	0.8042
Rv1257c	-	1404723	1406090	1368	NE	0.3736	0.1579	0.5351
Rv1258c	-	1406087	1407346	1260	NE	0.619	0.3719	0.8321
Rv1259	-	1407345	1408244	900	NE	0.1507	0.0183	0.3303
Rv1260	-	1408246	1409364	1119	D	0.0202	0.0005	0.1083
Rv1261c	-	1409490	1409939	450	n/a	n/a	n/a	n/a
Rv1262c	-	1409944	1410378	435	n/a	n/a	n/a	n/a
Rv1263	amiB2	1410437	1411825	1389	NE	0.4269	0.1579	0.7505
Rv1264	-	1411900	1413093	1194	NE	0.4388	0.1315	0.9725
Rv1265	-	1413266	1413946	681	NE	0.0836	0.0289	0.108
Rv1266c	pknH	1413966	1415846	1881	NE	0.3137	0.1315	0.7369
Rv1267c	embR	1416187	1417353	1167	NE	0.2641	0.0856	0.6623
Rv1268c	-	1417664	1418362	699	NE	0.6695	0.3687	0.9372
Rv1269c	-	1418585	1418959	375	n/a	n/a	n/a	n/a
Rv1270c	lprA	1419020	1419754	735	NE	0.6523	0.5946	0.782
Rv1271c	-	1419967	1420308	342	n/a	n/a	n/a	n/a
Rv1272c	-	1420416	1422311	1896	NE	0.5812	0.1727	0.8858
Rv1273c	-	1422308	1424056	1749	NE	0.4308	0.1986	0.9041
Rv1274	lprB	1424203	1424760	558	NE	0.1293	0.1293	0.1293
Rv1275	lprC	1424757	1425299	543	NE	0.0368	0.0325	0.0714
Rv1276c	-	1425444	1425920	477	NE	0.1197	0.1197	0.1197
Rv1277	-	1426170	1427423	1254	NE	0.4128	0.2629	0.6567
Rv1278	-	1427420	1430047	2628	NE	0.2583	0.0325	0.5786
Rv1279	-	1430068	1431654	1587	NE	0.3111	0.1115	0.4696
Rv1280c	oppA	1431671	1433446	1776	NE	0.4305	0.0548	0.8655
Rv1281c	oppD	1433439	1435277	1839	E	0.0897	0.0001	0.5351
Rv1282c	oppC	1435274	1436149	876	NE	0.107	0.0183	0.3179
Rv1283c	oppB	1436146	1437123	978	NE	0.1541	0.0325	0.5755
Rv1284	-	1437330	1437821	492	NE	0.4431	0.1293	0.7569
Rv1285	cysD	1437915	1438913	999	NE	0.052	0.0183	0.1293
Rv1286	cysN	1438913	1440757	1845	D	0.0937	0.0034	0.6062
Rv1287	-	1440811	1441296	486	NE	0.5474	0.5375	0.5773
Rv1288	-	1441354	1442724	1371	NE	0.8554	0.24	0.9907
Rv1289	-	1442773	1443405	633	NE	0.4116	0.2416	0.4871
Rv1290A	-	1445064	1445378	315	n/a	n/a	n/a	n/a
Rv1290c	-	1443488	1445053	1566	NE	0.7046	0.1495	0.9971
Rv1291c	-	1445505	1445840	336	n/a	n/a	n/a	n/a
Rv1292	argS	1446385	1448037	1653	E	0.0053	0.0001	0.0325
Rv1293	lysA	1448034	1449377	1344	E	0.0208	0.0005	0.0714
Rv1294	thrA	1449381	1450706	1326	E	0.0103	0.0001	0.0714
Rv1295	thrC	1450703	1451785	1083	E	0.0097	0.0009	0.0325
Rv1296	thrB	1452003	1452953	951	E	0.0137	0.0034	0.0325
Rv1297	rho	1453210	1455018	1809	E	0.0974	0.0066	0.5065
Rv1298	rpmE	1455169	1455411	243	n/a	n/a	n/a	n/a
Rv1299	prfA	1455501	1456574	1074	E	0.0216	0.0009	0.1293
Rv1300	hemK	1456571	1457548	978	D	0.0295	0.0034	0.0796
Rv1301	-	1457564	1458217	654	NE	0.1757	0.0913	0.2224
Rv1302	rfe	1458301	1459515	1215	NE	0.0307	0.0088	0.0714
Rv1303	-	1459772	1460257	486	NE	0.3636	0.1293	0.4417
Rv1304	atpB	1460250	1461002	753	E	0.0121	0.0066	0.0183
Rv1305	atpE	1461051	1461296	246	n/a	n/a	n/a	n/a
Rv1306	atpF	1461327	1461842	516	NE	0.1293	0.1293	0.1293
Rv1307	atpH	1461849	1463189	1341	NE	0.0418	0.0088	0.2628
Rv1308	atpA	1463234	1464883	1650	E	0.0346	0.0001	0.1293
Rv1309	atpG	1464890	1465807	918	E	0.003	0.0001	0.0088
Rv1310	atpD	1465847	1467307	1461	E	0.0523	0.0034	0.5065
Rv1311	atpC	1467321	1467686	366	n/a	n/a	n/a	n/a
Rv1312	-	1467694	1468137	444	n/a	n/a	n/a	n/a
Rv1313c	-	1468177	1469511	1335	NE	0.6755	0.3251	0.9737
Rv1314c	-	1469677	1470258	582	NE	0.6723	0.6253	0.7505
Rv1315	murA	1470327	1471583	1257	E	0.0358	0.0066	0.2628
Rv1316c	ogt	1477140	1477637	498	NE	0.9248	0.9076	0.9362
Rv1317c	alkA	1477634	1479124	1491	NE	0.7209	0.3964	0.8953
Rv1318c	-	1479205	1480830	1626	NE	0.7263	0.2533	0.9297
Rv1319c	-	1480900	1482507	1608	NE	0.7496	0.4809	0.9051
Rv1320c	-	1482520	1484223	1704	NE	0.5744	0.1789	0.8317
Rv1321	-	1484285	1484965	681	NE	0.9322	0.8791	0.968
Rv1322	-	1484988	1485284	297	n/a	n/a	n/a	n/a
Rv1322A	-	1485319	1485777	459	NE	0.9418	0.9418	0.9418
Rv1323	fadA4	1485868	1487037	1170	NE	0.3669	0.209	0.8953
Rv1324	-	1487167	1488081	915	NE	0.2192	0.0325	0.5065
Rv1325c	PE_PGRS24	1488160	1489971	1812	NE	0.4211	0.1293	0.6339
Rv1326c	glgB	1490123	1492318	2196	E	0.0092	0.0005	0.0325
Rv1327c	glgE	1492326	1494431	2106	E	0.0155	0	0.0714
Rv1328	glgP	1494570	1497161	2592	D	0.2075	0.0001	0.6872
Rv1329c	dinG	1497201	1499195	1995	NE	0.5091	0.1616	0.9191
Rv1330c	-	1499219	1500565	1347	NE	0.4917	0.1727	0.7732
Rv1331	clpS	1500667	1500972	306	n/a	n/a	n/a	n/a
Rv1332	-	1500932	1501588	657	NE	0.0804	0.0325	0.1959
Rv1333	-	1501605	1502639	1035	NE	0.3335	0.1074	0.4908
Rv1334	-	1502647	1503087	441	n/a	n/a	n/a	n/a
Rv1335	-	1503109	1503390	282	n/a	n/a	n/a	n/a
Rv1336	cysM	1503400	1504371	972	NE	0.9363	0.8814	0.9798
Rv1337	-	1504362	1505084	723	NE	0.929	0.8876	0.9611
Rv1338	murI	1505081	1505896	816	E	0.0072	0.0009	0.0325
Rv1339	-	1505923	1506744	822	D	0.0185	0.0009	0.0289
Rv1340	rph	1506761	1507540	780	NE	0.3131	0.2168	0.3911
Rv1341	-	1507579	1508193	615	NE	0.2012	0.1074	0.2628
Rv1342c	-	1508190	1508552	363	n/a	n/a	n/a	n/a
Rv1343c	lprD	1508549	1508929	381	n/a	n/a	n/a	n/a
Rv1344	-	1508974	1509294	321	n/a	n/a	n/a	n/a
Rv1345	fadD33	1509287	1510852	1566	NE	0.6265	0.0796	0.8601
Rv1346	fadE14	1510852	1512012	1161	NE	0.2389	0.0618	0.5067
Rv1347c	-	1511979	1512611	633	D	0.0112	0.0014	0.0194
Rv1348	-	1513053	1515632	2580	D	0.2234	0.0009	0.8559
Rv1349	-	1515629	1517368	1740	NE	0.1297	0.0325	0.3999
Rv1350	fabG	1517497	1518240	744	NE	0.1727	0.0234	0.7165
Rv1351	-	1518237	1518566	330	n/a	n/a	n/a	n/a
Rv1352	-	1518769	1519140	372	n/a	n/a	n/a	n/a
Rv1353c	-	1519206	1519991	786	NE	0.2218	0.0385	0.4238
Rv1354c	-	1520011	1521882	1872	D	0.1065	0.0009	0.3719
Rv1355c	moeY	1521891	1524038	2148	D	0.2223	0.0035	0.6739
Rv1356c	-	1524035	1524826	792	NE	0.1311	0.0179	0.4622
Rv1357c	-	1525299	1526222	924	NE	0.6541	0.307	0.8601
Rv1358	-	1526618	1530097	3480	NE	0.4224	0.0183	0.9397
Rv1359	-	1530179	1530931	753	NE	0.1422	0.0096	0.3748
Rv1360	-	1531354	1532376	1023	NE	0.5866	0.3453	0.9018
Rv1361c	PPE19	1532449	1533639	1191	NE	0.5059	0.2628	0.6425
Rv1362c	-	1533954	1534616	663	NE	0.8381	0.7505	0.9236
Rv1363c	-	1534613	1535398	786	NE	0.5346	0.3716	0.7638
Rv1364c	-	1535689	1537650	1962	NE	0.4788	0.0982	0.9339
Rv1365c	rsfA	1537789	1538175	387	n/a	n/a	n/a	n/a
Rv1366	-	1538396	1539217	822	NE	0.2918	0.2061	0.3842
Rv1367c	-	1539518	1540651	1134	NE	0.7619	0.5351	0.8616
Rv1368	lprF	1541026	1541811	786	NE	0.9737	0.8601	0.9844
Rv1369c	-	1542000	1542884	885	NE	0.7094	0.572	0.8621
Rv1370c	-	1542935	1543261	327	n/a	n/a	n/a	n/a
Rv1371	-	1543365	1544834	1470	NE	0.3142	0.0233	0.6691
Rv1372	-	1544831	1546012	1182	NE	0.3541	0.047	0.6841
Rv1373	-	1546018	1546998	981	NE	0.9025	0.8603	0.9602
Rv1374c	-	1547078	1547536	459	NE	0.9927	0.9907	0.9946
Rv1375	-	1547838	1549157	1320	NE	0.5506	0.2397	0.8882
Rv1376	-	1549154	1550647	1494	NE	0.4505	0.1074	0.8119
Rv1377c	-	1550585	1551223	639	NE	0.2868	0.1288	0.4129
Rv1378c	-	1551234	1552661	1428	NE	0.4248	0.1074	0.9653
Rv1379	pyrR	1552660	1553241	582	NE	0.034	0.0183	0.0618
Rv1380	pyrB	1553238	1554197	960	NE	0.0637	0.0088	0.2628
Rv1381	pyrC	1554194	1555486	1293	NE	0.1843	0.0714	0.5065
Rv1382	-	1555483	1555980	498	NE	0.0325	0.0325	0.0325
Rv1383	carA	1555977	1557107	1131	NE	0.0895	0.0183	0.2628
Rv1384	carB	1557107	1560454	3348	E	0.0783	0.0001	0.5065
Rv1385	pyrF	1560451	1561275	825	NE	0.1253	0.0325	0.5065
Rv1386	PE15	1561470	1561778	309	n/a	n/a	n/a	n/a
Rv1387	PPE20	1561775	1563394	1620	NE	0.8016	0.307	0.9944
Rv1388	mihF	1563700	1564272	573	NE	0.0422	0.0325	0.0714
Rv1389	gmk	1564407	1565033	627	NE	0.0841	0.0183	0.1293
Rv1390	rpoZ	1565099	1565431	333	n/a	n/a	n/a	n/a
Rv1391	dfp	1565447	1566703	1257	E	0.0682	0.0066	0.2628
Rv1392	metK	1566831	1568042	1212	E	0.0273	0.0066	0.1293
Rv1393c	-	1568115	1569593	1479	NE	0.7104	0.2628	0.9558
Rv1394c	cyp132	1569590	1570975	1386	NE	0.7215	0.1369	0.9897
Rv1395	-	1571053	1572087	1035	NE	0.7682	0.5671	0.9317
Rv1396c	PE_PGRS25	1572133	1573863	1731	NE	0.4603	0.1293	0.868
Rv1397c	-	1574118	1574519	402	n/a	n/a	n/a	n/a
Rv1398c	-	1574516	1574773	258	n/a	n/a	n/a	n/a
Rv1399c	lipH	1574856	1575815	960	NE	0.4851	0.2543	0.7509
Rv1400c	lipI	1575840	1576802	963	NE	0.4213	0.0183	0.7047
Rv1401	-	1576936	1577538	603	NE	0.1917	0.1074	0.3303
Rv1402	priA	1577619	1579586	1968	NE	0.0485	0.0088	0.5065
Rv1403c	-	1579604	1580428	825	NE	0.43	0.2828	0.5916
Rv1404	-	1580597	1581079	483	NE	0.0325	0.0325	0.0325
Rv1405c	-	1581151	1581975	825	NE	0.8951	0.684	0.9826
Rv1406	fmt	1582172	1583110	939	E	0.0248	0.0066	0.1293
Rv1407	fmu	1583107	1584480	1374	NE	0.275	0.0796	0.5216
Rv1408	rpe	1584505	1585203	699	E	0.015	0.0066	0.0325
Rv1409	ribG	1585200	1586219	1020	NE	0.0708	0.0183	0.1293
Rv1410c	-	1586216	1587772	1557	NE	0.6467	0.4768	0.8812
Rv1411c	lprG	1587778	1588488	711	NE	0.7471	0.5657	0.791
Rv1412	ribC	1588573	1589178	606	NE	0.1045	0.0714	0.1293
Rv1413	-	1589392	1589907	516	NE	0.7343	0.5299	0.9446
Rv1414	-	1589897	1590298	402	n/a	n/a	n/a	n/a
Rv1415	ribA2	1590403	1591680	1278	NE	0.1321	0.0088	0.5065
Rv1416	ribH	1591695	1592159	465	NE	0.0714	0.0714	0.0714
Rv1417	-	1592156	1592620	465	NE	0.2416	0.2416	0.2416
Rv1418	lprH	1592645	1593331	687	NE	0.6712	0.5395	0.7735
Rv1419	-	1593511	1593984	474	NE	0.4777	0.4777	0.4777
Rv1420	uvrC	1594048	1595988	1941	D	0.4123	0.0009	0.9124
Rv1421	-	1595985	1596890	906	NE	0.0507	0.0066	0.0982
Rv1422	-	1596887	1597915	1029	NE	0.3936	0.0714	0.6526
Rv1423	whiA	1597912	1598889	978	NE	0.2674	0.0325	0.5065
Rv1424c	-	1598899	1599660	762	NE	0.3968	0.015	0.643
Rv1425	-	1599664	1601043	1380	NE	0.5785	0.1152	0.9791
Rv1426c	lipO	1601065	1602327	1263	NE	0.0738	0.0188	0.1543
Rv1427c	fadD12	1602327	1603934	1608	NE	0.5543	0.0714	0.8844
Rv1428c	-	1603938	1604765	828	NE	0.8014	0.7289	0.8657
Rv1429	-	1604884	1606152	1269	NE	0.4971	0.0096	0.7677
Rv1430	PE16	1606392	1607978	1587	NE	0.1726	0.0374	0.3269
Rv1431	-	1608089	1609858	1770	NE	0.4456	0.0796	0.9204
Rv1432	-	1609855	1611276	1422	NE	0.2921	0.0603	0.6205
Rv1433	-	1611440	1612255	816	NE	0.6863	0.5067	0.8561
Rv1434	-	1612262	1612399	138	n/a	n/a	n/a	n/a
Rv1435c	-	1612348	1612956	609	NE	0.3569	0.3024	0.413
Rv1436	gap	1613313	1614332	1020	E	0.0948	0.0066	0.2628
Rv1437	pgk	1614335	1615573	1239	E	0.0829	0.0066	0.5065
Rv1438	tpiA	1615570	1616355	786	E	0.0097	0.0009	0.0325
Rv1439c	-	1616967	1617392	426	n/a	n/a	n/a	n/a
Rv1440	secG	1617843	1618076	234	n/a	n/a	n/a	n/a
Rv1441c	PE_PGRS26	1618215	1619690	1476	NE	0.3964	0.1543	0.6934
Rv1442	bisC	1619797	1622097	2301	NE	0.396	0.0602	0.7368
Rv1443c	-	1622213	1622698	486	NE	0.6142	0.6142	0.6142
Rv1444c	-	1623293	1623703	411	n/a	n/a	n/a	n/a
Rv1445c	devB	1623720	1624463	744	NE	0.1574	0.1331	0.1986
Rv1446c	opcA	1624460	1625371	912	NE	0.0532	0.0153	0.2822
Rv1447c	zwf2	1625424	1626968	1545	NE	0.2443	0.0325	0.7451
Rv1448c	tal	1626965	1628086	1122	NE	0.2883	0.0289	0.6813
Rv1449c	tkt	1628103	1630205	2103	NE	0.1174	0.0088	0.5065
Rv1450c	PE_PGRS27	1630644	1634633	3990	NE	0.282	0.0183	0.9384
Rv1451	ctaB	1635035	1635961	927	E	0.0109	0.0034	0.0325
Rv1452c	PE_PGRS28	1636010	1638235	2226	NE	0.4402	0.1959	0.9461
Rv1453	-	1638387	1639652	1266	NE	0.6933	0.2982	0.8953
Rv1454c	qor	1639680	1640666	987	NE	0.7497	0.5894	0.9261
Rv1455	-	1640686	1641549	864	NE	0.9539	0.778	0.997
Rv1456c	-	1641499	1642431	933	NE	0.0498	0.0183	0.1331
Rv1457c	-	1642543	1643328	786	NE	0.1878	0.1331	0.2397
Rv1458c	-	1643325	1644266	942	NE	0.0895	0.0233	0.2543
Rv1459c	-	1644369	1646144	1776	E	0.0666	0.0034	0.6436
Rv1460	-	1646192	1646998	807	NE	0.2615	0.1543	0.6062
Rv1461	-	1646995	1649535	2541	D	0.0081	0	0.0714
Rv1462	-	1649532	1650725	1194	E	0.0574	0.0066	0.1293
Rv1463	-	1650722	1651522	801	NE	0.0501	0.0183	0.1293
Rv1464	csd	1651524	1652777	1254	NE	0.2876	0.0618	0.4929
Rv1465	-	1652774	1653262	489	NE	0.0195	0.0088	0.0325
Rv1466	-	1653237	1653584	348	n/a	n/a	n/a	n/a
Rv1467c	fadE15	1653679	1655508	1830	NE	0.6611	0.3719	0.9115
Rv1468c	PE_PGRS29	1655615	1656727	1113	NE	0.38	0.1293	0.7391
Rv1469	ctpD	1656969	1658942	1974	NE	0.4157	0.0714	0.7752
Rv1470	trxA	1658986	1659360	375	n/a	n/a	n/a	n/a
Rv1471	trxB1	1659376	1659747	372	n/a	n/a	n/a	n/a
Rv1472	echA12	1659769	1660626	858	NE	0.7926	0.5311	0.9715
Rv1473	-	1660662	1662290	1629	NE	0.4218	0.0325	0.8878
Rv1473A	-	1662387	1662578	192	n/a	n/a	n/a	n/a
Rv1474c	-	1662647	1663210	564	NE	0.563	0.4794	0.6178
Rv1475c	acn	1663221	1666052	2832	E	0.0164	0	0.1293
Rv1476	-	1666210	1666770	561	NE	0.0643	0.0325	0.0714
Rv1477	-	1666996	1668414	1419	NE	0.0657	0.0088	0.2628
Rv1478	-	1668425	1669150	726	NE	0.3521	0.2543	0.4564
Rv1479	moxR1	1669289	1670422	1134	E	0.0517	0.0034	0.2628
Rv1480	-	1670419	1671372	954	NE	0.3603	0.2628	0.5065
Rv1481	-	1671383	1672390	1008	NE	0.0675	0.0183	0.1293
Rv1482c	-	1672463	1673305	843	NE	0.4265	0.0939	0.9826
Rv1483	fabG1	1673446	1674189	744	E	0.0202	0.0066	0.0325
Rv1484	inhA	1674208	1675017	810	NE	0.0374	0.0183	0.0714
Rv1485	hemH	1675023	1676057	1035	E	0.0042	0	0.0183
Rv1486c	-	1676023	1676889	867	NE	0.7964	0.2752	0.8895
Rv1487	-	1676947	1677381	435	n/a	n/a	n/a	n/a
Rv1488	-	1677403	1678548	1146	NE	0.8383	0.3999	0.9881
Rv1489	-	1678558	1678914	357	n/a	n/a	n/a	n/a
Rv1489A	-	1678948	1679178	231	n/a	n/a	n/a	n/a
Rv1490	-	1679328	1680635	1308	D	0.0823	0.0049	0.5569
Rv1491c	-	1681214	1681972	759	NE	0.9198	0.6863	0.9749
Rv1492	mutA	1682163	1684010	1848	NE	0.4074	0.0856	0.8192
Rv1493	mutB	1684011	1686263	2253	NE	0.7743	0.1074	0.9665
Rv1494	-	1686277	1686579	303	n/a	n/a	n/a	n/a
Rv1495	-	1686576	1686893	318	n/a	n/a	n/a	n/a
Rv1496	-	1686890	1687894	1005	NE	0.8696	0.804	0.9409
Rv1497	lipL	1687947	1689236	1290	NE	0.6618	0.0735	0.9505
Rv1498A	-	1690140	1690352	213	n/a	n/a	n/a	n/a
Rv1498c	-	1689309	1689926	618	NE	0.9104	0.8696	0.96
Rv1499	-	1690413	1690811	399	n/a	n/a	n/a	n/a
Rv1500	-	1690856	1691884	1029	D	0.0564	0.0008	0.4034
Rv1501	-	1691896	1692717	822	NE	0.0405	0.0123	0.0766
Rv1502	-	1692930	1693829	900	NE	0.1732	0.0123	0.3931
Rv1503c	-	1694002	1694550	549	NE	0.9624	0.9498	0.9743
Rv1504c	-	1694551	1695150	600	NE	0.9439	0.9173	0.9587
Rv1505c	-	1695287	1695952	666	D	0.0701	0.0002	0.4235
Rv1506c	-	1695949	1696449	501	NE	0.3154	0.3134	0.3184
Rv1507A	-	1697362	1697865	504	D	0.0023	0.0011	0.0062
Rv1507c	-	1696733	1697428	696	D	0.0024	0	0.0062
Rv1508A	-	1699872	1700234	363	n/a	n/a	n/a	n/a
Rv1508c	-	1698101	1699900	1800	NE	0.9308	0.7342	0.9962
Rv1509	-	1700218	1701099	882	NE	0.2043	0.057	0.5318
Rv1510	-	1701301	1702599	1299	NE	0.4698	0.1789	0.7705
Rv1511	gmdA	1703080	1704102	1023	NE	0.8956	0.7924	0.9466
Rv1512	epiA	1704099	1705067	969	NE	0.4398	0.0233	0.8979
Rv1513	-	1705064	1705795	732	NE	0.2913	0.0325	0.6421
Rv1514c	-	1705813	1706601	789	D	0.0109	0.0066	0.0289
Rv1515c	-	1706636	1707532	897	NE	0.0711	0.0088	0.1528
Rv1516c	-	1707535	1708545	1011	NE	0.1104	0.0289	0.419
Rv1517	-	1708877	1709641	765	NE	0.6386	0.4341	0.7732
Rv1518	-	1709650	1710609	960	NE	0.1591	0.0385	0.4194
Rv1519	-	1710739	1711008	270	n/a	n/a	n/a	n/a
Rv1520	-	1711034	1712074	1041	NE	0.8671	0.6772	0.9447
Rv1521	fadD25	1712308	1714059	1752	NE	0.9118	0.6658	0.9937
Rv1522c	mmpL12	1714178	1717618	3441	D	0.6628	0.0021	0.9998
Rv1523	-	1717659	1718702	1044	NE	0.8865	0.4908	0.9877
Rv1524	-	1718732	1719976	1245	NE	0.3014	0.108	0.5331
Rv1525	wbbL2	1720023	1720808	786	NE	0.0314	0.0066	0.1152
Rv1526c	-	1720786	1722066	1281	NE	0.1625	0.0385	0.4794
Rv1527c	pks5	1722089	1728415	6327	NE	0.4454	0.057	0.9878
Rv1528c	papA4	1728959	1729456	498	NE	0.6942	0.6942	0.6942
Rv1529	fadD24	1729508	1731262	1755	NE	0.5104	0.1083	0.9905
Rv1530	adh	1731379	1732482	1104	NE	0.1872	0.0924	0.433
Rv1531	-	1732479	1733045	567	NE	0.2545	0.1997	0.3513
Rv1532c	-	1733122	1733556	435	n/a	n/a	n/a	n/a
Rv1533	-	1733616	1734743	1128	NE	0.3262	0.0939	0.5981
Rv1534	-	1734740	1735417	678	NE	0.0851	0.047	0.1337
Rv1535	-	1735982	1736218	237	n/a	n/a	n/a	n/a
Rv1536	ileS	1736525	1739650	3126	D	0.0041	0	0.0325
Rv1537	dinX	1739847	1741253	1407	NE	0.3469	0.0325	0.7001
Rv1538c	ansA	1741218	1742198	981	NE	0.7537	0.4899	0.8911
Rv1539	lspA	1742250	1742858	609	NE	0.1164	0.0183	0.2663
Rv1540	-	1742851	1743777	927	E	0.0135	0.0066	0.0714
Rv1541c	lprI	1743784	1744377	594	NE	0.8078	0.6821	0.8876
Rv1542c	glbN	1744432	1744842	411	n/a	n/a	n/a	n/a
Rv1543	-	1745070	1746095	1026	NE	0.7068	0.3664	0.9592
Rv1544	-	1746100	1746903	804	NE	0.7113	0.5593	0.7646
Rv1545	-	1746925	1747152	228	n/a	n/a	n/a	n/a
Rv1546	-	1747201	1747632	432	n/a	n/a	n/a	n/a
Rv1547	dnaE	1747700	1751254	3555	E	0.0575	0.0001	0.2628
Rv1548c	PPE21	1751303	1753339	2037	NE	0.348	0.0152	0.6988
Rv1549	fadD11.1	1753516	1754043	528	NE	0.5513	0.3911	0.8456
Rv1550	fadD11	1753722	1755437	1716	NE	0.7828	0.5698	0.9878
Rv1551	plsB1	1755451	1757316	1866	NE	0.2949	0.0183	0.6938
Rv1552	frdA	1757687	1759438	1752	NE	0.2492	0.0146	0.6723
Rv1553	frdB	1759441	1760184	744	NE	0.5763	0.2224	0.8926
Rv1554	frdC	1760181	1760561	381	n/a	n/a	n/a	n/a
Rv1555	frdD	1760558	1760935	378	n/a	n/a	n/a	n/a
Rv1556	-	1761003	1761611	609	NE	0.7174	0.6386	0.8192
Rv1557	mmpL6	1761750	1762943	1194	NE	0.4114	0.195	0.6633
Rv1558	-	1762953	1763399	447	n/a	n/a	n/a	n/a
Rv1559	ilvA	1763434	1764723	1290	E	0.0237	0	0.0714
Rv1560	-	1764761	1764979	219	n/a	n/a	n/a	n/a
Rv1561	-	1764985	1765389	405	n/a	n/a	n/a	n/a
Rv1562c	treZ	1765406	1767148	1743	D	0.2379	0.0026	0.7047
Rv1563c	treY	1767141	1769438	2298	D	0.2009	0.0034	0.8559
Rv1564c	treX	1769442	1771607	2166	D	0.2199	0.0066	0.6956
Rv1565c	-	1771646	1773835	2190	D	0.0595	0.0066	0.2016
Rv1566c	-	1773934	1774626	693	NE	0.7389	0.7153	0.7646
Rv1567c	-	1774866	1775150	285	n/a	n/a	n/a	n/a
Rv1568	bioA	1775398	1776711	1314	NE	0.5361	0.0603	0.9051
Rv1569	bioF1	1776708	1777868	1161	NE	0.439	0.2253	0.6081
Rv1570	bioD	1777865	1778545	681	NE	0.5609	0.5065	0.7319
Rv1571	-	1778545	1779054	510	NE	0.5731	0.419	0.6501
Rv1572c	-	1779200	1779304	105	n/a	n/a	n/a	n/a
Rv1573	-	1779320	1779730	411	n/a	n/a	n/a	n/a
Rv1574	-	1779936	1780247	312	n/a	n/a	n/a	n/a
Rv1575	-	1780205	1780706	502	E	0.0103	0.0034	0.0183
Rv1576c	-	1780650	1782071	1422	NE	0.249	0.1074	0.5065
Rv1577c	-	1782079	1782591	513	NE	0.0583	0.0183	0.0982
Rv1578c	-	1782765	1783235	471	NE	0.3716	0.3716	0.3716
Rv1579c	-	1783316	1783630	315	n/a	n/a	n/a	n/a
Rv1580c	-	1783627	1783899	273	n/a	n/a	n/a	n/a
Rv1581c	-	1783913	1784308	396	n/a	n/a	n/a	n/a
Rv1582c	-	1784504	1785919	1416	NE	0.1768	0.0183	0.3687
Rv1583c	-	1785919	1786317	399	n/a	n/a	n/a	n/a
Rv1584c	-	1786314	1786535	222	n/a	n/a	n/a	n/a
Rv1585c	-	1786591	1787106	516	NE	0.0303	0.0233	0.0723
Rv1586c	-	1787103	1788512	1410	D	0.5332	0.0066	0.9725
Rv1587c	-	1788169	1789170	1002	NE	0.6711	0.4034	0.8194
Rv1588c	-	1789175	1789843	669	NE	0.2162	0.108	0.4717
Rv1589	bioB	1790291	1791340	1050	NE	0.5571	0.3513	0.7828
Rv1590	-	1791341	1791580	240	n/a	n/a	n/a	n/a
Rv1591	-	1791577	1792242	666	NE	0.8557	0.7981	0.8791
Rv1592c	-	1792407	1793747	1341	NE	0.8519	0.5698	0.9844
Rv1593c	-	1794004	1794714	711	NE	0.8584	0.7248	0.9563
Rv1594	nadA	1794763	1795812	1050	NE	0.1216	0.0183	0.2628
Rv1595	nadB	1795812	1797395	1584	D	0.0453	0.0009	0.2628
Rv1596	nadC	1797395	1798252	858	E	0.0092	0.0034	0.0325
Rv1597	-	1798301	1799059	759	NE	0.6935	0.6433	0.8133
Rv1598c	-	1799080	1799490	411	n/a	n/a	n/a	n/a
Rv1599	hisD	1799590	1800906	1317	NE	0.0383	0.0088	0.0714
Rv1600	hisC1	1800903	1802045	1143	E	0.0044	0.0001	0.0183
Rv1601	hisB	1802042	1802674	633	E	0.0048	0.0005	0.0088
Rv1602	hisH	1802671	1803291	621	NE	0.0539	0.0183	0.0714
Rv1603	hisA	1803301	1804038	738	NE	0.0472	0.0183	0.1293
Rv1604	impA	1804046	1804858	813	NE	0.2272	0.1316	0.3269
Rv1605	hisF	1804860	1805663	804	NE	0.1337	0.0714	0.2628
Rv1606	hisI	1805660	1806007	348	n/a	n/a	n/a	n/a
Rv1607	chaA	1806188	1807270	1083	NE	0.5481	0.1074	0.958
Rv1608c	bcpB	1807305	1807769	465	NE	0.4772	0.4341	0.5203
Rv1609	trpE	1807910	1809460	1551	E	0.0371	0.0005	0.1293
Rv1610	-	1809450	1810157	708	NE	0.0955	0.0714	0.1293
Rv1611	trpC	1810247	1811065	819	NE	0.0301	0.0088	0.0714
Rv1612	trpB	1811134	1812366	1233	E	0.0204	0.0066	0.0714
Rv1613	trpA	1812366	1813178	813	E	0.0151	0.0005	0.0714
Rv1614	lgt	1813178	1814584	1407	D	0.1784	0	0.669
Rv1615	-	1815260	1815700	441	n/a	n/a	n/a	n/a
Rv1616	-	1815690	1816088	399	n/a	n/a	n/a	n/a
Rv1617	pykA	1816196	1817614	1419	NE	0.1534	0.0183	0.5065
Rv1618	tesB1	1817622	1818524	903	NE	0.6235	0.4807	0.7491
Rv1619	-	1818582	1820036	1455	NE	0.1882	0.0325	0.6526
Rv1620c	cydC	1819970	1821700	1731	NE	0.2494	0.0096	0.6252
Rv1621c	cydD	1821697	1823280	1584	NE	0.4959	0.0334	0.9718
Rv1622c	cydB	1823367	1824407	1041	NE	0.0856	0.0096	0.5836
Rv1623c	cydA	1824437	1825894	1458	NE	0.6998	0.3361	0.9752
Rv1624c	-	1826005	1826592	588	NE	0.8736	0.8682	0.9024
Rv1625c	cya	1826621	1827952	1332	NE	0.8475	0.6088	0.9611
Rv1626	-	1828187	1828804	618	NE	0.1456	0.108	0.1862
Rv1627c	-	1828872	1830080	1209	NE	0.3007	0.032	0.7248
Rv1628c	-	1830077	1830568	492	NE	0.6739	0.6567	0.7257
Rv1629	polA	1830672	1833386	2715	E	0.0722	0.0009	0.4488
Rv1630	rpsA	1833549	1834994	1446	NE	0.1353	0.0183	0.2628
Rv1631	coaE	1835020	1836243	1224	NE	0.0748	0.0183	0.2543
Rv1632c	-	1836394	1836837	444	n/a	n/a	n/a	n/a
Rv1633	uvrB	1837082	1839178	2097	NE	0.8356	0.6277	0.9937
Rv1634	-	1839175	1840590	1416	NE	0.7565	0.1405	0.9943
Rv1635c	-	1840579	1842249	1671	NE	0.833	0.5406	0.9791
Rv1636	TB15.3	1842458	1842898	441	n/a	n/a	n/a	n/a
Rv1637c	-	1842905	1843699	795	NE	0.5365	0.2628	0.9237
Rv1638	uvrA	1843748	1846666	2919	NE	0.335	0.0183	0.9317
Rv1638A	-	1846723	1846980	258	n/a	n/a	n/a	n/a
Rv1639c	-	1846996	1848465	1470	NE	0.5159	0.1862	0.9683
Rv1640c	lysS	1848524	1852042	3519	NE	0.3426	0.032	0.8075
Rv1641	infC	1852280	1852885	606	NE	0.0771	0.0583	0.1152
Rv1642	rpmI	1852935	1853129	195	n/a	n/a	n/a	n/a
Rv1643	rplT	1853191	1853580	390	n/a	n/a	n/a	n/a
Rv1644	tsnR	1853613	1854395	783	NE	0.7675	0.6196	0.8685
Rv1645c	-	1854406	1855461	1056	NE	0.9416	0.3453	0.9993
Rv1646	PE17	1855771	1856703	933	NE	0.8563	0.649	0.9837
Rv1647	-	1856781	1857731	951	NE	0.8961	0.5552	0.9873
Rv1648	-	1857738	1858544	807	NE	0.9712	0.9543	0.9878
Rv1649	pheS	1858740	1859765	1026	E	0.0167	0.0066	0.1293
Rv1650	pheT	1859765	1862260	2496	E	0.1061	0.0009	0.5065
Rv1651c	PE_PGRS30	1862354	1865389	3036	NE	0.4513	0.0548	0.8784
Rv1652	argC	1865583	1866641	1059	E	0.0112	0.0034	0.0325
Rv1653	argJ	1866638	1867852	1215	NE	0.4848	0.2628	0.5065
Rv1654	argB	1867849	1868733	885	NE	0.3126	0.1293	0.5065
Rv1655	argD	1868730	1869932	1203	NE	0.1828	0.0325	0.2628
Rv1656	argF	1869929	1870852	924	NE	0.1341	0.0714	0.2628
Rv1657	argR	1870849	1871361	513	NE	0.7165	0.7165	0.7165
Rv1658	argG	1871370	1872566	1197	NE	0.037	0.0088	0.1293
Rv1659	argH	1872646	1874058	1413	NE	0.2299	0.0183	0.5065
Rv1660	pks10	1874167	1875228	1062	NE	0.6955	0.613	0.8158
Rv1661	pks7	1875311	1881691	6381	D	0.2009	0.0009	0.732
Rv1662	pks8	1881711	1886519	4809	D	0.1609	0.0034	0.7063
Rv1663	pks17	1886519	1888027	1509	NE	0.2479	0.0325	0.6234
Rv1664	pks9	1888033	1891086	3054	NE	0.4773	0.0183	0.8814
Rv1665	pks11	1891233	1892294	1062	NE	0.6324	0.2313	0.9848
Rv1666c	cyp139	1892277	1893569	1293	NE	0.5013	0.2819	0.9192
Rv1667c	-	1893584	1894237	654	NE	0.7121	0.5836	0.806
Rv1668c	-	1894231	1895349	1119	NE	0.5025	0.0714	0.6403
Rv1669	-	1895732	1896094	363	n/a	n/a	n/a	n/a
Rv1670	-	1896127	1896474	348	n/a	n/a	n/a	n/a
Rv1671	-	1896482	1896874	393	n/a	n/a	n/a	n/a
Rv1672c	-	1896883	1898214	1332	NE	0.2801	0.0183	0.5916
Rv1673c	-	1898307	1899239	933	NE	0.3674	0.0856	0.5311
Rv1674c	-	1899267	1899923	657	NE	0.3221	0.1495	0.4387
Rv1675c	-	1900248	1900982	735	NE	0.3603	0.2622	0.4034
Rv1676	-	1901054	1901758	705	NE	0.0488	0.0233	0.0714
Rv1677	dsbF	1901755	1902303	549	NE	0.2708	0.2428	0.3748
Rv1678	-	1902404	1903306	903	NE	0.1836	0.0183	0.6343
Rv1679	fadE16	1903306	1904427	1122	NE	0.3111	0.0325	0.5965
Rv1680	-	1904436	1905260	825	NE	0.2104	0.0911	0.3255
Rv1681	moeX	1905257	1906249	993	NE	0.3726	0.1789	0.9204
Rv1682	-	1906410	1907327	918	NE	0.8361	0.3545	0.9569
Rv1683	-	1907601	1910600	3000	NE	0.3319	0.0088	0.6277
Rv1684	-	1910593	1910817	225	n/a	n/a	n/a	n/a
Rv1685c	-	1910783	1911406	624	NE	0.0604	0.0325	0.1293
Rv1686c	-	1911408	1912088	681	NE	0.1189	0.032	0.307
Rv1687c	-	1912160	1912927	768	NE	0.6871	0.0735	0.9317
Rv1688	mpg	1912986	1913597	612	NE	0.5818	0.5399	0.684
Rv1689	tyrS	1913609	1914883	1275	E	0.0157	0.0005	0.1293
Rv1690	lprJ	1915534	1915917	384	n/a	n/a	n/a	n/a
Rv1691	-	1915956	1916708	753	NE	0.2119	0.0618	0.3393
Rv1692	-	1916705	1917766	1062	NE	0.5642	0.2628	0.948
Rv1693	-	1917763	1917939	177	n/a	n/a	n/a	n/a
Rv1694	tlyA	1917947	1918753	807	NE	0.1201	0.0618	0.277
Rv1695	ppnK	1918753	1919676	924	NE	0.2582	0.0714	0.5065
Rv1696	recN	1919690	1921453	1764	NE	0.2986	0.0618	0.5318
Rv1697	-	1921549	1922730	1182	E	0.0636	0.0066	0.1293
Rv1698	-	1922752	1923696	945	E	0.2431	0.0009	0.5881
Rv1699	pyrG	1923836	1925596	1761	E	0.0145	0.0005	0.0714
Rv1700	-	1925589	1926212	624	NE	0.1986	0.1152	0.2629
Rv1701	xerD	1926209	1927144	936	NE	0.1807	0.0796	0.3361
Rv1702c	-	1927218	1928582	1365	NE	0.6525	0.1369	0.9733
Rv1703c	-	1929138	1929728	591	NE	0.6759	0.195	0.9742
Rv1704c	cycA	1929793	1931463	1671	NE	0.573	0.108	0.8277
Rv1705c	PPE22	1931504	1932661	1158	NE	0.7993	0.5403	0.9306
Rv1706A	-	1934489	1934656	168	n/a	n/a	n/a	n/a
Rv1706c	PPE23	1932701	1933885	1185	NE	0.7099	0.0982	0.9448
Rv1707	-	1934889	1936349	1461	NE	0.6034	0.0982	0.9919
Rv1708	-	1936367	1937323	957	E	0.0205	0.0009	0.1748
Rv1709	-	1937320	1938156	837	NE	0.8515	0.7165	0.9325
Rv1710	-	1938153	1938848	696	NE	0.4454	0.3388	0.5047
Rv1711	-	1938845	1939609	765	NE	0.0316	0.0183	0.0714
Rv1712	cmk	1939606	1940298	693	NE	0.0649	0.0289	0.108
Rv1713	engA	1940295	1941686	1392	NE	0.1515	0.0325	0.5065
Rv1714	-	1941860	1942672	813	NE	0.2679	0.1293	0.4277
Rv1715	fadB3	1942666	1943580	915	NE	0.3084	0.0325	0.5593
Rv1716	-	1943583	1944413	831	NE	0.9468	0.911	0.9691
Rv1717	-	1944413	1944763	351	n/a	n/a	n/a	n/a
Rv1718	-	1944816	1945634	819	NE	0.3562	0.1315	0.6425
Rv1719	-	1945648	1946427	780	NE	0.2394	0.1862	0.277
Rv1720c	-	1947037	1947426	390	n/a	n/a	n/a	n/a
Rv1721c	-	1947423	1947650	228	n/a	n/a	n/a	n/a
Rv1722	-	1947868	1949352	1485	NE	0.5248	0.0548	0.9966
Rv1723	-	1949349	1950596	1248	NE	0.5871	0.1616	0.8616
Rv1724c	-	1950639	1951058	420	n/a	n/a	n/a	n/a
Rv1725c	-	1951048	1951758	711	NE	0.7628	0.579	0.8304
Rv1726	-	1951859	1953244	1386	NE	0.4725	0.1616	0.6853
Rv1727	-	1953277	1953846	570	NE	0.284	0.1293	0.5065
Rv1728c	-	1953871	1954641	771	NE	0.4235	0.1854	0.6436
Rv1729c	-	1954638	1955576	939	D	0.0112	0.0005	0.0266
Rv1730c	-	1955699	1957252	1554	D	0.05	0.0008	0.2313
Rv1731	gabD2	1957684	1959240	1557	NE	0.2191	0.0325	0.6903
Rv1732c	-	1959250	1959798	549	NE	0.5395	0.5395	0.5395
Rv1733c	-	1959862	1960494	633	NE	0.2143	0.108	0.3565
Rv1734c	-	1960781	1961023	243	n/a	n/a	n/a	n/a
Rv1735c	-	1961298	1961795	498	NE	0.1405	0.1405	0.1405
Rv1736c	narX	1962235	1964193	1959	NE	0.5784	0.2187	0.8246
Rv1737c	narK2	1964190	1965377	1188	NE	0.1661	0.0603	0.277
Rv1738	-	1965664	1965948	285	n/a	n/a	n/a	n/a
Rv1739c	-	1965962	1967644	1683	NE	0.3992	0.0374	0.6883
Rv1740	-	1967712	1967924	213	n/a	n/a	n/a	n/a
Rv1741	-	1967924	1968172	249	n/a	n/a	n/a	n/a
Rv1742	-	1968180	1968917	738	NE	0.461	0.3057	0.6258
Rv1743	pknE	1969011	1970711	1701	NE	0.6903	0.1197	0.9934
Rv1744c	-	1970996	1971397	402	n/a	n/a	n/a	n/a
Rv1745c	idi	1971387	1971998	612	NE	0.0841	0.015	0.1784
Rv1746	pknF	1972145	1973575	1431	NE	0.6327	0.298	0.8751
Rv1747	-	1973637	1976234	2598	NE	0.6709	0.1293	0.9718
Rv1748	-	1976607	1977338	732	NE	0.5822	0.2663	0.9714
Rv1749c	-	1977335	1977892	558	NE	0.8623	0.7993	0.891
Rv1750c	fadD1	1977976	1979574	1599	NE	0.7812	0.1727	0.9832
Rv1751	-	1979628	1981010	1383	NE	0.3375	0.0618	0.6772
Rv1752	-	1981137	1981586	450	NE	0.3179	0.3179	0.3179
Rv1753c	PPE24	1981621	1984782	3162	D	0.1295	0	0.9574
Rv1754c	-	1984986	1986677	1692	NE	0.4511	0.0548	0.8502
Rv1755c	plcD	1986861	1987092	232	n/a	n/a	n/a	n/a
Rv1756c	-	1987135	1988019	885	NE	0.7364	0.6127	0.8865
Rv1757c	-	1988070	1988396	327	n/a	n/a	n/a	n/a
Rv1758	cut1	1988432	1988956	525	NE	0.8147	0.7733	0.8508
Rv1759c	wag22	1989223	1991967	2745	NE	0.3974	0.0714	0.9608
Rv1760	-	1992543	1994051	1509	NE	0.8432	0.4717	0.9998
Rv1761c	-	1994061	1994444	384	n/a	n/a	n/a	n/a
Rv1762c	-	1994444	1995232	789	NE	0.8774	0.8248	0.9257
Rv1763	-	1995542	1995868	327	n/a	n/a	n/a	n/a
Rv1764	-	1995919	1996803	885	NE	0.7346	0.6127	0.8547
Rv1765A	-	1998532	1998747	216	n/a	n/a	n/a	n/a
Rv1765c	-	1996808	1997905	1098	NE	0.7905	0.6813	0.901
Rv1766	-	1999127	1999396	270	n/a	n/a	n/a	n/a
Rv1767	-	1999464	1999823	360	n/a	n/a	n/a	n/a
Rv1768	PE_PGRS31	2000004	2001860	1857	NE	0.4884	0.1745	0.8682
Rv1769	-	2002016	2003260	1245	NE	0.5222	0.2448	0.8008
Rv1770	-	2003268	2004554	1287	NE	0.4945	0.2181	0.984
Rv1771	-	2004551	2005837	1287	NE	0.5964	0.3664	0.8645
Rv1772	-	2006026	2006337	312	n/a	n/a	n/a	n/a
Rv1773c	-	2006410	2007156	747	NE	0.0765	0.0183	0.2448
Rv1774	-	2007222	2008562	1341	NE	0.2704	0.0194	0.5905
Rv1775	-	2008562	2009380	819	NE	0.3461	0.2393	0.4899
Rv1776c	-	2009385	2009945	561	D	0.0841	0.0066	0.2224
Rv1777	cyp144	2010046	2011350	1305	NE	0.331	0.0096	0.8621
Rv1778c	-	2011471	2011920	450	n/a	n/a	n/a	n/a
Rv1779c	-	2012076	2013869	1794	NE	0.6716	0.0714	0.9604
Rv1780	-	2014089	2014652	564	NE	0.4925	0.1784	0.7396
Rv1781c	malQ	2014692	2016866	2175	NE	0.761	0.2533	0.9699
Rv1782	-	2017130	2018650	1521	NE	0.0352	0.0088	0.1293
Rv1783	-	2018647	2019954	1308	E	0.0278	0.0009	0.1293
Rv1784	-	2020024	2022822	2799	E	0.0353	0	0.2628
Rv1785c	cyp143	2022837	2024018	1182	NE	0.5707	0.0856	0.8603
Rv1786	-	2024218	2024421	204	n/a	n/a	n/a	n/a
Rv1787	PPE25	2024691	2025788	1098	NE	0.7887	0.1577	0.9897
Rv1788	PE18	2025867	2026166	300	n/a	n/a	n/a	n/a
Rv1789	PPE26	2026180	2027361	1182	NE	0.9171	0.8075	0.9758
Rv1790	PPE27	2027815	2028867	1053	NE	0.7863	0.1197	0.9893
Rv1791	PE19	2029294	2029593	300	n/a	n/a	n/a	n/a
Rv1793	esxN	2030084	2030368	285	n/a	n/a	n/a	n/a
Rv1794	-	2030456	2031358	903	E	0.0091	0.0009	0.0183
Rv1795	-	2031630	2033141	1512	E	0.0941	0.0066	0.5065
Rv1796	mycP5	2033119	2034876	1758	E	0.0129	0.0009	0.0714
Rv1797	-	2034873	2036093	1221	E	0.0609	0.0066	0.2628
Rv1798	-	2036090	2037922	1833	D	0.0217	0.0034	0.0714
Rv1799	lppT	2038549	2038740	192	n/a	n/a	n/a	n/a
Rv1800	PPE28	2038843	2040810	1968	NE	0.6768	0.0735	0.9484
Rv1801	PPE29	2041391	2042662	1272	NE	0.8018	0.6196	0.9832
Rv1802	PPE30	2042774	2044165	1392	NE	0.7694	0.4131	0.9415
Rv1803c	PE_PGRS32	2044313	2046232	1920	NE	0.5605	0.1543	0.904
Rv1804c	-	2046413	2046739	327	n/a	n/a	n/a	n/a
Rv1805c	-	2047077	2047424	348	n/a	n/a	n/a	n/a
Rv1806	PE20	2047462	2047761	300	n/a	n/a	n/a	n/a
Rv1807	PPE31	2047788	2048987	1200	D	0.2225	0.0066	0.6567
Rv1808	PPE32	2049311	2050540	1230	NE	0.9551	0.8638	0.9983
Rv1809	PPE33	2050672	2052078	1407	NE	0.5316	0.2663	0.7909
Rv1810	-	2052323	2052679	357	n/a	n/a	n/a	n/a
Rv1811	mgtC	2052833	2053537	705	NE	0.9154	0.5557	0.9993
Rv1812c	-	2053547	2054749	1203	NE	0.6227	0.0911	0.9941
Rv1813c	-	2055071	2055502	432	n/a	n/a	n/a	n/a
Rv1814	erg3	2055911	2056813	903	NE	0.9844	0.9447	0.9972
Rv1815	-	2056918	2057583	666	NE	0.9221	0.4131	0.9976
Rv1816	-	2057646	2058350	705	NE	0.7752	0.6088	0.8755
Rv1817	-	2058985	2060448	1464	NE	0.7037	0.3268	0.9466
Rv1818c	PE_PGRS33	2060568	2062064	1497	NE	0.5035	0.1986	0.8895
Rv1819c	-	2062199	2064118	1920	NE	0.92	0.5986	0.9941
Rv1820	ilvG	2064189	2065832	1644	NE	0.6409	0.1713	0.9848
Rv1821	secA2	2065847	2068273	2427	NE	0.2782	0.008	0.7614
Rv1822	pgsA2	2068470	2069099	630	D	0.0247	0	0.2289
Rv1823	-	2069092	2070015	924	NE	0.5199	0.0325	0.8967
Rv1824	-	2070044	2070409	366	n/a	n/a	n/a	n/a
Rv1825	-	2070426	2071304	879	NE	0.8279	0.6111	0.9437
Rv1826	gcvH	2071342	2071746	405	n/a	n/a	n/a	n/a
Rv1827	cfp17	2071986	2072474	489	NE	0.0183	0.0183	0.0183
Rv1828	-	2072471	2073214	744	E	0.0063	0.0034	0.0088
Rv1829	-	2073333	2073827	495	NE	0.9831	0.9825	0.9857
Rv1830	-	2074231	2074908	678	E	0.0067	0.0034	0.0183
Rv1831	-	2074961	2075218	258	n/a	n/a	n/a	n/a
Rv1832	gcvB	2075267	2078092	2826	E	0.0525	0	0.5065
Rv1833c	-	2078319	2079179	861	NE	0.2405	0.1115	0.3513
Rv1834	-	2079220	2080086	867	NE	0.7986	0.6403	0.9154
Rv1835c	-	2080091	2081977	1887	NE	0.9504	0.6883	0.9962
Rv1836c	-	2081993	2084026	2034	NE	0.3781	0.0389	0.7822
Rv1837c	glcB	2084146	2086371	2226	NE	0.3448	0.1331	0.7724
Rv1838c	-	2086647	2087042	396	n/a	n/a	n/a	n/a
Rv1839c	-	2087039	2087302	264	n/a	n/a	n/a	n/a
Rv1840c	PE_PGRS34	2087361	2088908	1548	NE	0.3101	0.0183	0.9072
Rv1841c	-	2089071	2090108	1038	NE	0.7158	0.0796	0.9657
Rv1842c	-	2090108	2091475	1368	NE	0.8516	0.7233	0.9662
Rv1843c	guaB1	2091649	2093088	1440	NE	0.863	0.3665	0.9842
Rv1844c	gnd1	2093121	2094578	1458	NE	0.8491	0.6633	0.9761
Rv1845c	-	2094608	2095558	951	NE	0.7103	0.4033	0.8685
Rv1846c	-	2095573	2095989	417	n/a	n/a	n/a	n/a
Rv1847	-	2096267	2096689	423	n/a	n/a	n/a	n/a
Rv1848	ureA	2096738	2097040	303	n/a	n/a	n/a	n/a
Rv1849	ureB	2097037	2097351	315	n/a	n/a	n/a	n/a
Rv1850	ureC	2097351	2099084	1734	NE	0.2358	0.0183	0.5065
Rv1851	ureF	2099084	2099719	636	NE	0.7439	0.7406	0.7517
Rv1852	ureG	2099730	2100404	675	NE	0.4191	0.1293	0.6997
Rv1853	ureD	2100412	2101038	627	NE	0.2939	0.1862	0.3393
Rv1854c	ndh	2101041	2102432	1392	NE	0.5559	0.108	0.8909
Rv1855c	-	2102574	2103497	924	NE	0.8868	0.6744	0.9341
Rv1856c	-	2103536	2104213	678	NE	0.7167	0.5065	0.8611
Rv1857	modA	2104375	2105160	786	NE	0.9186	0.816	0.9793
Rv1858	modB	2105163	2105957	795	NE	0.5325	0.2525	0.8031
Rv1859	modC	2105964	2107073	1110	NE	0.7408	0.5569	0.9635
Rv1860	apa	2107126	2108103	978	NE	0.7186	0.0714	0.9807
Rv1861	-	2108555	2108860	306	n/a	n/a	n/a	n/a
Rv1862	adhA	2108934	2109974	1041	NE	0.7996	0.7127	0.8702
Rv1863c	-	2109981	2110751	771	NE	0.5062	0.3251	0.9699
Rv1864c	-	2110744	2111499	756	NE	0.8834	0.6841	0.9607
Rv1865c	-	2111496	2112356	861	NE	0.829	0.5671	0.9574
Rv1866	-	2112530	2114866	2337	D	0.2778	0	0.8491
Rv1867	-	2115154	2116638	1485	NE	0.3379	0.0548	0.6491
Rv1868	-	2116737	2118836	2100	NE	0.5371	0.0325	0.8685
Rv1869c	-	2118850	2120085	1236	NE	0.6772	0.0913	0.9519
Rv1870c	-	2120185	2120820	636	NE	0.9492	0.9403	0.9691
Rv1871c	-	2120885	2121274	390	n/a	n/a	n/a	n/a
Rv1872c	lldD2	2121297	2122541	1245	NE	0.668	0.1293	0.9967
Rv1873	-	2122564	2123001	438	n/a	n/a	n/a	n/a
Rv1874	-	2123074	2123760	687	NE	0.9194	0.813	0.9654
Rv1875	-	2123771	2124214	444	n/a	n/a	n/a	n/a
Rv1876	bfrA	2124730	2125209	480	NE	0.8523	0.7015	0.9356
Rv1877	-	2125294	2127357	2064	NE	0.8796	0.5067	0.9984
Rv1878	glnA3	2127412	2128764	1353	NE	0.3521	0.1152	0.9669
Rv1879	-	2128767	2129903	1137	NE	0.5668	0.2393	0.8079
Rv1880c	cyp140	2129931	2131247	1317	NE	0.6536	0.2822	0.8508
Rv1881c	lppE	2131297	2131719	423	n/a	n/a	n/a	n/a
Rv1882c	-	2131760	2132593	834	NE	0.917	0.8256	0.961
Rv1883c	-	2132621	2133082	462	NE	0.7983	0.7983	0.7983
Rv1884c	rpfC	2133121	2133651	531	NE	0.5825	0.472	0.7528
Rv1885c	-	2133663	2134262	600	NE	0.8935	0.8833	0.9287
Rv1886c	fbpB	2134280	2135257	978	NE	0.9251	0.8005	0.9677
Rv1887	-	2135648	2136790	1143	NE	0.2429	0.0429	0.9789
Rv1888A	-	2137834	2138007	174	n/a	n/a	n/a	n/a
Rv1888c	-	2136909	2137469	561	NE	0.6597	0.613	0.7494
Rv1889c	-	2138051	2138407	357	n/a	n/a	n/a	n/a
Rv1890c	-	2138466	2139077	612	NE	0.3244	0.1405	0.4738
Rv1891	-	2139131	2139538	408	n/a	n/a	n/a	n/a
Rv1892	-	2139555	2139866	312	n/a	n/a	n/a	n/a
Rv1893	-	2139876	2140094	219	n/a	n/a	n/a	n/a
Rv1894c	-	2140129	2141259	1131	NE	0.6881	0.419	0.9586
Rv1895	-	2141911	2143065	1155	NE	0.5464	0.0183	0.9446
Rv1896c	-	2142925	2143836	912	NE	0.495	0.047	0.8833
Rv1897c	-	2143841	2144272	432	n/a	n/a	n/a	n/a
Rv1898	-	2144330	2144638	309	n/a	n/a	n/a	n/a
Rv1899c	lppD	2144604	2145635	1032	NE	0.856	0.5657	0.9402
Rv1900c	lipJ	2145635	2147023	1389	NE	0.5488	0.2313	0.7469
Rv1901	cinA	2147052	2148344	1293	NE	0.5393	0.1957	0.8505
Rv1902c	nanT	2148396	2149664	1269	NE	0.7014	0.28	0.9477
Rv1903	-	2149754	2150158	405	n/a	n/a	n/a	n/a
Rv1904	-	2150344	2150775	432	n/a	n/a	n/a	n/a
Rv1905c	aao	2150823	2151785	963	NE	0.8464	0.7646	0.9399
Rv1906c	-	2151815	2152285	471	NE	0.8231	0.7909	0.8392
Rv1907c	-	2152625	2153272	648	NE	0.6976	0.4425	0.7624
Rv1908c	katG	2153279	2155501	2223	D	0.0776	0.0066	0.3255
Rv1909c	furA	2155539	2155991	453	n/a	n/a	n/a	n/a
Rv1910c	-	2156096	2156689	594	NE	0.7739	0.5773	0.8882
Rv1911c	lppC	2156772	2157377	606	NE	0.6904	0.5728	0.7614
Rv1912c	fadB5	2157477	2158481	1005	NE	0.2839	0.0183	0.5492
Rv1913	-	2158581	2159333	753	NE	0.3154	0.2416	0.5203
Rv1914c	-	2159311	2159718	408	n/a	n/a	n/a	n/a
Rv1915	aceAa	2159853	2160956	1104	NE	0.7497	0.3889	0.938
Rv1916	aceAb	2160956	2162152	1197	D	0.3352	0.0066	0.7934
Rv1917c	PPE34	2162322	2166701	4380	D	0.4533	0	0.9381
Rv1918c	PPE35	2167039	2170002	2964	D	0.3561	0	0.9071
Rv1919c	-	2170451	2170915	465	NE	0.7677	0.7677	0.7677
Rv1920	-	2171013	2171876	864	NE	0.5499	0.1293	0.8079
Rv1921c	lppF	2171914	2173185	1272	NE	0.6414	0.4409	0.9611
Rv1922	-	2173457	2174572	1116	NE	0.9466	0.8047	0.992
Rv1923	lipD	2174563	2175903	1341	NE	0.9181	0.6723	0.9887
Rv1924c	-	2175940	2176320	381	n/a	n/a	n/a	n/a
Rv1925	fadD31	2176477	2178339	1863	NE	0.5515	0.0583	0.9695
Rv1926c	mpt63	2178347	2178826	480	NE	0.4814	0.462	0.5395
Rv1927	-	2179063	2179836	774	NE	0.7829	0.6253	0.8321
Rv1928c	-	2179840	2180607	768	NE	0.6702	0.1616	0.995
Rv1929c	-	2180652	2181296	645	NE	0.352	0.2861	0.456
Rv1930c	-	2181308	2181832	525	NE	0.1973	0.0714	0.2628
Rv1931c	-	2181850	2182629	780	NE	0.8217	0.7509	0.88
Rv1932	tpx	2182762	2183259	498	NE	0.5937	0.3545	0.6841
Rv1933c	fadE18	2183256	2184347	1092	NE	0.4403	0.1074	0.668
Rv1934c	fadE17	2184349	2185578	1230	NE	0.6928	0.5065	0.9138
Rv1935c	echA13	2185593	2186549	957	NE	0.6273	0.3361	0.7645
Rv1936	-	2186774	2187883	1110	NE	0.8712	0.6403	0.9701
Rv1937	-	2187886	2190405	2520	D	0.3315	0.0001	0.8638
Rv1938	ephB	2190417	2191487	1071	NE	0.099	0.0153	0.2397
Rv1939	-	2191484	2191999	516	NE	0.209	0.209	0.209
Rv1940	ribA1	2191996	2193057	1062	NE	0.5447	0.2628	0.9235
Rv1941	-	2193054	2193824	771	NE	0.3555	0.299	0.3597
Rv1942c	-	2194034	2194363	330	n/a	n/a	n/a	n/a
Rv1943c	-	2194360	2194737	378	n/a	n/a	n/a	n/a
Rv1944c	-	2194734	2195324	591	NE	0.5663	0.4387	0.7233
Rv1945	-	2195379	2196743	1365	NE	0.6966	0.3911	0.8405
Rv1946c	lppG	2196898	2197350	453	NE	0.0389	0.0389	0.0389
Rv1947	-	2197414	2197815	402	n/a	n/a	n/a	n/a
Rv1948c	-	2198104	2198454	351	n/a	n/a	n/a	n/a
Rv1949c	-	2198465	2199424	960	NE	0.5316	0.1369	0.8119
Rv1950c	-	2199388	2199579	192	n/a	n/a	n/a	n/a
Rv1951c	-	2199580	2199876	297	n/a	n/a	n/a	n/a
Rv1952	-	2200116	2200331	216	n/a	n/a	n/a	n/a
Rv1953	-	2200328	2200639	312	n/a	n/a	n/a	n/a
Rv1954c	-	2200613	2201134	522	NE	0.9096	0.9004	0.9327
Rv1955	-	2200974	2201486	513	NE	0.9794	0.9791	0.9805
Rv1956	-	2201528	2201977	450	NE	0.4302	0.4302	0.4302
Rv1957	-	2201974	2202519	546	NE	0.0892	0.0602	0.1012
Rv1958c	-	2202408	2203022	615	NE	0.8375	0.7236	0.9856
Rv1959c	-	2203071	2203367	297	n/a	n/a	n/a	n/a
Rv1960c	-	2203364	2203615	252	n/a	n/a	n/a	n/a
Rv1961	-	2203602	2204096	495	NE	0.5809	0.3925	0.8256
Rv1962c	-	2204256	2204663	408	n/a	n/a	n/a	n/a
Rv1963c	mce3R	2204972	2206192	1221	NE	0.2943	0.0183	0.7528
Rv1964	yrbE3A	2207091	2207888	798	NE	0.8372	0.5065	0.934
Rv1965	yrbE3B	2207898	2208713	816	NE	0.5599	0.307	0.7926
Rv1966	mce3A	2208718	2209995	1278	NE	0.4625	0.2599	0.7469
Rv1967	mce3B	2209992	2211020	1029	NE	0.619	0.299	0.955
Rv1968	mce3C	2211017	2212249	1233	NE	0.5452	0.3179	0.7752
[truncated: 1,990 more rows]

## Sheet: 500bp Analysis
Rv	gene	start	end	length	call	p-val max	p-val min	p-val avg
Rv0001	dnaA	1	1524	1524	E	0.0047	0	0.0183
Rv0002	dnaN	2052	3260	1209	E	0.0019	0	0.0088
Rv0003	recF	3280	4437	1158	D	0.0746	0	0.2215		CALL KEY
Rv0004	-	4434	4997	564	n/a	n/a	n/a	n/a		E: Contains only required regions NE: contains only non-required regions D: contains both required and non-required regions n/a: no regions
Rv0005	gyrB	5123	7267	2145	E	0.0046	0	0.0325
Rv0006	gyrA	7302	9818	2517	E	0.0061	0	0.0325
Rv0007	-	9914	10828	915	NE	0.7661	0.4738	0.9653
Rv0008c	-	11874	12311	438	n/a	n/a	n/a	n/a
Rv0009	ppiA	12468	13016	549	n/a	n/a	n/a	n/a
Rv0010c	-	13133	13558	426	n/a	n/a	n/a	n/a
Rv0011c	-	13714	13995	282	n/a	n/a	n/a	n/a
Rv0012	-	14089	14877	789	NE	0.7905	0.2822	0.9271
Rv0013	trpG	14914	15612	699	D	0.0068	0.0005	0.015
Rv0014c	pknB	15590	17470	1881	E	0.0251	0.0009	0.1293
Rv0015c	pknA	17467	18762	1296	NE	0.0278	0.0088	0.1293
Rv0016c	pbpA	18759	20234	1476	NE	0.3378	0.095	0.6691
Rv0017c	rodA	20231	21640	1410	NE	0.619	0.462	0.8702
Rv0018c	ppp	21637	23181	1545	D	0.1812	0.0034	0.413
Rv0019c	-	23270	23737	468	n/a	n/a	n/a	n/a
Rv0020c	TB39.8	23861	25444	1584	D	0.0461	0	0.4392
Rv0021c	-	25913	26881	969	NE	0.8483	0.5755	0.9838
Rv0022c	whiB5	27023	27442	420	n/a	n/a	n/a	n/a
Rv0023	-	27595	28365	771	E	0.0043	0.0009	0.0088
Rv0024	-	28362	29207	846	NE	0.5295	0.3911	0.6099
Rv0025	-	29245	29607	363	n/a	n/a	n/a	n/a
Rv0026	-	29722	31068	1347	NE	0.5285	0.2543	0.7001
Rv0027	-	31189	31506	318	n/a	n/a	n/a	n/a
Rv0028	-	31514	31819	306	n/a	n/a	n/a	n/a
Rv0029	-	32057	33154	1098	NE	0.3532	0.0088	0.8614
Rv0030	-	33224	33553	330	n/a	n/a	n/a	n/a
Rv0031	-	33582	33794	213	n/a	n/a	n/a	n/a
Rv0032	bioF2	34295	36610	2316	D	0.4079	0.0002	0.9904
Rv0033	acpA	36607	36870	264	n/a	n/a	n/a	n/a
Rv0034	-	36867	37262	396	n/a	n/a	n/a	n/a
Rv0035	fadD34	37259	38947	1689	NE	0.8976	0.774	0.9775
Rv0036c	-	39056	39829	774	NE	0.9864	0.9862	0.9873
Rv0037c	-	39877	41202	1326	NE	0.4054	0.1579	0.9447
Rv0038	-	41304	41912	609	NE	0.8575	0.8248	0.8657
Rv0039c	-	42004	42351	348	n/a	n/a	n/a	n/a
Rv0040c	mtc28	42433	43365	933	NE	0.7433	0.7023	0.7834
Rv0041	leuS	43562	46471	2910	E	0.0027	0	0.0325
Rv0042c	-	46581	47207	627	NE	0.1555	0.1543	0.1616
Rv0043c	-	47366	48100	735	NE	0.212	0.2003	0.2224
Rv0044c	-	48233	49027	795	NE	0.2591	0.2079	0.3342
Rv0045c	-	49043	49939	897	NE	0.5399	0.1986	0.8246
Rv0046c	ino1	50021	51124	1104	E	0.0313	0.0001	0.1293
Rv0047c	-	51185	51727	543	n/a	n/a	n/a	n/a
Rv0048c	-	51828	52697	870	NE	0.9883	0.9519	0.9962
Rv0049	-	52831	53244	414	n/a	n/a	n/a	n/a
Rv0050	ponA1	53663	55696	2034	NE	0.2431	0.0152	0.5657
Rv0051	-	55693	57375	1683	NE	0.2423	0.0123	0.6739
Rv0052	-	57407	57970	564	NE	0.2448	0.2448	0.2448
Rv0053	rpsF	58189	58479	291	n/a	n/a	n/a	n/a
Rv0054	ssb	58583	59077	495	n/a	n/a	n/a	n/a
Rv0055	rpsR	59119	59373	255	n/a	n/a	n/a	n/a
Rv0056	rplI	59406	59864	459	n/a	n/a	n/a	n/a
Rv0057	-	59893	60414	522	n/a	n/a	n/a	n/a
Rv0058	dnaB	60393	63017	2625	E	0.0304	0	0.2628
Rv0059	-	63197	63889	693	NE	0.939	0.9229	0.9578
Rv0060	-	63906	64964	1059	E	0.0011	0	0.0066
Rv0061	-	64988	65413	426	n/a	n/a	n/a	n/a
Rv0062	celA1	65549	66691	1143	NE	0.7512	0.3269	0.9013
Rv0063	-	66920	68359	1440	NE	0.275	0.047	0.6695
Rv0064	-	68617	71556	2940	D	0.2465	0.0001	0.656
Rv0065	-	71818	72219	402	n/a	n/a	n/a	n/a
Rv0066c	icd2	72271	74508	2238	D	0.0715	0	0.2313
Rv0067c	-	74626	75195	570	NE	0.0924	0.0924	0.0924
Rv0068	-	75298	76209	912	NE	0.7534	0.0429	0.9669
Rv0069c	sdaA	76234	77619	1386	NE	0.1108	0.0088	0.5124
Rv0070c	glyA2	77616	78893	1278	NE	0.2315	0.0714	0.5919
Rv0071	-	79483	80190	708	NE	0.9675	0.9261	0.9732
Rv0072	-	80621	81670	1050	NE	0.9487	0.7236	0.9827
Rv0073	-	81673	82665	993	NE	0.7259	0.5399	0.8895
Rv0074	-	82745	83980	1236	NE	0.2448	0.057	0.4072
Rv0075	-	83993	85165	1173	NE	0.9356	0.7989	0.9812
Rv0076c	-	85180	85569	390	n/a	n/a	n/a	n/a
Rv0077c	-	85633	86463	831	NE	0.4094	0.3687	0.5569
Rv0078	-	86525	87130	606	NE	0.1369	0.1369	0.1369
Rv0078A	-	87205	87798	594	NE	0.4616	0.4616	0.4616
Rv0079	-	88201	89022	822	NE	0.2647	0.1455	0.3453
Rv0080	-	89019	89477	459	n/a	n/a	n/a	n/a
Rv0081	-	89572	89916	345	n/a	n/a	n/a	n/a
Rv0082	-	89921	90400	480	n/a	n/a	n/a	n/a
Rv0083	-	90397	92319	1923	NE	0.3925	0.0714	0.8085
Rv0084	hycD	92325	93275	951	NE	0.1361	0.0325	0.1986
Rv0085	hycP	93286	93948	663	NE	0.1986	0.1986	0.1986
Rv0086	hycQ	93948	95414	1467	NE	0.0902	0.008	0.3303
Rv0087	hycE	95411	96889	1479	D	0.1543	0.0034	0.307
Rv0088	-	96924	97598	675	NE	0.161	0.045	0.2393
Rv0089	-	97755	98348	594	NE	0.4692	0.4425	0.5225
Rv0090	-	98477	99247	771	NE	0.4662	0.348	0.7254
Rv0091	mtn	99681	100448	768	NE	0.8895	0.8788	0.9013
Rv0092	ctpA	100580	102865	2286	D	0.4603	0.0066	0.8969
Rv0093c	-	102812	103660	849	NE	0.1467	0.108	0.2982
Rv0094c	-	103707	104660	954	NE	0.7233	0.5607	0.8194
Rv0095c	-	104802	105212	411	n/a	n/a	n/a	n/a
Rv0096	PPE1	105321	106712	1392	NE	0.2107	0.0179	0.656
Rv0097	-	106731	107600	870	NE	0.746	0.429	0.8819
Rv0098	-	107597	108148	552	n/a	n/a	n/a	n/a
Rv0099	fadD10	108153	109775	1623	NE	0.2809	0.0223	0.6863
Rv0100	-	109780	110016	237	n/a	n/a	n/a	n/a
Rv0101	nrp	109998	117536	7539	NE	0.3072	0.0096	0.8192
Rv0102	-	117711	119696	1986	E	0.0017	0	0.0088
Rv0103c	ctpB	119912	122170	2259	NE	0.7126	0.1315	0.9587
Rv0104	-	122314	123828	1515	NE	0.7597	0.4871	0.9433
Rv0105c	rpmB	123977	124261	285	n/a	n/a	n/a	n/a
Rv0106	-	124371	125567	1197	NE	0.4562	0.1369	0.6778
Rv0107c	ctpI	125640	130538	4899	D	0.3123	0.0034	0.9561
Rv0108c	-	130892	131101	210	n/a	n/a	n/a	n/a
Rv0109	PE_PGRS1	131380	132870	1491	D	0.0907	0.0001	0.5221
Rv0110	-	133018	133767	750	NE	0.8768	0.8126	0.9421
Rv0111	-	133948	136005	2058	NE	0.3241	0.0325	0.613
Rv0112	gca	136287	137243	957	D	0.0283	0.0052	0.0718
Rv0113	gmhA	137317	137907	591	NE	0.577	0.559	0.613
Rv0114	gmhB	137939	138511	573	NE	0.6863	0.6863	0.6863
Rv0115	hddA	138511	139671	1161	NE	0.4335	0.1745	0.8865
Rv0116c	-	140265	141020	756	NE	0.7771	0.6253	0.8882
Rv0117	oxyS	141198	142142	945	NE	0.2567	0.1846	0.3643
Rv0118c	oxcA	142126	143874	1749	D	0.225	0.0066	0.5698
Rv0119	fadD7	144047	145624	1578	E	0.0839	0.0034	0.5065
Rv0120c	fusA2	145625	147769	2145	NE	0.2869	0.0088	0.5593
Rv0121c	-	147906	148340	435	n/a	n/a	n/a	n/a
Rv0122	-	148489	148857	369	n/a	n/a	n/a	n/a
Rv0123	-	148854	149222	369	n/a	n/a	n/a	n/a
Rv0124	PE_PGRS2	149531	150994	1464	NE	0.2641	0.0183	0.6594
Rv0125	pepA	151146	152213	1068	NE	0.5955	0.3665	0.6945
Rv0126	treS	152322	154127	1806	NE	0.2924	0.0548	0.6433
Rv0127	-	154230	155597	1368	D	0.0323	0.0034	0.1288
Rv0128	-	155665	156444	780	NE	0.9138	0.7528	0.9544
Rv0129c	fbpC	156576	157598	1023	NE	0.5873	0.246	0.8249
Rv0130	-	157845	158300	456	n/a	n/a	n/a	n/a
Rv0131c	fadE1	158313	159656	1344	NE	0.1685	0.0911	0.2837
Rv0132c	fgd2	159698	160780	1083	NE	0.6068	0.0325	0.9328
Rv0133	-	160867	161472	606	NE	0.8194	0.8194	0.8194
Rv0134	ephF	161769	162671	903	NE	0.7736	0.4425	0.9708
Rv0135c	-	162642	163247	606	NE	0.856	0.8378	0.8743
Rv0136	cyp138	163364	164689	1326	NE	0.864	0.5406	0.9194
Rv0137c	msrA	164710	165258	549	n/a	n/a	n/a	n/a
Rv0138	-	165321	165824	504	n/a	n/a	n/a	n/a
Rv0139	-	165825	166847	1023	NE	0.916	0.5064	0.9723
Rv0140	-	166908	167288	381	n/a	n/a	n/a	n/a
Rv0141c	-	167269	167679	411	n/a	n/a	n/a	n/a
Rv0142	-	167709	168635	927	NE	0.3984	0.3545	0.5164
Rv0143c	-	168702	170180	1479	NE	0.4472	0.0603	0.713
Rv0144	-	170282	171124	843	NE	0.7488	0.5988	0.8239
Rv0145	-	171213	172166	954	NE	0.8169	0.7002	0.9073
Rv0146	-	172209	173141	933	NE	0.8749	0.6054	0.9675
Rv0147	-	173236	174756	1521	NE	0.7948	0.2599	0.9327
Rv0148	-	174831	175691	861	NE	0.8465	0.7631	0.8819
Rv0149	-	175698	176666	969	NE	0.6011	0.3268	0.7002
Rv0150c	-	176663	176950	288	n/a	n/a	n/a	n/a
Rv0151c	PE1	177541	179307	1767	NE	0.9318	0.1778	0.995
Rv0152c	PE2	179317	180894	1578	NE	0.9192	0.8192	0.9909
Rv0153c	ptbB	181153	181983	831	NE	0.0174	0.008	0.0429
Rv0154c	fadE2	181985	183196	1212	NE	0.4623	0.0714	0.8638
Rv0155	pntAa	183620	184720	1101	NE	0.3781	0.3029	0.5845
Rv0156	pntAb	184721	185053	333	n/a	n/a	n/a	n/a
Rv0157	pntB	185050	186477	1428	NE	0.5371	0.1616	0.7154
Rv0158	-	186783	187427	645	NE	0.9257	0.9121	0.9429
Rv0159c	PE3	187431	188837	1407	NE	0.8727	0.512	0.9982
Rv0160c	PE4	188929	190437	1509	NE	0.9461	0.5919	0.9994
Rv0161	-	190605	191954	1350	NE	0.1888	0.0796	0.307
Rv0162c	adhE1	191982	193133	1152	NE	0.3521	0.1315	0.5124
Rv0163	-	193115	193570	456	n/a	n/a	n/a	n/a
Rv0164	TB18.5	193624	194109	486	n/a	n/a	n/a	n/a
Rv0165c	-	194142	194936	795	NE	0.6096	0.2628	0.8359
Rv0166	fadD5	194991	196655	1665	NE	0.7907	0.2221	0.9621
Rv0167	yrbE1A	196859	197656	798	NE	0.6995	0.5318	0.803
Rv0168	yrbE1B	197658	198527	870	NE	0.6	0.2448	0.7464
Rv0169	mce1A	198532	199896	1365	NE	0.8097	0.108	0.9327
Rv0170	mce1B	199893	200933	1041	NE	0.9966	0.9844	0.9999
Rv0171	mce1C	200930	202477	1548	NE	0.6347	0.2224	0.9714
Rv0172	mce1D	202474	204066	1593	NE	0.851	0.6054	0.9919
Rv0173	lprK	204063	205235	1173	NE	0.8388	0.7528	0.9509
Rv0174	mce1F	205229	206776	1548	NE	0.7927	0.0714	0.993
Rv0175	-	206812	207453	642	NE	0.6081	0.5671	0.6491
Rv0176	-	207450	208418	969	NE	0.7116	0.5225	0.8358
Rv0177	-	208415	208969	555	n/a	n/a	n/a	n/a
Rv0178	-	208936	209670	735	NE	0.8411	0.7491	0.9356
Rv0179c	lprO	209701	210810	1110	NE	0.6187	0.1677	0.8788
Rv0180c	-	210890	212248	1359	NE	0.9385	0.6903	0.9846
Rv0181c	-	212275	213009	735	NE	0.3921	0.3478	0.4622
Rv0182c	sigG	213026	214138	1113	NE	0.6027	0.3388	0.8203
Rv0183	-	214086	214925	840	NE	0.5905	0.4807	0.6811
Rv0184	-	214967	215716	750	NE	0.66	0.613	0.7568
Rv0185	-	215713	216222	510	n/a	n/a	n/a	n/a
Rv0186	bglS	216267	218342	2076	D	0.1744	0.0066	0.5203
Rv0187	-	218703	219365	663	NE	0.6967	0.6739	0.7702
Rv0188	-	219484	219915	432	n/a	n/a	n/a	n/a
Rv0189c	ilvD	219994	221721	1728	E	0.0187	0.0009	0.0714
Rv0190	-	221869	222159	291	n/a	n/a	n/a	n/a
Rv0191	-	222287	223528	1242	NE	0.8123	0.5728	0.9943
Rv0192	-	223562	224662	1101	NE	0.4806	0.2313	0.7015
Rv0192A	-	223605	223907	303	n/a	n/a	n/a	n/a
Rv0193c	-	224722	226569	1848	NE	0.6883	0.307	0.9317
Rv0194	-	226876	230460	3585	NE	0.8249	0.313	0.9967
Rv0195	-	230897	231532	636	NE	0.964	0.9415	0.9865
Rv0196	-	231645	232229	585	NE	0.8313	0.8313	0.8313
Rv0197	-	232229	234519	2291	NE	0.2236	0.0939	0.4882
Rv0198c	-	234516	236507	1992	NE	0.3117	0.0582	0.9071
Rv0199	-	236550	237209	660	NE	0.6639	0.6639	0.6639
Rv0200	-	237206	237895	690	NE	0.2253	0.1997	0.2663
Rv0201c	-	237892	238395	504	n/a	n/a	n/a	n/a
Rv0202c	mmpL11	238392	241292	2901	NE	0.6658	0.1293	0.9731
Rv0203	-	241514	241924	411	n/a	n/a	n/a	n/a
Rv0204c	-	241976	243214	1239	NE	0.5018	0.3251	0.7369
Rv0205	-	243384	244487	1104	NE	0.6174	0.1331	0.9071
Rv0206c	mmpL3	244484	247318	2835	E	0.0551	0.0034	0.5249
Rv0207c	-	247384	248112	729	NE	0.2377	0.0618	0.5318
Rv0208c	trmB	248115	248906	792	NE	0.0373	0.0088	0.0618
Rv0209	-	249038	250123	1086	NE	0.3795	0.195	0.5225
Rv0210	-	250120	251598	1479	NE	0.744	0.6205	0.8559
Rv0211	pckA	251782	253602	1821	NE	0.05	0.0096	0.1986
Rv0212c	nadR	253669	254640	972	NE	0.4109	0.3179	0.5673
Rv0213c	-	254637	255950	1314	NE	0.6754	0.4392	0.8458
Rv0214	fadD4	256064	257677	1614	NE	0.6094	0.0761	0.9257
Rv0215c	fadE3	257783	258856	1074	NE	0.6358	0.1997	0.9047
Rv0216	-	258913	259926	1014	D	0.0544	0	0.1579
Rv0217c	lipW	259923	260831	909	NE	0.5236	0.363	0.6883
Rv0218	-	260924	262252	1329	NE	0.644	0.1074	0.9087
Rv0219	-	262254	262802	549	n/a	n/a	n/a	n/a
Rv0220	lipC	262812	264023	1212	NE	0.5081	0.1971	0.7254
Rv0221	-	264067	265476	1410	NE	0.4586	0.1677	0.7257
Rv0222	echA1	265507	266295	789	NE	0.3865	0.3282	0.4194
Rv0223c	-	266301	267764	1464	D	0.098	0.0026	0.7451
Rv0224c	-	267863	268627	765	E	0.0021	0.0005	0.0034
Rv0225	-	268663	269817	1155	E	0.0036	0.0001	0.0088
Rv0226c	-	269834	271564	1731	E	0.0116	0	0.0714
Rv0227c	-	271574	272839	1266	E	0.0019	0	0.0088
Rv0228	-	273055	274278	1224	E	0.0157	0.0066	0.0325
Rv0229c	-	274306	274986	681	NE	0.3548	0.0916	0.5836
Rv0230c	php	274983	275963	981	NE	0.8737	0.7368	0.9304
Rv0231	fadE4	276058	277764	1707	NE	0.7346	0.1369	0.9723
Rv0232	-	277899	278588	690	NE	0.9814	0.9791	0.9825
Rv0233	nrdB	278585	279529	945	NE	0.831	0.6772	0.9142
Rv0234c	gabD1	279605	281140	1536	NE	0.0343	0.0088	0.2181
Rv0235c	-	281166	282614	1449	NE	0.4457	0.009	0.8756
Rv0236A	-	286898	287071	174	n/a	n/a	n/a	n/a
Rv0236c	-	282649	286851	4203	E	0.0757	0.0009	0.2628
Rv0237	lpqI	287186	288352	1167	NE	0.1783	0.0548	0.4966
Rv0238	-	288428	289042	615	NE	0.158	0.158	0.158
Rv0239	-	289104	289337	234	n/a	n/a	n/a	n/a
Rv0240	-	289345	289782	438	n/a	n/a	n/a	n/a
Rv0241c	-	289812	290654	843	NE	0.0282	0.0088	0.1152
Rv0242c	fabG	290665	292029	1365	NE	0.5792	0.3057	0.8451
Rv0243	fadA2	292171	293493	1323	NE	0.3502	0.191	0.4794
Rv0244c	fadE5	293798	295633	1836	NE	0.8178	0.5203	0.9683
Rv0245	-	296005	296493	489	n/a	n/a	n/a	n/a
Rv0246	-	296809	298119	1311	NE	0.8852	0.5569	0.97
Rv0247c	-	298116	298862	747	NE	0.0792	0.0548	0.0982
Rv0248c	sdhA	298863	300803	1941	D	0.0556	0.001	0.2822
Rv0249c	-	300834	301655	822	NE	0.4289	0.2652	0.5242
Rv0250c	-	301735	302028	294	n/a	n/a	n/a	n/a
Rv0251c	hsp	302173	302652	480	n/a	n/a	n/a	n/a
Rv0252	nirB	302866	305427	2562	NE	0.3485	0.0289	0.813
Rv0253	nirD	305453	305809	357	n/a	n/a	n/a	n/a
Rv0254c	cobU	305825	306349	525	n/a	n/a	n/a	n/a
Rv0255c	cobQ1	306374	307858	1485	NE	0.2585	0.0982	0.472
Rv0256c	PPE2	307877	309547	1671	NE	0.7411	0.2003	0.9882
Rv0257	-	309699	310073	375	n/a	n/a	n/a	n/a
Rv0258c	-	310294	310749	456	n/a	n/a	n/a	n/a
Rv0259c	-	310774	311517	744	NE	0.2799	0.2181	0.4129
Rv0260c	-	311514	312659	1146	NE	0.0654	0.0266	0.1528
Rv0261c	narK3	312759	314168	1410	NE	0.611	0.0602	0.8967
Rv0262c	aac	314309	314854	546	n/a	n/a	n/a	n/a
Rv0263c	-	314864	315766	903	NE	0.275	0.1516	0.3842
Rv0264c	-	315783	316415	633	NE	0.5395	0.5395	0.5395
Rv0265c	-	316511	317503	993	NE	0.7861	0.6062	0.9174
Rv0266c	oplA	317525	321154	3630	NE	0.738	0.0714	0.9519
Rv0267	narU	321331	322722	1392	NE	0.7938	0.1074	0.934
Rv0268c	-	322764	323273	510	n/a	n/a	n/a	n/a
Rv0269c	-	323338	324531	1194	NE	0.4223	0.1074	0.7464
Rv0270	fadD2	324567	326249	1683	NE	0.6291	0.3493	0.9663
Rv0271c	fadE6	326266	328461	2196	NE	0.3638	0.0088	0.8645
Rv0272c	-	328575	329708	1134	NE	0.0642	0.0194	0.1528
Rv0273c	-	329705	330325	621	NE	0.2384	0.1971	0.445
Rv0274	-	330422	331003	582	NE	0.5047	0.5047	0.5047
Rv0275c	-	330933	331658	726	NE	0.2356	0.0714	0.3716
Rv0276	-	331748	332668	921	NE	0.3719	0.1625	0.5737
Rv0277c	-	332708	333136	429	n/a	n/a	n/a	n/a
Rv0278c	PE_PGRS3	333437	336310	2874	E	0.2411	0.0066	0.5881
Rv0279c	PE_PGRS4	336560	339073	2514	NE	0.3352	0.1293	0.5331
Rv0280	PPE3	339364	340974	1611	NE	0.585	0.4302	0.7909
Rv0281	-	340998	341906	909	NE	0.8659	0.6386	0.9615
Rv0282	-	342130	344025	1896	E	0.0786	0.0034	0.2628
Rv0283	-	344022	345638	1617	E	0.0521	0	0.2628
Rv0284	-	345635	349627	3993	E	0.0195	0	0.1293
Rv0285	PE5	349624	349932	309	n/a	n/a	n/a	n/a
Rv0286	PPE4	349935	351476	1542	E	0.0014	0	0.0088
Rv0287	esxG	351525	351818	294	n/a	n/a	n/a	n/a
Rv0288	esxH	351848	352138	291	n/a	n/a	n/a	n/a
Rv0289	-	352149	353036	888	E	0.0039	0.0005	0.0183
Rv0290	-	353083	354501	1419	E	0.0588	0.0009	0.5065
Rv0291	mycP3	354498	355883	1386	E	0.0509	0.0066	0.1074
Rv0292	-	355880	356875	996	D	0.0087	0.0009	0.0233
Rv0293c	-	356862	358064	1203	NE	0.1578	0.0491	0.3834
Rv0294	tam	358171	358956	786	NE	0.1011	0.0429	0.1495
Rv0295c	-	358945	359748	804	NE	0.1808	0.0618	0.4131
Rv0296c	-	359758	361155	1398	NE	0.7396	0.3391	0.9263
Rv0297	PE_PGRS5	361334	363109	1776	NE	0.4365	0.1074	0.9256
Rv0298	-	363252	363479	228	n/a	n/a	n/a	n/a
Rv0299	-	363476	363778	303	n/a	n/a	n/a	n/a
Rv0300	-	363826	364047	222	n/a	n/a	n/a	n/a
Rv0301	-	364044	364469	426	n/a	n/a	n/a	n/a
Rv0302	-	364605	365237	633	NE	0.7302	0.7165	0.7646
Rv0303	-	365234	366142	909	NE	0.7165	0.6253	0.8248
Rv0304c	PPE5	366150	372764	6615	NE	0.6259	0.0194	0.9913
Rv0305c	PPE6	372820	375711	2892	NE	0.7979	0.0385	0.9863
Rv0306	-	375914	376585	672	NE	0.889	0.8616	0.9051
Rv0307c	-	376573	377055	483	n/a	n/a	n/a	n/a
Rv0308	-	377113	377829	717	NE	0.3541	0.2967	0.413
Rv0309	-	377931	378587	657	NE	0.313	0.313	0.313
Rv0310c	-	378657	379148	492	n/a	n/a	n/a	n/a
Rv0311	-	379172	380401	1230	D	0.1644	0.0066	0.4425
Rv0312	-	380556	382418	1863	NE	0.1452	0.0389	0.5299
Rv0313	-	382490	382876	387	n/a	n/a	n/a	n/a
Rv0314c	-	382879	383541	663	NE	0.8623	0.8371	0.8844
Rv0315	-	383602	384486	885	NE	0.6169	0.3665	0.8446
Rv0316	-	384535	385149	615	NE	0.3291	0.3251	0.3453
Rv0317c	glpQ2	385173	385943	771	NE	0.8958	0.8392	0.9447
Rv0318c	-	386305	387099	795	NE	0.3892	0.1331	0.5064
Rv0319	pcp	387148	387816	669	NE	0.2208	0.2181	0.2448
Rv0320	-	387888	388550	663	NE	0.4302	0.3152	0.613
Rv0321	dcd	388582	389154	573	NE	0.7408	0.7408	0.7408
Rv0322	udgA	389260	390591	1332	NE	0.2021	0.0088	0.8502
Rv0323c	-	390580	391251	672	NE	0.1308	0.1093	0.1957
Rv0324	-	391352	392032	681	NE	0.0331	0.032	0.0334
Rv0325	-	392039	392263	225	n/a	n/a	n/a	n/a
Rv0326	-	392273	392728	456	n/a	n/a	n/a	n/a
Rv0327c	cyp135A1	392696	394045	1350	D	0.1345	0.0001	0.6433
Rv0328	-	394111	394713	603	NE	0.6529	0.5905	0.7153
Rv0329c	-	394694	395320	627	NE	0.579	0.5399	0.5986
Rv0330c	-	395347	396087	741	NE	0.9799	0.952	0.9888
Rv0331	-	396201	397367	1167	NE	0.59	0.2939	0.8248
Rv0332	-	397442	398227	786	NE	0.9222	0.806	0.9362
Rv0333	-	398254	398628	375	n/a	n/a	n/a	n/a
Rv0334	rmlA	398658	399524	867	E	0.0003	0	0.0005
Rv0335c	PE6	399535	400050	516	n/a	n/a	n/a	n/a
Rv0336	-	400192	401703	1512	NE	0.7594	0.4387	0.9873
Rv0337c	aspC	401873	403162	1290	E	0.0024	0.0001	0.0088
Rv0338c	-	403193	405841	2649	D	0.0168	0.0005	0.0714
Rv0339c	-	405950	408448	2499	NE	0.1594	0.0183	0.5528
Rv0340	-	408634	409173	540	n/a	n/a	n/a	n/a
Rv0341	iniB	409362	410801	1440	NE	0.4514	0.0325	0.7165
Rv0342	iniA	410838	412760	1923	NE	0.5698	0.0088	0.9511
Rv0343	iniC	412757	414238	1482	NE	0.7451	0.5065	0.9327
Rv0344c	lpqJ	414381	414941	561	NE	0.7028	0.7028	0.7028
Rv0345	-	415050	415460	411	n/a	n/a	n/a	n/a
Rv0346c	ansP2	415502	416965	1464	NE	0.2218	0.0526	0.4586
Rv0347	-	417304	418290	987	E	0.01	0	0.0325
Rv0348	-	418293	418946	654	D	0.0815	0	0.2589
Rv0349	-	418949	419608	660	NE	0.9081	0.8645	0.9587
Rv0350	dnaK	419835	421712	1878	NE	0.0929	0.0088	0.2628
Rv0351	grpE	421709	422416	708	E	0.0139	0.0066	0.0183
Rv0352	dnaJ1	422452	423639	1188	NE	0.0981	0.0183	0.2543
Rv0353	hspR	423639	424019	381	n/a	n/a	n/a	n/a
Rv0354c	PPE7	424269	424695	427	n/a	n/a	n/a	n/a
Rv0355c	PPE8	424778	434680	9903	NE	0.7759	0.0735	0.9998
Rv0356c	-	434831	435475	645	NE	0.2369	0.2187	0.2622
Rv0357c	purA	435472	436770	1299	E	0.0019	0	0.0088
Rv0358	-	436861	437508	648	E	0.0032	0.0009	0.0066
Rv0359	-	437519	438298	780	NE	0.8673	0.846	0.8788
Rv0360c	-	438303	438740	438	n/a	n/a	n/a	n/a
Rv0361	-	438823	439650	828	NE	0.8247	0.7811	0.9036
Rv0362	mgtE	439872	441254	1383	NE	0.634	0.2221	0.939
Rv0363c	fba	441266	442300	1035	NE	0.583	0.0911	0.9098
Rv0364	-	442396	443079	684	D	0.0049	0.0009	0.0073
Rv0365c	-	443068	444198	1131	NE	0.482	0.0743	0.8865
Rv0366c	-	444223	444816	594	NE	0.5657	0.5657	0.5657
Rv0367c	-	444845	445234	390	n/a	n/a	n/a	n/a
Rv0368c	-	445315	446526	1212	NE	0.5448	0.1293	0.7408
Rv0369c	-	446532	447047	516	n/a	n/a	n/a	n/a
Rv0370c	-	447148	448044	897	NE	0.0361	0.0148	0.0982
Rv0371c	-	448041	448634	594	NE	0.161	0.1197	0.1748
Rv0372c	-	448631	449386	756	NE	0.1372	0.0325	0.2003
Rv0373c	-	449405	451804	2400	D	0.2165	0.0034	0.626
Rv0374c	-	451801	452280	480	n/a	n/a	n/a	n/a
Rv0375c	-	452295	453155	861	NE	0.0719	0.0183	0.1405
Rv0376c	-	453231	454373	1143	D	0.3095	0.0066	0.5399
Rv0377	-	454422	455387	966	NE	0.2366	0.1748	0.4194
Rv0378	-	455638	455859	222	n/a	n/a	n/a	n/a
Rv0379	secE2	455978	456193	216	n/a	n/a	n/a	n/a
Rv0380c	-	456269	456820	552	n/a	n/a	n/a	n/a
Rv0381c	-	456916	457824	909	NE	0.613	0.2602	0.9649
Rv0382c	pyrE	457842	458381	540	n/a	n/a	n/a	n/a
Rv0383c	-	458462	459316	855	NE	0.0892	0.0088	0.1986
Rv0384c	clpB	459457	462003	2547	NE	0.1979	0.0385	0.5065
Rv0385	-	462136	463308	1173	NE	0.8015	0.613	0.891
Rv0386	-	463412	466669	3258	NE	0.5301	0.0325	0.9561
Rv0387c	-	466673	467407	735	NE	0.5573	0.4034	0.7049
Rv0388c	PPE9	467460	468004	545	n/a	n/a	n/a	n/a
Rv0389	purT	468338	469597	1260	NE	0.7989	0.5074	0.9193
Rv0390	-	469594	470016	423	n/a	n/a	n/a	n/a
Rv0391	metZ	470013	471233	1221	D	0.0483	0.0014	0.1957
Rv0392c	ndhA	471230	472642	1413	NE	0.5291	0.1986	0.7642
Rv0393	-	472784	474109	1326	NE	0.7259	0.2628	0.8885
Rv0394c	-	474125	474844	720	NE	0.8855	0.8561	0.9174
Rv0395	-	474943	475347	405	n/a	n/a	n/a	n/a
Rv0396	-	475353	475745	393	n/a	n/a	n/a	n/a
Rv0397	-	475819	476187	369	n/a	n/a	n/a	n/a
Rv0398c	-	476682	477323	642	NE	0.4358	0.4072	0.5216
Rv0399c	lpqK	477330	478559	1230	NE	0.3356	0.1337	0.784
Rv0400c	fadE7	478569	479756	1188	NE	0.3295	0.108	0.5425
Rv0401	-	479792	480163	372	n/a	n/a	n/a	n/a
Rv0402c	mmpL1	480358	483234	2877	NE	0.7761	0.3084	0.968
Rv0403c	mmpS1	483231	483659	429	n/a	n/a	n/a	n/a
Rv0404	fadD30	483980	485737	1758	D	0.0685	0	0.3254
Rv0405	pks6	485734	489942	4209	D	0.422	0	0.9986
Rv0406c	-	489890	490708	819	NE	0.7788	0.7396	0.8313
Rv0407	fgd1	490786	491796	1011	NE	0.1568	0.1012	0.24
Rv0408	pta	491789	493861	2073	NE	0.3801	0.0579	0.7597
Rv0409	ackA	493854	495011	1158	NE	0.3375	0.0452	0.5988
Rv0410c	pknG	495065	497317	2253	E	0.0092	0	0.0714
Rv0411c	glnH	497317	498303	987	NE	0.1217	0.0233	0.2628
Rv0412c	-	498303	499622	1320	D	0.0058	0	0.0153
Rv0413	mutT3	499716	500369	654	NE	0.6343	0.5728	0.6934
Rv0414c	thiE	500353	501021	669	E	0.0066	0.0066	0.0066
Rv0415	thiO	501151	502173	1023	E	0.0691	0.0034	0.2628
Rv0416	thiS	502170	502376	207	n/a	n/a	n/a	n/a
Rv0417	thiG	502369	503127	759	E	0.0016	0.0001	0.0034
Rv0418	lpqL	503499	505001	1503	NE	0.4545	0.0429	0.7248
Rv0419	lpqM	505089	506585	1497	NE	0.8859	0.6403	0.9842
Rv0420c	-	506564	506974	411	n/a	n/a	n/a	n/a
Rv0421c	-	507135	507764	630	NE	0.0331	0.0153	0.0856
Rv0422c	thiD	507761	508558	798	E	0.0059	0.0009	0.0088
Rv0423c	thiC	508585	510228	1644	E	0.0196	0.0034	0.0714
Rv0424c	-	510380	510655	276	n/a	n/a	n/a	n/a
Rv0425c	ctpH	510705	515324	4620	NE	0.4648	0.0385	0.8929
Rv0426c	-	515376	515819	444	n/a	n/a	n/a	n/a
Rv0427c	xthA	516020	516895	876	NE	0.1623	0.1337	0.2428
Rv0428c	-	516898	517806	909	NE	0.438	0.3057	0.5047
Rv0429c	def	517806	518399	594	NE	0.0088	0.0088	0.0088
Rv0430	-	518736	519044	309	n/a	n/a	n/a	n/a
Rv0431	-	519076	519570	495	n/a	n/a	n/a	n/a
Rv0432	sodC	519603	520325	723	NE	0.2749	0.2232	0.3643
Rv0433	-	520327	521457	1131	NE	0.4344	0.3051	0.6127
Rv0434	-	521517	522170	654	NE	0.9774	0.9745	0.9798
Rv0435c	-	522350	524536	2187	NE	0.5149	0.1748	0.9466
Rv0436c	pssA	524533	525393	861	NE	0.8567	0.6433	0.9682
Rv0437c	psd	525390	526085	696	NE	0.5629	0.1315	0.8381
Rv0438c	moeA2	526146	527363	1218	NE	0.769	0.5728	0.9018
Rv0439c	-	527382	528317	936	NE	0.5806	0.4565	0.7354
Rv0440	groEL	528611	530233	1623	NE	0.1096	0.0088	0.4659
Rv0441c	-	530299	530727	429	n/a	n/a	n/a	n/a
Rv0442c	PPE10	530754	532217	1464	NE	0.2673	0.0796	0.4794
Rv0443	-	532399	532914	516	n/a	n/a	n/a	n/a
Rv0444c	-	533094	533792	699	NE	0.486	0.4129	0.5064
Rv0445c	sigK	533836	534399	564	NE	0.643	0.643	0.643
Rv0446c	-	534448	535218	771	NE	0.7768	0.0901	0.9339
Rv0447c	ufaA1	535227	536510	1284	NE	0.9484	0.8755	0.9887
Rv0448c	-	536507	537172	666	NE	0.911	0.9087	0.9116
Rv0449c	-	537232	538551	1320	NE	0.8128	0.6099	0.9687
Rv0450c	mmpL4	538591	541494	2904	D	0.2144	0.0005	0.8503
Rv0451c	mmpS4	541491	541913	423	n/a	n/a	n/a	n/a
Rv0452	-	542145	542855	711	NE	0.8153	0.8008	0.8754
Rv0453	PPE11	543177	544733	1557	NE	0.7994	0.4794	0.9773
Rv0454	-	544838	545188	351	n/a	n/a	n/a	n/a
Rv0455c	-	545378	545824	447	n/a	n/a	n/a	n/a
Rv0456A	-	547079	547360	282	n/a	n/a	n/a	n/a
Rv0456c	echA2	545892	546806	915	NE	0.2304	0.1997	0.2448
Rv0457c	-	547589	549610	2022	NE	0.2588	0.047	0.4417
Rv0458	-	549678	551201	1524	NE	0.6964	0.4738	0.8547
Rv0459	-	551201	551692	492	n/a	n/a	n/a	n/a
Rv0460	-	551752	551991	240	n/a	n/a	n/a	n/a
Rv0461	-	552029	552553	525	n/a	n/a	n/a	n/a
Rv0462	lpd	552617	554011	1395	E	0.0011	0	0.0066
Rv0463	-	554019	554312	294	n/a	n/a	n/a	n/a
Rv0464c	-	554316	554888	573	NE	0.8378	0.8378	0.8378
Rv0465c	-	554885	556309	1425	NE	0.7465	0.3478	0.9932
Rv0466	-	556461	557255	795	NE	0.608	0.4619	0.9166
Rv0467	icl	557530	558816	1287	NE	0.0922	0.0233	0.1577
Rv0468	fadB2	558898	559758	861	NE	0.5083	0.307	0.6633
Rv0469	umaA	559891	560751	861	NE	0.2064	0.0582	0.7371
Rv0470A	-	561857	562297	441	n/a	n/a	n/a	n/a
Rv0470c	pcaA	560851	561714	864	NE	0.8302	0.7236	0.9175
Rv0471c	-	562228	562716	489	n/a	n/a	n/a	n/a
Rv0472c	-	562726	563430	705	NE	0.8684	0.8553	0.8814
Rv0473	-	563567	564937	1371	NE	0.5287	0.2181	0.9674
Rv0474	-	565024	565446	423	n/a	n/a	n/a	n/a
Rv0475	hbhA	565800	566399	600	NE	0.5773	0.5773	0.5773
Rv0476	-	566511	566774	264	n/a	n/a	n/a	n/a
Rv0477	-	566779	567225	447	n/a	n/a	n/a	n/a
Rv0478	deoC	567225	567899	675	NE	0.43	0.3303	0.5786
Rv0479c	-	567924	568970	1047	E	0.0055	0.0009	0.0183
Rv0480c	-	568967	569809	843	NE	0.7761	0.4777	0.8383
Rv0481c	-	569991	570515	525	n/a	n/a	n/a	n/a
Rv0482	murB	570542	571651	1110	NE	0.0213	0.0088	0.0714
Rv0483	lprQ	571713	573068	1356	NE	0.9697	0.8865	0.9987
Rv0484c	-	573049	573804	756	NE	0.6124	0.5351	0.6343
Rv0485	-	573987	575303	1317	NE	0.5625	0.3966	0.6691
Rv0486	-	575351	576793	1443	NE	0.1143	0.0183	0.5065
Rv0487	-	576790	577341	552	n/a	n/a	n/a	n/a
Rv0488	-	577667	578272	606	NE	0.8103	0.8005	0.8256
Rv0489	gpm1	578429	579178	750	NE	0.0187	0.0096	0.032
Rv0490	senX3	579352	580584	1233	NE	0.2392	0.0096	0.8304
Rv0491	regX3	580812	581495	684	NE	0.991	0.9899	0.9919
Rv0492A	-	583378	583707	330	n/a	n/a	n/a	n/a
Rv0492c	-	581492	583381	1890	NE	0.6063	0.307	0.8552
Rv0493c	-	583704	584693	990	NE	0.5298	0.3505	0.8381
Rv0494	-	584698	585426	729	NE	0.2285	0.1616	0.3834
Rv0495c	-	585427	586317	891	NE	0.4826	0.2003	0.6633
Rv0496	-	586397	587383	987	NE	0.4607	0.1616	0.9032
Rv0497	-	587380	588312	933	NE	0.2827	0.1577	0.6433
Rv0498	-	588328	589170	843	NE	0.6951	0.5311	0.8256
Rv0499	-	589186	590061	876	NE	0.6752	0.5331	0.8601
Rv0500	proC	590086	590973	888	E	0.0161	0.0066	0.0325
Rv0500A	-	591114	591350	237	n/a	n/a	n/a	n/a
Rv0500B	-	591478	591579	102	n/a	n/a	n/a	n/a
Rv0501	galE2	591657	592787	1131	NE	0.6663	0.1426	0.846
Rv0502	-	592794	593870	1077	NE	0.9624	0.8953	0.9971
Rv0503c	cmaA2	593874	594782	909	NE	0.9865	0.9436	0.9998
Rv0504c	-	594805	595305	501	n/a	n/a	n/a	n/a
Rv0505c	serB1	595467	596588	1122	NE	0.1738	0.032	0.3269
Rv0506	mmpS2	596762	597205	444	n/a	n/a	n/a	n/a
Rv0507	mmpL2	597202	600108	2907	D	0.4648	0.0027	0.9743
Rv0508	-	600101	600394	294	n/a	n/a	n/a	n/a
Rv0509	hemA	600444	601850	1407	E	0.0126	0.0034	0.0325
Rv0510	hemC	601860	602789	930	E	0.0036	0.0009	0.0088
Rv0511	hemD	602822	604519	1698	NE	0.0356	0.0088	0.0714
Rv0512	hemB	604605	605594	990	E	0.0033	0	0.0088
Rv0513	-	605607	606155	549	n/a	n/a	n/a	n/a
Rv0514	-	606152	606451	300	n/a	n/a	n/a	n/a
Rv0515	-	606554	608065	1512	NE	0.7867	0.5064	0.9876
Rv0516c	-	608062	608538	477	n/a	n/a	n/a	n/a
Rv0517	-	608749	610059	1311	NE	0.9864	0.9559	0.9982
Rv0518	-	610191	610886	696	NE	0.5952	0.5007	0.7348
Rv0519c	-	611175	612077	903	NE	0.9526	0.8819	0.9875
Rv0520	-	612258	612608	351	n/a	n/a	n/a	n/a
Rv0521	-	612601	612906	306	n/a	n/a	n/a	n/a
Rv0522	gabP	613041	614345	1305	NE	0.8875	0.79	0.9563
Rv0523c	-	614329	614724	396	n/a	n/a	n/a	n/a
Rv0524	hemL	614838	616226	1389	E	0.0106	0.0009	0.0325
Rv0525	-	616226	616834	609	E	0.007	0.0066	0.0088
Rv0526	-	616849	617499	651	NE	0.0147	0.0088	0.0183
Rv0527	ccdA	617496	618275	780	NE	0.1796	0.0714	0.2628
Rv0528	-	618308	619897	1590	E	0.0512	0.0066	0.2628
Rv0529	ccsA	619894	620868	975	E	0.0026	0.0009	0.0066
Rv0530	-	620910	622127	1218	NE	0.7988	0.5047	0.963
Rv0531	-	622332	622649	318	n/a	n/a	n/a	n/a
Rv0532	PE_PGRS6	622796	624580	1785	NE	0.2894	0.0796	0.5655
Rv0533c	fabH	624476	625483	1008	NE	0.8876	0.758	0.9304
Rv0534c	menA	625565	626443	879	E	0.006	0.0034	0.0088
Rv0535	pnp	626460	627254	795	NE	0.5723	0.4302	0.8791
Rv0536	galE3	627251	628291	1041	NE	0.0709	0.0088	0.1543
Rv0537c	-	628301	629734	1434	NE	0.7853	0.6196	0.9195
Rv0538	-	630043	631689	1647	NE	0.6653	0.4717	0.7775
Rv0539	-	631746	632378	633	NE	0.2529	0.108	0.3895
Rv0540	-	632375	633037	663	NE	0.0381	0.0289	0.0548
Rv0541c	-	633058	634407	1350	D	0.0738	0.0035	0.1616
Rv0542c	menE	634419	635507	1089	E	0.0087	0.0009	0.0325
Rv0543c	-	635576	635878	303	n/a	n/a	n/a	n/a
Rv0544c	-	635938	636216	279	n/a	n/a	n/a	n/a
Rv0545c	pitA	636213	637466	1254	NE	0.215	0.0856	0.2629
Rv0546c	-	637586	637972	387	n/a	n/a	n/a	n/a
Rv0547c	-	638035	638919	885	NE	0.9404	0.8246	0.9832
Rv0548c	menB	639015	639959	945	E	0.014	0.0066	0.0325
Rv0549c	-	640231	640644	414	n/a	n/a	n/a	n/a
Rv0550c	-	640641	640907	267	n/a	n/a	n/a	n/a
Rv0551c	fadD8	641099	642814	1716	NE	0.695	0.2819	0.9448
Rv0552	-	642892	644496	1605	NE	0.8909	0.5351	0.9905
Rv0553	menC	644493	645473	981	NE	0.057	0.0183	0.0714
Rv0554	bpoC	645470	646258	789	NE	0.9901	0.9555	0.9946
Rv0555	menD	646301	647965	1665	NE	0.0507	0.0183	0.1293
Rv0556	-	647962	648477	516	n/a	n/a	n/a	n/a
Rv0557	pimB	648539	649675	1137	D	0.1302	0.0066	0.2003
Rv0558	ubiE	649692	650396	705	E	0.0016	0.0001	0.0034
Rv0559c	-	650410	650748	339	n/a	n/a	n/a	n/a
Rv0560c	-	650782	651507	726	NE	0.1742	0.0911	0.2168
Rv0561c	-	651532	652758	1227	NE	0.1554	0.0901	0.2416
Rv0562	grcC1	652774	653781	1008	E	0.0092	0.0005	0.0325
Rv0563	htpX	653882	654742	861	NE	0.4873	0.3748	0.5773
Rv0564c	gpsA	654927	655952	1026	NE	0.7161	0.6433	0.914
Rv0565c	-	656013	657473	1461	NE	0.757	0.4649	0.9242
Rv0566c	-	657551	658042	492	n/a	n/a	n/a	n/a
Rv0567	-	658324	659343	1020	NE	0.3852	0.1152	0.7028
Rv0568	cyp135B1	659453	660871	1419	NE	0.5929	0.4882	0.7133
Rv0569	-	661006	661272	267	n/a	n/a	n/a	n/a
Rv0570	nrdZ	661298	663376	2079	D	0.2892	0.0034	0.7528
Rv0571c	-	663490	664821	1332	NE	0.1181	0.0325	0.2416
Rv0572c	-	665045	665386	342	n/a	n/a	n/a	n/a
Rv0573c	-	665854	667245	1392	NE	0.8537	0.4882	0.9635
Rv0574c	-	667255	668397	1143	NE	0.3812	0.0088	0.7028
Rv0575c	-	668582	669748	1167	NE	0.9454	0.5723	0.985
Rv0576	-	669851	671155	1305	NE	0.186	0.0325	0.348
Rv0577	TB27.3	671169	671954	786	NE	0.9355	0.7735	0.9663
Rv0578c	PE_PGRS7	671999	675919	3921	NE	0.262	0.0325	0.7128
Rv0579	-	676241	676999	759	NE	0.871	0.8471	0.8808
Rv0580c	-	677128	677619	492	n/a	n/a	n/a	n/a
Rv0581	-	677713	677928	216	n/a	n/a	n/a	n/a
Rv0582	-	677925	678332	408	n/a	n/a	n/a	n/a
Rv0583c	lpqN	678392	679078	687	NE	0.5448	0.5311	0.613
Rv0584	-	679232	681865	2634	NE	0.407	0.0844	0.9827
Rv0585c	-	681888	684275	2388	D	0.2898	0.0001	0.7133
Rv0586	-	684413	685135	723	NE	0.0736	0.032	0.1197
Rv0587	yrbE2A	685132	685929	798	NE	0.4969	0.0389	0.6285
Rv0588	yrbE2B	685931	686818	888	NE	0.1906	0.0183	0.3882
Rv0589	mce2A	686824	688038	1215	NE	0.4746	0.2187	0.5894
Rv0590	mce2B	688035	688862	828	NE	0.3079	0.108	0.4033
Rv0590A	-	688811	689065	255	n/a	n/a	n/a	n/a
Rv0591	mce2C	689062	690507	1446	NE	0.5705	0.3687	0.9158
Rv0592	mce2D	690504	692030	1527	NE	0.2489	0.0735	0.4387
Rv0593	lprL	692027	693235	1209	NE	0.3527	0.1957	0.5311
Rv0594	mce2F	693240	694790	1551	NE	0.835	0.626	0.9648
Rv0595c	-	694842	695234	393	n/a	n/a	n/a	n/a
Rv0596c	-	695231	695488	258	n/a	n/a	n/a	n/a
Rv0597c	-	695671	696906	1236	NE	0.4248	0.1315	0.8236
Rv0598c	-	697157	697570	414	n/a	n/a	n/a	n/a
Rv0599c	-	697567	697803	237	n/a	n/a	n/a	n/a
Rv0600c	-	697907	698413	507	n/a	n/a	n/a	n/a
Rv0601c	-	698527	698997	471	n/a	n/a	n/a	n/a
Rv0602c	tcrA	699041	699802	762	NE	0.3903	0.1677	0.4966
Rv0603	-	699859	700170	312	n/a	n/a	n/a	n/a
Rv0604	lpqO	700242	701192	951	NE	0.3462	0.2628	0.5065
Rv0605	-	701409	702017	609	NE	0.7466	0.7368	0.786
Rv0606	-	702019	702762	744	NE	0.7342	0.6567	0.786
Rv0607	-	702816	703202	387	n/a	n/a	n/a	n/a
Rv0608	-	703247	703492	246	n/a	n/a	n/a	n/a
Rv0609	-	703489	703890	402	n/a	n/a	n/a	n/a
Rv0609A	-	703833	704060	228	n/a	n/a	n/a	n/a
Rv0610c	-	704755	705912	1158	NE	0.6161	0.1748	0.7319
Rv0611c	-	705964	706347	384	n/a	n/a	n/a	n/a
Rv0612	-	706327	706932	606	NE	0.2663	0.2663	0.2663
Rv0613c	-	706951	709518	2568	NE	0.6748	0.2982	0.9605
Rv0614	-	709359	710351	993	NE	0.6887	0.5351	0.7735
Rv0615	-	710348	710590	243	n/a	n/a	n/a	n/a
Rv0616c	-	710587	710853	267	n/a	n/a	n/a	n/a
Rv0617	-	711009	711410	402	n/a	n/a	n/a	n/a
Rv0618	galTa	711539	712234	696	NE	0.121	0.108	0.1862
Rv0619	galTb	712177	712722	546	n/a	n/a	n/a	n/a
Rv0620	galK	712719	713810	1092	NE	0.4206	0.2752	0.4934
Rv0621	-	714205	715269	1065	NE	0.2596	0.0796	0.8142
Rv0622	-	715373	716320	948	NE	0.354	0.2622	0.6343
Rv0623	-	716413	716667	255	n/a	n/a	n/a	n/a
Rv0624	-	716667	717062	396	n/a	n/a	n/a	n/a
Rv0625c	-	717156	717896	741	NE	0.3253	0.0982	0.4302
Rv0626	-	718028	718288	261	n/a	n/a	n/a	n/a
Rv0627	-	718285	718692	408	n/a	n/a	n/a	n/a
Rv0628c	-	718764	719915	1152	NE	0.7678	0.5299	0.8751
Rv0629c	recD	720008	721735	1728	NE	0.0898	0.0183	0.2628
Rv0630c	recB	721732	725016	3285	D	0.5792	0.0034	0.9583
Rv0631c	recC	725016	728309	3294	NE	0.4635	0.1293	0.8288
Rv0632c	echA3	728586	729281	696	NE	0.0315	0.015	0.0429
Rv0633c	-	729330	730169	840	NE	0.5477	0.3057	0.756
Rv0634A	-	731116	731367	252	n/a	n/a	n/a	n/a
Rv0634B	rpmG	731715	731882	168	n/a	n/a	n/a	n/a
Rv0634c	-	730323	731036	714	NE	0.8711	0.8075	0.9071
Rv0635	-	731933	732409	477	n/a	n/a	n/a	n/a
Rv0636	-	732396	732824	429	n/a	n/a	n/a	n/a
Rv0637	-	732828	733328	501	n/a	n/a	n/a	n/a
Rv0638	secE	733740	734225	486	n/a	n/a	n/a	n/a
Rv0639	nusG	734257	734973	717	E	0.0026	0.0009	0.0066
Rv0640	rplK	735025	735453	429	n/a	n/a	n/a	n/a
Rv0641	rplA	735520	736227	708	NE	0.0603	0.0325	0.0714
Rv0642c	mmaA4	736301	737206	906	NE	0.2925	0.1745	0.5492
Rv0643c	mmaA3	737271	738152	882	NE	0.7538	0.6318	0.8288
Rv0644c	mmaA2	738300	739163	864	NE	0.818	0.4795	0.9895
Rv0645c	mmaA1	739330	740190	861	NE	0.9895	0.9827	0.9937
Rv0646c	lipG	740237	741142	906	NE	0.3424	0.1315	0.6936
Rv0647c	-	741154	742620	1467	NE	0.1656	0.0088	0.299
Rv0648	-	742722	746369	3648	NE	0.4271	0.0603	0.883
Rv0649	fabD2	746366	747040	675	NE	0.4469	0.3964	0.5655
Rv0650	-	747040	747948	909	NE	0.5882	0.2628	0.7469
Rv0651	rplJ	748279	748815	537	n/a	n/a	n/a	n/a
Rv0652	rplL	748852	749244	393	n/a	n/a	n/a	n/a
Rv0653c	-	749237	749932	696	NE	0.4884	0.3268	0.5894
Rv0654	-	750003	751508	1506	NE	0.9624	0.7631	0.9959
Rv0655	mkl	751520	752599	1080	NE	0.8265	0.5946	0.9655
Rv0656c	-	752987	753370	384	n/a	n/a	n/a	n/a
Rv0657c	-	753465	753620	156	n/a	n/a	n/a	n/a
Rv0658c	-	753696	754412	717	D	0.0676	0.0034	0.2168
Rv0659c	-	754688	754996	309	n/a	n/a	n/a	n/a
Rv0660c	-	754983	755228	246	n/a	n/a	n/a	n/a
Rv0661c	-	755338	755775	438	n/a	n/a	n/a	n/a
Rv0662c	-	755772	756140	369	n/a	n/a	n/a	n/a
Rv0663	atsD	756140	758503	2364	NE	0.5074	0.2073	0.8371
Rv0664	-	758535	758807	273	n/a	n/a	n/a	n/a
Rv0665	-	758804	759142	339	n/a	n/a	n/a	n/a
Rv0666	-	759139	759312	174	n/a	n/a	n/a	n/a
Rv0667	rpoB	759810	763328	3519	D	0.0993	0.0034	0.5065
Rv0668	rpoC	763373	767323	3951	E	0.074	0.0034	0.5065
Rv0669c	-	767687	769600	1914	NE	0.6322	0.0389	0.9317
Rv0670	end	769795	770553	759	NE	0.6794	0.3964	0.7834
Rv0671	lpqP	770585	771427	843	NE	0.5205	0.2837	0.7926
Rv0672	fadE8	771487	773115	1629	NE	0.4527	0.1326	0.8593
Rv0673	echA4	773126	774064	939	NE	0.4763	0.4238	0.6813
Rv0674	-	774067	774789	723	NE	0.0817	0.0325	0.1293
Rv0675	echA5	774786	775577	792	NE	0.1794	0.1293	0.2628
Rv0676c	mmpL5	775589	778483	2895	NE	0.8369	0.5671	0.9905
Rv0677c	mmpS5	778480	778908	429	n/a	n/a	n/a	n/a
Rv0678	-	778993	779490	498	n/a	n/a	n/a	n/a
Rv0679c	-	779546	780043	498	n/a	n/a	n/a	n/a
Rv0680c	-	780045	780419	375	n/a	n/a	n/a	n/a
Rv0681	-	780724	781314	591	NE	0.8819	0.8819	0.8819
Rv0682	rpsL	781563	781937	375	n/a	n/a	n/a	n/a
Rv0683	rpsG	781937	782407	471	n/a	n/a	n/a	n/a
Rv0684	fusA1	782488	784593	2106	E	0.0101	0.0005	0.0325
Rv0685	tuf	784824	786014	1191	NE	0.1142	0.0088	0.5065
Rv0686	-	786152	786949	798	NE	0.9237	0.8934	0.9468
Rv0687	fabG	787102	787929	828	NE	0.3765	0.1115	0.6099
Rv0688	-	787943	789163	1221	NE	0.4142	0.2003	0.6433
Rv0689c	-	789160	789414	255	n/a	n/a	n/a	n/a
Rv0690c	-	790027	791076	1050	NE	0.2179	0.0583	0.9543
Rv0691c	-	791073	791669	597	NE	0.7369	0.7369	0.7369
Rv0692	-	791834	792163	330	n/a	n/a	n/a	n/a
Rv0693	pqqE	792160	793335	1176	NE	0.2575	0.0385	0.462
Rv0694	lldD1	793338	794528	1191	D	0.0394	0.0066	0.0982
Rv0695	-	794718	795473	756	NE	0.1984	0.1528	0.2602
Rv0696	-	795522	796934	1413	D	0.1626	0.0066	0.3748
Rv0697	-	796936	798375	1440	D	0.0077	0.0008	0.0194
Rv0698	-	798836	799447	612	NE	0.0808	0.0579	0.0911
Rv0699	-	799632	799853	222	n/a	n/a	n/a	n/a
Rv0700	rpsJ	800490	800795	306	n/a	n/a	n/a	n/a
Rv0701	rplC	800812	801465	654	E	0.0003	0	0.0009
Rv0702	rplD	801465	802136	672	E	0.0063	0.0009	0.0088
Rv0703	rplW	802136	802438	303	n/a	n/a	n/a	n/a
Rv0704	rplB	802531	803373	843	E	0.001	0	0.0034
Rv0705	rpsS	803414	803695	282	n/a	n/a	n/a	n/a
Rv0706	rplV	803692	804285	594	NE	0.0714	0.0714	0.0714
Rv0707	rpsC	804285	805109	825	E	0.0037	0.0001	0.0066
Rv0708	rplP	805113	805529	417	n/a	n/a	n/a	n/a
Rv0709	rpmC	805529	805762	234	n/a	n/a	n/a	n/a
Rv0710	rpsQ	805759	806169	411	n/a	n/a	n/a	n/a
Rv0711	atsA	806338	808701	2364	NE	0.5439	0.0602	0.8692
Rv0712	-	808749	809648	900	NE	0.1565	0.0793	0.2143
Rv0713	-	809949	810890	942	NE	0.8902	0.8532	0.9304
Rv0714	rplN	811376	811744	369	n/a	n/a	n/a	n/a
Rv0715	rplX	811745	812062	318	n/a	n/a	n/a	n/a
Rv0716	rplE	812062	812625	564	NE	0.0714	0.0714	0.0714
Rv0717	rpsN	812630	812815	186	n/a	n/a	n/a	n/a
Rv0718	rpsH	812979	813377	399	n/a	n/a	n/a	n/a
Rv0719	rplF	813401	813940	540	n/a	n/a	n/a	n/a
Rv0720	rplR	813943	814311	369	n/a	n/a	n/a	n/a
Rv0721	rpsE	814331	814993	663	E	0.0048	0.0034	0.0066
Rv0722	rpmD	814996	815193	198	n/a	n/a	n/a	n/a
Rv0723	rplO	815193	815633	441	n/a	n/a	n/a	n/a
Rv0724	sppA	815666	817537	1872	NE	0.3459	0.1316	0.6386
Rv0724A	-	817534	817869	336	n/a	n/a	n/a	n/a
Rv0725c	-	817542	818447	906	NE	0.1575	0.0913	0.195
Rv0726c	-	818540	819643	1104	NE	0.5139	0.1959	0.8151
Rv0727c	fucA	819846	820502	657	NE	0.8186	0.8075	0.8239
Rv0728c	serA2	820499	821479	981	NE	0.4734	0.2428	0.5074
Rv0729	xylB	821510	822856	1347	NE	0.7703	0.5399	0.9645
Rv0730	-	822869	823597	729	NE	0.5673	0.5673	0.5673
Rv0731c	-	823686	824642	957	NE	0.8701	0.7861	0.9287
Rv0732	secY	824803	826128	1326	E	0.0043	0	0.0183
Rv0733	adk	826125	826670	546	n/a	n/a	n/a	n/a
Rv0734	mapA	826673	827473	801	NE	0.4589	0.2663	0.5311
Rv0735	sigL	827546	828079	534	n/a	n/a	n/a	n/a
Rv0736	-	828143	828895	753	NE	0.0547	0.0183	0.0714
Rv0737	-	829210	829707	498	n/a	n/a	n/a	n/a
Rv0738	-	830065	830613	549	n/a	n/a	n/a	n/a
Rv0739	-	830858	831664	807	NE	0.9602	0.8926	0.9967
Rv0740	-	831779	832306	528	n/a	n/a	n/a	n/a
Rv0741	-	832537	832851	315	n/a	n/a	n/a	n/a
Rv0742	PE_PGRS8	832984	833511	528	n/a	n/a	n/a	n/a
Rv0743c	-	833889	834446	558	n/a	n/a	n/a	n/a
Rv0744c	-	834443	834949	507	n/a	n/a	n/a	n/a
Rv0745	-	835157	835684	528	n/a	n/a	n/a	n/a
Rv0746	PE_PGRS9	835704	838055	2352	NE	0.3061	0.0618	0.6623
Rv0747	PE_PGRS10	838454	840859	2406	NE	0.7033	0.2628	0.922
Rv0748	-	840950	841207	258	n/a	n/a	n/a	n/a
Rv0749	-	841231	841659	429	n/a	n/a	n/a	n/a
Rv0749A	-	841740	841877	138	n/a	n/a	n/a	n/a
Rv0750	-	842036	842281	246	n/a	n/a	n/a	n/a
Rv0751c	mmsB	842350	843234	885	NE	0.1876	0.1293	0.4072
Rv0752c	fadE9	843245	844417	1173	NE	0.5072	0.057	0.8202
Rv0753c	mmsA	844424	845956	1533	NE	0.4053	0.1997	0.5311
Rv0754	PE_PGRS11	846162	847916	1755	D	0.387	0.0009	0.7934
Rv0755A	-	850345	850530	186	n/a	n/a	n/a	n/a
Rv0755c	PPE12	848106	850043	1938	D	0.0869	0	0.4409
Rv0756c	-	850744	851469	726	NE	0.7678	0.6178	0.8844
Rv0757	phoP	851611	852354	744	NE	0.0322	0.0153	0.0856
Rv0758	phoR	852399	853856	1458	NE	0.1246	0.0325	0.209
Rv0759c	-	853828	854160	333	n/a	n/a	n/a	n/a
Rv0760c	-	854270	854689	420	n/a	n/a	n/a	n/a
Rv0761c	adhB	854702	855829	1128	NE	0.8639	0.7165	0.9636
Rv0762c	-	855928	856473	546	n/a	n/a	n/a	n/a
Rv0763c	-	856476	856682	207	n/a	n/a	n/a	n/a
Rv0764c	cyp51	856685	858040	1356	NE	0.3583	0.108	0.6491
Rv0765c	-	858040	858867	828	NE	0.1757	0.1369	0.2622
Rv0766c	cyp123	858867	860075	1209	NE	0.3959	0.0728	0.6691
Rv0767c	-	860072	860713	642	NE	0.2324	0.1778	0.2819
Rv0768	aldA	860915	862384	1470	NE	0.3582	0.0153	0.7677
Rv0769	-	862415	863161	747	NE	0.3229	0.2589	0.3478
Rv0770	-	863259	864146	888	NE	0.7104	0.5607	0.7752
Rv0771	-	864143	864577	435	n/a	n/a	n/a	n/a
Rv0772	purD	864589	865857	1269	E	0.0024	0	0.0088
Rv0773c	ggtA	865854	867392	1539	NE	0.1119	0.0096	0.4033
Rv0774c	-	867443	868354	912	NE	0.3443	0.1579	0.626
Rv0775	-	868410	869033	624	NE	0.8705	0.846	0.8754
Rv0776c	-	868987	869766	780	NE	0.486	0.3882	0.6731
Rv0777	purB	870011	871429	1419	E	0.0654	0.0066	0.2628
Rv0778	cyp126	871434	872678	1245	NE	0.5993	0.0548	0.8005
Rv0779c	-	872675	873295	621	NE	0.0464	0.0325	0.0603
Rv0780	hemH	873346	874239	894	E	0	0	0.0001
Rv0781	ptrBa	874236	874946	711	E	0.0037	0.0023	0.0052
Rv0782	ptrBb	874735	876393	1659	D	0.0714	0	0.191
Rv0783c	emrB	876821	878443	1623	NE	0.4719	0.0096	0.6903
Rv0784	-	878641	879327	687	NE	0.0778	0.0389	0.1616
Rv0785	-	879343	881043	1701	D	0.2528	0.0009	0.8256
Rv0786c	-	881078	881467	390	n/a	n/a	n/a	n/a
Rv0787	-	881462	882421	960	NE	0.469	0.1197	0.8702
Rv0787A	-	882527	882766	240	n/a	n/a	n/a	n/a
Rv0788	purQ	882763	883437	675	E	0.0006	0.0005	0.0009
Rv0789c	-	883454	884053	600	NE	0.3166	0.307	0.3453
Rv0790c	-	884075	884803	729	NE	0.7699	0.4876	0.8647
Rv0791c	-	884800	885843	1044	NE	0.7897	0.2837	0.8751
Rv0792c	-	885840	886649	810	NE	0.8548	0.7103	0.8969
Rv0793	-	886722	887027	306	n/a	n/a	n/a	n/a
Rv0794c	-	887140	888639	1500	NE	0.1856	0.0073	0.5074
Rv0795	-	889075	889401	327	n/a	n/a	n/a	n/a
Rv0796	-	889398	890336	939	NE	0.7289	0.5306	0.8471
Rv0797	-	890391	891485	1095	NE	0.5041	0.277	0.778
Rv0798c	cfp29	891475	892272	798	NE	0.3553	0.266	0.4122
Rv0799c	-	892269	893276	1008	NE	0.5631	0.4513	0.6633
Rv0800	pepC	893321	894622	1302	NE	0.2948	0.1405	0.5021
Rv0801	-	894634	894981	348	n/a	n/a	n/a	n/a
Rv0802c	-	894975	895631	657	NE	0.0411	0.0401	0.0491
Rv0803	purL	895823	898087	2265	E	0.0097	0.0005	0.0714
Rv0804	-	898084	898713	630	NE	0.4717	0.4717	0.4717
Rv0805	-	898834	899790	957	NE	0.1044	0.0583	0.2861
Rv0806c	cpsY	899735	901333	1599	NE	0.5499	0.0179	0.9193
Rv0807	-	901638	902027	390	n/a	n/a	n/a	n/a
Rv0808	purF	902114	903697	1584	E	0.0151	0	0.0714
Rv0809	purM	903728	904822	1095	E	0.0167	0.0066	0.0714
Rv0810c	-	904908	905090	183	n/a	n/a	n/a	n/a
Rv0811c	-	905237	906343	1107	E	0.0058	0.0009	0.0183
Rv0812	-	906426	907295	870	E	0.0043	0	0.0088
Rv0813c	-	907341	908021	681	NE	0.713	0.6756	0.8467
Rv0814c	sseC2	908184	908486	303	n/a	n/a	n/a	n/a
Rv0815c	cysA2	908488	909321	834	NE	0.9776	0.9622	0.9928
Rv0816c	thiX	909614	910036	423	n/a	n/a	n/a	n/a
Rv0817c	-	910033	910845	813	E	0.001	0	0.0034
Rv0818	-	910975	911742	768	NE	0.8602	0.8381	0.8752
Rv0819	-	911739	912686	948	NE	0.3305	0.2003	0.4194
Rv0820	phoT	912729	913505	777	NE	0.9993	0.9983	0.9999
Rv0821c	phoY2	913561	914202	642	NE	0.5416	0.3393	0.6934
Rv0822c	-	914260	916314	2055	NE	0.882	0.1959	0.9999
Rv0823c	-	916480	917649	1170	NE	0.8196	0.6567	0.9857
Rv0824c	desA1	917737	918753	1017	NE	0.0473	0.0233	0.0913
Rv0825c	-	918915	919556	642	NE	0.9505	0.9221	0.9902
Rv0826	-	919637	920692	1056	NE	0.7357	0.5946	0.8673
Rv0827c	-	920744	921136	393	n/a	n/a	n/a	n/a
Rv0828c	-	921194	921616	423	n/a	n/a	n/a	n/a
Rv0829	-	921578	921868	291	n/a	n/a	n/a	n/a
Rv0830	-	921973	922878	906	NE	0.8889	0.7289	0.9971
Rv0831c	-	922897	923712	816	NE	0.9731	0.9567	0.9896
Rv0832	PE_PGRS12	924954	925367	414	n/a	n/a	n/a	n/a
Rv0833	PE_PGRS13	925364	927613	2250	NE	0.3353	0.0618	0.6501
Rv0834c	PE_PGRS14	927840	930488	2649	NE	0.3304	0.0714	0.9542
Rv0835	lpqQ	930956	931600	645	NE	0.8976	0.8621	0.9087
Rv0836c	-	932282	932935	654	NE	0.9515	0.9468	0.9574
Rv0837c	-	933006	934034	1029	NE	0.7068	0.4777	0.8969
Rv0838	lpqR	934723	935493	771	NE	0.3933	0.3282	0.4717
Rv0839	-	935580	936392	813	NE	0.8175	0.7254	0.8885
Rv0840c	pip	936460	937320	861	NE	0.9789	0.9658	0.9904
Rv0841	-	937596	937838	243	n/a	n/a	n/a	n/a
Rv0842	-	938115	939407	1293	NE	0.2114	0.0088	0.4568
Rv0843	-	939391	940395	1005	NE	0.4537	0.2289	0.8219
Rv0844c	narL	940459	941109	651	NE	0.8714	0.8489	0.8882
Rv0845	-	941193	942470	1278	NE	0.3125	0.0679	0.6756
Rv0846c	-	942683	944197	1515	D	0.3174	0.0034	0.7254
Rv0847	lpqS	944346	944738	393	n/a	n/a	n/a	n/a
Rv0848	cysK2	944941	946059	1119	NE	0.1428	0.0233	0.266
Rv0849	-	946059	947318	1260	NE	0.5406	0.2602	0.7254
Rv0850	-	947315	947647	333	n/a	n/a	n/a	n/a
Rv0851c	-	947644	948471	828	NE	0.0771	0.0183	0.2003
Rv0852	fadD16	948562	949398	837	NE	0.0904	0.0526	0.1745
Rv0853c	pdc	949439	951121	1683	NE	0.567	0.1789	0.94
Rv0854	-	951186	951629	444	n/a	n/a	n/a	n/a
Rv0855	far	951635	952714	1080	NE	0.4715	0.1577	0.7775
Rv0856	-	952828	953232	405	n/a	n/a	n/a	n/a
Rv0857	-	953260	953733	474	n/a	n/a	n/a	n/a
Rv0858c	-	953730	954923	1194	NE	0.4407	0.0911	0.8005
Rv0859	fadA	955080	956291	1212	NE	0.3026	0.0603	0.7248
Rv0860	fadB	956296	958458	2163	NE	0.3482	0.0385	0.7528
Rv0861c	ercc3	958526	960154	1629	NE	0.3076	0.0911	0.8194
Rv0862c	-	960345	962615	2271	NE	0.2539	0.0153	0.936
Rv0863	-	962602	962883	282	n/a	n/a	n/a	n/a
Rv0864	moaC	962893	963396	504	n/a	n/a	n/a	n/a
Rv0865	mog	963393	963875	483	n/a	n/a	n/a	n/a
Rv0866	moaE2	963872	964297	426	n/a	n/a	n/a	n/a
Rv0867c	rpfA	964315	965538	1224	NE	0.2372	0.0714	0.7315
Rv0868c	moaD2	965986	966264	279	n/a	n/a	n/a	n/a
Rv0869c	moaA	966268	967350	1083	NE	0.8766	0.5755	0.9418
Rv0870c	-	967347	967736	390	n/a	n/a	n/a	n/a
Rv0871	cspB	967901	968308	408	n/a	n/a	n/a	n/a
Rv0872c	PE_PGRS15	968427	970247	1821	D	0.245	0.0066	0.7735
Rv0873	fadE10	970508	972460	1953	NE	0.6069	0.3664	0.9071
Rv0874c	-	972549	973709	1161	NE	0.7418	0.5021	0.8455
Rv0875c	-	973809	974297	489	n/a	n/a	n/a	n/a
Rv0876c	-	974294	975940	1647	NE	0.3439	0.1152	0.6934
Rv0877	-	976078	976866	789	NE	0.8848	0.8089	0.9558
Rv0878c	PPE13	976875	978206	1332	NE	0.9587	0.9175	0.9886
Rv0879c	-	978484	978759	276	n/a	n/a	n/a	n/a
Rv0880	-	978937	979368	432	n/a	n/a	n/a	n/a
Rv0881	-	979365	980231	867	NE	0.6671	0.3889	0.8151
Rv0882	-	980228	980512	285	n/a	n/a	n/a	n/a
Rv0883c	-	980509	981270	762	NE	0.0632	0.0325	0.0714
Rv0884c	serC	981427	982557	1131	E	0.0219	0.0034	0.0714
Rv0885	-	982765	983787	1023	NE	0.4532	0.0856	0.7811
Rv0886	fprB	983806	985533	1728	NE	0.3601	0.0325	0.7408
Rv0887c	-	985516	985974	459	n/a	n/a	n/a	n/a
Rv0888	-	987236	988708	1473	NE	0.867	0.5671	0.9996
Rv0889c	citA	988743	989864	1122	NE	0.5981	0.1862	0.8638
Rv0890c	-	989951	992599	2649	NE	0.7381	0.1152	0.9682
Rv0891c	-	992601	993458	858	NE	0.9108	0.6681	0.9706
Rv0892	-	993856	995343	1488	D	0.035	0.0001	0.0916
Rv0893c	-	995321	996298	978	D	0.1189	0.0026	0.266
Rv0894	-	996527	997708	1182	NE	0.5941	0.3665	0.7046
Rv0895	-	997785	999302	1518	NE	0.1437	0.0183	0.5186
Rv0896	gltA	999475	1000770	1296	NE	0.7989	0.2232	0.9372
Rv0897c	-	1000811	1002418	1608	NE	0.4073	0.1369	0.6062
Rv0898c	-	1002444	1002707	264	n/a	n/a	n/a	n/a
Rv0899	ompA	1002815	1003795	981	D	0.0635	0.0034	0.2168
Rv0900	-	1003808	1003960	153	n/a	n/a	n/a	n/a
Rv0901	-	1003960	1004487	528	n/a	n/a	n/a	n/a
Rv0902c	prrB	1004504	1005844	1341	NE	0.0848	0.0325	0.1713
Rv0903c	prrA	1005855	1006565	711	NE	0.0316	0.0088	0.0714
Rv0904c	accD3	1006696	1008183	1488	NE	0.3234	0.1197	0.6903
Rv0905	echA6	1008210	1008941	732	NE	0.1751	0.0183	0.4194
Rv0906	-	1008947	1010065	1119	NE	0.4358	0.0723	0.778
Rv0907	-	1010139	1011738	1600	NE	0.2364	0.0054	0.5773
Rv0908	ctpE	1011735	1014128	2394	NE	0.2998	0.0603	0.7576
Rv0909	-	1014685	1014864	180	n/a	n/a	n/a	n/a
Rv0910	-	1014870	1015304	435	n/a	n/a	n/a	n/a
Rv0911	-	1015402	1016175	774	NE	0.0965	0.0743	0.1115
Rv0912	-	1016240	1016689	450	n/a	n/a	n/a	n/a
Rv0913c	-	1017221	1018729	1509	D	0.5059	0	0.9016
Rv0914c	-	1018731	1019969	1239	NE	0.7959	0.7127	0.9293
Rv0915c	PPE14	1020062	1021333	1272	NE	0.7221	0.2187	0.9921
Rv0916c	PE7	1021348	1021647	300	n/a	n/a	n/a	n/a
Rv0917	betP	1022091	1023872	1782	NE	0.5385	0.1012	0.8847
Rv0918	-	1024215	1024691	477	n/a	n/a	n/a	n/a
Rv0919	-	1024688	1025188	501	n/a	n/a	n/a	n/a
Rv0920c	-	1025501	1026820	1320	NE	0.4332	0.1778	0.6623
Rv0921	-	1027108	1027689	582	NE	0.7677	0.7677	0.7677
Rv0922	-	1027689	1029341	1653	NE	0.745	0.5203	0.9325
Rv0923c	-	1029517	1030581	1065	NE	0.6755	0.4696	0.8392
Rv0924c	mntH	1030582	1031868	1287	NE	0.1736	0.0796	0.2982
Rv0925c	-	1031900	1032637	738	NE	0.9543	0.9361	0.9601
Rv0926c	-	1032714	1033790	1077	NE	0.2659	0.0743	0.4356
Rv0927c	-	1033844	1034635	792	NE	0.7994	0.7236	0.8708
Rv0928	pstS3	1034907	1036019	1113	NE	0.8479	0.7028	0.9512
Rv0929	pstC2	1036032	1037006	975	NE	0.8979	0.7494	0.9521
Rv0930	pstA1	1037003	1037929	927	NE	0.8442	0.7597	0.9372
Rv0931c	pknD	1037924	1039918	1995	NE	0.9106	0.298	0.9996
Rv0932c	pstS2	1039940	1041052	1113	NE	0.7062	0.4713	0.8755
Rv0933	pstB	1041268	1042098	831	NE	0.5038	0.3505	0.6512
Rv0934	pstS1	1042119	1043243	1125	NE	0.5835	0.3911	0.7491
Rv0935	pstC1	1043303	1044319	1017	NE	0.6557	0.4717	0.8042
Rv0936	pstA2	1044321	1045226	906	NE	0.5737	0.3084	0.8321
Rv0937c	-	1045203	1046024	822	D	0.0614	0.0066	0.195
Rv0938	-	1046140	1048419	2280	D	0.0856	0.0009	0.3152
Rv0939	-	1048416	1050350	1935	D	0.2629	0.0001	0.5698
Rv0940c	-	1050597	1051463	867	NE	0.1347	0.0452	0.3152
Rv0941c	-	1051548	1052321	774	NE	0.9282	0.9107	0.9872
Rv0942	-	1052364	1052642	279	n/a	n/a	n/a	n/a
Rv0943c	-	1052700	1053740	1041	NE	0.7176	0.5047	0.9166
Rv0944	-	1053769	1054245	477	n/a	n/a	n/a	n/a
Rv0945	-	1054251	1055012	762	NE	0.1673	0.1369	0.2181
Rv0946c	pgi	1055028	1056689	1662	NE	0.4097	0.0735	0.8858
Rv0948c	-	1057650	1057967	318	n/a	n/a	n/a	n/a
Rv0949	uvrD1	1058264	1060579	2316	D	0.0839	0	0.5516
Rv0950c	-	1060660	1061658	999	NE	0.5648	0.4392	0.7677
Rv0951	sucC	1061968	1063131	1164	E	0.053	0.0005	0.1293
Rv0952	sucD	1063144	1064055	912	E	0.0101	0.0066	0.0183
Rv0953c	-	1064118	1064966	849	NE	0.3932	0.1579	0.5399
Rv0954	-	1065131	1066042	912	NE	0.4177	0.1844	0.6403
Rv0955	-	1066082	1067449	1368	NE	0.2517	0.0452	0.4341
Rv0956	purN	1067565	1068212	648	E	0.0017	0.0005	0.0034
Rv0957	purH	1068209	1069780	1572	E	0.0047	0.0001	0.0325
Rv0958	-	1069887	1071266	1380	NE	0.3606	0.108	0.4899
Rv0959	-	1071259	1073277	2019	NE	0.3623	0.0325	0.7451
Rv0960	-	1073549	1073932	384	n/a	n/a	n/a	n/a
Rv0961	-	1074078	1074425	348	n/a	n/a	n/a	n/a
Rv0962c	lprP	1074444	1075118	675	NE	0.6876	0.5395	0.8689
Rv0963c	-	1075301	1076101	801	NE	0.3568	0.0603	0.5894
Rv0964c	-	1076200	1076682	483	n/a	n/a	n/a	n/a
Rv0965c	-	1076782	1077201	420	n/a	n/a	n/a	n/a
Rv0966c	-	1077237	1077839	603	NE	0.6099	0.6099	0.6099
Rv0967	-	1077979	1078338	360	n/a	n/a	n/a	n/a
Rv0968	-	1078395	1078691	297	n/a	n/a	n/a	n/a
Rv0969	ctpV	1078747	1081059	2313	NE	0.6688	0.1293	0.997
Rv0970	-	1081056	1081688	633	NE	0.5487	0.4953	0.5607
Rv0971c	echA7	1081779	1082588	810	NE	0.4629	0.4033	0.6432
Rv0972c	fadE12	1082588	1083754	1167	E	0.0232	0.0066	0.1074
Rv0973c	accA2	1083751	1085754	2004	NE	0.049	0.0183	0.1331
Rv0974c	accD2	1085760	1087349	1590	E	0.0272	0.0009	0.1713
Rv0975c	fadE13	1087352	1088500	1149	NE	0.1434	0.009	0.8702
Rv0976c	-	1088497	1090179	1683	NE	0.5198	0.2397	0.732
Rv0977	PE_PGRS16	1090377	1093148	2772	NE	0.5623	0.0714	0.9964
Rv0978c	PE_PGRS17	1093365	1094360	996	NE	0.5819	0.2181	0.7874
Rv0979A	rpmF	1094890	1095063	174	n/a	n/a	n/a	n/a
Rv0979c	-	1094674	1094868	195	n/a	n/a	n/a	n/a
Rv0980c	PE_PGRS18	1095082	1096455	1374	NE	0.6538	0.1784	0.9908
Rv0981	mprA	1096820	1097512	693	NE	0.7272	0.456	0.9778
Rv0982	mprB	1097512	1099026	1515	D	0.0234	0.0066	0.0796
Rv0983	pepD	1099070	1100464	1395	NE	0.344	0.0911	0.5528
Rv0984	moaB2	1100464	1101009	546	n/a	n/a	n/a	n/a
Rv0985c	mscL	1101029	1101484	456	n/a	n/a	n/a	n/a
Rv0986	-	1101807	1102553	747	NE	0.0491	0.0145	0.1903
Rv0987	-	1102546	1105113	2568	D	0.2423	0	0.8933
Rv0988	-	1105120	1106280	1161	D	0.0694	0	0.3209
Rv0989c	grcC2	1106409	1107386	978	NE	0.9337	0.8847	0.9569
Rv0990c	-	1107447	1108103	657	NE	0.5333	0.4565	0.613
Rv0991c	-	1108176	1108508	333	n/a	n/a	n/a	n/a
Rv0992c	-	1108582	1109175	594	NE	0.8616	0.8616	0.8616
Rv0993	galU	1109276	1110196	921	E	0.0193	0.0066	0.0714
Rv0994	moeA1	1110273	1111553	1281	NE	0.7437	0.5203	0.8508
Rv0995	rimJ	1111616	1112227	612	NE	0.634	0.5916	0.6623
Rv0996	-	1112388	1113464	1077	NE	0.5914	0.4696	0.7049
Rv0997	-	1114297	1114728	432	n/a	n/a	n/a	n/a
Rv0998	-	1114752	1115753	1002	NE	0.6894	0.6196	0.8008
Rv0999	-	1115771	1116529	759	NE	0.7894	0.6841	0.8263
Rv1000c	-	1116535	1117152	618	NE	0.8313	0.8313	0.8313
Rv1001	arcA	1117189	1118397	1209	NE	0.7641	0.3251	0.8706
Rv1002c	-	1118432	1119943	1512	E	0.0313	0.0001	0.1293
Rv1003	-	1120026	1120883	858	NE	0.0736	0.0385	0.1331
Rv1004c	-	1120893	1122152	1260	NE	0.726	0.1959	0.9403
Rv1005c	pabB	1122226	1123602	1377	E	0.0052	0.0005	0.1152
Rv1006	-	1123718	1125421	1704	NE	0.8613	0.6622	0.9812
Rv1007c	metG	1125448	1127007	1560	E	0.0095	0	0.0714
Rv1008	tatD	1127093	1127887	795	NE	0.5013	0.4425	0.6526
Rv1009	rpfB	1128095	1129183	1089	NE	0.4331	0.1293	0.6853
Rv1010	ksgA	1129156	1130109	954	D	0.0108	0.0026	0.0289
Rv1011	ispE	1130195	1131115	921	E	0.0135	0.0066	0.0325
Rv1012	-	1131132	1131425	294	n/a	n/a	n/a	n/a
Rv1013	pks16	1131629	1133263	1635	NE	0.1073	0.015	0.3255
Rv1014c	pth	1133337	1133912	576	E	0.0005	0.0005	0.0005
Rv1015c	rplY	1133925	1134572	648	NE	0.1527	0.1369	0.1789
Rv1016c	lpqT	1134789	1135469	681	NE	0.7588	0.6945	0.7834
Rv1017c	prsA	1135505	1136485	981	E	0.0102	0.0034	0.0183
Rv1018c	glmU	1136577	1138064	1488	E	0.0157	0.0005	0.1074
Rv1019	-	1138319	1138912	594	NE	0.7049	0.7049	0.7049
Rv1020	mfd	1138971	1142675	3705	NE	0.5755	0.1293	0.9308
Rv1021	-	1142675	1143652	978	NE	0.1932	0.0088	0.6851
Rv1022	lpqU	1143740	1144471	732	NE	0.2735	0.195	0.3282
Rv1023	eno	1144568	1145857	1290	E	0.0233	0.0066	0.0714
Rv1024	-	1145862	1146548	687	E	0.0071	0.0066	0.0088
Rv1025	-	1146565	1147032	468	n/a	n/a	n/a	n/a
Rv1026	-	1147023	1147982	960	NE	0.076	0.0325	0.2628
Rv1027c	kdpE	1148431	1149111	681	NE	0.0643	0.0548	0.0723
Rv1028A	kdpF	1151924	1152016	93	n/a	n/a	n/a	n/a
Rv1028c	kdpD	1149108	1151690	2583	NE	0.3725	0.0325	0.8635
Rv1029	kdpA	1152016	1153731	1716	NE	0.5431	0.1293	0.9725
Rv1030	kdpB	1153728	1155857	2130	NE	0.5192	0.1331	0.8985
Rv1031	kdpC	1155857	1156426	570	NE	0.4175	0.4175	0.4175
Rv1032c	trcS	1156430	1157959	1530	NE	0.6465	0.3687	0.8164
Rv1033c	trcR	1157967	1158740	774	NE	0.9921	0.9835	0.9944
Rv1034c	-	1158922	1159311	390	n/a	n/a	n/a	n/a
Rv1035c	-	1159379	1160065	687	NE	0.1495	0.1331	0.1986
Rv1036c	-	1160099	1160437	339	n/a	n/a	n/a	n/a
Rv1037c	esxI	1160548	1160832	285	n/a	n/a	n/a	n/a
Rv1038c	esxJ	1160859	1161155	297	n/a	n/a	n/a	n/a
Rv1039c	PPE15	1161301	1162476	1176	NE	0.5325	0.0728	0.8819
Rv1040c	PE8	1162553	1163380	828	NE	0.5918	0.299	0.6945
Rv1041c	-	1164576	1165439	864	NE	0.7368	0.3251	0.8081
Rv1042c	-	1165096	1165503	408	n/a	n/a	n/a	n/a
Rv1043c	-	1165785	1166810	1026	NE	0.9795	0.9502	0.9964
Rv1044	-	1167057	1167680	624	D	0.0493	0.0066	0.0913
Rv1045	-	1167677	1168558	882	NE	0.7543	0.6386	0.9611
Rv1046c	-	1168708	1169233	526	n/a	n/a	n/a	n/a
Rv1047	-	1169428	1170675	1248	NE	0.5065	0.3268	0.6512
Rv1048c	-	1171043	1172158	1116	NE	0.5755	0.2016	0.9174
Rv1049	-	1172391	1172837	447	n/a	n/a	n/a	n/a
Rv1050	-	1172886	1173791	906	NE	0.1621	0.0714	0.5399
Rv1051c	-	1173950	1174705	756	NE	0.2677	0.2224	0.3053
Rv1052	-	1175728	1176117	390	n/a	n/a	n/a	n/a
Rv1053c	-	1176016	1176291	276	n/a	n/a	n/a	n/a
Rv1054	-	1176933	1177247	315	n/a	n/a	n/a	n/a
Rv1055	-	1177244	1177378	135	n/a	n/a	n/a	n/a
Rv1056	-	1177633	1178397	765	NE	0.891	0.8696	0.9242
Rv1057	-	1179401	1180582	1182	NE	0.8187	0.2397	0.9887
Rv1058	fadD14	1180689	1182320	1632	NE	0.3584	0.0325	0.6841
Rv1059	-	1182396	1183460	1065	NE	0.167	0.0325	0.3665
Rv1060	-	1183513	1183986	474	n/a	n/a	n/a	n/a
Rv1061	-	1184020	1184883	864	NE	0.7838	0.266	0.9362
Rv1062	-	1184888	1185745	858	NE	0.6449	0.3964	0.7571
Rv1063c	-	1185746	1186828	1083	NE	0.386	0.108	0.5698
Rv1064c	lpqV	1186909	1187328	420	n/a	n/a	n/a	n/a
Rv1065	-	1187440	1188006	567	NE	0.9104	0.9104	0.9104
Rv1066	-	1188003	1188398	396	n/a	n/a	n/a	n/a
Rv1067c	PE_PGRS19	1188426	1190429	2004	NE	0.3398	0.1293	0.5844
Rv1068c	PE_PGRS20	1190762	1192153	1392	NE	0.3725	0.0325	0.6611
Rv1069c	-	1192515	1194278	1764	NE	0.9079	0.4564	0.9971
Rv1070c	echA8	1194275	1195048	774	NE	0.326	0.3179	0.4341
Rv1071c	echA9	1195060	1196097	1038	NE	0.4645	0.3269	0.7047
Rv1072	-	1196284	1197120	837	NE	0.882	0.7732	0.9437
Rv1073	-	1197236	1198087	852	NE	0.8953	0.8783	0.9319
Rv1074c	fadA3	1198161	1199378	1218	NE	0.8913	0.5728	0.9873
Rv1075c	-	1199431	1200375	945	NE	0.7471	0.613	0.9116
Rv1076	lipU	1200772	1201665	894	D	0.1767	0.0066	0.3251
Rv1077	cbs	1201722	1203116	1395	NE	0.824	0.6433	0.9216
Rv1078	pra	1203318	1204040	723	NE	0.2209	0.1658	0.2589
Rv1079	metB	1204072	1205238	1167	NE	0.0748	0.0073	0.2016
Rv1080c	greA	1205309	1205803	495	n/a	n/a	n/a	n/a
Rv1081c	-	1205989	1206423	435	n/a	n/a	n/a	n/a
Rv1082	mca	1206525	1207391	867	NE	0.8795	0.8301	0.9062
Rv1083	-	1207388	1207654	267	n/a	n/a	n/a	n/a
Rv1084	-	1207641	1209662	2022	NE	0.4906	0.1115	0.8892
Rv1085c	-	1209761	1210489	729	NE	0.4572	0.3505	0.5698
Rv1086	-	1210600	1211388	789	NE	0.5523	0.2221	0.6945
Rv1087	PE_PGRS21	1211565	1213868	2304	NE	0.4973	0.0714	0.9174
Rv1087A	-	1214045	1214365	321	n/a	n/a	n/a	n/a
Rv1088	PE9	1214518	1214952	435	n/a	n/a	n/a	n/a
Rv1089	PE10	1214774	1215136	363	n/a	n/a	n/a	n/a
Rv1089A	celA2a	1215522	1215626	105	n/a	n/a	n/a	n/a
Rv1090	celA2b	1215604	1216059	456	n/a	n/a	n/a	n/a
Rv1091	PE_PGRS22	1216474	1219035	2562	NE	0.2512	0.0913	0.5065
Rv1092c	coaA	1219253	1220191	939	E	0.0016	0.0001	0.0088
Rv1093	glyA	1220579	1221859	1281	NE	0.0878	0.0088	0.2628
Rv1094	desA2	1221964	1222791	828	E	0.0034	0.0005	0.0066
Rv1095	phoH2	1223002	1224303	1302	NE	0.5272	0.1405	0.7693
Rv1096	-	1224390	1225265	876	NE	0.6346	0.3152	0.7733
Rv1097c	-	1225268	1226149	882	NE	0.2811	0.1677	0.4387
Rv1098c	fumC	1226146	1227570	1425	NE	0.1007	0.0088	0.5065
Rv1099c	glpX	1227601	1228587	987	NE	0.8127	0.626	0.9255
Rv1100	-	1228688	1229389	702	NE	0.9258	0.92	0.9381
Rv1101c	-	1229396	1230553	1158	NE	0.8329	0.6947	0.9142
Rv1102c	-	1230665	1230976	312	n/a	n/a	n/a	n/a
Rv1103c	-	1230976	1231296	321	n/a	n/a	n/a	n/a
Rv1104	-	1231306	1231995	690	NE	0.6993	0.6436	0.7924
Rv1105	-	1232316	1232831	516	n/a	n/a	n/a	n/a
Rv1106c	-	1232849	1233961	1113	NE	0.9511	0.8508	0.984
Rv1107c	xseB	1233971	1234228	258	n/a	n/a	n/a	n/a
Rv1108c	xseA	1234218	1235465	1248	NE	0.5513	0.1986	0.6945
Rv1109c	-	1235462	1236100	639	NE	0.6554	0.4738	0.7348
Rv1110	ispH	1236190	1237197	1008	E	0.0353	0.0066	0.1293
Rv1111c	-	1237214	1238197	984	NE	0.3061	0.1012	0.5406
Rv1112	-	1238260	1239333	1074	NE	0.3563	0.1315	0.6337
Rv1113	-	1239421	1239618	198	n/a	n/a	n/a	n/a
Rv1114	-	1239615	1239989	375	n/a	n/a	n/a	n/a
Rv1115	-	1240192	1240890	699	NE	0.5075	0.3748	0.6756
Rv1116	-	1241008	1241193	186	n/a	n/a	n/a	n/a
Rv1116A	-	1241120	1241395	276	n/a	n/a	n/a	n/a
Rv1117	-	1241638	1241961	324	n/a	n/a	n/a	n/a
Rv1118c	-	1241976	1242836	861	NE	0.613	0.3493	0.6942
Rv1119c	-	1242869	1243018	150	n/a	n/a	n/a	n/a
Rv1120c	-	1243015	1243509	495	n/a	n/a	n/a	n/a
Rv1121	zwf1	1243712	1245112	1401	NE	0.1415	0.0062	0.3925
Rv1122	gnd2	1245134	1246156	1023	NE	0.0271	0.0096	0.0385
Rv1123c	bpoB	1246149	1247057	909	NE	0.5594	0.3179	0.6731
Rv1124	ephC	1247132	1248082	951	NE	0.3325	0.0939	0.5557
Rv1125	-	1248087	1249331	1245	D	0.2766	0.0001	0.7431
Rv1126c	-	1249335	1249940	606	NE	0.0429	0.0429	0.0429
Rv1127c	ppdK	1249937	1251409	1473	NE	0.4285	0.0325	0.713
Rv1128c	-	1251622	1252977	1356	D	0.0025	0	0.008
Rv1129c	-	1253079	1254539	1461	D	0.0341	0.0034	0.1083
Rv1130	-	1254560	1256140	1581	NE	0.1215	0.0096	0.2663
Rv1131	gltA1	1256137	1257318	1182	NE	0.0271	0.0088	0.0723
Rv1132	-	1257330	1259060	1731	NE	0.1147	0.0088	0.298
Rv1133c	metE	1259072	1261351	2280	E	0.0144	0.0009	0.0714
Rv1134	-	1261927	1262163	237	n/a	n/a	n/a	n/a
Rv1135A	-	1264319	1264561	243	n/a	n/a	n/a	n/a
Rv1135c	PPE16	1262277	1264133	1857	NE	0.5586	0.108	0.9084
Rv1136	-	1264611	1264952	342	n/a	n/a	n/a	n/a
Rv1137c	-	1265092	1265460	369	n/a	n/a	n/a	n/a
Rv1138c	-	1265477	1266493	1017	NE	0.5744	0.3513	0.8502
Rv1139c	-	1266490	1266990	501	n/a	n/a	n/a	n/a
Rv1140	-	1267352	1268200	849	NE	0.0778	0.0289	0.108
Rv1141c	echA11	1268208	1269014	807	NE	0.4879	0.3882	0.649
Rv1142c	echA10	1269157	1269963	807	NE	0.6227	0.4966	0.7501
Rv1143	mcr	1270067	1271149	1083	NE	0.7312	0.613	0.8381
Rv1144	-	1271161	1271913	753	NE	0.5806	0.4696	0.626
Rv1145	mmpL13a	1272428	1273339	912	NE	0.7597	0.6821	0.8559
Rv1146	mmpL13b	1273360	1274772	1413	NE	0.9928	0.9825	0.9989
Rv1147	-	1274905	1275555	651	NE	0.7278	0.5894	0.756
Rv1148c	-	1276305	1277753	1449	NE	0.6957	0.348	0.8593
Rv1149	-	1277898	1278305	408	n/a	n/a	n/a	n/a
Rv1151c	-	1278909	1279622	714	NE	0.9122	0.6938	0.9636
Rv1152	-	1279660	1280025	366	n/a	n/a	n/a	n/a
Rv1153c	omt	1280003	1280851	849	NE	0.9517	0.9354	0.97
Rv1154c	-	1280848	1281489	642	NE	0.8861	0.8628	0.9038
Rv1155	-	1281434	1281877	444	n/a	n/a	n/a	n/a
Rv1156	-	1282311	1282898	588	NE	0.6474	0.6474	0.6474
Rv1157c	-	1283061	1284176	1116	NE	0.3065	0.108	0.4882
Rv1158c	-	1284184	1284867	684	NE	0.1066	0.057	0.2168
Rv1159	pimE	1284997	1286292	1296	NE	0.5629	0.1093	0.7354
Rv1159A	phhB	1286289	1286573	285	n/a	n/a	n/a	n/a
Rv1160	mutT2	1286600	1287025	426	n/a	n/a	n/a	n/a
Rv1161	narG	1287333	1291031	3699	NE	0.5899	0.1093	0.9904
Rv1162	narH	1291070	1292746	1677	NE	0.681	0.1727	0.9819
Rv1163	narJ	1292803	1293408	606	NE	0.5919	0.5919	0.5919
Rv1164	narI	1293411	1294151	741	NE	0.9908	0.9655	0.9978
Rv1165	typA	1294173	1296059	1887	NE	0.632	0.1986	0.9874
Rv1166	lpqW	1296157	1298064	1908	E	0.0236	0.0009	0.1293
Rv1167c	-	1298092	1298697	606	NE	0.3095	0.2629	0.3251
Rv1168c	PPE17	1298769	1299809	1041	NE	0.7254	0.4616	0.8358
Rv1169c	PE11	1299827	1300129	303	n/a	n/a	n/a	n/a
Rv1170	mshB	1300309	1301220	912	NE	0.6228	0.4238	0.7396
Rv1171	-	1301312	1301752	441	n/a	n/a	n/a	n/a
Rv1172c	PE12	1301760	1302686	927	NE	0.5527	0.1405	0.784
Rv1173	fbiC	1302936	1305506	2571	NE	0.3414	0.008	0.8833
Rv1174c	TB8.4	1305674	1306006	333	n/a	n/a	n/a	n/a
Rv1175c	fadH	1306207	1308231	2025	NE	0.4965	0.0233	0.9864
Rv1176c	-	1308228	1308797	570	NE	0.7489	0.7489	0.7489
Rv1177	fdxC	1309010	1309336	327	n/a	n/a	n/a	n/a
Rv1178	-	1309369	1310457	1089	NE	0.267	0.1121	0.4034
Rv1179c	-	1310485	1313304	2820	NE	0.3702	0.1316	0.6386
Rv1180	pks3	1313731	1315197	1467	D	0.1336	0.0034	0.5607
Rv1181	pks4	1315240	1319988	4749	NE	0.2795	0.0088	0.7645
Rv1182	papA3	1320041	1321459	1419	NE	0.1462	0.0462	0.3687
Rv1183	mmpL10	1321526	1324534	3009	NE	0.2675	0.0088	0.7777
Rv1184c	-	1324538	1325617	1080	NE	0.9498	0.5203	0.9986
Rv1185c	fadD21	1325782	1327518	1737	NE	0.5621	0.289	0.7924
Rv1186c	-	1327695	1329311	1617	NE	0.3328	0.0723	0.7047
Rv1187	rocA	1329396	1331027	1632	D	0.063	0.0005	0.2533
Rv1188	-	1331027	1332016	990	D	0.0886	0.0001	0.3673
Rv1189	sigI	1332098	1332970	873	NE	0.4999	0.433	0.7391
Rv1190	-	1332986	1333864	879	NE	0.5932	0.1405	0.7834
Rv1191	-	1333937	1334851	915	NE	0.5914	0.4417	0.6623
Rv1192	-	1334933	1335760	828	NE	0.0814	0.0096	0.1748
Rv1193	fadD36	1335800	1337221	1422	NE	0.2574	0.0183	0.4129
Rv1194c	-	1337254	1338519	1266	D	0.3447	0.0066	0.9362
Rv1195	PE13	1339009	1339308	300	n/a	n/a	n/a	n/a
Rv1196	PPE18	1339355	1340530	1176	NE	0.5614	0.3597	0.6739
Rv1197	esxK	1340665	1340961	297	n/a	n/a	n/a	n/a
Rv1198	esxL	1341012	1341296	285	n/a	n/a	n/a	n/a
Rv1199c	-	1341364	1342611	1248	NE	0.5376	0.3505	0.6945
Rv1200	-	1342948	1344225	1278	NE	0.9006	0.3029	0.989
Rv1201c	-	1344222	1345175	954	E	0.0082	0.0034	0.0183
Rv1202	dapE	1345266	1346330	1065	E	0.0053	0.0005	0.0183
Rv1203c	-	1346327	1346911	585	NE	0.0183	0.0183	0.0183
Rv1204c	-	1346942	1348630	1689	NE	0.5554	0.1748	0.9255
Rv1205	-	1348725	1349288	564	n/a	n/a	n/a	n/a
Rv1206	fadD6	1349338	1351131	1794	NE	0.5133	0.0735	0.8151
Rv1207	folP2	1351197	1352153	957	NE	0.2655	0.1197	0.4129
Rv1208	-	1352150	1353124	975	E	0.0401	0.0009	0.2628
Rv1209	-	1353163	1353531	369	n/a	n/a	n/a	n/a
Rv1210	tagA	1353528	1354142	615	NE	0.9191	0.8944	0.9339
Rv1211	-	1354249	1354476	228	n/a	n/a	n/a	n/a
Rv1212c	-	1354504	1355667	1164	NE	0.4142	0.1854	0.6883
Rv1213	glgC	1355842	1357056	1215	NE	0.4408	0.1205	0.7909
Rv1214c	PE14	1357299	1357631	333	n/a	n/a	n/a	n/a
Rv1215c	-	1357765	1359450	1686	NE	0.2972	0.0743	0.6499
Rv1216c	-	1359478	1360152	675	NE	0.9558	0.9361	0.9717
Rv1217c	-	1360161	1361807	1647	NE	0.1556	0.0385	0.3716
Rv1218c	-	1361804	1362739	936	NE	0.6789	0.2533	0.7866
Rv1219c	-	1362729	1363367	639	NE	0.4861	0.3966	0.6253
Rv1220c	-	1363509	1364156	648	NE	0.5808	0.5773	0.6054
Rv1221	sigE	1364419	1365192	774	NE	0.0748	0.0232	0.158
Rv1222	-	1365350	1365814	465	n/a	n/a	n/a	n/a
Rv1223	htrA	1365881	1367467	1587	E	0.031	0.0009	0.0714
Rv1224	tatB	1367469	1367864	396	n/a	n/a	n/a	n/a
Rv1225c	-	1367897	1368727	831	NE	0.8049	0.7023	0.9306
Rv1226c	-	1368838	1370301	1464	NE	0.6374	0.0548	0.9191
Rv1227c	-	1370298	1370831	534	n/a	n/a	n/a	n/a
Rv1228	lpqX	1370926	1371483	558	n/a	n/a	n/a	n/a
Rv1229c	mrp	1371783	1372955	1173	E	0.0348	0.0034	0.1293
Rv1230c	-	1372968	1374203	1236	NE	0.4644	0.0429	0.7127
Rv1231c	-	1374328	1374870	543	n/a	n/a	n/a	n/a
Rv1232c	-	1374867	1376174	1308	NE	0.597	0.299	0.8784
Rv1233c	-	1376236	1376832	597	NE	0.582	0.582	0.582
Rv1234	-	1376982	1377509	528	n/a	n/a	n/a	n/a
Rv1235	lpqY	1377530	1378936	1407	NE	0.4028	0.0844	0.6592
Rv1236	sugA	1378933	1379856	924	NE	0.5166	0.4622	0.5953
Rv1237	sugB	1379861	1380685	825	NE	0.2624	0.0939	0.4341
Rv1238	sugC	1380690	1381871	1182	NE	0.4365	0.0429	0.7049
Rv1239c	corA	1381948	1383048	1101	NE	0.4509	0.2016	0.6367
Rv1240	mdh	1383219	1384208	990	NE	0.434	0.2628	0.5065
Rv1241	-	1384284	1384544	261	n/a	n/a	n/a	n/a
Rv1242	-	1384541	1384972	432	n/a	n/a	n/a	n/a
Rv1243c	PE_PGRS23	1384995	1386683	1689	NE	0.3725	0.0982	0.7154
Rv1244	lpqZ	1386863	1387723	861	NE	0.8665	0.8248	0.8847
Rv1245c	-	1387804	1388634	831	NE	0.7679	0.5986	0.8553
Rv1246c	-	1388691	1388984	294	n/a	n/a	n/a	n/a
Rv1247c	-	1388981	1389250	270	n/a	n/a	n/a	n/a
Rv1248c	kgd	1389363	1393058	3696	E	0.0236	0.0009	0.2628
Rv1249c	-	1393200	1393988	789	NE	0.8474	0.6099	0.9756
Rv1250	-	1394185	1395924	1740	NE	0.531	0.1784	0.784
Rv1251c	-	1395827	1399246	3420	NE	0.2423	0.0062	0.6731
Rv1252c	lprE	1399302	1399910	609	NE	0.7396	0.7396	0.7396
Rv1253	deaD	1399976	1401667	1692	NE	0.2886	0.0148	0.6258
Rv1254	-	1401664	1402815	1152	D	0.0087	0	0.0452
Rv1255c	-	1402784	1403392	609	E	0.0122	0.0066	0.0183
Rv1256c	cyp130	1403392	1404609	1218	NE	0.2936	0.0325	0.7775
Rv1257c	-	1404723	1406090	1368	NE	0.3381	0.1331	0.5021
Rv1258c	-	1406087	1407346	1260	NE	0.6383	0.3029	0.8191
Rv1259	-	1407345	1408244	900	NE	0.0985	0.0233	0.1316
Rv1260	-	1408246	1409364	1119	D	0.0053	0	0.0393
Rv1261c	-	1409490	1409939	450	n/a	n/a	n/a	n/a
Rv1262c	-	1409944	1410378	435	n/a	n/a	n/a	n/a
Rv1263	amiB2	1410437	1411825	1389	NE	0.3831	0.1115	0.6474
Rv1264	-	1411900	1413093	1194	NE	0.417	0.0796	0.9602
Rv1265	-	1413266	1413946	681	NE	0.0457	0.0233	0.108
Rv1266c	pknH	1413966	1415846	1881	NE	0.2644	0.0796	0.6318
Rv1267c	embR	1416187	1417353	1167	NE	0.2154	0.0761	0.4513
Rv1268c	-	1417664	1418362	699	NE	0.8422	0.3687	0.9265
Rv1269c	-	1418585	1418959	375	n/a	n/a	n/a	n/a
Rv1270c	lprA	1419020	1419754	735	NE	0.6165	0.5946	0.653
Rv1271c	-	1419967	1420308	342	n/a	n/a	n/a	n/a
Rv1272c	-	1420416	1422311	1896	NE	0.5686	0.158	0.8756
Rv1273c	-	1422308	1424056	1749	NE	0.3964	0.2221	0.7642
Rv1274	lprB	1424203	1424760	558	NE	0.1293	0.1293	0.1293
Rv1275	lprC	1424757	1425299	543	n/a	n/a	n/a	n/a
Rv1276c	-	1425444	1425920	477	n/a	n/a	n/a	n/a
Rv1277	-	1426170	1427423	1254	NE	0.3722	0.24	0.6054
Rv1278	-	1427420	1430047	2628	NE	0.2009	0.0183	0.5655
Rv1279	-	1430068	1431654	1587	NE	0.2524	0.0924	0.4696
Rv1280c	oppA	1431671	1433446	1776	NE	0.3667	0.0911	0.5986
Rv1281c	oppD	1433439	1435277	1839	E	0.0577	0	0.5351
Rv1282c	oppC	1435274	1436149	876	NE	0.0593	0.032	0.1083
Rv1283c	oppB	1436146	1437123	978	NE	0.1183	0.045	0.4586
Rv1284	-	1437330	1437821	492	n/a	n/a	n/a	n/a
Rv1285	cysD	1437915	1438913	999	NE	0.025	0.0088	0.0714
Rv1286	cysN	1438913	1440757	1845	D	0.0536	0.0005	0.4425
Rv1287	-	1440811	1441296	486	n/a	n/a	n/a	n/a
Rv1288	-	1441354	1442724	1371	NE	0.9076	0.7103	0.9909
Rv1289	-	1442773	1443405	633	NE	0.3643	0.3643	0.3643
Rv1290A	-	1445064	1445378	315	n/a	n/a	n/a	n/a
Rv1290c	-	1443488	1445053	1566	NE	0.8058	0.1745	0.9971
Rv1291c	-	1445505	1445840	336	n/a	n/a	n/a	n/a
Rv1292	argS	1446385	1448037	1653	E	0.0012	0	0.0066
Rv1293	lysA	1448034	1449377	1344	E	0.0073	0	0.0183
Rv1294	thrA	1449381	1450706	1326	E	0.0025	0	0.0183
Rv1295	thrC	1450703	1451785	1083	E	0.0023	0.0009	0.0066
Rv1296	thrB	1452003	1452953	951	E	0.0053	0.0009	0.0088
Rv1297	rho	1453210	1455018	1809	E	0.0714	0.0066	0.5065
Rv1298	rpmE	1455169	1455411	243	n/a	n/a	n/a	n/a
Rv1299	prfA	1455501	1456574	1074	E	0.0065	0.0009	0.0325
Rv1300	hemK	1456571	1457548	978	D	0.0179	0.0009	0.0548
Rv1301	-	1457564	1458217	654	NE	0.1161	0.0728	0.2224
Rv1302	rfe	1458301	1459515	1215	E	0.0128	0.0034	0.0325
Rv1303	-	1459772	1460257	486	n/a	n/a	n/a	n/a
Rv1304	atpB	1460250	1461002	753	E	0.0083	0.0066	0.0088
Rv1305	atpE	1461051	1461296	246	n/a	n/a	n/a	n/a
Rv1306	atpF	1461327	1461842	516	n/a	n/a	n/a	n/a
Rv1307	atpH	1461849	1463189	1341	E	0.0174	0.0034	0.0714
Rv1308	atpA	1463234	1464883	1650	E	0.0131	0	0.1293
Rv1309	atpG	1464890	1465807	918	E	0.0003	0	0.0009
Rv1310	atpD	1465847	1467307	1461	E	0.0181	0.0005	0.1293
Rv1311	atpC	1467321	1467686	366	n/a	n/a	n/a	n/a
Rv1312	-	1467694	1468137	444	n/a	n/a	n/a	n/a
Rv1313c	-	1468177	1469511	1335	NE	0.6841	0.3251	0.9581
Rv1314c	-	1469677	1470258	582	NE	0.6639	0.6639	0.6639
Rv1315	murA	1470327	1471583	1257	E	0.0136	0.0034	0.0325
Rv1316c	ogt	1477140	1477637	498	n/a	n/a	n/a	n/a
Rv1317c	alkA	1477634	1479124	1491	NE	0.7341	0.5593	0.8722
Rv1318c	-	1479205	1480830	1626	NE	0.7629	0.2533	0.9297
Rv1319c	-	1480900	1482507	1608	NE	0.7593	0.5965	0.9051
Rv1320c	-	1482520	1484223	1704	NE	0.5746	0.266	0.7396
Rv1321	-	1484285	1484965	681	NE	0.936	0.8791	0.961
Rv1322	-	1484988	1485284	297	n/a	n/a	n/a	n/a
Rv1322A	-	1485319	1485777	459	n/a	n/a	n/a	n/a
Rv1323	fadA4	1485868	1487037	1170	NE	0.3297	0.1543	0.8953
Rv1324	-	1487167	1488081	915	NE	0.1173	0.0325	0.5065
Rv1325c	PE_PGRS24	1488160	1489971	1812	NE	0.3966	0.1293	0.6339
Rv1326c	glgB	1490123	1492318	2196	E	0.0029	0	0.0183
Rv1327c	glgE	1492326	1494431	2106	E	0.0061	0	0.0183
Rv1328	glgP	1494570	1497161	2592	D	0.2029	0	0.6872
Rv1329c	dinG	1497201	1499195	1995	NE	0.4973	0.1197	0.9191
Rv1330c	-	1499219	1500565	1347	NE	0.5085	0.1677	0.7528
Rv1331	clpS	1500667	1500972	306	n/a	n/a	n/a	n/a
Rv1332	-	1500932	1501588	657	NE	0.0904	0.0325	0.1959
Rv1333	-	1501605	1502639	1035	NE	0.3056	0.2181	0.3925
Rv1334	-	1502647	1503087	441	n/a	n/a	n/a	n/a
Rv1335	-	1503109	1503390	282	n/a	n/a	n/a	n/a
Rv1336	cysM	1503400	1504371	972	NE	0.948	0.8814	0.981
Rv1337	-	1504362	1505084	723	NE	0.9284	0.9198	0.9448
Rv1338	murI	1505081	1505896	816	E	0.0014	0	0.0066
Rv1339	-	1505923	1506744	822	D	0.0104	0.0026	0.0194
Rv1340	rph	1506761	1507540	780	NE	0.2457	0.158	0.3911
Rv1341	-	1507579	1508193	615	NE	0.0846	0.0618	0.1074
Rv1342c	-	1508190	1508552	363	n/a	n/a	n/a	n/a
Rv1343c	lprD	1508549	1508929	381	n/a	n/a	n/a	n/a
Rv1344	-	1508974	1509294	321	n/a	n/a	n/a	n/a
Rv1345	fadD33	1509287	1510852	1566	NE	0.6258	0.3268	0.7998
Rv1346	fadE14	1510852	1512012	1161	NE	0.172	0.0618	0.4425
Rv1347c	-	1511979	1512611	633	D	0.004	0.0014	0.0073
Rv1348	-	1513053	1515632	2580	D	0.2144	0.0001	0.8559
Rv1349	-	1515629	1517368	1740	NE	0.0864	0.0153	0.209
Rv1350	fabG	1517497	1518240	744	NE	0.1198	0.0234	0.4034
Rv1351	-	1518237	1518566	330	n/a	n/a	n/a	n/a
Rv1352	-	1518769	1519140	372	n/a	n/a	n/a	n/a
Rv1353c	-	1519206	1519991	786	NE	0.2417	0.0233	0.3687
Rv1354c	-	1520011	1521882	1872	D	0.0818	0	0.2828
Rv1355c	moeY	1521891	1524038	2148	D	0.1775	0.0026	0.5406
Rv1356c	-	1524035	1524826	792	NE	0.097	0.0101	0.3134
Rv1357c	-	1525299	1526222	924	NE	0.6639	0.307	0.79
Rv1358	-	1526618	1530097	3480	NE	0.4167	0.0148	0.9013
Rv1359	-	1530179	1530931	753	D	0.1208	0.0066	0.2061
Rv1360	-	1531354	1532376	1023	NE	0.5844	0.3057	0.8702
Rv1361c	PPE19	1532449	1533639	1191	NE	0.5059	0.2628	0.6425
Rv1362c	-	1533954	1534616	663	NE	0.8544	0.8192	0.8983
Rv1363c	-	1534613	1535398	786	NE	0.4759	0.3716	0.5775
Rv1364c	-	1535689	1537650	1962	NE	0.4773	0.0982	0.9022
Rv1365c	rsfA	1537789	1538175	387	n/a	n/a	n/a	n/a
Rv1366	-	1538396	1539217	822	NE	0.2846	0.1971	0.3478
Rv1367c	-	1539518	1540651	1134	NE	0.8111	0.7015	0.8754
Rv1368	lprF	1541026	1541811	786	NE	0.9682	0.9559	0.9844
Rv1369c	-	1542000	1542884	885	NE	0.7067	0.5306	0.8227
Rv1370c	-	1542935	1543261	327	n/a	n/a	n/a	n/a
Rv1371	-	1543365	1544834	1470	NE	0.2907	0.0706	0.5773
Rv1372	-	1544831	1546012	1182	NE	0.3759	0.0266	0.5988
Rv1373	-	1546018	1546998	981	NE	0.917	0.8838	0.9807
Rv1374c	-	1547078	1547536	459	n/a	n/a	n/a	n/a
Rv1375	-	1547838	1549157	1320	NE	0.5385	0.1784	0.8882
Rv1376	-	1549154	1550647	1494	NE	0.4243	0.1074	0.8119
Rv1377c	-	1550585	1551223	639	NE	0.2382	0.2143	0.3057
Rv1378c	-	1551234	1552661	1428	NE	0.4014	0.1152	0.9271
Rv1379	pyrR	1552660	1553241	582	NE	0.0233	0.0233	0.0233
Rv1380	pyrB	1553238	1554197	960	E	0.0167	0.0066	0.0325
Rv1381	pyrC	1554194	1555486	1293	NE	0.0955	0.0325	0.2628
Rv1382	-	1555483	1555980	498	n/a	n/a	n/a	n/a
Rv1383	carA	1555977	1557107	1131	NE	0.0258	0.0088	0.0714
Rv1384	carB	1557107	1560454	3348	E	0.0411	0	0.2628
Rv1385	pyrF	1560451	1561275	825	NE	0.0745	0.0325	0.1293
Rv1386	PE15	1561470	1561778	309	n/a	n/a	n/a	n/a
Rv1387	PPE20	1561775	1563394	1620	NE	0.8283	0.2416	0.9947
Rv1388	mihF	1563700	1564272	573	NE	0.0325	0.0325	0.0325
Rv1389	gmk	1564407	1565033	627	NE	0.0527	0.0183	0.0714
Rv1390	rpoZ	1565099	1565431	333	n/a	n/a	n/a	n/a
Rv1391	dfp	1565447	1566703	1257	E	0.0211	0.0066	0.1293
Rv1392	metK	1566831	1568042	1212	E	0.0084	0.0009	0.0183
Rv1393c	-	1568115	1569593	1479	NE	0.7335	0.2397	0.9583
Rv1394c	cyp132	1569590	1570975	1386	NE	0.7473	0.0913	0.9857
Rv1395	-	1571053	1572087	1035	NE	0.747	0.5047	0.9317
Rv1396c	PE_PGRS25	1572133	1573863	1731	NE	0.394	0.1543	0.868
Rv1397c	-	1574118	1574519	402	n/a	n/a	n/a	n/a
Rv1398c	-	1574516	1574773	258	n/a	n/a	n/a	n/a
Rv1399c	lipH	1574856	1575815	960	NE	0.4402	0.2416	0.6611
Rv1400c	lipI	1575840	1576802	963	NE	0.41	0.0389	0.5399
Rv1401	-	1576936	1577538	603	NE	0.0732	0.0618	0.1074
Rv1402	priA	1577619	1579586	1968	D	0.0251	0.0034	0.2628
Rv1403c	-	1579604	1580428	825	NE	0.4114	0.2393	0.5986
Rv1404	-	1580597	1581079	483	n/a	n/a	n/a	n/a
Rv1405c	-	1581151	1581975	825	NE	0.9481	0.8716	0.9868
Rv1406	fmt	1582172	1583110	939	E	0.0067	0.0034	0.0088
Rv1407	fmu	1583107	1584480	1374	NE	0.2375	0.0452	0.3895
Rv1408	rpe	1584505	1585203	699	E	0.0082	0.0034	0.0088
Rv1409	ribG	1585200	1586219	1020	NE	0.0314	0.0088	0.0714
Rv1410c	-	1586216	1587772	1557	NE	0.6571	0.4513	0.8743
Rv1411c	lprG	1587778	1588488	711	NE	0.7598	0.7127	0.7677
Rv1412	ribC	1588573	1589178	606	NE	0.0617	0.0325	0.0714
Rv1413	-	1589392	1589907	516	n/a	n/a	n/a	n/a
Rv1414	-	1589897	1590298	402	n/a	n/a	n/a	n/a
Rv1415	ribA2	1590403	1591680	1278	E	0.0778	0.0066	0.2628
Rv1416	ribH	1591695	1592159	465	n/a	n/a	n/a	n/a
Rv1417	-	1592156	1592620	465	n/a	n/a	n/a	n/a
Rv1418	lprH	1592645	1593331	687	NE	0.6413	0.613	0.6811
Rv1419	-	1593511	1593984	474	n/a	n/a	n/a	n/a
Rv1420	uvrC	1594048	1595988	1941	NE	0.3868	0.0195	0.8117
Rv1421	-	1595985	1596890	906	D	0.0224	0.0049	0.0603
Rv1422	-	1596887	1597915	1029	NE	0.3456	0.0714	0.6526
Rv1423	whiA	1597912	1598889	978	NE	0.2674	0.0325	0.5065
Rv1424c	-	1598899	1599660	762	NE	0.3885	0.2289	0.4186
Rv1425	-	1599664	1601043	1380	NE	0.5702	0.1152	0.9696
Rv1426c	lipO	1601065	1602327	1263	NE	0.0389	0.0145	0.0982
Rv1427c	fadD12	1602327	1603934	1608	NE	0.5397	0.2397	0.8844
Rv1428c	-	1603938	1604765	828	NE	0.7879	0.7221	0.8833
Rv1429	-	1604884	1606152	1269	NE	0.4885	0.0096	0.7631
Rv1430	PE16	1606392	1607978	1587	NE	0.1382	0.0261	0.246
Rv1431	-	1608089	1609858	1770	NE	0.426	0.0723	0.8911
Rv1432	-	1609855	1611276	1422	NE	0.2293	0.0429	0.5447
Rv1433	-	1611440	1612255	816	NE	0.7155	0.5894	0.8392
Rv1434	-	1612262	1612399	138	n/a	n/a	n/a	n/a
Rv1435c	-	1612348	1612956	609	NE	0.3776	0.3397	0.3937
Rv1436	gap	1613313	1614332	1020	E	0.0532	0.0034	0.1293
Rv1437	pgk	1614335	1615573	1239	E	0.0201	0.0034	0.0714
Rv1438	tpiA	1615570	1616355	786	E	0.0018	0.0001	0.0088
Rv1439c	-	1616967	1617392	426	n/a	n/a	n/a	n/a
Rv1440	secG	1617843	1618076	234	n/a	n/a	n/a	n/a
Rv1441c	PE_PGRS26	1618215	1619690	1476	NE	0.3652	0.1543	0.613
Rv1442	bisC	1619797	1622097	2301	NE	0.3808	0.047	0.6642
Rv1443c	-	1622213	1622698	486	n/a	n/a	n/a	n/a
Rv1444c	-	1623293	1623703	411	n/a	n/a	n/a	n/a
Rv1445c	devB	1623720	1624463	744	NE	0.087	0.0618	0.1331
Rv1446c	opcA	1624460	1625371	912	D	0.0273	0.0034	0.1115
Rv1447c	zwf2	1625424	1626968	1545	NE	0.2068	0.0325	0.6343
Rv1448c	tal	1626965	1628086	1122	NE	0.2356	0.0289	0.5557
Rv1449c	tkt	1628103	1630205	2103	E	0.0678	0.0066	0.5065
Rv1450c	PE_PGRS27	1630644	1634633	3990	NE	0.2228	0.0183	0.9036
Rv1451	ctaB	1635035	1635961	927	E	0.0041	0.0009	0.0088
Rv1452c	PE_PGRS28	1636010	1638235	2226	NE	0.4019	0.1959	0.9118
Rv1453	-	1638387	1639652	1266	NE	0.6956	0.4966	0.8953
Rv1454c	qor	1639680	1640666	987	NE	0.739	0.5406	0.9261
Rv1455	-	1640686	1641549	864	NE	0.9931	0.9904	0.9963
Rv1456c	-	1641499	1642431	933	NE	0.022	0.0088	0.0385
Rv1457c	-	1642543	1643328	786	NE	0.159	0.0856	0.2397
Rv1458c	-	1643325	1644266	942	NE	0.0442	0.0153	0.1748
Rv1459c	-	1644369	1646144	1776	D	0.0494	0.0034	0.6436
Rv1460	-	1646192	1646998	807	NE	0.1969	0.1543	0.5225
Rv1461	-	1646995	1649535	2541	D	0.0021	0	0.0096
Rv1462	-	1649532	1650725	1194	E	0.0334	0.0066	0.1293
Rv1463	-	1650722	1651522	801	E	0.0162	0.0066	0.0325
Rv1464	csd	1651524	1652777	1254	NE	0.2388	0.1495	0.3719
Rv1465	-	1652774	1653262	489	n/a	n/a	n/a	n/a
Rv1466	-	1653237	1653584	348	n/a	n/a	n/a	n/a
Rv1467c	fadE15	1653679	1655508	1830	NE	0.6547	0.4356	0.9115
Rv1468c	PE_PGRS29	1655615	1656727	1113	NE	0.3195	0.1293	0.7391
Rv1469	ctpD	1656969	1658942	1974	NE	0.365	0.0714	0.7969
Rv1470	trxA	1658986	1659360	375	n/a	n/a	n/a	n/a
Rv1471	trxB1	1659376	1659747	372	n/a	n/a	n/a	n/a
Rv1472	echA12	1659769	1660626	858	NE	0.831	0.6054	0.9715
Rv1473	-	1660662	1662290	1629	NE	0.47	0.0325	0.8702
Rv1473A	-	1662387	1662578	192	n/a	n/a	n/a	n/a
Rv1474c	-	1662647	1663210	564	NE	0.4116	0.4116	0.4116
Rv1475c	acn	1663221	1666052	2832	E	0.0052	0	0.0183
Rv1476	-	1666210	1666770	561	NE	0.0325	0.0325	0.0325
Rv1477	-	1666996	1668414	1419	D	0.035	0.0034	0.1093
Rv1478	-	1668425	1669150	726	NE	0.3199	0.2663	0.3925
Rv1479	moxR1	1669289	1670422	1134	E	0.0114	0.0005	0.1293
Rv1480	-	1670419	1671372	954	NE	0.3603	0.2628	0.5065
Rv1481	-	1671383	1672390	1008	E	0.0355	0.0066	0.0714
Rv1482c	-	1672463	1673305	843	NE	0.3759	0.0939	0.973
Rv1483	fabG1	1673446	1674189	744	E	0.0088	0.0009	0.0183
Rv1484	inhA	1674208	1675017	810	NE	0.0185	0.0088	0.0325
Rv1485	hemH	1675023	1676057	1035	E	0.0008	0	0.0034
Rv1486c	-	1676023	1676889	867	NE	0.811	0.6739	0.8358
Rv1487	-	1676947	1677381	435	n/a	n/a	n/a	n/a
Rv1488	-	1677403	1678548	1146	NE	0.898	0.7132	0.9817
Rv1489	-	1678558	1678914	357	n/a	n/a	n/a	n/a
Rv1489A	-	1678948	1679178	231	n/a	n/a	n/a	n/a
Rv1490	-	1679328	1680635	1308	D	0.0577	0.0054	0.3889
Rv1491c	-	1681214	1681972	759	NE	0.9399	0.9229	0.9683
Rv1492	mutA	1682163	1684010	1848	NE	0.3663	0.0714	0.8192
Rv1493	mutB	1684011	1686263	2253	NE	0.8299	0.2663	0.953
Rv1494	-	1686277	1686579	303	n/a	n/a	n/a	n/a
Rv1495	-	1686576	1686893	318	n/a	n/a	n/a	n/a
Rv1496	-	1686890	1687894	1005	NE	0.878	0.804	0.9409
Rv1497	lipL	1687947	1689236	1290	NE	0.7369	0.2533	0.9235
Rv1498A	-	1690140	1690352	213	n/a	n/a	n/a	n/a
Rv1498c	-	1689309	1689926	618	NE	0.9245	0.887	0.9726
Rv1499	-	1690413	1690811	399	n/a	n/a	n/a	n/a
Rv1500	-	1690856	1691884	1029	D	0.0202	0.0001	0.2016
Rv1501	-	1691896	1692717	822	D	0.0258	0.0052	0.0787
Rv1502	-	1692930	1693829	900	NE	0.1216	0.0322	0.2158
Rv1503c	-	1694002	1694550	549	n/a	n/a	n/a	n/a
Rv1504c	-	1694551	1695150	600	NE	0.9371	0.9259	0.9445
Rv1505c	-	1695287	1695952	666	D	0.1096	0.0003	0.3514
Rv1506c	-	1695949	1696449	501	n/a	n/a	n/a	n/a
Rv1507A	-	1697362	1697865	504	n/a	n/a	n/a	n/a
Rv1507c	-	1696733	1697428	696	E	0.0013	0.0003	0.0047
Rv1508A	-	1699872	1700234	363	n/a	n/a	n/a	n/a
Rv1508c	-	1698101	1699900	1800	NE	0.9465	0.7644	0.9976
Rv1509	-	1700218	1701099	882	NE	0.1709	0.1012	0.4402
Rv1510	-	1701301	1702599	1299	NE	0.4497	0.1789	0.7391
Rv1511	gmdA	1703080	1704102	1023	NE	0.9125	0.8542	0.9474
Rv1512	epiA	1704099	1705067	969	NE	0.4693	0.0429	0.8461
Rv1513	-	1705064	1705795	732	NE	0.3403	0.0325	0.5021
Rv1514c	-	1705813	1706601	789	D	0.0035	0.0005	0.0073
Rv1515c	-	1706636	1707532	897	NE	0.0508	0.0073	0.1528
Rv1516c	-	1707535	1708545	1011	NE	0.0628	0.0194	0.1616
Rv1517	-	1708877	1709641	765	NE	0.6995	0.6196	0.8621
Rv1518	-	1709650	1710609	960	NE	0.1282	0.0385	0.3513
Rv1519	-	1710739	1711008	270	n/a	n/a	n/a	n/a
Rv1520	-	1711034	1712074	1041	NE	0.8945	0.8005	0.9559
Rv1521	fadD25	1712308	1714059	1752	NE	0.9496	0.6731	0.9965
Rv1522c	mmpL12	1714178	1717618	3441	D	0.6582	0.004	0.9992
Rv1523	-	1717659	1718702	1044	NE	0.9421	0.8673	0.9826
Rv1524	-	1718732	1719976	1245	NE	0.2494	0.0603	0.4738
Rv1525	wbbL2	1720023	1720808	786	D	0.0085	0.0008	0.0266
Rv1526c	-	1720786	1722066	1281	NE	0.1257	0.0088	0.313
Rv1527c	pks5	1722089	1728415	6327	NE	0.4455	0.0385	0.982
Rv1528c	papA4	1728959	1729456	498	n/a	n/a	n/a	n/a
Rv1529	fadD24	1729508	1731262	1755	NE	0.4911	0.1337	0.9862
Rv1530	adh	1731379	1732482	1104	NE	0.1343	0.0389	0.3513
Rv1531	-	1732479	1733045	567	NE	0.2187	0.2187	0.2187
Rv1532c	-	1733122	1733556	435	n/a	n/a	n/a	n/a
Rv1533	-	1733616	1734743	1128	NE	0.2492	0.0939	0.5981
Rv1534	-	1734740	1735417	678	NE	0.0745	0.0491	0.0987
Rv1535	-	1735982	1736218	237	n/a	n/a	n/a	n/a
Rv1536	ileS	1736525	1739650	3126	D	0.0013	0	0.0096
Rv1537	dinX	1739847	1741253	1407	NE	0.326	0.0325	0.7001
Rv1538c	ansA	1741218	1742198	981	NE	0.7589	0.5516	0.8552
Rv1539	lspA	1742250	1742858	609	NE	0.2169	0.1997	0.2428
Rv1540	-	1742851	1743777	927	E	0.0055	0.0034	0.0088
Rv1541c	lprI	1743784	1744377	594	NE	0.7624	0.7624	0.7624
Rv1542c	glbN	1744432	1744842	411	n/a	n/a	n/a	n/a
Rv1543	-	1745070	1746095	1026	NE	0.7424	0.3748	0.9192
Rv1544	-	1746100	1746903	804	NE	0.7048	0.6258	0.7646
Rv1545	-	1746925	1747152	228	n/a	n/a	n/a	n/a
Rv1546	-	1747201	1747632	432	n/a	n/a	n/a	n/a
Rv1547	dnaE	1747700	1751254	3555	E	0.0256	0	0.2628
Rv1548c	PPE21	1751303	1753339	2037	NE	0.3324	0.0232	0.613
Rv1549	fadD11.1	1753516	1754043	528	n/a	n/a	n/a	n/a
Rv1550	fadD11	1753722	1755437	1716	NE	0.8049	0.5375	0.9835
Rv1551	plsB1	1755451	1757316	1866	NE	0.2655	0.0152	0.613
Rv1552	frdA	1757687	1759438	1752	D	0.2252	0.0074	0.5773
Rv1553	frdB	1759441	1760184	744	NE	0.7297	0.2828	0.8461
Rv1554	frdC	1760181	1760561	381	n/a	n/a	n/a	n/a
Rv1555	frdD	1760558	1760935	378	n/a	n/a	n/a	n/a
Rv1556	-	1761003	1761611	609	NE	0.5843	0.5544	0.6811
Rv1557	mmpL6	1761750	1762943	1194	NE	0.3791	0.1727	0.5851
Rv1558	-	1762953	1763399	447	n/a	n/a	n/a	n/a
Rv1559	ilvA	1763434	1764723	1290	E	0.0104	0	0.0325
Rv1560	-	1764761	1764979	219	n/a	n/a	n/a	n/a
Rv1561	-	1764985	1765389	405	n/a	n/a	n/a	n/a
Rv1562c	treZ	1765406	1767148	1743	D	0.1998	0.0026	0.4513
Rv1563c	treY	1767141	1769438	2298	D	0.181	0.0009	0.7642
Rv1564c	treX	1769442	1771607	2166	D	0.2156	0.0066	0.6155
Rv1565c	-	1771646	1773835	2190	D	0.0315	0.0066	0.1159
Rv1566c	-	1773934	1774626	693	NE	0.7192	0.7153	0.7254
Rv1567c	-	1774866	1775150	285	n/a	n/a	n/a	n/a
Rv1568	bioA	1775398	1776711	1314	NE	0.5109	0.0389	0.9528
Rv1569	bioF1	1776708	1777868	1161	NE	0.3962	0.1331	0.5216
Rv1570	bioD	1777865	1778545	681	NE	0.5221	0.5065	0.5299
Rv1571	-	1778545	1779054	510	n/a	n/a	n/a	n/a
Rv1572c	-	1779200	1779304	105	n/a	n/a	n/a	n/a
Rv1573	-	1779320	1779730	411	n/a	n/a	n/a	n/a
Rv1574	-	1779936	1780247	312	n/a	n/a	n/a	n/a
Rv1575	-	1780205	1780706	502	n/a	n/a	n/a	n/a
Rv1576c	-	1780650	1782071	1422	NE	0.1839	0.0618	0.5065
Rv1577c	-	1782079	1782591	513	n/a	n/a	n/a	n/a
Rv1578c	-	1782765	1783235	471	n/a	n/a	n/a	n/a
Rv1579c	-	1783316	1783630	315	n/a	n/a	n/a	n/a
Rv1580c	-	1783627	1783899	273	n/a	n/a	n/a	n/a
Rv1581c	-	1783913	1784308	396	n/a	n/a	n/a	n/a
Rv1582c	-	1784504	1785919	1416	NE	0.1498	0.0232	0.3051
Rv1583c	-	1785919	1786317	399	n/a	n/a	n/a	n/a
Rv1584c	-	1786314	1786535	222	n/a	n/a	n/a	n/a
Rv1585c	-	1786591	1787106	516	n/a	n/a	n/a	n/a
Rv1586c	-	1787103	1788512	1410	D	0.6773	0.0066	0.9602
Rv1587c	-	1788169	1789170	1002	NE	0.696	0.5946	0.8194
Rv1588c	-	1789175	1789843	669	NE	0.2241	0.1577	0.3842
Rv1589	bioB	1790291	1791340	1050	NE	0.5298	0.3453	0.6623
Rv1590	-	1791341	1791580	240	n/a	n/a	n/a	n/a
Rv1591	-	1791577	1792242	666	NE	0.8617	0.8313	0.8791
Rv1592c	-	1792407	1793747	1341	NE	0.8729	0.4116	0.9879
Rv1593c	-	1794004	1794714	711	NE	0.8116	0.7301	0.8552
Rv1594	nadA	1794763	1795812	1050	NE	0.0601	0.0183	0.1293
Rv1595	nadB	1795812	1797395	1584	D	0.0205	0.0001	0.0796
Rv1596	nadC	1797395	1798252	858	E	0.0045	0.0009	0.0088
Rv1597	-	1798301	1799059	759	NE	0.6523	0.6196	0.6863
Rv1598c	-	1799080	1799490	411	n/a	n/a	n/a	n/a
Rv1599	hisD	1799590	1800906	1317	E	0.0175	0.0066	0.0325
Rv1600	hisC1	1800903	1802045	1143	E	0.0007	0	0.0066
Rv1601	hisB	1802042	1802674	633	E	0.0003	0	0.0009
Rv1602	hisH	1802671	1803291	621	NE	0.0107	0.0088	0.0183
Rv1603	hisA	1803301	1804038	738	NE	0.0144	0.0088	0.0183
Rv1604	impA	1804046	1804858	813	NE	0.1914	0.0911	0.3269
Rv1605	hisF	1804860	1805663	804	NE	0.0697	0.0325	0.0714
Rv1606	hisI	1805660	1806007	348	n/a	n/a	n/a	n/a
Rv1607	chaA	1806188	1807270	1083	NE	0.543	0.2003	0.9154
Rv1608c	bcpB	1807305	1807769	465	n/a	n/a	n/a	n/a
Rv1609	trpE	1807910	1809460	1551	E	0.0072	0.0005	0.0325
Rv1610	-	1809450	1810157	708	NE	0.0547	0.0325	0.0714
Rv1611	trpC	1810247	1811065	819	E	0.0097	0.0066	0.0183
Rv1612	trpB	1811134	1812366	1233	E	0.0081	0.0009	0.0183
Rv1613	trpA	1812366	1813178	813	E	0.0016	0.0001	0.0066
Rv1614	lgt	1813178	1814584	1407	D	0.1258	0	0.669
Rv1615	-	1815260	1815700	441	n/a	n/a	n/a	n/a
Rv1616	-	1815690	1816088	399	n/a	n/a	n/a	n/a
Rv1617	pykA	1816196	1817614	1419	NE	0.1021	0.0088	0.2628
Rv1618	tesB1	1817622	1818524	903	NE	0.6499	0.5203	0.7391
Rv1619	-	1818582	1820036	1455	NE	0.1368	0.0429	0.4717
Rv1620c	cydC	1819970	1821700	1731	NE	0.212	0.0096	0.6252
Rv1621c	cydD	1821697	1823280	1584	NE	0.5586	0.0602	0.9418
Rv1622c	cydB	1823367	1824407	1041	NE	0.0537	0.008	0.4409
Rv1623c	cydA	1824437	1825894	1458	NE	0.7475	0.2599	0.9847
Rv1624c	-	1826005	1826592	588	NE	0.8682	0.8682	0.8682
Rv1625c	cya	1826621	1827952	1332	NE	0.8624	0.5406	0.9448
Rv1626	-	1828187	1828804	618	NE	0.108	0.108	0.108
Rv1627c	-	1828872	1830080	1209	NE	0.2755	0.0233	0.7248
Rv1628c	-	1830077	1830568	492	n/a	n/a	n/a	n/a
Rv1629	polA	1830672	1833386	2715	D	0.0412	0.0001	0.2752
Rv1630	rpsA	1833549	1834994	1446	NE	0.081	0.0183	0.1293
Rv1631	coaE	1835020	1836243	1224	NE	0.0428	0.0088	0.1293
Rv1632c	-	1836394	1836837	444	n/a	n/a	n/a	n/a
Rv1633	uvrB	1837082	1839178	2097	NE	0.8627	0.5698	0.989
Rv1634	-	1839175	1840590	1416	NE	0.8054	0.289	0.9984
Rv1635c	-	1840579	1842249	1671	NE	0.8552	0.656	0.9797
Rv1636	TB15.3	1842458	1842898	441	n/a	n/a	n/a	n/a
Rv1637c	-	1842905	1843699	795	NE	0.6326	0.3393	0.9107
Rv1638	uvrA	1843748	1846666	2919	NE	0.2892	0.0088	0.9028
Rv1638A	-	1846723	1846980	258	n/a	n/a	n/a	n/a
Rv1639c	-	1846996	1848465	1470	NE	0.478	0.2428	0.9563
Rv1640c	lysS	1848524	1852042	3519	NE	0.3249	0.0447	0.8075
Rv1641	infC	1852280	1852885	606	NE	0.0314	0.0233	0.0334
Rv1642	rpmI	1852935	1853129	195	n/a	n/a	n/a	n/a
Rv1643	rplT	1853191	1853580	390	n/a	n/a	n/a	n/a
Rv1644	tsnR	1853613	1854395	783	NE	0.7382	0.5946	0.8079
Rv1645c	-	1854406	1855461	1056	NE	0.9841	0.8833	0.9995
Rv1646	PE17	1855771	1856703	933	NE	0.851	0.649	0.9742
Rv1647	-	1856781	1857731	951	NE	0.8961	0.5552	0.9873
Rv1648	-	1857738	1858544	807	NE	0.9761	0.9636	0.9798
Rv1649	pheS	1858740	1859765	1026	E	0.0043	0.0009	0.0088
Rv1650	pheT	1859765	1862260	2496	E	0.0672	0.0001	0.2628
Rv1651c	PE_PGRS30	1862354	1865389	3036	NE	0.4337	0.0761	0.8784
Rv1652	argC	1865583	1866641	1059	E	0.0041	0.0001	0.0088
Rv1653	argJ	1866638	1867852	1215	NE	0.4848	0.2628	0.5065
Rv1654	argB	1867849	1868733	885	NE	0.2136	0.1293	0.5065
Rv1655	argD	1868730	1869932	1203	NE	0.118	0.0183	0.2628
Rv1656	argF	1869929	1870852	924	NE	0.0889	0.0714	0.1293
Rv1657	argR	1870849	1871361	513	n/a	n/a	n/a	n/a
Rv1658	argG	1871370	1872566	1197	E	0.0153	0.0034	0.0325
Rv1659	argH	1872646	1874058	1413	NE	0.2092	0.0183	0.5065
Rv1660	pks10	1874167	1875228	1062	NE	0.6735	0.5916	0.7934
Rv1661	pks7	1875311	1881691	6381	D	0.1717	0.0009	0.6403
Rv1662	pks8	1881711	1886519	4809	D	0.1218	0.0005	0.7063
Rv1663	pks17	1886519	1888027	1509	NE	0.203	0.0194	0.5916
Rv1664	pks9	1888033	1891086	3054	NE	0.4605	0.0389	0.8553
Rv1665	pks11	1891233	1892294	1062	NE	0.6504	0.1543	0.9752
Rv1666c	cyp139	1892277	1893569	1293	NE	0.4788	0.313	0.9192
Rv1667c	-	1893584	1894237	654	NE	0.6928	0.5221	0.806
Rv1668c	-	1894231	1895349	1119	NE	0.5102	0.3911	0.653
Rv1669	-	1895732	1896094	363	n/a	n/a	n/a	n/a
Rv1670	-	1896127	1896474	348	n/a	n/a	n/a	n/a
Rv1671	-	1896482	1896874	393	n/a	n/a	n/a	n/a
Rv1672c	-	1896883	1898214	1332	NE	0.2505	0.0548	0.4238
Rv1673c	-	1898307	1899239	933	NE	0.3209	0.1677	0.4696
Rv1674c	-	1899267	1899923	657	NE	0.2055	0.1495	0.4387
Rv1675c	-	1900248	1900982	735	NE	0.3026	0.2819	0.348
Rv1676	-	1901054	1901758	705	NE	0.0308	0.0183	0.0618
Rv1677	dsbF	1901755	1902303	549	n/a	n/a	n/a	n/a
Rv1678	-	1902404	1903306	903	NE	0.1565	0.0088	0.5351
Rv1679	fadE16	1903306	1904427	1122	NE	0.2518	0.0325	0.3665
Rv1680	-	1904436	1905260	825	NE	0.113	0.0911	0.1316
Rv1681	moeX	1905257	1906249	993	NE	0.328	0.1789	0.8702
Rv1682	-	1906410	1907327	918	NE	0.8613	0.6947	0.9489
Rv1683	-	1907601	1910600	3000	D	0.3057	0.0066	0.5851
Rv1684	-	1910593	1910817	225	n/a	n/a	n/a	n/a
Rv1685c	-	1910783	1911406	624	NE	0.023	0.0183	0.0325
Rv1686c	-	1911408	1912088	681	NE	0.1282	0.032	0.2168
Rv1687c	-	1912160	1912927	768	NE	0.7766	0.7505	0.8256
Rv1688	mpg	1912986	1913597	612	NE	0.5554	0.4425	0.5836
Rv1689	tyrS	1913609	1914883	1275	E	0.0062	0	0.0183
Rv1690	lprJ	1915534	1915917	384	n/a	n/a	n/a	n/a
Rv1691	-	1915956	1916708	753	NE	0.1406	0.0735	0.2313
Rv1692	-	1916705	1917766	1062	NE	0.6089	0.2628	0.9175
Rv1693	-	1917763	1917939	177	n/a	n/a	n/a	n/a
Rv1694	tlyA	1917947	1918753	807	NE	0.0854	0.0735	0.1315
Rv1695	ppnK	1918753	1919676	924	NE	0.1707	0.0714	0.2628
Rv1696	recN	1919690	1921453	1764	NE	0.2688	0.0618	0.5318
Rv1697	-	1921549	1922730	1182	E	0.0301	0.0034	0.1293
Rv1698	-	1922752	1923696	945	D	0.1854	0.0009	0.4131
Rv1699	pyrG	1923836	1925596	1761	E	0.004	0	0.0325
Rv1700	-	1925589	1926212	624	NE	0.1742	0.0723	0.2629
Rv1701	xerD	1926209	1927144	936	NE	0.1414	0.0583	0.2003
Rv1702c	-	1927218	1928582	1365	NE	0.6824	0.3889	0.9662
Rv1703c	-	1929138	1929728	591	NE	0.949	0.9448	0.9575
Rv1704c	cycA	1929793	1931463	1671	NE	0.5727	0.108	0.8075
Rv1705c	PPE22	1931504	1932661	1158	NE	0.8012	0.5487	0.9087
Rv1706A	-	1934489	1934656	168	n/a	n/a	n/a	n/a
Rv1706c	PPE23	1932701	1933885	1185	NE	0.7323	0.348	0.9421
Rv1707	-	1934889	1936349	1461	NE	0.6111	0.1528	0.9899
Rv1708	-	1936367	1937323	957	D	0.0059	0.0001	0.032
Rv1709	-	1937320	1938156	837	NE	0.8559	0.7015	0.9173
Rv1710	-	1938153	1938848	696	NE	0.372	0.3152	0.4122
Rv1711	-	1938845	1939609	765	E	0.0119	0.0066	0.0325
Rv1712	cmk	1939606	1940298	693	NE	0.0377	0.0234	0.057
Rv1713	engA	1940295	1941686	1392	NE	0.0942	0.0325	0.2628
Rv1714	-	1941860	1942672	813	NE	0.2264	0.1405	0.2313
Rv1715	fadB3	1942666	1943580	915	NE	0.2902	0.0183	0.4565
Rv1716	-	1943583	1944413	831	NE	0.9427	0.911	0.9611
Rv1717	-	1944413	1944763	351	n/a	n/a	n/a	n/a
Rv1718	-	1944816	1945634	819	NE	0.2514	0.1315	0.419
Rv1719	-	1945648	1946427	780	NE	0.1799	0.108	0.2533
Rv1720c	-	1947037	1947426	390	n/a	n/a	n/a	n/a
Rv1721c	-	1947423	1947650	228	n/a	n/a	n/a	n/a
Rv1722	-	1947868	1949352	1485	NE	0.5091	0.057	0.9935
Rv1723	-	1949349	1950596	1248	NE	0.5924	0.3748	0.7732
Rv1724c	-	1950639	1951058	420	n/a	n/a	n/a	n/a
Rv1725c	-	1951048	1951758	711	NE	0.732	0.7248	0.7775
Rv1726	-	1951859	1953244	1386	NE	0.4592	0.3251	0.6491
Rv1727	-	1953277	1953846	570	NE	0.0714	0.0714	0.0714
Rv1728c	-	1953871	1954641	771	NE	0.4097	0.1854	0.5176
Rv1729c	-	1954638	1955576	939	D	0.0055	0.0005	0.0148
Rv1730c	-	1955699	1957252	1554	D	0.0247	0.0002	0.1543
Rv1731	gabD2	1957684	1959240	1557	NE	0.1832	0.0183	0.5186
Rv1732c	-	1959250	1959798	549	n/a	n/a	n/a	n/a
Rv1733c	-	1959862	1960494	633	NE	0.1692	0.108	0.1986
Rv1734c	-	1960781	1961023	243	n/a	n/a	n/a	n/a
Rv1735c	-	1961298	1961795	498	n/a	n/a	n/a	n/a
Rv1736c	narX	1962235	1964193	1959	NE	0.5639	0.24	0.786
Rv1737c	narK2	1964190	1965377	1188	NE	0.1188	0.0583	0.1959
Rv1738	-	1965664	1965948	285	n/a	n/a	n/a	n/a
Rv1739c	-	1965962	1967644	1683	NE	0.3844	0.0684	0.6586
Rv1740	-	1967712	1967924	213	n/a	n/a	n/a	n/a
Rv1741	-	1967924	1968172	249	n/a	n/a	n/a	n/a
Rv1742	-	1968180	1968917	738	NE	0.4223	0.191	0.5737
Rv1743	pknE	1969011	1970711	1701	NE	0.7327	0.1197	0.9924
Rv1744c	-	1970996	1971397	402	n/a	n/a	n/a	n/a
Rv1745c	idi	1971387	1971998	612	NE	0.0761	0.0761	0.0761
Rv1746	pknF	1972145	1973575	1431	NE	0.6549	0.3597	0.8359
Rv1747	-	1973637	1976234	2598	NE	0.6955	0.1293	0.9718
Rv1748	-	1976607	1977338	732	NE	0.6737	0.2663	0.9714
Rv1749c	-	1977335	1977892	558	n/a	n/a	n/a	n/a
Rv1750c	fadD1	1977976	1979574	1599	NE	0.8457	0.5574	0.9832
Rv1751	-	1979628	1981010	1383	NE	0.289	0.0735	0.5406
Rv1752	-	1981137	1981586	450	n/a	n/a	n/a	n/a
Rv1753c	PPE24	1981621	1984782	3162	D	0.0713	0	0.9221
Rv1754c	-	1984986	1986677	1692	NE	0.445	0.0548	0.8036
Rv1755c	plcD	1986861	1987092	232	n/a	n/a	n/a	n/a
Rv1756c	-	1987135	1988019	885	NE	0.7376	0.572	0.8321
Rv1757c	-	1988070	1988396	327	n/a	n/a	n/a	n/a
Rv1758	cut1	1988432	1988956	525	n/a	n/a	n/a	n/a
Rv1759c	wag22	1989223	1991967	2745	NE	0.3849	0.0603	0.9274
Rv1760	-	1992543	1994051	1509	NE	0.8849	0.6196	0.9998
Rv1761c	-	1994061	1994444	384	n/a	n/a	n/a	n/a
Rv1762c	-	1994444	1995232	789	NE	0.8835	0.8381	0.9257
Rv1763	-	1995542	1995868	327	n/a	n/a	n/a	n/a
Rv1764	-	1995919	1996803	885	NE	0.7197	0.5778	0.8227
Rv1765A	-	1998532	1998747	216	n/a	n/a	n/a	n/a
Rv1765c	-	1996808	1997905	1098	NE	0.8001	0.6813	0.8979
Rv1766	-	1999127	1999396	270	n/a	n/a	n/a	n/a
Rv1767	-	1999464	1999823	360	n/a	n/a	n/a	n/a
Rv1768	PE_PGRS31	2000004	2001860	1857	NE	0.4825	0.1745	0.8682
Rv1769	-	2002016	2003260	1245	NE	0.5138	0.1997	0.784
Rv1770	-	2003268	2004554	1287	NE	0.4757	0.1577	0.984
Rv1771	-	2004551	2005837	1287	NE	0.5767	0.3664	0.7989
Rv1772	-	2006026	2006337	312	n/a	n/a	n/a	n/a
Rv1773c	-	2006410	2007156	747	NE	0.0565	0.0088	0.1997
Rv1774	-	2007222	2008562	1341	NE	0.2454	0.015	0.5567
Rv1775	-	2008562	2009380	819	NE	0.2732	0.2393	0.3664
Rv1776c	-	2009385	2009945	561	n/a	n/a	n/a	n/a
Rv1777	cyp144	2010046	2011350	1305	NE	0.3139	0.0096	0.8378
Rv1778c	-	2011471	2011920	450	n/a	n/a	n/a	n/a
Rv1779c	-	2012076	2013869	1794	NE	0.6917	0.0325	0.972
Rv1780	-	2014089	2014652	564	NE	0.6258	0.6258	0.6258
Rv1781c	malQ	2014692	2016866	2175	NE	0.8127	0.2533	0.9699
Rv1782	-	2017130	2018650	1521	E	0.0142	0.0066	0.0325
Rv1783	-	2018647	2019954	1308	E	0.0079	0.0001	0.0714
Rv1784	-	2020024	2022822	2799	E	0.013	0	0.1293
Rv1785c	cyp143	2022837	2024018	1182	NE	0.5949	0.0982	0.8379
Rv1786	-	2024218	2024421	204	n/a	n/a	n/a	n/a
Rv1787	PPE25	2024691	2025788	1098	NE	0.8541	0.1577	0.9897
Rv1788	PE18	2025867	2026166	300	n/a	n/a	n/a	n/a
Rv1789	PPE26	2026180	2027361	1182	NE	0.9185	0.8075	0.9758
Rv1790	PPE27	2027815	2028867	1053	NE	0.9027	0.1197	0.9864
Rv1791	PE19	2029294	2029593	300	n/a	n/a	n/a	n/a
Rv1793	esxN	2030084	2030368	285	n/a	n/a	n/a	n/a
Rv1794	-	2030456	2031358	903	E	0.0037	0.0005	0.0088
Rv1795	-	2031630	2033141	1512	E	0.0505	0.0034	0.2628
Rv1796	mycP5	2033119	2034876	1758	E	0.004	0.0005	0.0183
Rv1797	-	2034873	2036093	1221	E	0.0254	0.0034	0.1293
Rv1798	-	2036090	2037922	1833	D	0.0095	0.0009	0.0289
Rv1799	lppT	2038549	2038740	192	n/a	n/a	n/a	n/a
Rv1800	PPE28	2038843	2040810	1968	NE	0.7109	0.2187	0.9403
Rv1801	PPE29	2041391	2042662	1272	NE	0.8025	0.5953	0.9821
Rv1802	PPE30	2042774	2044165	1392	NE	0.7999	0.4131	0.9482
Rv1803c	PE_PGRS32	2044313	2046232	1920	NE	0.5597	0.2416	0.9119
Rv1804c	-	2046413	2046739	327	n/a	n/a	n/a	n/a
Rv1805c	-	2047077	2047424	348	n/a	n/a	n/a	n/a
Rv1806	PE20	2047462	2047761	300	n/a	n/a	n/a	n/a
Rv1807	PPE31	2047788	2048987	1200	D	0.1918	0.0034	0.5203
Rv1808	PPE32	2049311	2050540	1230	NE	0.967	0.9086	0.9979
Rv1809	PPE33	2050672	2052078	1407	NE	0.5357	0.2837	0.7505
Rv1810	-	2052323	2052679	357	n/a	n/a	n/a	n/a
Rv1811	mgtC	2052833	2053537	705	NE	0.9986	0.9978	0.9995
Rv1812c	-	2053547	2054749	1203	NE	0.6435	0.0743	0.9929
Rv1813c	-	2055071	2055502	432	n/a	n/a	n/a	n/a
Rv1814	erg3	2055911	2056813	903	NE	0.9917	0.9606	0.9975
Rv1815	-	2056918	2057583	666	NE	0.9974	0.996	0.9976
Rv1816	-	2057646	2058350	705	NE	0.8116	0.7189	0.8467
Rv1817	-	2058985	2060448	1464	NE	0.7257	0.5176	0.9265
Rv1818c	PE_PGRS33	2060568	2062064	1497	NE	0.4846	0.1986	0.8371
Rv1819c	-	2062199	2064118	1920	NE	0.9409	0.7733	0.9947
Rv1820	ilvG	2064189	2065832	1644	NE	0.6477	0.1713	0.9726
Rv1821	secA2	2065847	2068273	2427	D	0.2667	0.0034	0.6903
Rv1822	pgsA2	2068470	2069099	630	D	0.0363	0	0.1228
Rv1823	-	2069092	2070015	924	NE	0.4976	0.1745	0.8738
Rv1824	-	2070044	2070409	366	n/a	n/a	n/a	n/a
Rv1825	-	2070426	2071304	879	NE	0.8533	0.7132	0.9013
Rv1826	gcvH	2071342	2071746	405	n/a	n/a	n/a	n/a
Rv1827	cfp17	2071986	2072474	489	n/a	n/a	n/a	n/a
Rv1828	-	2072471	2073214	744	E	0.0017	0.0005	0.0066
Rv1829	-	2073333	2073827	495	n/a	n/a	n/a	n/a
Rv1830	-	2074231	2074908	678	E	0.0025	0.0009	0.0034
Rv1831	-	2074961	2075218	258	n/a	n/a	n/a	n/a
Rv1832	gcvB	2075267	2078092	2826	E	0.024	0	0.2628
Rv1833c	-	2078319	2079179	861	NE	0.1885	0.1121	0.2837
Rv1834	-	2079220	2080086	867	NE	0.8211	0.6386	0.9121
Rv1835c	-	2080091	2081977	1887	NE	0.9743	0.8882	0.9962
Rv1836c	-	2081993	2084026	2034	NE	0.3319	0.1315	0.6658
Rv1837c	glcB	2084146	2086371	2226	NE	0.2965	0.1083	0.7001
Rv1838c	-	2086647	2087042	396	n/a	n/a	n/a	n/a
Rv1839c	-	2087039	2087302	264	n/a	n/a	n/a	n/a
Rv1840c	PE_PGRS34	2087361	2088908	1548	E	0.2861	0.0066	0.9072
Rv1841c	-	2089071	2090108	1038	NE	0.835	0.0389	0.9502
Rv1842c	-	2090108	2091475	1368	NE	0.8538	0.7451	0.9662
Rv1843c	guaB1	2091649	2093088	1440	NE	0.885	0.4717	0.9842
Rv1844c	gnd1	2093121	2094578	1458	NE	0.8536	0.6277	0.9761
Rv1845c	-	2094608	2095558	951	NE	0.7188	0.4794	0.8552
Rv1846c	-	2095573	2095989	417	n/a	n/a	n/a	n/a
Rv1847	-	2096267	2096689	423	n/a	n/a	n/a	n/a
Rv1848	ureA	2096738	2097040	303	n/a	n/a	n/a	n/a
Rv1849	ureB	2097037	2097351	315	n/a	n/a	n/a	n/a
Rv1850	ureC	2097351	2099084	1734	NE	0.1983	0.0088	0.5065
Rv1851	ureF	2099084	2099719	636	NE	0.7406	0.7406	0.7406
Rv1852	ureG	2099730	2100404	675	NE	0.4258	0.4258	0.4258
Rv1853	ureD	2100412	2101038	627	NE	0.2181	0.2181	0.2181
Rv1854c	ndh	2101041	2102432	1392	NE	0.542	0.108	0.8909
Rv1855c	-	2102574	2103497	924	NE	0.8985	0.8552	0.9341
Rv1856c	-	2103536	2104213	678	NE	0.7789	0.7752	0.7834
Rv1857	modA	2104375	2105160	786	NE	0.9562	0.9423	0.978
Rv1858	modB	2105163	2105957	795	NE	0.552	0.3659	0.7391
Rv1859	modC	2105964	2107073	1110	NE	0.7564	0.5769	0.9555
Rv1860	apa	2107126	2108103	978	NE	0.8549	0.0385	0.9641
Rv1861	-	2108555	2108860	306	n/a	n/a	n/a	n/a
Rv1862	adhA	2108934	2109974	1041	NE	0.8081	0.7369	0.8692
Rv1863c	-	2109981	2110751	771	NE	0.5566	0.348	0.9663
Rv1864c	-	2110744	2111499	756	NE	0.9028	0.8926	0.9354
Rv1865c	-	2111496	2112356	861	NE	0.8662	0.7926	0.9533
Rv1866	-	2112530	2114866	2337	D	0.2261	0.0029	0.6526
Rv1867	-	2115154	2116638	1485	NE	0.2935	0.0429	0.5894
Rv1868	-	2116737	2118836	2100	NE	0.5355	0.0735	0.8079
Rv1869c	-	2118850	2120085	1236	NE	0.7357	0.3713	0.9229
Rv1870c	-	2120185	2120820	636	NE	0.9426	0.9399	0.9489
Rv1871c	-	2120885	2121274	390	n/a	n/a	n/a	n/a
Rv1872c	lldD2	2121297	2122541	1245	NE	0.7221	0.1331	0.9949
Rv1873	-	2122564	2123001	438	n/a	n/a	n/a	n/a
Rv1874	-	2123074	2123760	687	NE	0.9569	0.9445	0.9654
Rv1875	-	2123771	2124214	444	n/a	n/a	n/a	n/a
Rv1876	bfrA	2124730	2125209	480	n/a	n/a	n/a	n/a
Rv1877	-	2125294	2127357	2064	NE	0.902	0.6851	0.9973
Rv1878	glnA3	2127412	2128764	1353	NE	0.328	0.0793	0.9248
Rv1879	-	2128767	2129903	1137	NE	0.5574	0.3152	0.7677
Rv1880c	cyp140	2129931	2131247	1317	NE	0.6402	0.4696	0.8008
Rv1881c	lppE	2131297	2131719	423	n/a	n/a	n/a	n/a
Rv1882c	-	2131760	2132593	834	NE	0.9271	0.8919	0.9619
Rv1883c	-	2132621	2133082	462	n/a	n/a	n/a	n/a
Rv1884c	rpfC	2133121	2133651	531	n/a	n/a	n/a	n/a
Rv1885c	-	2133663	2134262	600	NE	0.8795	0.8738	0.8967
Rv1886c	fbpB	2134280	2135257	978	NE	0.9469	0.9086	0.9712
Rv1887	-	2135648	2136790	1143	NE	0.219	0.0334	0.9723
Rv1888A	-	2137834	2138007	174	n/a	n/a	n/a	n/a
Rv1888c	-	2136909	2137469	561	NE	0.6731	0.6731	0.6731
Rv1889c	-	2138051	2138407	357	n/a	n/a	n/a	n/a
Rv1890c	-	2138466	2139077	612	NE	0.2166	0.1784	0.3029
Rv1891	-	2139131	2139538	408	n/a	n/a	n/a	n/a
Rv1892	-	2139555	2139866	312	n/a	n/a	n/a	n/a
Rv1893	-	2139876	2140094	219	n/a	n/a	n/a	n/a
Rv1894c	-	2140129	2141259	1131	NE	0.6824	0.419	0.9586
Rv1895	-	2141911	2143065	1155	NE	0.5705	0.0233	0.8756
Rv1896c	-	2142925	2143836	912	NE	0.5111	0.0526	0.8227
Rv1897c	-	2143841	2144272	432	n/a	n/a	n/a	n/a
Rv1898	-	2144330	2144638	309	n/a	n/a	n/a	n/a
Rv1899c	lppD	2144604	2145635	1032	NE	0.8985	0.8561	0.938
Rv1900c	lipJ	2145635	2147023	1389	NE	0.5521	0.2168	0.7369
Rv1901	cinA	2147052	2148344	1293	NE	0.5068	0.1337	0.758
Rv1902c	nanT	2148396	2149664	1269	NE	0.7976	0.4188	0.9238
Rv1903	-	2149754	2150158	405	n/a	n/a	n/a	n/a
Rv1904	-	2150344	2150775	432	n/a	n/a	n/a	n/a
Rv1905c	aao	2150823	2151785	963	NE	0.8541	0.7505	0.9578
Rv1906c	-	2151815	2152285	471	n/a	n/a	n/a	n/a
Rv1907c	-	2152625	2153272	648	NE	0.7506	0.7153	0.7624
Rv1908c	katG	2153279	2155501	2223	D	0.0467	0.0034	0.2448
Rv1909c	furA	2155539	2155991	453	n/a	n/a	n/a	n/a
Rv1910c	-	2156096	2156689	594	NE	0.7391	0.7391	0.7391
Rv1911c	lppC	2156772	2157377	606	NE	0.6361	0.6285	0.6436
Rv1912c	fadB5	2157477	2158481	1005	NE	0.2668	0.057	0.5492
Rv1913	-	2158581	2159333	753	NE	0.2735	0.1745	0.4302
Rv1914c	-	2159311	2159718	408	n/a	n/a	n/a	n/a
Rv1915	aceAa	2159853	2160956	1104	NE	0.8134	0.613	0.9236
Rv1916	aceAb	2160956	2162152	1197	D	0.306	0.0066	0.782
Rv1917c	PPE34	2162322	2166701	4380	D	0.4512	0	0.9116
Rv1918c	PPE35	2167039	2170002	2964	D	0.3077	0.0002	0.8833
Rv1919c	-	2170451	2170915	465	n/a	n/a	n/a	n/a
Rv1920	-	2171013	2171876	864	NE	0.631	0.1293	0.8079
Rv1921c	lppF	2171914	2173185	1272	NE	0.6317	0.3268	0.9422
Rv1922	-	2173457	2174572	1116	NE	0.9579	0.8192	0.9942
Rv1923	lipD	2174563	2175903	1341	NE	0.9507	0.7112	0.9952
Rv1924c	-	2175940	2176320	381	n/a	n/a	n/a	n/a
Rv1925	fadD31	2176477	2178339	1863	NE	0.5208	0.045	0.9682
Rv1926c	mpt63	2178347	2178826	480	n/a	n/a	n/a	n/a
Rv1927	-	2179063	2179836	774	NE	0.7955	0.7489	0.8249
Rv1928c	-	2179840	2180607	768	NE	0.8173	0.4387	0.995
Rv1929c	-	2180652	2181296	645	NE	0.3208	0.2629	0.3911
Rv1930c	-	2181308	2181832	525	n/a	n/a	n/a	n/a
Rv1931c	-	2181850	2182629	780	NE	0.7939	0.7509	0.88
Rv1932	tpx	2182762	2183259	498	n/a	n/a	n/a	n/a
Rv1933c	fadE18	2183256	2184347	1092	NE	0.4194	0.1074	0.668
Rv1934c	fadE17	2184349	2185578	1230	NE	0.6928	0.5065	0.9138
Rv1935c	echA13	2185593	2186549	957	NE	0.6198	0.3361	0.7645
Rv1936	-	2186774	2187883	1110	NE	0.9023	0.6386	0.9714
Rv1937	-	2187886	2190405	2520	D	0.3269	0.0008	0.7924
Rv1938	ephB	2190417	2191487	1071	NE	0.0605	0.0153	0.1579
Rv1939	-	2191484	2191999	516	n/a	n/a	n/a	n/a
Rv1940	ribA1	2191996	2193057	1062	NE	0.5386	0.3179	0.9093
Rv1941	-	2193054	2193824	771	NE	0.3597	0.3597	0.3597
Rv1942c	-	2194034	2194363	330	n/a	n/a	n/a	n/a
Rv1943c	-	2194360	2194737	378	n/a	n/a	n/a	n/a
Rv1944c	-	2194734	2195324	591	NE	0.5659	0.5399	0.6178
Rv1945	-	2195379	2196743	1365	NE	0.6957	0.3966	0.8405
Rv1946c	lppG	2196898	2197350	453	n/a	n/a	n/a	n/a
Rv1947	-	2197414	2197815	402	n/a	n/a	n/a	n/a
Rv1948c	-	2198104	2198454	351	n/a	n/a	n/a	n/a
Rv1949c	-	2198465	2199424	960	NE	0.5299	0.3388	0.713
Rv1950c	-	2199388	2199579	192	n/a	n/a	n/a	n/a
Rv1951c	-	2199580	2199876	297	n/a	n/a	n/a	n/a
Rv1952	-	2200116	2200331	216	n/a	n/a	n/a	n/a
Rv1953	-	2200328	2200639	312	n/a	n/a	n/a	n/a
Rv1954c	-	2200613	2201134	522	n/a	n/a	n/a	n/a
Rv1955	-	2200974	2201486	513	n/a	n/a	n/a	n/a
Rv1956	-	2201528	2201977	450	n/a	n/a	n/a	n/a
Rv1957	-	2201974	2202519	546	n/a	n/a	n/a	n/a
Rv1958c	-	2202408	2203022	615	NE	0.9827	0.9797	0.984
Rv1959c	-	2203071	2203367	297	n/a	n/a	n/a	n/a
Rv1960c	-	2203364	2203615	252	n/a	n/a	n/a	n/a
Rv1961	-	2203602	2204096	495	n/a	n/a	n/a	n/a
Rv1962c	-	2204256	2204663	408	n/a	n/a	n/a	n/a
Rv1963c	mce3R	2204972	2206192	1221	NE	0.251	0.0194	0.6739
Rv1964	yrbE3A	2207091	2207888	798	NE	0.9119	0.7571	0.934
Rv1965	yrbE3B	2207898	2208713	816	NE	0.6398	0.3029	0.7705
Rv1966	mce3A	2208718	2209995	1278	NE	0.4423	0.1789	0.643
Rv1967	mce3B	2209992	2211020	1029	NE	0.629	0.299	0.955
Rv1968	mce3C	2211017	2212249	1233	NE	0.5262	0.3179	0.7752
[truncated: 1,990 more rows]

## Sheet: 600bp Analysis
Rv	gene	start	end	length	call	p-val max	p-val min	p-val avg
Rv0001	dnaA	1	1524	1524	E	0.0012	0	0.0088
Rv0002	dnaN	2052	3260	1209	E	0.0002	0	0.0009
Rv0003	recF	3280	4437	1158	D	0.0391	0.0021	0.1151		CALL KEY
Rv0004	-	4434	4997	564	n/a	n/a	n/a	n/a		E: Contains only required regions NE: contains only non-required regions D: contains both required and non-required regions n/a: no regions
Rv0005	gyrB	5123	7267	2145	E	0.0017	0	0.0088
Rv0006	gyrA	7302	9818	2517	E	0.002	0	0.0088
Rv0007	-	9914	10828	915	NE	0.853	0.6491	0.9569
Rv0008c	-	11874	12311	438	n/a	n/a	n/a	n/a
Rv0009	ppiA	12468	13016	549	n/a	n/a	n/a	n/a
Rv0010c	-	13133	13558	426	n/a	n/a	n/a	n/a
Rv0011c	-	13714	13995	282	n/a	n/a	n/a	n/a
Rv0012	-	14089	14877	789	NE	0.8997	0.8782	0.9271
Rv0013	trpG	14914	15612	699	E	0.0066	0.0066	0.0066
Rv0014c	pknB	15590	17470	1881	E	0.0117	0.0005	0.0714
Rv0015c	pknA	17467	18762	1296	E	0.0091	0.0034	0.0325
Rv0016c	pbpA	18759	20234	1476	NE	0.3094	0.1031	0.596
Rv0017c	rodA	20231	21640	1410	NE	0.6231	0.4768	0.8326
Rv0018c	ppp	21637	23181	1545	D	0.1629	0.0009	0.363
Rv0019c	-	23270	23737	468	n/a	n/a	n/a	n/a
Rv0020c	TB39.8	23861	25444	1584	D	0.0222	0	0.2565
Rv0021c	-	25913	26881	969	NE	0.9221	0.6099	0.9838
Rv0022c	whiB5	27023	27442	420	n/a	n/a	n/a	n/a
Rv0023	-	27595	28365	771	E	0.0005	0.0001	0.0009
Rv0024	-	28362	29207	846	NE	0.5714	0.4586	0.6099
Rv0025	-	29245	29607	363	n/a	n/a	n/a	n/a
Rv0026	-	29722	31068	1347	NE	0.5146	0.3282	0.7001
Rv0027	-	31189	31506	318	n/a	n/a	n/a	n/a
Rv0028	-	31514	31819	306	n/a	n/a	n/a	n/a
Rv0029	-	32057	33154	1098	NE	0.3488	0.0096	0.7838
Rv0030	-	33224	33553	330	n/a	n/a	n/a	n/a
Rv0031	-	33582	33794	213	n/a	n/a	n/a	n/a
Rv0032	bioF2	34295	36610	2316	D	0.3799	0.0003	0.9856
Rv0033	acpA	36607	36870	264	n/a	n/a	n/a	n/a
Rv0034	-	36867	37262	396	n/a	n/a	n/a	n/a
Rv0035	fadD34	37259	38947	1689	NE	0.906	0.7289	0.9735
Rv0036c	-	39056	39829	774	NE	0.9865	0.9862	0.9873
Rv0037c	-	39877	41202	1326	NE	0.3795	0.1579	0.9259
Rv0038	-	41304	41912	609	n/a	n/a	n/a	n/a
Rv0039c	-	42004	42351	348	n/a	n/a	n/a	n/a
Rv0040c	mtc28	42433	43365	933	NE	0.726	0.626	0.774
Rv0041	leuS	43562	46471	2910	E	0.0006	0	0.0066
Rv0042c	-	46581	47207	627	n/a	n/a	n/a	n/a
Rv0043c	-	47366	48100	735	NE	0.2001	0.1997	0.2003
Rv0044c	-	48233	49027	795	NE	0.2434	0.2158	0.2613
Rv0045c	-	49043	49939	897	NE	0.6261	0.3493	0.7645
Rv0046c	ino1	50021	51124	1104	E	0.0093	0.0001	0.0183
Rv0047c	-	51185	51727	543	n/a	n/a	n/a	n/a
Rv0048c	-	51828	52697	870	NE	0.9959	0.9932	0.9973
Rv0049	-	52831	53244	414	n/a	n/a	n/a	n/a
Rv0050	ponA1	53663	55696	2034	NE	0.2071	0.0635	0.4717
Rv0051	-	55693	57375	1683	D	0.2146	0.005	0.5986
Rv0052	-	57407	57970	564	n/a	n/a	n/a	n/a
Rv0053	rpsF	58189	58479	291	n/a	n/a	n/a	n/a
Rv0054	ssb	58583	59077	495	n/a	n/a	n/a	n/a
Rv0055	rpsR	59119	59373	255	n/a	n/a	n/a	n/a
Rv0056	rplI	59406	59864	459	n/a	n/a	n/a	n/a
Rv0057	-	59893	60414	522	n/a	n/a	n/a	n/a
Rv0058	dnaB	60393	63017	2625	E	0.0111	0	0.0714
Rv0059	-	63197	63889	693	NE	0.9312	0.9263	0.9361
Rv0060	-	63906	64964	1059	E	0.0001	0	0.0005
Rv0061	-	64988	65413	426	n/a	n/a	n/a	n/a
Rv0062	celA1	65549	66691	1143	NE	0.8002	0.572	0.8788
Rv0063	-	66920	68359	1440	NE	0.2321	0.047	0.3175
Rv0064	-	68617	71556	2940	D	0.2359	0	0.628
Rv0065	-	71818	72219	402	n/a	n/a	n/a	n/a
Rv0066c	icd2	72271	74508	2238	D	0.0506	0.0005	0.1405
Rv0067c	-	74626	75195	570	n/a	n/a	n/a	n/a
Rv0068	-	75298	76209	912	NE	0.8591	0.7301	0.9304
Rv0069c	sdaA	76234	77619	1386	D	0.0792	0.0066	0.4513
Rv0070c	glyA2	77616	78893	1278	NE	0.2161	0.0618	0.5737
Rv0071	-	79483	80190	708	NE	0.9532	0.9261	0.9622
Rv0072	-	80621	81670	1050	NE	0.9656	0.9393	0.9798
Rv0073	-	81673	82665	993	NE	0.7433	0.5399	0.8042
Rv0074	-	82745	83980	1236	NE	0.205	0.057	0.3057
Rv0075	-	83993	85165	1173	NE	0.949	0.9212	0.9843
Rv0076c	-	85180	85569	390	n/a	n/a	n/a	n/a
Rv0077c	-	85633	86463	831	NE	0.3991	0.3687	0.4356
Rv0078	-	86525	87130	606	n/a	n/a	n/a	n/a
Rv0078A	-	87205	87798	594	n/a	n/a	n/a	n/a
Rv0079	-	88201	89022	822	NE	0.2471	0.2016	0.2819
Rv0080	-	89019	89477	459	n/a	n/a	n/a	n/a
Rv0081	-	89572	89916	345	n/a	n/a	n/a	n/a
Rv0082	-	89921	90400	480	n/a	n/a	n/a	n/a
Rv0083	-	90397	92319	1923	NE	0.3631	0.0714	0.8085
Rv0084	hycD	92325	93275	951	NE	0.1141	0.0385	0.1331
Rv0085	hycP	93286	93948	663	n/a	n/a	n/a	n/a
Rv0086	hycQ	93948	95414	1467	D	0.0557	0.0066	0.1713
Rv0087	hycE	95411	96889	1479	D	0.1238	0.0034	0.307
Rv0088	-	96924	97598	675	NE	0.1778	0.1778	0.1778
Rv0089	-	97755	98348	594	n/a	n/a	n/a	n/a
Rv0090	-	98477	99247	771	NE	0.4545	0.3643	0.6811
Rv0091	mtn	99681	100448	768	NE	0.8412	0.8047	0.8788
Rv0092	ctpA	100580	102865	2286	D	0.4446	0.0066	0.8969
Rv0093c	-	102812	103660	849	NE	0.1159	0.0796	0.1315
Rv0094c	-	103707	104660	954	NE	0.748	0.613	0.8194
Rv0095c	-	104802	105212	411	n/a	n/a	n/a	n/a
Rv0096	PPE1	105321	106712	1392	NE	0.1415	0.0428	0.4999
Rv0097	-	106731	107600	870	NE	0.7261	0.6475	0.8126
Rv0098	-	107597	108148	552	n/a	n/a	n/a	n/a
Rv0099	fadD10	108153	109775	1623	NE	0.2845	0.0179	0.5769
Rv0100	-	109780	110016	237	n/a	n/a	n/a	n/a
Rv0101	nrp	109998	117536	7539	D	0.2948	0.0066	0.6942
Rv0102	-	117711	119696	1986	E	0.0003	0	0.0034
Rv0103c	ctpB	119912	122170	2259	NE	0.748	0.3051	0.9416
Rv0104	-	122314	123828	1515	NE	0.7714	0.6088	0.9601
Rv0105c	rpmB	123977	124261	285	n/a	n/a	n/a	n/a
Rv0106	-	124371	125567	1197	NE	0.4166	0.1369	0.6526
Rv0107c	ctpI	125640	130538	4899	D	0.3032	0.0005	0.9257
Rv0108c	-	130892	131101	210	n/a	n/a	n/a	n/a
Rv0109	PE_PGRS1	131380	132870	1491	D	0.0724	0.0001	0.3882
Rv0110	-	133018	133767	750	NE	0.9348	0.9331	0.9361
Rv0111	-	133948	136005	2058	NE	0.3095	0.1012	0.5395
Rv0112	gca	136287	137243	957	D	0.0235	0.004	0.063
Rv0113	gmhA	137317	137907	591	n/a	n/a	n/a	n/a
Rv0114	gmhB	137939	138511	573	n/a	n/a	n/a	n/a
Rv0115	hddA	138511	139671	1161	NE	0.4374	0.1745	0.8471
Rv0116c	-	140265	141020	756	NE	0.8238	0.7342	0.8963
Rv0117	oxyS	141198	142142	945	NE	0.1794	0.1326	0.2143
Rv0118c	oxcA	142126	143874	1749	D	0.1859	0.0009	0.4175
Rv0119	fadD7	144047	145624	1578	E	0.0518	0.0005	0.2628
Rv0120c	fusA2	145625	147769	2145	NE	0.261	0.0579	0.4966
Rv0121c	-	147906	148340	435	n/a	n/a	n/a	n/a
Rv0122	-	148489	148857	369	n/a	n/a	n/a	n/a
Rv0123	-	148854	149222	369	n/a	n/a	n/a	n/a
Rv0124	PE_PGRS2	149531	150994	1464	NE	0.2182	0.0183	0.6594
Rv0125	pepA	151146	152213	1068	NE	0.5746	0.4129	0.6945
Rv0126	treS	152322	154127	1806	NE	0.2676	0.057	0.5186
Rv0127	-	154230	155597	1368	D	0.0221	0.0005	0.0901
Rv0128	-	155665	156444	780	NE	0.9252	0.9119	0.9429
Rv0129c	fbpC	156576	157598	1023	NE	0.6128	0.3928	0.8265
Rv0130	-	157845	158300	456	n/a	n/a	n/a	n/a
Rv0131c	fadE1	158313	159656	1344	NE	0.133	0.0393	0.2428
Rv0132c	fgd2	159698	160780	1083	NE	0.6865	0.1784	0.8983
Rv0133	-	160867	161472	606	n/a	n/a	n/a	n/a
Rv0134	ephF	161769	162671	903	NE	0.9016	0.4871	0.9587
Rv0135c	-	162642	163247	606	n/a	n/a	n/a	n/a
Rv0136	cyp138	163364	164689	1326	NE	0.8727	0.7897	0.9544
Rv0137c	msrA	164710	165258	549	n/a	n/a	n/a	n/a
Rv0138	-	165321	165824	504	n/a	n/a	n/a	n/a
Rv0139	-	165825	166847	1023	NE	0.9507	0.9317	0.9683
Rv0140	-	166908	167288	381	n/a	n/a	n/a	n/a
Rv0141c	-	167269	167679	411	n/a	n/a	n/a	n/a
Rv0142	-	167709	168635	927	NE	0.357	0.3361	0.4277
Rv0143c	-	168702	170180	1479	NE	0.4385	0.0743	0.596
Rv0144	-	170282	171124	843	NE	0.8213	0.7846	0.8864
Rv0145	-	171213	172166	954	NE	0.8081	0.7597	0.8532
Rv0146	-	172209	173141	933	NE	0.9538	0.9393	0.9637
Rv0147	-	173236	174756	1521	NE	0.8252	0.4966	0.9257
Rv0148	-	174831	175691	861	NE	0.8528	0.7989	0.8819
Rv0149	-	175698	176666	969	NE	0.5589	0.4851	0.649
Rv0150c	-	176663	176950	288	n/a	n/a	n/a	n/a
Rv0151c	PE1	177541	179307	1767	NE	0.9444	0.8249	0.995
Rv0152c	PE2	179317	180894	1578	NE	0.9364	0.8743	0.9877
Rv0153c	ptbB	181153	181983	831	NE	0.0219	0.008	0.0429
Rv0154c	fadE2	181985	183196	1212	NE	0.4774	0.0714	0.7999
Rv0155	pntAa	183620	184720	1101	NE	0.3601	0.3029	0.5557
Rv0156	pntAb	184721	185053	333	n/a	n/a	n/a	n/a
Rv0157	pntB	185050	186477	1428	NE	0.515	0.1616	0.6567
Rv0158	-	186783	187427	645	n/a	n/a	n/a	n/a
Rv0159c	PE3	187431	188837	1407	NE	0.9077	0.5727	0.998
Rv0160c	PE4	188929	190437	1509	NE	0.979	0.8352	0.9998
Rv0161	-	190605	191954	1350	NE	0.1618	0.0796	0.2599
Rv0162c	adhE1	191982	193133	1152	NE	0.3491	0.2837	0.4513
Rv0163	-	193115	193570	456	n/a	n/a	n/a	n/a
Rv0164	TB18.5	193624	194109	486	n/a	n/a	n/a	n/a
Rv0165c	-	194142	194936	795	NE	0.7614	0.7614	0.7614
Rv0166	fadD5	194991	196655	1665	NE	0.8266	0.3643	0.9393
Rv0167	yrbE1A	196859	197656	798	NE	0.6374	0.626	0.6945
Rv0168	yrbE1B	197658	198527	870	NE	0.6027	0.5306	0.7002
Rv0169	mce1A	198532	199896	1365	NE	0.8352	0.7197	0.954
Rv0170	mce1B	199893	200933	1041	NE	0.9986	0.984	0.9999
Rv0171	mce1C	200930	202477	1548	NE	0.6548	0.2837	0.9655
Rv0172	mce1D	202474	204066	1593	NE	0.8666	0.646	0.9905
Rv0173	lprK	204063	205235	1173	NE	0.8322	0.7528	0.9683
Rv0174	mce1F	205229	206776	1548	NE	0.8598	0.0939	0.9914
Rv0175	-	206812	207453	642	n/a	n/a	n/a	n/a
Rv0176	-	207450	208418	969	NE	0.7077	0.5375	0.8317
Rv0177	-	208415	208969	555	n/a	n/a	n/a	n/a
Rv0178	-	208936	209670	735	NE	0.9097	0.8969	0.9356
Rv0179c	lprO	209701	210810	1110	NE	0.6605	0.2289	0.8227
Rv0180c	-	210890	212248	1359	NE	0.9658	0.9087	0.9872
Rv0181c	-	212275	213009	735	NE	0.4267	0.4159	0.4809
Rv0182c	sigG	213026	214138	1113	NE	0.6003	0.3388	0.8203
Rv0183	-	214086	214925	840	NE	0.5954	0.5186	0.6811
Rv0184	-	214967	215716	750	NE	0.6173	0.613	0.643
Rv0185	-	215713	216222	510	n/a	n/a	n/a	n/a
Rv0186	bglS	216267	218342	2076	D	0.1552	0.0066	0.4175
Rv0187	-	218703	219365	663	n/a	n/a	n/a	n/a
Rv0188	-	219484	219915	432	n/a	n/a	n/a	n/a
Rv0189c	ilvD	219994	221721	1728	E	0.0082	0.0005	0.0183
Rv0190	-	221869	222159	291	n/a	n/a	n/a	n/a
Rv0191	-	222287	223528	1242	NE	0.8314	0.6567	0.996
Rv0192	-	223562	224662	1101	NE	0.4834	0.2448	0.7015
Rv0192A	-	223605	223907	303	n/a	n/a	n/a	n/a
Rv0193c	-	224722	226569	1848	NE	0.6926	0.3889	0.8894
Rv0194	-	226876	230460	3585	NE	0.8361	0.6127	0.9952
Rv0195	-	230897	231532	636	n/a	n/a	n/a	n/a
Rv0196	-	231645	232229	585	n/a	n/a	n/a	n/a
Rv0197	-	232229	234519	2291	NE	0.1879	0.0723	0.3834
Rv0198c	-	234516	236507	1992	NE	0.2935	0.0491	0.8609
Rv0199	-	236550	237209	660	n/a	n/a	n/a	n/a
Rv0200	-	237206	237895	690	NE	0.1997	0.1997	0.1997
Rv0201c	-	237892	238395	504	n/a	n/a	n/a	n/a
Rv0202c	mmpL11	238392	241292	2901	NE	0.6804	0.0939	0.9849
Rv0203	-	241514	241924	411	n/a	n/a	n/a	n/a
Rv0204c	-	241976	243214	1239	NE	0.4935	0.3391	0.6883
Rv0205	-	243384	244487	1104	NE	0.6372	0.4794	0.7877
Rv0206c	mmpL3	244484	247318	2835	E	0.0214	0.0005	0.1293
Rv0207c	-	247384	248112	729	NE	0.2844	0.1784	0.4116
Rv0208c	trmB	248115	248906	792	E	0.0223	0.0034	0.0385
Rv0209	-	249038	250123	1086	NE	0.3553	0.1495	0.4425
Rv0210	-	250120	251598	1479	NE	0.7545	0.6739	0.8149
Rv0211	pckA	251782	253602	1821	NE	0.0272	0.0073	0.0618
Rv0212c	nadR	253669	254640	972	NE	0.3463	0.2181	0.4488
Rv0213c	-	254637	255950	1314	NE	0.6823	0.3659	0.8302
Rv0214	fadD4	256064	257677	1614	NE	0.6323	0.1398	0.9331
Rv0215c	fadE3	257783	258856	1074	NE	0.6743	0.1997	0.9024
Rv0216	-	258913	259926	1014	D	0.0222	0	0.0728
Rv0217c	lipW	259923	260831	909	NE	0.5581	0.4302	0.6126
Rv0218	-	260924	262252	1329	NE	0.6681	0.2397	0.8615
Rv0219	-	262254	262802	549	n/a	n/a	n/a	n/a
Rv0220	lipC	262812	264023	1212	NE	0.4882	0.1854	0.7248
Rv0221	-	264067	265476	1410	NE	0.4312	0.2061	0.6433
Rv0222	echA1	265507	266295	789	NE	0.3566	0.3282	0.3925
Rv0223c	-	266301	267764	1464	D	0.0677	0.0014	0.5399
Rv0224c	-	267863	268627	765	E	0.0001	0	0.0005
Rv0225	-	268663	269817	1155	E	0.001	0	0.0066
Rv0226c	-	269834	271564	1731	E	0.0036	0	0.0183
Rv0227c	-	271574	272839	1266	E	0.0001	0	0.0005
Rv0228	-	273055	274278	1224	E	0.0082	0.0034	0.0183
Rv0229c	-	274306	274986	681	NE	0.3927	0.2613	0.5242
Rv0230c	php	274983	275963	981	NE	0.9025	0.846	0.9356
Rv0231	fadE4	276058	277764	1707	NE	0.7751	0.24	0.9673
Rv0232	-	277899	278588	690	NE	0.9825	0.9825	0.9825
Rv0233	nrdB	278585	279529	945	NE	0.8672	0.6586	0.8967
Rv0234c	gabD1	279605	281140	1536	D	0.0165	0.0034	0.1579
Rv0235c	-	281166	282614	1449	NE	0.4304	0.009	0.813
Rv0236A	-	286898	287071	174	n/a	n/a	n/a	n/a
Rv0236c	-	282649	286851	4203	E	0.045	0.0005	0.1293
Rv0237	lpqI	287186	288352	1167	NE	0.161	0.0548	0.3966
Rv0238	-	288428	289042	615	n/a	n/a	n/a	n/a
Rv0239	-	289104	289337	234	n/a	n/a	n/a	n/a
Rv0240	-	289345	289782	438	n/a	n/a	n/a	n/a
Rv0241c	-	289812	290654	843	D	0.0167	0.0009	0.0583
Rv0242c	fabG	290665	292029	1365	NE	0.5637	0.3057	0.8451
Rv0243	fadA2	292171	293493	1323	NE	0.3274	0.191	0.413
Rv0244c	fadE5	293798	295633	1836	NE	0.8604	0.626	0.9696
Rv0245	-	296005	296493	489	n/a	n/a	n/a	n/a
Rv0246	-	296809	298119	1311	NE	0.9313	0.8445	0.9595
Rv0247c	-	298116	298862	747	NE	0.0553	0.0452	0.057
Rv0248c	sdhA	298863	300803	1941	D	0.0414	0	0.2822
Rv0249c	-	300834	301655	822	NE	0.3845	0.3514	0.4235
Rv0250c	-	301735	302028	294	n/a	n/a	n/a	n/a
Rv0251c	hsp	302173	302652	480	n/a	n/a	n/a	n/a
Rv0252	nirB	302866	305427	2562	NE	0.3303	0.015	0.813
Rv0253	nirD	305453	305809	357	n/a	n/a	n/a	n/a
Rv0254c	cobU	305825	306349	525	n/a	n/a	n/a	n/a
Rv0255c	cobQ1	306374	307858	1485	NE	0.2395	0.1152	0.3665
Rv0256c	PPE2	307877	309547	1671	NE	0.778	0.2143	0.9862
Rv0257	-	309699	310073	375	n/a	n/a	n/a	n/a
Rv0258c	-	310294	310749	456	n/a	n/a	n/a	n/a
Rv0259c	-	310774	311517	744	NE	0.273	0.1577	0.4129
Rv0260c	-	311514	312659	1146	NE	0.0511	0.0188	0.1083
Rv0261c	narK3	312759	314168	1410	NE	0.6427	0.0602	0.8788
Rv0262c	aac	314309	314854	546	n/a	n/a	n/a	n/a
Rv0263c	-	314864	315766	903	NE	0.2357	0.1846	0.313
Rv0264c	-	315783	316415	633	n/a	n/a	n/a	n/a
Rv0265c	-	316511	317503	993	NE	0.7832	0.6062	0.9174
Rv0266c	oplA	317525	321154	3630	NE	0.7489	0.4033	0.9519
Rv0267	narU	321331	322722	1392	NE	0.821	0.6491	0.9287
Rv0268c	-	322764	323273	510	n/a	n/a	n/a	n/a
Rv0269c	-	323338	324531	1194	NE	0.4099	0.2397	0.6821
Rv0270	fadD2	324567	326249	1683	NE	0.6276	0.2663	0.9544
Rv0271c	fadE6	326266	328461	2196	NE	0.3698	0.0088	0.8194
Rv0272c	-	328575	329708	1134	NE	0.0401	0.0194	0.0901
Rv0273c	-	329705	330325	621	n/a	n/a	n/a	n/a
Rv0274	-	330422	331003	582	n/a	n/a	n/a	n/a
Rv0275c	-	330933	331658	726	NE	0.158	0.1369	0.2003
Rv0276	-	331748	332668	921	NE	0.3498	0.2668	0.4402
Rv0277c	-	332708	333136	429	n/a	n/a	n/a	n/a
Rv0278c	PE_PGRS3	333437	336310	2874	D	0.1911	0.0034	0.5052
Rv0279c	PE_PGRS4	336560	339073	2514	NE	0.2984	0.1293	0.433
Rv0280	PPE3	339364	340974	1611	NE	0.5713	0.4159	0.7424
Rv0281	-	340998	341906	909	NE	0.9125	0.8532	0.9454
Rv0282	-	342130	344025	1896	E	0.0481	0.0009	0.1293
Rv0283	-	344022	345638	1617	E	0.022	0	0.1293
Rv0284	-	345635	349627	3993	E	0.0085	0	0.0714
Rv0285	PE5	349624	349932	309	n/a	n/a	n/a	n/a
Rv0286	PPE4	349935	351476	1542	E	0.0001	0	0.0005
Rv0287	esxG	351525	351818	294	n/a	n/a	n/a	n/a
Rv0288	esxH	351848	352138	291	n/a	n/a	n/a	n/a
Rv0289	-	352149	353036	888	E	0.0011	0	0.0034
Rv0290	-	353083	354501	1419	E	0.0204	0.0005	0.1293
Rv0291	mycP3	354498	355883	1386	E	0.0302	0.0066	0.0714
Rv0292	-	355880	356875	996	D	0.0026	0.0009	0.0088
Rv0293c	-	356862	358064	1203	NE	0.1219	0.0364	0.2044
Rv0294	tam	358171	358956	786	NE	0.0852	0.0602	0.1093
Rv0295c	-	358945	359748	804	NE	0.1136	0.0618	0.1577
Rv0296c	-	359758	361155	1398	NE	0.7411	0.442	0.9529
Rv0297	PE_PGRS5	361334	363109	1776	NE	0.4287	0.1074	0.9256
Rv0298	-	363252	363479	228	n/a	n/a	n/a	n/a
Rv0299	-	363476	363778	303	n/a	n/a	n/a	n/a
Rv0300	-	363826	364047	222	n/a	n/a	n/a	n/a
Rv0301	-	364044	364469	426	n/a	n/a	n/a	n/a
Rv0302	-	364605	365237	633	n/a	n/a	n/a	n/a
Rv0303	-	365234	366142	909	NE	0.6696	0.5769	0.7646
Rv0304c	PPE5	366150	372764	6615	NE	0.6304	0.0234	0.9878
Rv0305c	PPE6	372820	375711	2892	NE	0.8194	0.4302	0.9778
Rv0306	-	375914	376585	672	NE	0.8616	0.8616	0.8616
Rv0307c	-	376573	377055	483	n/a	n/a	n/a	n/a
Rv0308	-	377113	377829	717	NE	0.2603	0.2589	0.2613
Rv0309	-	377931	378587	657	n/a	n/a	n/a	n/a
Rv0310c	-	378657	379148	492	n/a	n/a	n/a	n/a
Rv0311	-	379172	380401	1230	D	0.1379	0.0066	0.3051
Rv0312	-	380556	382418	1863	NE	0.104	0.0183	0.277
Rv0313	-	382490	382876	387	n/a	n/a	n/a	n/a
Rv0314c	-	382879	383541	663	n/a	n/a	n/a	n/a
Rv0315	-	383602	384486	885	NE	0.6933	0.3665	0.7998
Rv0316	-	384535	385149	615	n/a	n/a	n/a	n/a
Rv0317c	glpQ2	385173	385943	771	NE	0.868	0.8542	0.8755
Rv0318c	-	386305	387099	795	NE	0.4129	0.4129	0.4129
Rv0319	pcp	387148	387816	669	n/a	n/a	n/a	n/a
Rv0320	-	387888	388550	663	n/a	n/a	n/a	n/a
Rv0321	dcd	388582	389154	573	n/a	n/a	n/a	n/a
Rv0322	udgA	389260	390591	1332	NE	0.1855	0.0096	0.7127
Rv0323c	-	390580	391251	672	n/a	n/a	n/a	n/a
Rv0324	-	391352	392032	681	NE	0.0233	0.0233	0.0233
Rv0325	-	392039	392263	225	n/a	n/a	n/a	n/a
Rv0326	-	392273	392728	456	n/a	n/a	n/a	n/a
Rv0327c	cyp135A1	392696	394045	1350	D	0.0974	0	0.4159
Rv0328	-	394111	394713	603	n/a	n/a	n/a	n/a
Rv0329c	-	394694	395320	627	n/a	n/a	n/a	n/a
Rv0330c	-	395347	396087	741	NE	0.9885	0.9883	0.9888
Rv0331	-	396201	397367	1167	NE	0.5936	0.2939	0.7127
Rv0332	-	397442	398227	786	NE	0.9177	0.9013	0.9195
Rv0333	-	398254	398628	375	n/a	n/a	n/a	n/a
Rv0334	rmlA	398658	399524	867	E	0.0001	0	0.0001
Rv0335c	PE6	399535	400050	516	n/a	n/a	n/a	n/a
Rv0336	-	400192	401703	1512	NE	0.764	0.4387	0.9873
Rv0337c	aspC	401873	403162	1290	E	0.0005	0	0.0034
Rv0338c	-	403193	405841	2649	D	0.007	0.0001	0.0325
Rv0339c	-	405950	408448	2499	NE	0.1239	0.0088	0.3251
Rv0340	-	408634	409173	540	n/a	n/a	n/a	n/a
Rv0341	iniB	409362	410801	1440	NE	0.4214	0.1957	0.5203
Rv0342	iniA	410838	412760	1923	NE	0.5484	0.0088	0.9511
Rv0343	iniC	412757	414238	1482	NE	0.7421	0.5065	0.9248
Rv0344c	lpqJ	414381	414941	561	n/a	n/a	n/a	n/a
Rv0345	-	415050	415460	411	n/a	n/a	n/a	n/a
Rv0346c	ansP2	415502	416965	1464	NE	0.171	0.0844	0.3478
Rv0347	-	417304	418290	987	E	0.0025	0	0.0088
Rv0348	-	418293	418946	654	n/a	n/a	n/a	n/a
Rv0349	-	418949	419608	660	n/a	n/a	n/a	n/a
Rv0350	dnaK	419835	421712	1878	E	0.0628	0.0034	0.2628
Rv0351	grpE	421709	422416	708	E	0.0072	0.0066	0.0088
Rv0352	dnaJ1	422452	423639	1188	NE	0.0642	0.0088	0.1748
Rv0353	hspR	423639	424019	381	n/a	n/a	n/a	n/a
Rv0354c	PPE7	424269	424695	427	n/a	n/a	n/a	n/a
Rv0355c	PPE8	424778	434680	9903	NE	0.7966	0.1616	0.9993
Rv0356c	-	434831	435475	645	n/a	n/a	n/a	n/a
Rv0357c	purA	435472	436770	1299	E	0.0003	0	0.0034
Rv0358	-	436861	437508	648	n/a	n/a	n/a	n/a
Rv0359	-	437519	438298	780	NE	0.8496	0.846	0.8788
Rv0360c	-	438303	438740	438	n/a	n/a	n/a	n/a
Rv0361	-	438823	439650	828	NE	0.7899	0.7491	0.8246
Rv0362	mgtE	439872	441254	1383	NE	0.6577	0.2629	0.92
Rv0363c	fba	441266	442300	1035	NE	0.6396	0.0911	0.8194
Rv0364	-	442396	443079	684	E	0.0015	0.0005	0.0026
Rv0365c	-	443068	444198	1131	NE	0.4634	0.3209	0.7877
Rv0366c	-	444223	444816	594	n/a	n/a	n/a	n/a
Rv0367c	-	444845	445234	390	n/a	n/a	n/a	n/a
Rv0368c	-	445315	446526	1212	NE	0.5486	0.456	0.6403
Rv0369c	-	446532	447047	516	n/a	n/a	n/a	n/a
Rv0370c	-	447148	448044	897	NE	0.0166	0.011	0.0353
Rv0371c	-	448041	448634	594	n/a	n/a	n/a	n/a
Rv0372c	-	448631	449386	756	NE	0.2003	0.2003	0.2003
Rv0373c	-	449405	451804	2400	NE	0.1824	0.0073	0.626
Rv0374c	-	451801	452280	480	n/a	n/a	n/a	n/a
Rv0375c	-	452295	453155	861	NE	0.0733	0.0183	0.1405
Rv0376c	-	453231	454373	1143	NE	0.2722	0.0266	0.4425
Rv0377	-	454422	455387	966	NE	0.2487	0.2003	0.4194
Rv0378	-	455638	455859	222	n/a	n/a	n/a	n/a
Rv0379	secE2	455978	456193	216	n/a	n/a	n/a	n/a
Rv0380c	-	456269	456820	552	n/a	n/a	n/a	n/a
Rv0381c	-	456916	457824	909	NE	0.6903	0.3889	0.9544
Rv0382c	pyrE	457842	458381	540	n/a	n/a	n/a	n/a
Rv0383c	-	458462	459316	855	NE	0.0361	0.0088	0.0618
Rv0384c	clpB	459457	462003	2547	NE	0.1461	0.0233	0.445
Rv0385	-	462136	463308	1173	NE	0.8215	0.7354	0.8963
Rv0386	-	463412	466669	3258	NE	0.544	0.0088	0.9561
Rv0387c	-	466673	467407	735	NE	0.5075	0.4777	0.6099
Rv0388c	PPE9	467460	468004	545	n/a	n/a	n/a	n/a
Rv0389	purT	468338	469597	1260	NE	0.8286	0.5994	0.9099
Rv0390	-	469594	470016	423	n/a	n/a	n/a	n/a
Rv0391	metZ	470013	471233	1221	D	0.0266	0.0014	0.1012
Rv0392c	ndhA	471230	472642	1413	NE	0.5152	0.1986	0.7408
Rv0393	-	472784	474109	1326	NE	0.748	0.6623	0.8885
Rv0394c	-	474125	474844	720	NE	0.8507	0.8164	0.8847
Rv0395	-	474943	475347	405	n/a	n/a	n/a	n/a
Rv0396	-	475353	475745	393	n/a	n/a	n/a	n/a
Rv0397	-	475819	476187	369	n/a	n/a	n/a	n/a
Rv0398c	-	476682	477323	642	n/a	n/a	n/a	n/a
Rv0399c	lpqK	477330	478559	1230	NE	0.3002	0.1337	0.7649
Rv0400c	fadE7	478569	479756	1188	NE	0.2771	0.108	0.5425
Rv0401	-	479792	480163	372	n/a	n/a	n/a	n/a
Rv0402c	mmpL1	480358	483234	2877	NE	0.795	0.445	0.9696
Rv0403c	mmpS1	483231	483659	429	n/a	n/a	n/a	n/a
Rv0404	fadD30	483980	485737	1758	D	0.0525	0	0.183
Rv0405	pks6	485734	489942	4209	D	0.4367	0	0.9986
Rv0406c	-	489890	490708	819	NE	0.7673	0.7354	0.7926
Rv0407	fgd1	490786	491796	1011	NE	0.1499	0.0793	0.2215
Rv0408	pta	491789	493861	2073	NE	0.3495	0.0266	0.6777
Rv0409	ackA	493854	495011	1158	NE	0.3135	0.0761	0.4966
Rv0410c	pknG	495065	497317	2253	E	0.0034	0	0.0183
Rv0411c	glnH	497317	498303	987	E	0.0714	0.0066	0.1293
Rv0412c	-	498303	499622	1320	D	0.0021	0	0.0073
Rv0413	mutT3	499716	500369	654	n/a	n/a	n/a	n/a
Rv0414c	thiE	500353	501021	669	n/a	n/a	n/a	n/a
Rv0415	thiO	501151	502173	1023	E	0.0207	0.0009	0.0714
Rv0416	thiS	502170	502376	207	n/a	n/a	n/a	n/a
Rv0417	thiG	502369	503127	759	E	0.0001	0	0.0005
Rv0418	lpqL	503499	505001	1503	NE	0.4446	0.2232	0.713
Rv0419	lpqM	505089	506585	1497	NE	0.9004	0.6403	0.9842
Rv0420c	-	506564	506974	411	n/a	n/a	n/a	n/a
Rv0421c	-	507135	507764	630	n/a	n/a	n/a	n/a
Rv0422c	thiD	507761	508558	798	E	0.0013	0.0001	0.0034
Rv0423c	thiC	508585	510228	1644	E	0.0076	0.0005	0.0325
Rv0424c	-	510380	510655	276	n/a	n/a	n/a	n/a
Rv0425c	ctpH	510705	515324	4620	NE	0.4478	0.0233	0.8929
Rv0426c	-	515376	515819	444	n/a	n/a	n/a	n/a
Rv0427c	xthA	516020	516895	876	NE	0.156	0.1012	0.2428
Rv0428c	-	516898	517806	909	NE	0.3993	0.363	0.4356
Rv0429c	def	517806	518399	594	n/a	n/a	n/a	n/a
Rv0430	-	518736	519044	309	n/a	n/a	n/a	n/a
Rv0431	-	519076	519570	495	n/a	n/a	n/a	n/a
Rv0432	sodC	519603	520325	723	NE	0.2289	0.2289	0.2289
Rv0433	-	520327	521457	1131	NE	0.4124	0.3449	0.5567
Rv0434	-	521517	522170	654	n/a	n/a	n/a	n/a
Rv0435c	-	522350	524536	2187	NE	0.5	0.1748	0.9236
Rv0436c	pssA	524533	525393	861	NE	0.9345	0.8101	0.9672
Rv0437c	psd	525390	526085	696	NE	0.7909	0.7909	0.7909
Rv0438c	moeA2	526146	527363	1218	NE	0.7846	0.5728	0.8638
Rv0439c	-	527382	528317	936	NE	0.5893	0.4565	0.6816
Rv0440	groEL	528611	530233	1623	E	0.0657	0.0066	0.2982
Rv0441c	-	530299	530727	429	n/a	n/a	n/a	n/a
Rv0442c	PPE10	530754	532217	1464	NE	0.2213	0.0743	0.4175
Rv0443	-	532399	532914	516	n/a	n/a	n/a	n/a
Rv0444c	-	533094	533792	699	NE	0.4752	0.4129	0.5064
Rv0445c	sigK	533836	534399	564	n/a	n/a	n/a	n/a
Rv0446c	-	534448	535218	771	NE	0.8994	0.8917	0.9087
Rv0447c	ufaA1	535227	536510	1284	NE	0.9625	0.8838	0.9884
Rv0448c	-	536507	537172	666	n/a	n/a	n/a	n/a
Rv0449c	-	537232	538551	1320	NE	0.8342	0.6099	0.9421
Rv0450c	mmpL4	538591	541494	2904	D	0.2151	0.0002	0.7744
Rv0451c	mmpS4	541491	541913	423	n/a	n/a	n/a	n/a
Rv0452	-	542145	542855	711	NE	0.8214	0.8008	0.8379
Rv0453	PPE11	543177	544733	1557	NE	0.8581	0.4807	0.9773
Rv0454	-	544838	545188	351	n/a	n/a	n/a	n/a
Rv0455c	-	545378	545824	447	n/a	n/a	n/a	n/a
Rv0456A	-	547079	547360	282	n/a	n/a	n/a	n/a
Rv0456c	echA2	545892	546806	915	NE	0.2016	0.1316	0.2448
Rv0457c	-	547589	549610	2022	NE	0.2181	0.0766	0.3643
Rv0458	-	549678	551201	1524	NE	0.6989	0.4738	0.8547
Rv0459	-	551201	551692	492	n/a	n/a	n/a	n/a
Rv0460	-	551752	551991	240	n/a	n/a	n/a	n/a
Rv0461	-	552029	552553	525	n/a	n/a	n/a	n/a
Rv0462	lpd	552617	554011	1395	E	0.0002	0	0.0009
Rv0463	-	554019	554312	294	n/a	n/a	n/a	n/a
Rv0464c	-	554316	554888	573	n/a	n/a	n/a	n/a
Rv0465c	-	554885	556309	1425	NE	0.7619	0.3391	0.9928
Rv0466	-	556461	557255	795	NE	0.6107	0.4794	0.8967
Rv0467	icl	557530	558816	1287	NE	0.0617	0.0195	0.1152
Rv0468	fadB2	558898	559758	861	NE	0.5569	0.4116	0.6196
Rv0469	umaA	559891	560751	861	NE	0.2181	0.1228	0.7031
Rv0470A	-	561857	562297	441	n/a	n/a	n/a	n/a
Rv0470c	pcaA	560851	561714	864	NE	0.8317	0.7431	0.8948
Rv0471c	-	562228	562716	489	n/a	n/a	n/a	n/a
Rv0472c	-	562726	563430	705	NE	0.8553	0.8553	0.8553
Rv0473	-	563567	564937	1371	NE	0.5342	0.2187	0.9543
Rv0474	-	565024	565446	423	n/a	n/a	n/a	n/a
Rv0475	hbhA	565800	566399	600	n/a	n/a	n/a	n/a
Rv0476	-	566511	566774	264	n/a	n/a	n/a	n/a
Rv0477	-	566779	567225	447	n/a	n/a	n/a	n/a
Rv0478	deoC	567225	567899	675	NE	0.4131	0.4131	0.4131
Rv0479c	-	567924	568970	1047	E	0.0014	0.0009	0.0034
Rv0480c	-	568967	569809	843	NE	0.8137	0.7877	0.9361
Rv0481c	-	569991	570515	525	n/a	n/a	n/a	n/a
Rv0482	murB	570542	571651	1110	E	0.0091	0.0066	0.0183
Rv0483	lprQ	571713	573068	1356	NE	0.9777	0.8865	0.999
Rv0484c	-	573049	573804	756	NE	0.6106	0.5569	0.6285
Rv0485	-	573987	575303	1317	NE	0.5646	0.4768	0.6433
Rv0486	-	575351	576793	1443	NE	0.061	0.0153	0.1543
Rv0487	-	576790	577341	552	n/a	n/a	n/a	n/a
Rv0488	-	577667	578272	606	n/a	n/a	n/a	n/a
Rv0489	gpm1	578429	579178	750	NE	0.0097	0.008	0.0153
Rv0490	senX3	579352	580584	1233	NE	0.2086	0.015	0.7127
Rv0491	regX3	580812	581495	684	NE	0.9899	0.9899	0.9899
Rv0492A	-	583378	583707	330	n/a	n/a	n/a	n/a
Rv0492c	-	581492	583381	1890	NE	0.5971	0.307	0.8552
Rv0493c	-	583704	584693	990	NE	0.5325	0.363	0.649
Rv0494	-	584698	585426	729	NE	0.249	0.2397	0.2861
Rv0495c	-	585427	586317	891	NE	0.5261	0.4238	0.613
Rv0496	-	586397	587383	987	NE	0.4937	0.1616	0.8602
Rv0497	-	587380	588312	933	NE	0.2985	0.1577	0.5905
Rv0498	-	588328	589170	843	NE	0.7438	0.6811	0.784
Rv0499	-	589186	590061	876	NE	0.6887	0.5331	0.79
Rv0500	proC	590086	590973	888	E	0.0077	0.0066	0.0183
Rv0500A	-	591114	591350	237	n/a	n/a	n/a	n/a
Rv0500B	-	591478	591579	102	n/a	n/a	n/a	n/a
Rv0501	galE2	591657	592787	1131	NE	0.6671	0.3659	0.846
Rv0502	-	592794	593870	1077	NE	0.9694	0.9361	0.9947
Rv0503c	cmaA2	593874	594782	909	NE	0.9951	0.9853	0.9997
Rv0504c	-	594805	595305	501	n/a	n/a	n/a	n/a
Rv0505c	serB1	595467	596588	1122	NE	0.1387	0.0916	0.2822
Rv0506	mmpS2	596762	597205	444	n/a	n/a	n/a	n/a
Rv0507	mmpL2	597202	600108	2907	D	0.4705	0.0055	0.9628
Rv0508	-	600101	600394	294	n/a	n/a	n/a	n/a
Rv0509	hemA	600444	601850	1407	E	0.0056	0.0005	0.0183
Rv0510	hemC	601860	602789	930	E	0.0017	0.0009	0.0066
Rv0511	hemD	602822	604519	1698	E	0.0183	0.0066	0.0714
Rv0512	hemB	604605	605594	990	E	0.0007	0	0.0034
Rv0513	-	605607	606155	549	n/a	n/a	n/a	n/a
Rv0514	-	606152	606451	300	n/a	n/a	n/a	n/a
Rv0515	-	606554	608065	1512	NE	0.7933	0.5064	0.9876
Rv0516c	-	608062	608538	477	n/a	n/a	n/a	n/a
Rv0517	-	608749	610059	1311	NE	0.9933	0.9756	0.9982
Rv0518	-	610191	610886	696	NE	0.6173	0.5007	0.6756
Rv0519c	-	611175	612077	903	NE	0.9716	0.9178	0.9875
Rv0520	-	612258	612608	351	n/a	n/a	n/a	n/a
Rv0521	-	612601	612906	306	n/a	n/a	n/a	n/a
Rv0522	gabP	613041	614345	1305	NE	0.8935	0.784	0.9696
Rv0523c	-	614329	614724	396	n/a	n/a	n/a	n/a
Rv0524	hemL	614838	616226	1389	E	0.0044	0.0001	0.0088
Rv0525	-	616226	616834	609	n/a	n/a	n/a	n/a
Rv0526	-	616849	617499	651	n/a	n/a	n/a	n/a
Rv0527	ccdA	617496	618275	780	NE	0.0886	0.0325	0.2628
Rv0528	-	618308	619897	1590	E	0.0189	0.0034	0.1293
Rv0529	ccsA	619894	620868	975	E	0.0004	0	0.0009
Rv0530	-	620910	622127	1218	NE	0.8234	0.4777	0.9296
Rv0531	-	622332	622649	318	n/a	n/a	n/a	n/a
Rv0532	PE_PGRS6	622796	624580	1785	NE	0.2479	0.0796	0.4619
Rv0533c	fabH	624476	625483	1008	NE	0.8877	0.8239	0.9304
Rv0534c	menA	625565	626443	879	E	0.0027	0.0009	0.0066
Rv0535	pnp	626460	627254	795	NE	0.5206	0.4302	0.7732
Rv0536	galE3	627251	628291	1041	NE	0.0518	0.0194	0.1495
Rv0537c	-	628301	629734	1434	NE	0.7993	0.6258	0.9119
Rv0538	-	630043	631689	1647	NE	0.663	0.4425	0.7998
Rv0539	-	631746	632378	633	n/a	n/a	n/a	n/a
Rv0540	-	632375	633037	663	n/a	n/a	n/a	n/a
Rv0541c	-	633058	634407	1350	D	0.0423	0.0035	0.108
Rv0542c	menE	634419	635507	1089	E	0.003	0.0005	0.0088
Rv0543c	-	635576	635878	303	n/a	n/a	n/a	n/a
Rv0544c	-	635938	636216	279	n/a	n/a	n/a	n/a
Rv0545c	pitA	636213	637466	1254	NE	0.1889	0.0735	0.2629
Rv0546c	-	637586	637972	387	n/a	n/a	n/a	n/a
Rv0547c	-	638035	638919	885	NE	0.9719	0.8754	0.9832
Rv0548c	menB	639015	639959	945	E	0.0063	0.0034	0.0088
Rv0549c	-	640231	640644	414	n/a	n/a	n/a	n/a
Rv0550c	-	640641	640907	267	n/a	n/a	n/a	n/a
Rv0551c	fadD8	641099	642814	1716	NE	0.7346	0.3391	0.9448
Rv0552	-	642892	644496	1605	NE	0.9243	0.7289	0.9859
Rv0553	menC	644493	645473	981	NE	0.0333	0.0088	0.0714
Rv0554	bpoC	645470	646258	789	NE	0.9919	0.9903	0.9938
Rv0555	menD	646301	647965	1665	E	0.0282	0.0066	0.0714
Rv0556	-	647962	648477	516	n/a	n/a	n/a	n/a
Rv0557	pimB	648539	649675	1137	D	0.1054	0.0034	0.2003
Rv0558	ubiE	649692	650396	705	E	0.0001	0	0.0001
Rv0559c	-	650410	650748	339	n/a	n/a	n/a	n/a
Rv0560c	-	650782	651507	726	NE	0.1518	0.1121	0.2168
Rv0561c	-	651532	652758	1227	NE	0.1228	0.0743	0.1778
Rv0562	grcC1	652774	653781	1008	E	0.0039	0.0001	0.0183
Rv0563	htpX	653882	654742	861	NE	0.5002	0.3748	0.5375
Rv0564c	gpsA	654927	655952	1026	NE	0.7126	0.6433	0.911
Rv0565c	-	656013	657473	1461	NE	0.7546	0.5727	0.8604
Rv0566c	-	657551	658042	492	n/a	n/a	n/a	n/a
Rv0567	-	658324	659343	1020	NE	0.4008	0.0913	0.7028
Rv0568	cyp135B1	659453	660871	1419	NE	0.5771	0.5067	0.7154
Rv0569	-	661006	661272	267	n/a	n/a	n/a	n/a
Rv0570	nrdZ	661298	663376	2079	D	0.2483	0.0034	0.6956
Rv0571c	-	663490	664821	1332	NE	0.0889	0.0183	0.195
Rv0572c	-	665045	665386	342	n/a	n/a	n/a	n/a
Rv0573c	-	665854	667245	1392	NE	0.8997	0.5225	0.9635
Rv0574c	-	667255	668397	1143	NE	0.3796	0.1727	0.6811
Rv0575c	-	668582	669748	1167	NE	0.9686	0.9559	0.9791
Rv0576	-	669851	671155	1305	NE	0.1629	0.0325	0.348
Rv0577	TB27.3	671169	671954	786	NE	0.9524	0.9421	0.9574
Rv0578c	PE_PGRS7	671999	675919	3921	NE	0.2122	0.0183	0.7128
Rv0579	-	676241	676999	759	NE	0.8274	0.8047	0.8706
Rv0580c	-	677128	677619	492	n/a	n/a	n/a	n/a
Rv0581	-	677713	677928	216	n/a	n/a	n/a	n/a
Rv0582	-	677925	678332	408	n/a	n/a	n/a	n/a
Rv0583c	lpqN	678392	679078	687	NE	0.5311	0.5311	0.5311
Rv0584	-	679232	681865	2634	NE	0.386	0.0793	0.9879
Rv0585c	-	681888	684275	2388	D	0.2705	0	0.7133
Rv0586	-	684413	685135	723	NE	0.032	0.032	0.032
Rv0587	yrbE2A	685132	685929	798	NE	0.4378	0.363	0.5007
Rv0588	yrbE2B	685931	686818	888	NE	0.2306	0.045	0.3882
Rv0589	mce2A	686824	688038	1215	NE	0.4595	0.2967	0.7153
Rv0590	mce2B	688035	688862	828	NE	0.2877	0.2622	0.3251
Rv0590A	-	688811	689065	255	n/a	n/a	n/a	n/a
Rv0591	mce2C	689062	690507	1446	NE	0.5501	0.3051	0.9158
Rv0592	mce2D	690504	692030	1527	NE	0.2074	0.0735	0.3925
Rv0593	lprL	692027	693235	1209	NE	0.3186	0.1745	0.5176
Rv0594	mce2F	693240	694790	1551	NE	0.8451	0.6436	0.9641
Rv0595c	-	694842	695234	393	n/a	n/a	n/a	n/a
Rv0596c	-	695231	695488	258	n/a	n/a	n/a	n/a
Rv0597c	-	695671	696906	1236	NE	0.4004	0.2003	0.7408
Rv0598c	-	697157	697570	414	n/a	n/a	n/a	n/a
Rv0599c	-	697567	697803	237	n/a	n/a	n/a	n/a
Rv0600c	-	697907	698413	507	n/a	n/a	n/a	n/a
Rv0601c	-	698527	698997	471	n/a	n/a	n/a	n/a
Rv0602c	tcrA	699041	699802	762	NE	0.3149	0.2687	0.3748
Rv0603	-	699859	700170	312	n/a	n/a	n/a	n/a
Rv0604	lpqO	700242	701192	951	NE	0.2426	0.1293	0.3964
Rv0605	-	701409	702017	609	n/a	n/a	n/a	n/a
Rv0606	-	702019	702762	744	NE	0.7248	0.7248	0.7248
Rv0607	-	702816	703202	387	n/a	n/a	n/a	n/a
Rv0608	-	703247	703492	246	n/a	n/a	n/a	n/a
Rv0609	-	703489	703890	402	n/a	n/a	n/a	n/a
Rv0609A	-	703833	704060	228	n/a	n/a	n/a	n/a
Rv0610c	-	704755	705912	1158	NE	0.575	0.1748	0.7319
Rv0611c	-	705964	706347	384	n/a	n/a	n/a	n/a
Rv0612	-	706327	706932	606	n/a	n/a	n/a	n/a
Rv0613c	-	706951	709518	2568	NE	0.6821	0.3513	0.9605
Rv0614	-	709359	710351	993	NE	0.7055	0.613	0.7735
Rv0615	-	710348	710590	243	n/a	n/a	n/a	n/a
Rv0616c	-	710587	710853	267	n/a	n/a	n/a	n/a
Rv0617	-	711009	711410	402	n/a	n/a	n/a	n/a
Rv0618	galTa	711539	712234	696	NE	0.0796	0.0796	0.0796
Rv0619	galTb	712177	712722	546	n/a	n/a	n/a	n/a
Rv0620	galK	712719	713810	1092	NE	0.3683	0.1862	0.4488
Rv0621	-	714205	715269	1065	NE	0.2069	0.0603	0.7231
Rv0622	-	715373	716320	948	NE	0.2981	0.2622	0.3664
Rv0623	-	716413	716667	255	n/a	n/a	n/a	n/a
Rv0624	-	716667	717062	396	n/a	n/a	n/a	n/a
Rv0625c	-	717156	717896	741	NE	0.3319	0.3029	0.3748
Rv0626	-	718028	718288	261	n/a	n/a	n/a	n/a
Rv0627	-	718285	718692	408	n/a	n/a	n/a	n/a
Rv0628c	-	718764	719915	1152	NE	0.7594	0.7088	0.8751
Rv0629c	recD	720008	721735	1728	NE	0.0537	0.0153	0.1293
Rv0630c	recB	721732	725016	3285	D	0.5685	0.0034	0.9583
Rv0631c	recC	725016	728309	3294	NE	0.4389	0.1293	0.719
Rv0632c	echA3	728586	729281	696	NE	0.0263	0.015	0.032
Rv0633c	-	729330	730169	840	NE	0.6583	0.6088	0.6658
Rv0634A	-	731116	731367	252	n/a	n/a	n/a	n/a
Rv0634B	rpmG	731715	731882	168	n/a	n/a	n/a	n/a
Rv0634c	-	730323	731036	714	NE	0.8278	0.7989	0.8471
Rv0635	-	731933	732409	477	n/a	n/a	n/a	n/a
Rv0636	-	732396	732824	429	n/a	n/a	n/a	n/a
Rv0637	-	732828	733328	501	n/a	n/a	n/a	n/a
Rv0638	secE	733740	734225	486	n/a	n/a	n/a	n/a
Rv0639	nusG	734257	734973	717	E	0.0008	0.0005	0.0009
Rv0640	rplK	735025	735453	429	n/a	n/a	n/a	n/a
Rv0641	rplA	735520	736227	708	NE	0.0219	0.0183	0.0325
Rv0642c	mmaA4	736301	737206	906	NE	0.2752	0.1455	0.3882
Rv0643c	mmaA3	737271	738152	882	NE	0.7769	0.6777	0.8352
Rv0644c	mmaA2	738300	739163	864	NE	0.8693	0.579	0.9895
Rv0645c	mmaA1	739330	740190	861	NE	0.9949	0.9928	0.9968
Rv0646c	lipG	740237	741142	906	NE	0.2809	0.2416	0.3255
Rv0647c	-	741154	742620	1467	E	0.1197	0.0066	0.2628
Rv0648	-	742722	746369	3648	NE	0.4017	0.0723	0.883
Rv0649	fabD2	746366	747040	675	NE	0.3179	0.3179	0.3179
Rv0650	-	747040	747948	909	NE	0.5872	0.2628	0.7469
Rv0651	rplJ	748279	748815	537	n/a	n/a	n/a	n/a
Rv0652	rplL	748852	749244	393	n/a	n/a	n/a	n/a
Rv0653c	-	749237	749932	696	NE	0.4894	0.4586	0.5203
Rv0654	-	750003	751508	1506	NE	0.9799	0.9574	0.9961
Rv0655	mkl	751520	752599	1080	NE	0.8459	0.5737	0.9643
Rv0656c	-	752987	753370	384	n/a	n/a	n/a	n/a
Rv0657c	-	753465	753620	156	n/a	n/a	n/a	n/a
Rv0658c	-	753696	754412	717	NE	0.1003	0.0679	0.1326
Rv0659c	-	754688	754996	309	n/a	n/a	n/a	n/a
Rv0660c	-	754983	755228	246	n/a	n/a	n/a	n/a
Rv0661c	-	755338	755775	438	n/a	n/a	n/a	n/a
Rv0662c	-	755772	756140	369	n/a	n/a	n/a	n/a
Rv0663	atsD	756140	758503	2364	NE	0.4896	0.1778	0.8301
Rv0664	-	758535	758807	273	n/a	n/a	n/a	n/a
Rv0665	-	758804	759142	339	n/a	n/a	n/a	n/a
Rv0666	-	759139	759312	174	n/a	n/a	n/a	n/a
Rv0667	rpoB	759810	763328	3519	D	0.0593	0.0005	0.2628
Rv0668	rpoC	763373	767323	3951	E	0.0488	0.0034	0.2628
Rv0669c	-	767687	769600	1914	NE	0.6313	0.1455	0.8944
Rv0670	end	769795	770553	759	NE	0.7536	0.7236	0.7716
Rv0671	lpqP	770585	771427	843	NE	0.6044	0.3057	0.7494
Rv0672	fadE8	771487	773115	1629	NE	0.4578	0.0913	0.8359
Rv0673	echA4	773126	774064	939	NE	0.4429	0.4238	0.5516
Rv0674	-	774067	774789	723	NE	0.0318	0.0183	0.0714
Rv0675	echA5	774786	775577	792	NE	0.1307	0.1293	0.1331
Rv0676c	mmpL5	775589	778483	2895	NE	0.8553	0.5395	0.9905
Rv0677c	mmpS5	778480	778908	429	n/a	n/a	n/a	n/a
Rv0678	-	778993	779490	498	n/a	n/a	n/a	n/a
Rv0679c	-	779546	780043	498	n/a	n/a	n/a	n/a
Rv0680c	-	780045	780419	375	n/a	n/a	n/a	n/a
Rv0681	-	780724	781314	591	n/a	n/a	n/a	n/a
Rv0682	rpsL	781563	781937	375	n/a	n/a	n/a	n/a
Rv0683	rpsG	781937	782407	471	n/a	n/a	n/a	n/a
Rv0684	fusA1	782488	784593	2106	E	0.0043	0	0.0088
Rv0685	tuf	784824	786014	1191	E	0.0566	0.0066	0.1293
Rv0686	-	786152	786949	798	NE	0.9375	0.9257	0.9468
Rv0687	fabG	787102	787929	828	NE	0.3785	0.2016	0.4622
Rv0688	-	787943	789163	1221	NE	0.3946	0.2003	0.6433
Rv0689c	-	789160	789414	255	n/a	n/a	n/a	n/a
Rv0690c	-	790027	791076	1050	NE	0.2253	0.0602	0.8609
Rv0691c	-	791073	791669	597	n/a	n/a	n/a	n/a
Rv0692	-	791834	792163	330	n/a	n/a	n/a	n/a
Rv0693	pqqE	792160	793335	1176	NE	0.2369	0.1083	0.348
Rv0694	lldD1	793338	794528	1191	NE	0.0252	0.0096	0.057
Rv0695	-	794718	795473	756	NE	0.1831	0.1528	0.2168
Rv0696	-	795522	796934	1413	D	0.1349	0.0066	0.246
Rv0697	-	796936	798375	1440	D	0.0026	0.0005	0.008
Rv0698	-	798836	799447	612	n/a	n/a	n/a	n/a
Rv0699	-	799632	799853	222	n/a	n/a	n/a	n/a
Rv0700	rpsJ	800490	800795	306	n/a	n/a	n/a	n/a
Rv0701	rplC	800812	801465	654	n/a	n/a	n/a	n/a
Rv0702	rplD	801465	802136	672	E	0.0005	0.0005	0.0005
Rv0703	rplW	802136	802438	303	n/a	n/a	n/a	n/a
Rv0704	rplB	802531	803373	843	E	0.0001	0	0.0001
Rv0705	rpsS	803414	803695	282	n/a	n/a	n/a	n/a
Rv0706	rplV	803692	804285	594	n/a	n/a	n/a	n/a
Rv0707	rpsC	804285	805109	825	E	0.001	0	0.0034
Rv0708	rplP	805113	805529	417	n/a	n/a	n/a	n/a
Rv0709	rpmC	805529	805762	234	n/a	n/a	n/a	n/a
Rv0710	rpsQ	805759	806169	411	n/a	n/a	n/a	n/a
Rv0711	atsA	806338	808701	2364	NE	0.5235	0.1846	0.8461
Rv0712	-	808749	809648	900	NE	0.1215	0.0793	0.1619
Rv0713	-	809949	810890	942	NE	0.8876	0.8285	0.9146
Rv0714	rplN	811376	811744	369	n/a	n/a	n/a	n/a
Rv0715	rplX	811745	812062	318	n/a	n/a	n/a	n/a
Rv0716	rplE	812062	812625	564	n/a	n/a	n/a	n/a
Rv0717	rpsN	812630	812815	186	n/a	n/a	n/a	n/a
Rv0718	rpsH	812979	813377	399	n/a	n/a	n/a	n/a
Rv0719	rplF	813401	813940	540	n/a	n/a	n/a	n/a
Rv0720	rplR	813943	814311	369	n/a	n/a	n/a	n/a
Rv0721	rpsE	814331	814993	663	n/a	n/a	n/a	n/a
Rv0722	rpmD	814996	815193	198	n/a	n/a	n/a	n/a
Rv0723	rplO	815193	815633	441	n/a	n/a	n/a	n/a
Rv0724	sppA	815666	817537	1872	NE	0.3123	0.1579	0.5769
Rv0724A	-	817534	817869	336	n/a	n/a	n/a	n/a
Rv0725c	-	817542	818447	906	NE	0.1048	0.0679	0.1495
Rv0726c	-	818540	819643	1104	NE	0.5365	0.1959	0.7528
Rv0727c	fucA	819846	820502	657	n/a	n/a	n/a	n/a
Rv0728c	serA2	820499	821479	981	NE	0.4621	0.2428	0.5074
Rv0729	xylB	821510	822856	1347	NE	0.7735	0.4807	0.9521
Rv0730	-	822869	823597	729	NE	0.5673	0.5673	0.5673
Rv0731c	-	823686	824642	957	NE	0.8765	0.8119	0.9078
Rv0732	secY	824803	826128	1326	E	0.0007	0	0.0034
Rv0733	adk	826125	826670	546	n/a	n/a	n/a	n/a
Rv0734	mapA	826673	827473	801	NE	0.485	0.4696	0.5311
Rv0735	sigL	827546	828079	534	n/a	n/a	n/a	n/a
Rv0736	-	828143	828895	753	NE	0.0285	0.0183	0.0714
Rv0737	-	829210	829707	498	n/a	n/a	n/a	n/a
Rv0738	-	830065	830613	549	n/a	n/a	n/a	n/a
Rv0739	-	830858	831664	807	NE	0.9889	0.9778	0.996
Rv0740	-	831779	832306	528	n/a	n/a	n/a	n/a
Rv0741	-	832537	832851	315	n/a	n/a	n/a	n/a
Rv0742	PE_PGRS8	832984	833511	528	n/a	n/a	n/a	n/a
Rv0743c	-	833889	834446	558	n/a	n/a	n/a	n/a
Rv0744c	-	834443	834949	507	n/a	n/a	n/a	n/a
Rv0745	-	835157	835684	528	n/a	n/a	n/a	n/a
Rv0746	PE_PGRS9	835704	838055	2352	NE	0.2543	0.0325	0.6623
Rv0747	PE_PGRS10	838454	840859	2406	NE	0.7249	0.209	0.922
Rv0748	-	840950	841207	258	n/a	n/a	n/a	n/a
Rv0749	-	841231	841659	429	n/a	n/a	n/a	n/a
Rv0749A	-	841740	841877	138	n/a	n/a	n/a	n/a
Rv0750	-	842036	842281	246	n/a	n/a	n/a	n/a
Rv0751c	mmsB	842350	843234	885	NE	0.2057	0.1315	0.4072
Rv0752c	fadE9	843245	844417	1173	NE	0.4946	0.0743	0.7431
Rv0753c	mmsA	844424	845956	1533	NE	0.3736	0.1997	0.4871
Rv0754	PE_PGRS11	846162	847916	1755	D	0.3645	0.0005	0.713
Rv0755A	-	850345	850530	186	n/a	n/a	n/a	n/a
Rv0755c	PPE12	848106	850043	1938	D	0.0548	0	0.3152
Rv0756c	-	850744	851469	726	NE	0.8844	0.8844	0.8844
Rv0757	phoP	851611	852354	744	NE	0.0157	0.015	0.0194
Rv0758	phoR	852399	853856	1458	NE	0.096	0.045	0.1543
Rv0759c	-	853828	854160	333	n/a	n/a	n/a	n/a
Rv0760c	-	854270	854689	420	n/a	n/a	n/a	n/a
Rv0761c	adhB	854702	855829	1128	NE	0.8837	0.7999	0.9645
Rv0762c	-	855928	856473	546	n/a	n/a	n/a	n/a
Rv0763c	-	856476	856682	207	n/a	n/a	n/a	n/a
Rv0764c	cyp51	856685	858040	1356	NE	0.3567	0.108	0.5047
Rv0765c	-	858040	858867	828	NE	0.1575	0.1369	0.195
Rv0766c	cyp123	858867	860075	1209	NE	0.3671	0.2016	0.6864
Rv0767c	-	860072	860713	642	n/a	n/a	n/a	n/a
Rv0768	aldA	860915	862384	1470	NE	0.3547	0.0073	0.7127
Rv0769	-	862415	863161	747	NE	0.259	0.2296	0.2889
Rv0770	-	863259	864146	888	NE	0.6894	0.6178	0.7133
Rv0771	-	864143	864577	435	n/a	n/a	n/a	n/a
Rv0772	purD	864589	865857	1269	E	0.0003	0	0.0034
Rv0773c	ggtA	865854	867392	1539	NE	0.0818	0.0073	0.2416
Rv0774c	-	867443	868354	912	NE	0.3497	0.1115	0.5311
Rv0775	-	868410	869033	624	n/a	n/a	n/a	n/a
Rv0776c	-	868987	869766	780	NE	0.5971	0.4392	0.7055
Rv0777	purB	870011	871429	1419	E	0.0407	0.0034	0.1293
Rv0778	cyp126	871434	872678	1245	NE	0.6372	0.5375	0.7112
Rv0779c	-	872675	873295	621	n/a	n/a	n/a	n/a
Rv0780	hemH	873346	874239	894	E	0	0	0
Rv0781	ptrBa	874236	874946	711	E	0.0015	0.0012	0.0016
Rv0782	ptrBb	874735	876393	1659	D	0.0505	0	0.158
Rv0783c	emrB	876821	878443	1623	NE	0.4591	0.1579	0.6903
Rv0784	-	878641	879327	687	NE	0.0339	0.0289	0.0389
Rv0785	-	879343	881043	1701	D	0.2141	0.0014	0.8471
Rv0786c	-	881078	881467	390	n/a	n/a	n/a	n/a
Rv0787	-	881462	882421	960	NE	0.5374	0.1316	0.8243
Rv0787A	-	882527	882766	240	n/a	n/a	n/a	n/a
Rv0788	purQ	882763	883437	675	E	0.0005	0.0005	0.0005
Rv0789c	-	883454	884053	600	n/a	n/a	n/a	n/a
Rv0790c	-	884075	884803	729	NE	0.8312	0.8184	0.8468
Rv0791c	-	884800	885843	1044	NE	0.7715	0.6099	0.8192
Rv0792c	-	885840	886649	810	NE	0.8496	0.775	0.8838
Rv0793	-	886722	887027	306	n/a	n/a	n/a	n/a
Rv0794c	-	887140	888639	1500	NE	0.1312	0.0073	0.3716
Rv0795	-	889075	889401	327	n/a	n/a	n/a	n/a
Rv0796	-	889398	890336	939	NE	0.7253	0.6066	0.8036
Rv0797	-	890391	891485	1095	NE	0.4721	0.277	0.778
Rv0798c	cfp29	891475	892272	798	NE	0.3226	0.2589	0.363
Rv0799c	-	892269	893276	1008	NE	0.5331	0.4513	0.6633
Rv0800	pepC	893321	894622	1302	NE	0.2606	0.1369	0.4341
Rv0801	-	894634	894981	348	n/a	n/a	n/a	n/a
Rv0802c	-	894975	895631	657	n/a	n/a	n/a	n/a
Rv0803	purL	895823	898087	2265	E	0.0031	0.0001	0.0183
Rv0804	-	898084	898713	630	n/a	n/a	n/a	n/a
Rv0805	-	898834	899790	957	NE	0.0834	0.0579	0.1495
Rv0806c	cpsY	899735	901333	1599	NE	0.572	0.0603	0.9209
Rv0807	-	901638	902027	390	n/a	n/a	n/a	n/a
Rv0808	purF	902114	903697	1584	E	0.0028	0	0.0183
Rv0809	purM	903728	904822	1095	E	0.0073	0.0034	0.0183
Rv0810c	-	904908	905090	183	n/a	n/a	n/a	n/a
Rv0811c	-	905237	906343	1107	E	0.0013	0.0001	0.0034
Rv0812	-	906426	907295	870	E	0.002	0	0.0066
Rv0813c	-	907341	908021	681	NE	0.8533	0.8533	0.8533
Rv0814c	sseC2	908184	908486	303	n/a	n/a	n/a	n/a
Rv0815c	cysA2	908488	909321	834	NE	0.981	0.9657	0.9931
Rv0816c	thiX	909614	910036	423	n/a	n/a	n/a	n/a
Rv0817c	-	910033	910845	813	E	0.0002	0	0.0005
Rv0818	-	910975	911742	768	NE	0.8422	0.8381	0.8752
Rv0819	-	911739	912686	948	NE	0.3062	0.2003	0.3925
Rv0820	phoT	912729	913505	777	NE	0.9999	0.9999	0.9999
Rv0821c	phoY2	913561	914202	642	n/a	n/a	n/a	n/a
Rv0822c	-	914260	916314	2055	NE	0.9056	0.3057	0.9999
Rv0823c	-	916480	917649	1170	NE	0.8193	0.6088	0.9862
Rv0824c	desA1	917737	918753	1017	NE	0.0248	0.0195	0.0583
Rv0825c	-	918915	919556	642	n/a	n/a	n/a	n/a
Rv0826	-	919637	920692	1056	NE	0.724	0.5953	0.8471
Rv0827c	-	920744	921136	393	n/a	n/a	n/a	n/a
Rv0828c	-	921194	921616	423	n/a	n/a	n/a	n/a
Rv0829	-	921578	921868	291	n/a	n/a	n/a	n/a
Rv0830	-	921973	922878	906	NE	0.9239	0.7838	0.9971
Rv0831c	-	922897	923712	816	NE	0.9803	0.9628	0.9911
Rv0832	PE_PGRS12	924954	925367	414	n/a	n/a	n/a	n/a
Rv0833	PE_PGRS13	925364	927613	2250	NE	0.3359	0.0618	0.6501
Rv0834c	PE_PGRS14	927840	930488	2649	NE	0.3076	0.0714	0.9362
Rv0835	lpqQ	930956	931600	645	n/a	n/a	n/a	n/a
Rv0836c	-	932282	932935	654	n/a	n/a	n/a	n/a
Rv0837c	-	933006	934034	1029	NE	0.7325	0.4777	0.8707
Rv0838	lpqR	934723	935493	771	NE	0.3531	0.3282	0.3842
Rv0839	-	935580	936392	813	NE	0.8272	0.7254	0.8572
Rv0840c	pip	936460	937320	861	NE	0.9738	0.9658	0.9848
Rv0841	-	937596	937838	243	n/a	n/a	n/a	n/a
Rv0842	-	938115	939407	1293	NE	0.1865	0.0234	0.3957
Rv0843	-	939391	940395	1005	NE	0.4555	0.2289	0.689
Rv0844c	narL	940459	941109	651	n/a	n/a	n/a	n/a
Rv0845	-	941193	942470	1278	NE	0.2892	0.0679	0.649
Rv0846c	-	942683	944197	1515	D	0.2969	0.0049	0.613
Rv0847	lpqS	944346	944738	393	n/a	n/a	n/a	n/a
Rv0848	cysK2	944941	946059	1119	NE	0.1149	0.0635	0.1726
Rv0849	-	946059	947318	1260	NE	0.5363	0.3024	0.7002
Rv0850	-	947315	947647	333	n/a	n/a	n/a	n/a
Rv0851c	-	947644	948471	828	NE	0.0715	0.0088	0.1369
Rv0852	fadD16	948562	949398	837	NE	0.0526	0.0526	0.0526
Rv0853c	pdc	949439	951121	1683	NE	0.5722	0.1369	0.9261
Rv0854	-	951186	951629	444	n/a	n/a	n/a	n/a
Rv0855	far	951635	952714	1080	NE	0.4985	0.1577	0.643
Rv0856	-	952828	953232	405	n/a	n/a	n/a	n/a
Rv0857	-	953260	953733	474	n/a	n/a	n/a	n/a
Rv0858c	-	953730	954923	1194	NE	0.4256	0.2016	0.7424
Rv0859	fadA	955080	956291	1212	NE	0.2503	0.0603	0.5965
Rv0860	fadB	956296	958458	2163	NE	0.3446	0.0548	0.6285
Rv0861c	ercc3	958526	960154	1629	NE	0.273	0.0579	0.8194
Rv0862c	-	960345	962615	2271	NE	0.224	0.0153	0.9024
Rv0863	-	962602	962883	282	n/a	n/a	n/a	n/a
Rv0864	moaC	962893	963396	504	n/a	n/a	n/a	n/a
Rv0865	mog	963393	963875	483	n/a	n/a	n/a	n/a
Rv0866	moaE2	963872	964297	426	n/a	n/a	n/a	n/a
Rv0867c	rpfA	964315	965538	1224	NE	0.1912	0.0714	0.6234
Rv0868c	moaD2	965986	966264	279	n/a	n/a	n/a	n/a
Rv0869c	moaA	966268	967350	1083	NE	0.9017	0.8321	0.9418
Rv0870c	-	967347	967736	390	n/a	n/a	n/a	n/a
Rv0871	cspB	967901	968308	408	n/a	n/a	n/a	n/a
Rv0872c	PE_PGRS15	968427	970247	1821	D	0.2117	0.0066	0.6811
Rv0873	fadE10	970508	972460	1953	NE	0.5988	0.4175	0.8783
Rv0874c	-	972549	973709	1161	NE	0.7386	0.6772	0.8042
Rv0875c	-	973809	974297	489	n/a	n/a	n/a	n/a
Rv0876c	-	974294	975940	1647	NE	0.2943	0.1152	0.4616
Rv0877	-	976078	976866	789	NE	0.8952	0.8689	0.9645
Rv0878c	PPE13	976875	978206	1332	NE	0.9678	0.9175	0.9872
Rv0879c	-	978484	978759	276	n/a	n/a	n/a	n/a
Rv0880	-	978937	979368	432	n/a	n/a	n/a	n/a
Rv0881	-	979365	980231	867	NE	0.6622	0.596	0.784
Rv0882	-	980228	980512	285	n/a	n/a	n/a	n/a
Rv0883c	-	980509	981270	762	NE	0.0309	0.0183	0.0325
Rv0884c	serC	981427	982557	1131	E	0.0105	0.0034	0.0183
Rv0885	-	982765	983787	1023	NE	0.4294	0.1579	0.5399
Rv0886	fprB	983806	985533	1728	NE	0.3455	0.0183	0.6512
Rv0887c	-	985516	985974	459	n/a	n/a	n/a	n/a
Rv0888	-	987236	988708	1473	NE	0.8904	0.5671	0.9996
Rv0889c	citA	988743	989864	1122	NE	0.6309	0.1315	0.8461
Rv0890c	-	989951	992599	2649	NE	0.7759	0.1495	0.9656
Rv0891c	-	992601	993458	858	NE	0.931	0.8954	0.9449
Rv0892	-	993856	995343	1488	D	0.0223	0	0.0544
Rv0893c	-	995321	996298	978	D	0.1143	0.0026	0.2232
Rv0894	-	996527	997708	1182	NE	0.5872	0.5007	0.7368
Rv0895	-	997785	999302	1518	D	0.133	0.0066	0.5186
Rv0896	gltA	999475	1000770	1296	NE	0.8381	0.6816	0.9271
Rv0897c	-	1000811	1002418	1608	NE	0.3642	0.1369	0.6062
Rv0898c	-	1002444	1002707	264	n/a	n/a	n/a	n/a
Rv0899	ompA	1002815	1003795	981	D	0.0628	0.0009	0.158
Rv0900	-	1003808	1003960	153	n/a	n/a	n/a	n/a
Rv0901	-	1003960	1004487	528	n/a	n/a	n/a	n/a
Rv0902c	prrB	1004504	1005844	1341	NE	0.0568	0.0088	0.1713
Rv0903c	prrA	1005855	1006565	711	E	0.0069	0.0034	0.0088
Rv0904c	accD3	1006696	1008183	1488	NE	0.3029	0.0913	0.6433
Rv0905	echA6	1008210	1008941	732	NE	0.2105	0.195	0.2416
Rv0906	-	1008947	1010065	1119	NE	0.4377	0.0583	0.6386
Rv0907	-	1010139	1011738	1600	D	0.1938	0.0023	0.4356
Rv0908	ctpE	1011735	1014128	2394	NE	0.2597	0.0603	0.7576
Rv0909	-	1014685	1014864	180	n/a	n/a	n/a	n/a
Rv0910	-	1014870	1015304	435	n/a	n/a	n/a	n/a
Rv0911	-	1015402	1016175	774	NE	0.0525	0.047	0.0743
Rv0912	-	1016240	1016689	450	n/a	n/a	n/a	n/a
Rv0913c	-	1017221	1018729	1509	D	0.6083	0.0002	0.8503
Rv0914c	-	1018731	1019969	1239	NE	0.8005	0.6942	0.9104
Rv0915c	PPE14	1020062	1021333	1272	NE	0.7826	0.2187	0.9875
Rv0916c	PE7	1021348	1021647	300	n/a	n/a	n/a	n/a
Rv0917	betP	1022091	1023872	1782	NE	0.5709	0.1463	0.8508
Rv0918	-	1024215	1024691	477	n/a	n/a	n/a	n/a
Rv0919	-	1024688	1025188	501	n/a	n/a	n/a	n/a
Rv0920c	-	1025501	1026820	1320	NE	0.4036	0.1778	0.5395
Rv0921	-	1027108	1027689	582	n/a	n/a	n/a	n/a
Rv0922	-	1027689	1029341	1653	NE	0.7487	0.5067	0.9325
Rv0923c	-	1029517	1030581	1065	NE	0.6897	0.3889	0.7924
Rv0924c	mntH	1030582	1031868	1287	NE	0.1385	0.0796	0.2828
Rv0925c	-	1031900	1032637	738	NE	0.9437	0.9361	0.9494
Rv0926c	-	1032714	1033790	1077	NE	0.2248	0.0916	0.4356
Rv0927c	-	1033844	1034635	792	NE	0.7594	0.7236	0.8023
Rv0928	pstS3	1034907	1036019	1113	NE	0.8723	0.7235	0.9421
Rv0929	pstC2	1036032	1037006	975	NE	0.902	0.8689	0.9304
Rv0930	pstA1	1037003	1037929	927	NE	0.853	0.7993	0.9184
Rv0931c	pknD	1037924	1039918	1995	NE	0.9453	0.3834	0.9996
Rv0932c	pstS2	1039940	1041052	1113	NE	0.7071	0.4449	0.8755
Rv0933	pstB	1041268	1042098	831	NE	0.4382	0.3505	0.4768
Rv0934	pstS1	1042119	1043243	1125	NE	0.5789	0.4768	0.6956
Rv0935	pstC1	1043303	1044319	1017	NE	0.6787	0.4717	0.7624
Rv0936	pstA2	1044321	1045226	906	NE	0.6192	0.2889	0.8321
Rv0937c	-	1045203	1046024	822	D	0.0311	0.0034	0.1093
Rv0938	-	1046140	1048419	2280	D	0.0503	0.0001	0.2861
Rv0939	-	1048416	1050350	1935	D	0.2401	0.0062	0.5351
Rv0940c	-	1050597	1051463	867	NE	0.1766	0.0452	0.3152
Rv0941c	-	1051548	1052321	774	NE	0.9258	0.9107	0.9872
Rv0942	-	1052364	1052642	279	n/a	n/a	n/a	n/a
Rv0943c	-	1052700	1053740	1041	NE	0.7341	0.5007	0.8847
Rv0944	-	1053769	1054245	477	n/a	n/a	n/a	n/a
Rv0945	-	1054251	1055012	762	NE	0.1369	0.1369	0.1369
Rv0946c	pgi	1055028	1056689	1662	NE	0.394	0.0911	0.8302
Rv0948c	-	1057650	1057967	318	n/a	n/a	n/a	n/a
Rv0949	uvrD1	1058264	1060579	2316	D	0.0557	0	0.3842
Rv0950c	-	1060660	1061658	999	NE	0.5036	0.3931	0.8227
Rv0951	sucC	1061968	1063131	1164	E	0.0322	0.0005	0.1293
Rv0952	sucD	1063144	1064055	912	E	0.0068	0.0034	0.0088
Rv0953c	-	1064118	1064966	849	NE	0.4635	0.1579	0.5569
Rv0954	-	1065131	1066042	912	NE	0.4202	0.2968	0.4965
Rv0955	-	1066082	1067449	1368	NE	0.2264	0.1012	0.3842
Rv0956	purN	1067565	1068212	648	n/a	n/a	n/a	n/a
Rv0957	purH	1068209	1069780	1572	E	0.0019	0	0.0066
Rv0958	-	1069887	1071266	1380	NE	0.3564	0.108	0.4899
Rv0959	-	1071259	1073277	2019	NE	0.3283	0.1293	0.6438
Rv0960	-	1073549	1073932	384	n/a	n/a	n/a	n/a
Rv0961	-	1074078	1074425	348	n/a	n/a	n/a	n/a
Rv0962c	lprP	1074444	1075118	675	NE	0.8783	0.8783	0.8783
Rv0963c	-	1075301	1076101	801	NE	0.4752	0.2629	0.5894
Rv0964c	-	1076200	1076682	483	n/a	n/a	n/a	n/a
Rv0965c	-	1076782	1077201	420	n/a	n/a	n/a	n/a
Rv0966c	-	1077237	1077839	603	n/a	n/a	n/a	n/a
Rv0967	-	1077979	1078338	360	n/a	n/a	n/a	n/a
Rv0968	-	1078395	1078691	297	n/a	n/a	n/a	n/a
Rv0969	ctpV	1078747	1081059	2313	NE	0.6848	0.0714	0.9939
Rv0970	-	1081056	1081688	633	n/a	n/a	n/a	n/a
Rv0971c	echA7	1081779	1082588	810	NE	0.4051	0.4033	0.4072
Rv0972c	fadE12	1082588	1083754	1167	E	0.0098	0.0009	0.0183
Rv0973c	accA2	1083751	1085754	2004	NE	0.034	0.0088	0.0735
Rv0974c	accD2	1085760	1087349	1590	E	0.0098	0.0001	0.0618
Rv0975c	fadE13	1087352	1088500	1149	NE	0.1392	0.009	0.8239
Rv0976c	-	1088497	1090179	1683	NE	0.4912	0.3719	0.6403
Rv0977	PE_PGRS16	1090377	1093148	2772	NE	0.5538	0.0618	0.9962
Rv0978c	PE_PGRS17	1093365	1094360	996	NE	0.585	0.4341	0.6778
Rv0979A	rpmF	1094890	1095063	174	n/a	n/a	n/a	n/a
Rv0979c	-	1094674	1094868	195	n/a	n/a	n/a	n/a
Rv0980c	PE_PGRS18	1095082	1096455	1374	NE	0.6914	0.1316	0.9908
Rv0981	mprA	1096820	1097512	693	NE	0.9773	0.9773	0.9773
Rv0982	mprB	1097512	1099026	1515	D	0.0131	0.0009	0.0389
Rv0983	pepD	1099070	1100464	1395	NE	0.3101	0.0911	0.5528
Rv0984	moaB2	1100464	1101009	546	n/a	n/a	n/a	n/a
Rv0985c	mscL	1101029	1101484	456	n/a	n/a	n/a	n/a
Rv0986	-	1101807	1102553	747	D	0.0575	0.0052	0.1236
Rv0987	-	1102546	1105113	2568	D	0.2686	0	0.8529
Rv0988	-	1105120	1106280	1161	D	0.0378	0	0.1844
Rv0989c	grcC2	1106409	1107386	978	NE	0.9368	0.8767	0.9621
Rv0990c	-	1107447	1108103	657	n/a	n/a	n/a	n/a
Rv0991c	-	1108176	1108508	333	n/a	n/a	n/a	n/a
Rv0992c	-	1108582	1109175	594	n/a	n/a	n/a	n/a
Rv0993	galU	1109276	1110196	921	E	0.0065	0.0034	0.0088
Rv0994	moeA1	1110273	1111553	1281	NE	0.7454	0.5203	0.8302
Rv0995	rimJ	1111616	1112227	612	n/a	n/a	n/a	n/a
Rv0996	-	1112388	1113464	1077	NE	0.622	0.4696	0.7015
Rv0997	-	1114297	1114728	432	n/a	n/a	n/a	n/a
Rv0998	-	1114752	1115753	1002	NE	0.6677	0.5607	0.7624
Rv0999	-	1115771	1116529	759	NE	0.7192	0.6567	0.758
Rv1000c	-	1116535	1117152	618	n/a	n/a	n/a	n/a
Rv1001	arcA	1117189	1118397	1209	NE	0.7828	0.6883	0.9164
Rv1002c	-	1118432	1119943	1512	E	0.0109	0	0.0325
Rv1003	-	1120026	1120883	858	NE	0.0545	0.0153	0.0856
Rv1004c	-	1120893	1122152	1260	NE	0.8151	0.6942	0.8999
Rv1005c	pabB	1122226	1123602	1377	D	0.0012	0	0.0334
Rv1006	-	1123718	1125421	1704	NE	0.8941	0.6845	0.9798
Rv1007c	metG	1125448	1127007	1560	E	0.0033	0	0.0088
Rv1008	tatD	1127093	1127887	795	NE	0.4817	0.3911	0.5607
Rv1009	rpfB	1128095	1129183	1089	NE	0.428	0.1293	0.684
Rv1010	ksgA	1129156	1130109	954	E	0.0029	0.0026	0.0035
Rv1011	ispE	1130195	1131115	921	E	0.0069	0.0009	0.0088
Rv1012	-	1131132	1131425	294	n/a	n/a	n/a	n/a
Rv1013	pks16	1131629	1133263	1635	D	0.0754	0.0049	0.2224
Rv1014c	pth	1133337	1133912	576	n/a	n/a	n/a	n/a
Rv1015c	rplY	1133925	1134572	648	n/a	n/a	n/a	n/a
Rv1016c	lpqT	1134789	1135469	681	NE	0.6947	0.6947	0.6947
Rv1017c	prsA	1135505	1136485	981	E	0.0063	0.0009	0.0183
Rv1018c	glmU	1136577	1138064	1488	E	0.0068	0.0001	0.0183
Rv1019	-	1138319	1138912	594	n/a	n/a	n/a	n/a
Rv1020	mfd	1138971	1142675	3705	NE	0.5843	0.1293	0.9306
Rv1021	-	1142675	1143652	978	NE	0.1387	0.0911	0.5221
Rv1022	lpqU	1143740	1144471	732	NE	0.2224	0.1495	0.266
Rv1023	eno	1144568	1145857	1290	E	0.0135	0.0034	0.0325
Rv1024	-	1145862	1146548	687	E	0.0066	0.0066	0.0066
Rv1025	-	1146565	1147032	468	n/a	n/a	n/a	n/a
Rv1026	-	1147023	1147982	960	NE	0.0473	0.0183	0.0714
Rv1027c	kdpE	1148431	1149111	681	NE	0.0334	0.0334	0.0334
Rv1028A	kdpF	1151924	1152016	93	n/a	n/a	n/a	n/a
Rv1028c	kdpD	1149108	1151690	2583	NE	0.354	0.0325	0.8189
Rv1029	kdpA	1152016	1153731	1716	NE	0.5444	0.209	0.9602
Rv1030	kdpB	1153728	1155857	2130	NE	0.5192	0.1331	0.8985
Rv1031	kdpC	1155857	1156426	570	n/a	n/a	n/a	n/a
Rv1032c	trcS	1156430	1157959	1530	NE	0.6493	0.5403	0.7877
Rv1033c	trcR	1157967	1158740	774	NE	0.9953	0.9929	0.9971
Rv1034c	-	1158922	1159311	390	n/a	n/a	n/a	n/a
Rv1035c	-	1159379	1160065	687	NE	0.1331	0.1331	0.1331
Rv1036c	-	1160099	1160437	339	n/a	n/a	n/a	n/a
Rv1037c	esxI	1160548	1160832	285	n/a	n/a	n/a	n/a
Rv1038c	esxJ	1160859	1161155	297	n/a	n/a	n/a	n/a
Rv1039c	PPE15	1161301	1162476	1176	NE	0.5543	0.127	0.8542
Rv1040c	PE8	1162553	1163380	828	NE	0.5447	0.5311	0.626
Rv1041c	-	1164576	1165439	864	NE	0.7301	0.6922	0.7774
Rv1042c	-	1165096	1165503	408	n/a	n/a	n/a	n/a
Rv1043c	-	1165785	1166810	1026	NE	0.9903	0.9756	0.9961
Rv1044	-	1167057	1167680	624	n/a	n/a	n/a	n/a
Rv1045	-	1167677	1168558	882	NE	0.7806	0.6386	0.9447
Rv1046c	-	1168708	1169233	526	n/a	n/a	n/a	n/a
Rv1047	-	1169428	1170675	1248	NE	0.482	0.3268	0.5894
Rv1048c	-	1171043	1172158	1116	NE	0.5695	0.2016	0.8738
Rv1049	-	1172391	1172837	447	n/a	n/a	n/a	n/a
Rv1050	-	1172886	1173791	906	NE	0.1808	0.0714	0.4425
Rv1051c	-	1173950	1174705	756	NE	0.1821	0.1528	0.1997
Rv1052	-	1175728	1176117	390	n/a	n/a	n/a	n/a
Rv1053c	-	1176016	1176291	276	n/a	n/a	n/a	n/a
Rv1054	-	1176933	1177247	315	n/a	n/a	n/a	n/a
Rv1055	-	1177244	1177378	135	n/a	n/a	n/a	n/a
Rv1056	-	1177633	1178397	765	NE	0.9287	0.9003	0.9489
Rv1057	-	1179401	1180582	1182	NE	0.9032	0.3453	0.9859
Rv1058	fadD14	1180689	1182320	1632	NE	0.3561	0.0325	0.6343
Rv1059	-	1182396	1183460	1065	NE	0.1674	0.0325	0.2861
Rv1060	-	1183513	1183986	474	n/a	n/a	n/a	n/a
Rv1061	-	1184020	1184883	864	NE	0.8188	0.7522	0.8754
Rv1062	-	1184888	1185745	858	NE	0.6027	0.517	0.7571
Rv1063c	-	1185746	1186828	1083	NE	0.3805	0.1745	0.4807
Rv1064c	lpqV	1186909	1187328	420	n/a	n/a	n/a	n/a
Rv1065	-	1187440	1188006	567	n/a	n/a	n/a	n/a
Rv1066	-	1188003	1188398	396	n/a	n/a	n/a	n/a
Rv1067c	PE_PGRS19	1188426	1190429	2004	NE	0.321	0.0911	0.5844
Rv1068c	PE_PGRS20	1190762	1192153	1392	NE	0.3597	0.0325	0.6611
Rv1069c	-	1192515	1194278	1764	NE	0.9634	0.5836	0.9961
Rv1070c	echA8	1194275	1195048	774	NE	0.335	0.3179	0.4341
Rv1071c	echA9	1195060	1196097	1038	NE	0.4301	0.3269	0.5836
Rv1072	-	1196284	1197120	837	NE	0.8879	0.8471	0.9166
Rv1073	-	1197236	1198087	852	NE	0.8732	0.8367	0.9069
Rv1074c	fadA3	1198161	1199378	1218	NE	0.945	0.6611	0.9873
Rv1075c	-	1199431	1200375	945	NE	0.7431	0.5911	0.9087
Rv1076	lipU	1200772	1201665	894	NE	0.2097	0.0374	0.2889
Rv1077	cbs	1201722	1203116	1395	NE	0.8281	0.5905	0.9393
Rv1078	pra	1203318	1204040	723	NE	0.1451	0.1229	0.1599
Rv1079	metB	1204072	1205238	1167	NE	0.0567	0.0073	0.1326
Rv1080c	greA	1205309	1205803	495	n/a	n/a	n/a	n/a
Rv1081c	-	1205989	1206423	435	n/a	n/a	n/a	n/a
Rv1082	mca	1206525	1207391	867	NE	0.8962	0.861	0.9062
Rv1083	-	1207388	1207654	267	n/a	n/a	n/a	n/a
Rv1084	-	1207641	1209662	2022	NE	0.4707	0.0728	0.8236
Rv1085c	-	1209761	1210489	729	NE	0.3095	0.289	0.3505
Rv1086	-	1210600	1211388	789	NE	0.6088	0.3966	0.7505
Rv1087	PE_PGRS21	1211565	1213868	2304	NE	0.5183	0.0714	0.8572
Rv1087A	-	1214045	1214365	321	n/a	n/a	n/a	n/a
Rv1088	PE9	1214518	1214952	435	n/a	n/a	n/a	n/a
Rv1089	PE10	1214774	1215136	363	n/a	n/a	n/a	n/a
Rv1089A	celA2a	1215522	1215626	105	n/a	n/a	n/a	n/a
Rv1090	celA2b	1215604	1216059	456	n/a	n/a	n/a	n/a
Rv1091	PE_PGRS22	1216474	1219035	2562	NE	0.2047	0.0728	0.4409
Rv1092c	coaA	1219253	1220191	939	E	0.0002	0	0.0005
Rv1093	glyA	1220579	1221859	1281	E	0.0521	0.0066	0.1293
Rv1094	desA2	1221964	1222791	828	E	0.0008	0.0005	0.0009
Rv1095	phoH2	1223002	1224303	1302	NE	0.5225	0.1405	0.7693
Rv1096	-	1224390	1225265	876	NE	0.692	0.6504	0.7189
Rv1097c	-	1225268	1226149	882	NE	0.2261	0.1337	0.2629
Rv1098c	fumC	1226146	1227570	1425	E	0.0427	0.0066	0.2628
Rv1099c	glpX	1227601	1228587	987	NE	0.8091	0.6772	0.9255
Rv1100	-	1228688	1229389	702	NE	0.9172	0.9073	0.9221
Rv1101c	-	1229396	1230553	1158	NE	0.8483	0.758	0.9142
Rv1102c	-	1230665	1230976	312	n/a	n/a	n/a	n/a
Rv1103c	-	1230976	1231296	321	n/a	n/a	n/a	n/a
Rv1104	-	1231306	1231995	690	NE	0.7645	0.7505	0.7924
Rv1105	-	1232316	1232831	516	n/a	n/a	n/a	n/a
Rv1106c	-	1232849	1233961	1113	NE	0.9669	0.9289	0.984
Rv1107c	xseB	1233971	1234228	258	n/a	n/a	n/a	n/a
Rv1108c	xseA	1234218	1235465	1248	NE	0.5495	0.1986	0.6945
Rv1109c	-	1235462	1236100	639	n/a	n/a	n/a	n/a
Rv1110	ispH	1236190	1237197	1008	E	0.0135	0.0034	0.0325
Rv1111c	-	1237214	1238197	984	NE	0.2564	0.0793	0.4197
Rv1112	-	1238260	1239333	1074	NE	0.31	0.1315	0.4777
Rv1113	-	1239421	1239618	198	n/a	n/a	n/a	n/a
Rv1114	-	1239615	1239989	375	n/a	n/a	n/a	n/a
Rv1115	-	1240192	1240890	699	NE	0.5722	0.5328	0.5919
Rv1116	-	1241008	1241193	186	n/a	n/a	n/a	n/a
Rv1116A	-	1241120	1241395	276	n/a	n/a	n/a	n/a
Rv1117	-	1241638	1241961	324	n/a	n/a	n/a	n/a
Rv1118c	-	1241976	1242836	861	NE	0.6339	0.4513	0.7248
Rv1119c	-	1242869	1243018	150	n/a	n/a	n/a	n/a
Rv1120c	-	1243015	1243509	495	n/a	n/a	n/a	n/a
Rv1121	zwf1	1243712	1245112	1401	D	0.1172	0.0062	0.3268
Rv1122	gnd2	1245134	1246156	1023	NE	0.0149	0.0073	0.0385
Rv1123c	bpoB	1246149	1247057	909	NE	0.5792	0.5124	0.5988
Rv1124	ephC	1247132	1248082	951	NE	0.3197	0.1316	0.3966
Rv1125	-	1248087	1249331	1245	D	0.249	0	0.5836
Rv1126c	-	1249335	1249940	606	n/a	n/a	n/a	n/a
Rv1127c	ppdK	1249937	1251409	1473	NE	0.4317	0.0183	0.6723
Rv1128c	-	1251622	1252977	1356	E	0.0006	0	0.0026
Rv1129c	-	1253079	1254539	1461	D	0.0214	0.0034	0.0743
Rv1130	-	1254560	1256140	1581	NE	0.0956	0.015	0.2602
Rv1131	gltA1	1256137	1257318	1182	D	0.0138	0.0066	0.0234
Rv1132	-	1257330	1259060	1731	NE	0.0878	0.0088	0.2003
Rv1133c	metE	1259072	1261351	2280	E	0.0054	0	0.0325
Rv1134	-	1261927	1262163	237	n/a	n/a	n/a	n/a
Rv1135A	-	1264319	1264561	243	n/a	n/a	n/a	n/a
Rv1135c	PPE16	1262277	1264133	1857	NE	0.5482	0.108	0.8246
Rv1136	-	1264611	1264952	342	n/a	n/a	n/a	n/a
Rv1137c	-	1265092	1265460	369	n/a	n/a	n/a	n/a
Rv1138c	-	1265477	1266493	1017	NE	0.5744	0.3664	0.7735
Rv1139c	-	1266490	1266990	501	n/a	n/a	n/a	n/a
Rv1140	-	1267352	1268200	849	NE	0.0511	0.0289	0.0583
Rv1141c	echA11	1268208	1269014	807	NE	0.5067	0.4622	0.5778
Rv1142c	echA10	1269157	1269963	807	NE	0.5647	0.4966	0.5851
Rv1143	mcr	1270067	1271149	1083	NE	0.7547	0.6642	0.8788
Rv1144	-	1271161	1271913	753	NE	0.5247	0.4616	0.5492
Rv1145	mmpL13a	1272428	1273339	912	NE	0.6777	0.6054	0.7834
Rv1146	mmpL13b	1273360	1274772	1413	NE	0.996	0.9756	0.999
Rv1147	-	1274905	1275555	651	n/a	n/a	n/a	n/a
Rv1148c	-	1276305	1277753	1449	NE	0.7122	0.2819	0.8593
Rv1149	-	1277898	1278305	408	n/a	n/a	n/a	n/a
Rv1151c	-	1278909	1279622	714	NE	0.958	0.9489	0.961
Rv1152	-	1279660	1280025	366	n/a	n/a	n/a	n/a
Rv1153c	omt	1280003	1280851	849	NE	0.944	0.9262	0.9544
Rv1154c	-	1280848	1281489	642	n/a	n/a	n/a	n/a
Rv1155	-	1281434	1281877	444	n/a	n/a	n/a	n/a
Rv1156	-	1282311	1282898	588	n/a	n/a	n/a	n/a
Rv1157c	-	1283061	1284176	1116	NE	0.2974	0.108	0.4387
Rv1158c	-	1284184	1284867	684	NE	0.1507	0.1337	0.1677
Rv1159	pimE	1284997	1286292	1296	NE	0.5906	0.1093	0.689
Rv1159A	phhB	1286289	1286573	285	n/a	n/a	n/a	n/a
Rv1160	mutT2	1286600	1287025	426	n/a	n/a	n/a	n/a
Rv1161	narG	1287333	1291031	3699	NE	0.5831	0.1093	0.9902
Rv1162	narH	1291070	1292746	1677	NE	0.7053	0.1426	0.983
Rv1163	narJ	1292803	1293408	606	n/a	n/a	n/a	n/a
Rv1164	narI	1293411	1294151	741	NE	0.9935	0.988	0.9975
Rv1165	typA	1294173	1296059	1887	NE	0.6242	0.1986	0.9816
Rv1166	lpqW	1296157	1298064	1908	E	0.0105	0.0009	0.0325
Rv1167c	-	1298092	1298697	606	n/a	n/a	n/a	n/a
Rv1168c	PPE17	1298769	1299809	1041	NE	0.7529	0.7002	0.7998
Rv1169c	PE11	1299827	1300129	303	n/a	n/a	n/a	n/a
Rv1170	mshB	1300309	1301220	912	NE	0.651	0.5569	0.7505
Rv1171	-	1301312	1301752	441	n/a	n/a	n/a	n/a
Rv1172c	PE12	1301760	1302686	927	NE	0.6415	0.1316	0.784
Rv1173	fbiC	1302936	1305506	2571	NE	0.324	0.0123	0.8609
Rv1174c	TB8.4	1305674	1306006	333	n/a	n/a	n/a	n/a
Rv1175c	fadH	1306207	1308231	2025	NE	0.499	0.0194	0.9864
Rv1176c	-	1308228	1308797	570	n/a	n/a	n/a	n/a
Rv1177	fdxC	1309010	1309336	327	n/a	n/a	n/a	n/a
Rv1178	-	1309369	1310457	1089	NE	0.2377	0.1625	0.3587
Rv1179c	-	1310485	1313304	2820	NE	0.3464	0.1495	0.5894
Rv1180	pks3	1313731	1315197	1467	D	0.1081	0.0009	0.4356
Rv1181	pks4	1315240	1319988	4749	NE	0.2579	0.0088	0.7049
Rv1182	papA3	1320041	1321459	1419	NE	0.117	0.0462	0.3209
Rv1183	mmpL10	1321526	1324534	3009	NE	0.2376	0.0096	0.7489
Rv1184c	-	1324538	1325617	1080	NE	0.997	0.9922	0.9986
Rv1185c	fadD21	1325782	1327518	1737	NE	0.5463	0.3024	0.7924
Rv1186c	-	1327695	1329311	1617	NE	0.3183	0.045	0.5399
Rv1187	rocA	1329396	1331027	1632	D	0.0347	0.0008	0.1616
Rv1188	-	1331027	1332016	990	D	0.0864	0	0.3391
Rv1189	sigI	1332098	1332970	873	NE	0.4963	0.433	0.7391
Rv1190	-	1332986	1333864	879	NE	0.645	0.4807	0.7702
Rv1191	-	1333937	1334851	915	NE	0.5545	0.5311	0.6277
Rv1192	-	1334933	1335760	828	NE	0.0443	0.0234	0.0924
Rv1193	fadD36	1335800	1337221	1422	NE	0.2431	0.1495	0.4034
Rv1194c	-	1337254	1338519	1266	D	0.3875	0.0034	0.8754
Rv1195	PE13	1339009	1339308	300	n/a	n/a	n/a	n/a
Rv1196	PPE18	1339355	1340530	1176	NE	0.5614	0.3597	0.6739
Rv1197	esxK	1340665	1340961	297	n/a	n/a	n/a	n/a
Rv1198	esxL	1341012	1341296	285	n/a	n/a	n/a	n/a
Rv1199c	-	1341364	1342611	1248	NE	0.523	0.3505	0.6611
Rv1200	-	1342948	1344225	1278	NE	0.9345	0.8019	0.9869
Rv1201c	-	1344222	1345175	954	E	0.0046	0.0009	0.0088
Rv1202	dapE	1345266	1346330	1065	E	0.0007	0.0001	0.0034
Rv1203c	-	1346327	1346911	585	n/a	n/a	n/a	n/a
Rv1204c	-	1346942	1348630	1689	NE	0.5579	0.1748	0.914
Rv1205	-	1348725	1349288	564	n/a	n/a	n/a	n/a
Rv1206	fadD6	1349338	1351131	1794	NE	0.5132	0.1083	0.8203
Rv1207	folP2	1351197	1352153	957	NE	0.2683	0.0735	0.3251
Rv1208	-	1352150	1353124	975	E	0.0087	0.0005	0.0325
Rv1209	-	1353163	1353531	369	n/a	n/a	n/a	n/a
Rv1210	tagA	1353528	1354142	615	n/a	n/a	n/a	n/a
Rv1211	-	1354249	1354476	228	n/a	n/a	n/a	n/a
Rv1212c	-	1354504	1355667	1164	NE	0.3989	0.1426	0.596
Rv1213	glgC	1355842	1357056	1215	NE	0.4289	0.0877	0.7028
Rv1214c	PE14	1357299	1357631	333	n/a	n/a	n/a	n/a
Rv1215c	-	1357765	1359450	1686	NE	0.244	0.0924	0.6499
Rv1216c	-	1359478	1360152	675	n/a	n/a	n/a	n/a
Rv1217c	-	1360161	1361807	1647	NE	0.1219	0.0233	0.2599
Rv1218c	-	1361804	1362739	936	NE	0.678	0.6178	0.7866
Rv1219c	-	1362729	1363367	639	n/a	n/a	n/a	n/a
Rv1220c	-	1363509	1364156	648	n/a	n/a	n/a	n/a
Rv1221	sigE	1364419	1365192	774	NE	0.063	0.0188	0.123
Rv1222	-	1365350	1365814	465	n/a	n/a	n/a	n/a
Rv1223	htrA	1365881	1367467	1587	E	0.0166	0.0009	0.0325
Rv1224	tatB	1367469	1367864	396	n/a	n/a	n/a	n/a
Rv1225c	-	1367897	1368727	831	NE	0.8393	0.7023	0.9306
Rv1226c	-	1368838	1370301	1464	NE	0.6709	0.3268	0.9175
Rv1227c	-	1370298	1370831	534	n/a	n/a	n/a	n/a
Rv1228	lpqX	1370926	1371483	558	n/a	n/a	n/a	n/a
Rv1229c	mrp	1371783	1372955	1173	E	0.0094	0.0009	0.0325
Rv1230c	-	1372968	1374203	1236	NE	0.4761	0.3391	0.559
Rv1231c	-	1374328	1374870	543	n/a	n/a	n/a	n/a
Rv1232c	-	1374867	1376174	1308	NE	0.597	0.299	0.8784
Rv1233c	-	1376236	1376832	597	n/a	n/a	n/a	n/a
Rv1234	-	1376982	1377509	528	n/a	n/a	n/a	n/a
Rv1235	lpqY	1377530	1378936	1407	NE	0.4227	0.0987	0.7112
Rv1236	sugA	1378933	1379856	924	NE	0.4957	0.4565	0.6066
Rv1237	sugB	1379861	1380685	825	NE	0.2595	0.1288	0.3268
Rv1238	sugC	1380690	1381871	1182	NE	0.4177	0.1619	0.6474
Rv1239c	corA	1381948	1383048	1101	NE	0.4168	0.3128	0.5403
Rv1240	mdh	1383219	1384208	990	NE	0.4057	0.2628	0.5065
Rv1241	-	1384284	1384544	261	n/a	n/a	n/a	n/a
Rv1242	-	1384541	1384972	432	n/a	n/a	n/a	n/a
Rv1243c	PE_PGRS23	1384995	1386683	1689	NE	0.344	0.0735	0.6436
Rv1244	lpqZ	1386863	1387723	861	NE	0.848	0.7775	0.8847
Rv1245c	-	1387804	1388634	831	NE	0.7755	0.7649	0.7948
Rv1246c	-	1388691	1388984	294	n/a	n/a	n/a	n/a
Rv1247c	-	1388981	1389250	270	n/a	n/a	n/a	n/a
Rv1248c	kgd	1389363	1393058	3696	E	0.0098	0.0005	0.0325
Rv1249c	-	1393200	1393988	789	NE	0.962	0.9561	0.9654
Rv1250	-	1394185	1395924	1740	NE	0.5158	0.1083	0.756
Rv1251c	-	1395827	1399246	3420	D	0.2212	0.0032	0.5755
Rv1252c	lprE	1399302	1399910	609	n/a	n/a	n/a	n/a
Rv1253	deaD	1399976	1401667	1692	D	0.2372	0.0054	0.3931
Rv1254	-	1401664	1402815	1152	D	0.0022	0	0.0123
Rv1255c	-	1402784	1403392	609	n/a	n/a	n/a	n/a
Rv1256c	cyp130	1403392	1404609	1218	NE	0.2825	0.0548	0.713
Rv1257c	-	1404723	1406090	1368	NE	0.3107	0.1115	0.4341
Rv1258c	-	1406087	1407346	1260	NE	0.6641	0.2629	0.7775
Rv1259	-	1407345	1408244	900	NE	0.0738	0.0233	0.1316
Rv1260	-	1408246	1409364	1119	D	0.0034	0	0.0146
Rv1261c	-	1409490	1409939	450	n/a	n/a	n/a	n/a
Rv1262c	-	1409944	1410378	435	n/a	n/a	n/a	n/a
Rv1263	amiB2	1410437	1411825	1389	NE	0.377	0.1115	0.596
Rv1264	-	1411900	1413093	1194	NE	0.4551	0.0796	0.9511
Rv1265	-	1413266	1413946	681	NE	0.0233	0.0233	0.0233
Rv1266c	pknH	1413966	1415846	1881	NE	0.2322	0.0728	0.572
Rv1267c	embR	1416187	1417353	1167	NE	0.1905	0.0793	0.3966
Rv1268c	-	1417664	1418362	699	NE	0.8755	0.8755	0.8755
Rv1269c	-	1418585	1418959	375	n/a	n/a	n/a	n/a
Rv1270c	lprA	1419020	1419754	735	NE	0.5946	0.5946	0.5946
Rv1271c	-	1419967	1420308	342	n/a	n/a	n/a	n/a
Rv1272c	-	1420416	1422311	1896	NE	0.5718	0.1516	0.8304
Rv1273c	-	1422308	1424056	1749	NE	0.3708	0.2221	0.7348
Rv1274	lprB	1424203	1424760	558	n/a	n/a	n/a	n/a
Rv1275	lprC	1424757	1425299	543	n/a	n/a	n/a	n/a
Rv1276c	-	1425444	1425920	477	n/a	n/a	n/a	n/a
Rv1277	-	1426170	1427423	1254	NE	0.3537	0.2016	0.5406
Rv1278	-	1427420	1430047	2628	NE	0.1626	0.0183	0.5655
Rv1279	-	1430068	1431654	1587	NE	0.2099	0.0924	0.3505
Rv1280c	oppA	1431671	1433446	1776	NE	0.3348	0.0911	0.5221
Rv1281c	oppD	1433439	1435277	1839	E	0.0402	0	0.456
Rv1282c	oppC	1435274	1436149	876	NE	0.0512	0.032	0.0743
Rv1283c	oppB	1436146	1437123	978	NE	0.0977	0.0233	0.363
Rv1284	-	1437330	1437821	492	n/a	n/a	n/a	n/a
Rv1285	cysD	1437915	1438913	999	E	0.0104	0.0066	0.0183
Rv1286	cysN	1438913	1440757	1845	D	0.0329	0	0.24
Rv1287	-	1440811	1441296	486	n/a	n/a	n/a	n/a
Rv1288	-	1441354	1442724	1371	NE	0.9308	0.7489	0.987
Rv1289	-	1442773	1443405	633	n/a	n/a	n/a	n/a
Rv1290A	-	1445064	1445378	315	n/a	n/a	n/a	n/a
Rv1290c	-	1443488	1445053	1566	NE	0.8765	0.3882	0.9963
Rv1291c	-	1445505	1445840	336	n/a	n/a	n/a	n/a
Rv1292	argS	1446385	1448037	1653	E	0.0001	0	0.0009
Rv1293	lysA	1448034	1449377	1344	E	0.0031	0	0.0088
Rv1294	thrA	1449381	1450706	1326	E	0.0008	0	0.0066
Rv1295	thrC	1450703	1451785	1083	E	0.0005	0.0001	0.0009
Rv1296	thrB	1452003	1452953	951	E	0.0016	0.0005	0.0034
Rv1297	rho	1453210	1455018	1809	E	0.0193	0.0034	0.0714
Rv1298	rpmE	1455169	1455411	243	n/a	n/a	n/a	n/a
Rv1299	prfA	1455501	1456574	1074	E	0.0019	0	0.0088
Rv1300	hemK	1456571	1457548	978	D	0.0114	0.0001	0.0289
Rv1301	-	1457564	1458217	654	n/a	n/a	n/a	n/a
Rv1302	rfe	1458301	1459515	1215	E	0.006	0.0009	0.0183
Rv1303	-	1459772	1460257	486	n/a	n/a	n/a	n/a
Rv1304	atpB	1460250	1461002	753	E	0.0054	0.0034	0.0066
Rv1305	atpE	1461051	1461296	246	n/a	n/a	n/a	n/a
Rv1306	atpF	1461327	1461842	516	n/a	n/a	n/a	n/a
Rv1307	atpH	1461849	1463189	1341	E	0.0074	0.0034	0.0183
Rv1308	atpA	1463234	1464883	1650	E	0.0027	0	0.0183
Rv1309	atpG	1464890	1465807	918	E	0	0	0.0001
Rv1310	atpD	1465847	1467307	1461	E	0.0071	0	0.0714
Rv1311	atpC	1467321	1467686	366	n/a	n/a	n/a	n/a
Rv1312	-	1467694	1468137	444	n/a	n/a	n/a	n/a
Rv1313c	-	1468177	1469511	1335	NE	0.7074	0.3268	0.9581
Rv1314c	-	1469677	1470258	582	n/a	n/a	n/a	n/a
Rv1315	murA	1470327	1471583	1257	E	0.0072	0.0009	0.0183
Rv1316c	ogt	1477140	1477637	498	n/a	n/a	n/a	n/a
Rv1317c	alkA	1477634	1479124	1491	NE	0.7504	0.5593	0.8359
Rv1318c	-	1479205	1480830	1626	NE	0.7992	0.2533	0.9468
Rv1319c	-	1480900	1482507	1608	NE	0.7647	0.4929	0.9159
Rv1320c	-	1482520	1484223	1704	NE	0.5549	0.266	0.7189
Rv1321	-	1484285	1484965	681	NE	0.9435	0.9261	0.961
Rv1322	-	1484988	1485284	297	n/a	n/a	n/a	n/a
Rv1322A	-	1485319	1485777	459	n/a	n/a	n/a	n/a
Rv1323	fadA4	1485868	1487037	1170	NE	0.3059	0.0982	0.8079
Rv1324	-	1487167	1488081	915	NE	0.0396	0.0325	0.0714
Rv1325c	PE_PGRS24	1488160	1489971	1812	NE	0.3531	0.1293	0.5528
Rv1326c	glgB	1490123	1492318	2196	E	0.0006	0	0.0066
Rv1327c	glgE	1492326	1494431	2106	E	0.0026	0	0.0088
Rv1328	glgP	1494570	1497161	2592	D	0.1832	0	0.5981
Rv1329c	dinG	1497201	1499195	1995	NE	0.4894	0.0913	0.9191
Rv1330c	-	1499219	1500565	1347	NE	0.5124	0.127	0.6956
Rv1331	clpS	1500667	1500972	306	n/a	n/a	n/a	n/a
Rv1332	-	1500932	1501588	657	n/a	n/a	n/a	n/a
Rv1333	-	1501605	1502639	1035	NE	0.2731	0.2224	0.3029
Rv1334	-	1502647	1503087	441	n/a	n/a	n/a	n/a
Rv1335	-	1503109	1503390	282	n/a	n/a	n/a	n/a
Rv1336	cysM	1503400	1504371	972	NE	0.9747	0.9567	0.9821
Rv1337	-	1504362	1505084	723	NE	0.9199	0.9116	0.9271
Rv1338	murI	1505081	1505896	816	E	0	0	0.0001
Rv1339	-	1505923	1506744	822	E	0.0024	0.0014	0.0035
Rv1340	rph	1506761	1507540	780	NE	0.1856	0.1516	0.2232
Rv1341	-	1507579	1508193	615	n/a	n/a	n/a	n/a
Rv1342c	-	1508190	1508552	363	n/a	n/a	n/a	n/a
Rv1343c	lprD	1508549	1508929	381	n/a	n/a	n/a	n/a
Rv1344	-	1508974	1509294	321	n/a	n/a	n/a	n/a
Rv1345	fadD33	1509287	1510852	1566	NE	0.6297	0.3388	0.7631
Rv1346	fadE14	1510852	1512012	1161	NE	0.148	0.057	0.24
Rv1347c	-	1511979	1512611	633	n/a	n/a	n/a	n/a
Rv1348	-	1513053	1515632	2580	D	0.214	0	0.7642
Rv1349	-	1515629	1517368	1740	NE	0.0554	0.0153	0.209
Rv1350	fabG	1517497	1518240	744	NE	0.1313	0.0234	0.2819
Rv1351	-	1518237	1518566	330	n/a	n/a	n/a	n/a
Rv1352	-	1518769	1519140	372	n/a	n/a	n/a	n/a
Rv1353c	-	1519206	1519991	786	NE	0.1869	0.1426	0.24
Rv1354c	-	1520011	1521882	1872	D	0.0575	0	0.1778
Rv1355c	moeY	1521891	1524038	2148	D	0.1507	0.0008	0.4402
Rv1356c	-	1524035	1524826	792	NE	0.0633	0.052	0.1731
Rv1357c	-	1525299	1526222	924	NE	0.6806	0.3687	0.782
Rv1358	-	1526618	1530097	3480	NE	0.4097	0.011	0.8533
Rv1359	-	1530179	1530931	753	NE	0.1179	0.0793	0.1625
Rv1360	-	1531354	1532376	1023	NE	0.6272	0.3057	0.8317
Rv1361c	PPE19	1532449	1533639	1191	NE	0.5059	0.2628	0.6425
Rv1362c	-	1533954	1534616	663	n/a	n/a	n/a	n/a
Rv1363c	-	1534613	1535398	786	NE	0.4899	0.4899	0.4899
Rv1364c	-	1535689	1537650	1962	NE	0.4647	0.1115	0.8917
Rv1365c	rsfA	1537789	1538175	387	n/a	n/a	n/a	n/a
Rv1366	-	1538396	1539217	822	NE	0.2698	0.2296	0.2889
Rv1367c	-	1539518	1540651	1134	NE	0.795	0.7248	0.8616
Rv1368	lprF	1541026	1541811	786	NE	0.9559	0.9559	0.9559
Rv1369c	-	1542000	1542884	885	NE	0.7367	0.6066	0.7897
Rv1370c	-	1542935	1543261	327	n/a	n/a	n/a	n/a
Rv1371	-	1543365	1544834	1470	NE	0.2726	0.0706	0.5406
Rv1372	-	1544831	1546012	1182	NE	0.3272	0.1726	0.5124
Rv1373	-	1546018	1546998	981	NE	0.9169	0.8853	0.9623
Rv1374c	-	1547078	1547536	459	n/a	n/a	n/a	n/a
Rv1375	-	1547838	1549157	1320	NE	0.5435	0.2187	0.8227
Rv1376	-	1549154	1550647	1494	NE	0.4086	0.1074	0.8119
Rv1377c	-	1550585	1551223	639	n/a	n/a	n/a	n/a
Rv1378c	-	1551234	1552661	1428	NE	0.3848	0.1152	0.9354
Rv1379	pyrR	1552660	1553241	582	n/a	n/a	n/a	n/a
Rv1380	pyrB	1553238	1554197	960	E	0.0057	0.0001	0.0183
Rv1381	pyrC	1554194	1555486	1293	NE	0.0605	0.0325	0.1293
Rv1382	-	1555483	1555980	498	n/a	n/a	n/a	n/a
Rv1383	carA	1555977	1557107	1131	NE	0.016	0.0088	0.0183
Rv1384	carB	1557107	1560454	3348	E	0.023	0	0.1293
Rv1385	pyrF	1560451	1561275	825	NE	0.0436	0.0325	0.0714
Rv1386	PE15	1561470	1561778	309	n/a	n/a	n/a	n/a
Rv1387	PPE20	1561775	1563394	1620	NE	0.87	0.5607	0.9966
Rv1388	mihF	1563700	1564272	573	n/a	n/a	n/a	n/a
Rv1389	gmk	1564407	1565033	627	n/a	n/a	n/a	n/a
Rv1390	rpoZ	1565099	1565431	333	n/a	n/a	n/a	n/a
Rv1391	dfp	1565447	1566703	1257	E	0.0065	0.0005	0.0183
Rv1392	metK	1566831	1568042	1212	E	0.0044	0.0001	0.0088
Rv1393c	-	1568115	1569593	1479	NE	0.7636	0.2397	0.9497
Rv1394c	cyp132	1569590	1570975	1386	NE	0.7738	0.3643	0.9832
Rv1395	-	1571053	1572087	1035	NE	0.8174	0.5406	0.9151
Rv1396c	PE_PGRS25	1572133	1573863	1731	NE	0.3388	0.1543	0.7969
Rv1397c	-	1574118	1574519	402	n/a	n/a	n/a	n/a
Rv1398c	-	1574516	1574773	258	n/a	n/a	n/a	n/a
Rv1399c	lipH	1574856	1575815	960	NE	0.4402	0.1745	0.5836
Rv1400c	lipI	1575840	1576802	963	NE	0.3327	0.24	0.4425
Rv1401	-	1576936	1577538	603	n/a	n/a	n/a	n/a
Rv1402	priA	1577619	1579586	1968	D	0.0106	0.0005	0.0714
Rv1403c	-	1579604	1580428	825	NE	0.4203	0.313	0.4953
Rv1404	-	1580597	1581079	483	n/a	n/a	n/a	n/a
Rv1405c	-	1581151	1581975	825	NE	0.9739	0.9466	0.9842
Rv1406	fmt	1582172	1583110	939	E	0.0048	0.0034	0.0066
Rv1407	fmu	1583107	1584480	1374	NE	0.2074	0.0452	0.3453
Rv1408	rpe	1584505	1585203	699	E	0.0036	0.0009	0.0066
Rv1409	ribG	1585200	1586219	1020	NE	0.0132	0.0088	0.0325
Rv1410c	-	1586216	1587772	1557	NE	0.6534	0.5306	0.8628
Rv1411c	lprG	1587778	1588488	711	NE	0.7402	0.7127	0.7677
Rv1412	ribC	1588573	1589178	606	n/a	n/a	n/a	n/a
Rv1413	-	1589392	1589907	516	n/a	n/a	n/a	n/a
Rv1414	-	1589897	1590298	402	n/a	n/a	n/a	n/a
Rv1415	ribA2	1590403	1591680	1278	E	0.0403	0.0034	0.1293
Rv1416	ribH	1591695	1592159	465	n/a	n/a	n/a	n/a
Rv1417	-	1592156	1592620	465	n/a	n/a	n/a	n/a
Rv1418	lprH	1592645	1593331	687	NE	0.5778	0.5778	0.5778
Rv1419	-	1593511	1593984	474	n/a	n/a	n/a	n/a
Rv1420	uvrC	1594048	1595988	1941	NE	0.3578	0.0195	0.8117
Rv1421	-	1595985	1596890	906	D	0.0113	0.0029	0.032
Rv1422	-	1596887	1597915	1029	NE	0.3032	0.0856	0.6526
Rv1423	whiA	1597912	1598889	978	NE	0.1375	0.0325	0.5065
Rv1424c	-	1598899	1599660	762	NE	0.3545	0.3134	0.3673
Rv1425	-	1599664	1601043	1380	NE	0.5472	0.3269	0.9361
Rv1426c	lipO	1601065	1602327	1263	D	0.0223	0.0052	0.0526
Rv1427c	fadD12	1602327	1603934	1608	NE	0.5294	0.2397	0.8844
Rv1428c	-	1603938	1604765	828	NE	0.7718	0.7221	0.8467
Rv1429	-	1604884	1606152	1269	NE	0.4878	0.045	0.7631
Rv1430	PE16	1606392	1607978	1587	NE	0.109	0.0428	0.2079
Rv1431	-	1608089	1609858	1770	NE	0.4094	0.0583	0.8446
Rv1432	-	1609855	1611276	1422	NE	0.1888	0.032	0.4882
Rv1433	-	1611440	1612255	816	NE	0.7741	0.7153	0.8383
Rv1434	-	1612262	1612399	138	n/a	n/a	n/a	n/a
Rv1435c	-	1612348	1612956	609	n/a	n/a	n/a	n/a
Rv1436	gap	1613313	1614332	1020	E	0.0269	0.0009	0.1293
Rv1437	pgk	1614335	1615573	1239	E	0.0108	0.0005	0.0325
Rv1438	tpiA	1615570	1616355	786	E	0.0002	0	0.0005
Rv1439c	-	1616967	1617392	426	n/a	n/a	n/a	n/a
Rv1440	secG	1617843	1618076	234	n/a	n/a	n/a	n/a
Rv1441c	PE_PGRS26	1618215	1619690	1476	NE	0.3502	0.1288	0.613
Rv1442	bisC	1619797	1622097	2301	NE	0.3682	0.0333	0.6088
Rv1443c	-	1622213	1622698	486	n/a	n/a	n/a	n/a
Rv1444c	-	1623293	1623703	411	n/a	n/a	n/a	n/a
Rv1445c	devB	1623720	1624463	744	NE	0.0385	0.0385	0.0385
Rv1446c	opcA	1624460	1625371	912	D	0.0147	0.0009	0.0579
Rv1447c	zwf2	1625424	1626968	1545	NE	0.1746	0.0389	0.5351
Rv1448c	tal	1626965	1628086	1122	NE	0.2235	0.0289	0.3268
Rv1449c	tkt	1628103	1630205	2103	E	0.0313	0.0034	0.1293
Rv1450c	PE_PGRS27	1630644	1634633	3990	NE	0.1754	0.0088	0.8638
Rv1451	ctaB	1635035	1635961	927	E	0.0011	0.0005	0.0034
Rv1452c	PE_PGRS28	1636010	1638235	2226	NE	0.3623	0.1197	0.8751
Rv1453	-	1638387	1639652	1266	NE	0.6798	0.4966	0.8552
Rv1454c	qor	1639680	1640666	987	NE	0.7527	0.5306	0.9236
Rv1455	-	1640686	1641549	864	NE	0.9912	0.9898	0.9946
Rv1456c	-	1641499	1642431	933	NE	0.0133	0.0073	0.0233
Rv1457c	-	1642543	1643328	786	NE	0.1237	0.1152	0.1577
Rv1458c	-	1643325	1644266	942	NE	0.0287	0.0088	0.0735
Rv1459c	-	1644369	1646144	1776	D	0.0325	0.0026	0.5007
Rv1460	-	1646192	1646998	807	NE	0.1923	0.0982	0.5225
Rv1461	-	1646995	1649535	2541	E	0.0004	0	0.0035
Rv1462	-	1649532	1650725	1194	E	0.0133	0.0009	0.0325
Rv1463	-	1650722	1651522	801	E	0.0035	0.0009	0.0066
Rv1464	csd	1651524	1652777	1254	NE	0.2066	0.0913	0.348
Rv1465	-	1652774	1653262	489	n/a	n/a	n/a	n/a
Rv1466	-	1653237	1653584	348	n/a	n/a	n/a	n/a
Rv1467c	fadE15	1653679	1655508	1830	NE	0.6643	0.3931	0.8702
Rv1468c	PE_PGRS29	1655615	1656727	1113	NE	0.3184	0.0325	0.6343
Rv1469	ctpD	1656969	1658942	1974	NE	0.3268	0.0714	0.6947
Rv1470	trxA	1658986	1659360	375	n/a	n/a	n/a	n/a
Rv1471	trxB1	1659376	1659747	372	n/a	n/a	n/a	n/a
Rv1472	echA12	1659769	1660626	858	NE	0.9029	0.7249	0.9675
Rv1473	-	1660662	1662290	1629	NE	0.5227	0.0939	0.7822
Rv1473A	-	1662387	1662578	192	n/a	n/a	n/a	n/a
Rv1474c	-	1662647	1663210	564	n/a	n/a	n/a	n/a
Rv1475c	acn	1663221	1666052	2832	E	0.0018	0	0.0088
Rv1476	-	1666210	1666770	561	n/a	n/a	n/a	n/a
Rv1477	-	1666996	1668414	1419	D	0.0238	0.0034	0.1093
Rv1478	-	1668425	1669150	726	NE	0.3029	0.3029	0.3029
Rv1479	moxR1	1669289	1670422	1134	E	0.0015	0.0005	0.0088
Rv1480	-	1670419	1671372	954	NE	0.3603	0.2628	0.5065
Rv1481	-	1671383	1672390	1008	E	0.0187	0.0066	0.0325
Rv1482c	-	1672463	1673305	843	NE	0.3582	0.057	0.9683
Rv1483	fabG1	1673446	1674189	744	E	0.0044	0.0009	0.0066
Rv1484	inhA	1674208	1675017	810	NE	0.0146	0.0088	0.0183
Rv1485	hemH	1675023	1676057	1035	E	0	0	0.0005
Rv1486c	-	1676023	1676889	867	NE	0.8082	0.7396	0.8358
Rv1487	-	1676947	1677381	435	n/a	n/a	n/a	n/a
Rv1488	-	1677403	1678548	1146	NE	0.9232	0.7469	0.9873
Rv1489	-	1678558	1678914	357	n/a	n/a	n/a	n/a
Rv1489A	-	1678948	1679178	231	n/a	n/a	n/a	n/a
Rv1490	-	1679328	1680635	1308	D	0.0431	0.0027	0.2822
Rv1491c	-	1681214	1681972	759	NE	0.8988	0.8755	0.9318
Rv1492	mutA	1682163	1684010	1848	NE	0.3372	0.0325	0.79
Rv1493	mutB	1684011	1686263	2253	NE	0.8708	0.7822	0.953
Rv1494	-	1686277	1686579	303	n/a	n/a	n/a	n/a
Rv1495	-	1686576	1686893	318	n/a	n/a	n/a	n/a
Rv1496	-	1686890	1687894	1005	NE	0.8937	0.804	0.9099
Rv1497	lipL	1687947	1689236	1290	NE	0.7841	0.4417	0.8948
Rv1498A	-	1690140	1690352	213	n/a	n/a	n/a	n/a
Rv1498c	-	1689309	1689926	618	n/a	n/a	n/a	n/a
Rv1499	-	1690413	1690811	399	n/a	n/a	n/a	n/a
Rv1500	-	1690856	1691884	1029	D	0.0052	0.0003	0.0423
Rv1501	-	1691896	1692717	822	D	0.0179	0.0063	0.052
Rv1502	-	1692930	1693829	900	NE	0.0564	0.028	0.0877
Rv1503c	-	1694002	1694550	549	n/a	n/a	n/a	n/a
Rv1504c	-	1694551	1695150	600	n/a	n/a	n/a	n/a
Rv1505c	-	1695287	1695952	666	n/a	n/a	n/a	n/a
Rv1506c	-	1695949	1696449	501	n/a	n/a	n/a	n/a
Rv1507A	-	1697362	1697865	504	n/a	n/a	n/a	n/a
Rv1507c	-	1696733	1697428	696	E	0.0011	0.0004	0.0015
Rv1508A	-	1699872	1700234	363	n/a	n/a	n/a	n/a
Rv1508c	-	1698101	1699900	1800	NE	0.9585	0.8703	0.9982
Rv1509	-	1700218	1701099	882	NE	0.2047	0.1012	0.4402
Rv1510	-	1701301	1702599	1299	NE	0.4517	0.2416	0.7489
Rv1511	gmdA	1703080	1704102	1023	NE	0.9419	0.9212	0.9532
Rv1512	epiA	1704099	1705067	969	NE	0.5324	0.0194	0.7775
Rv1513	-	1705064	1705795	732	NE	0.2852	0.2416	0.307
Rv1514c	-	1705813	1706601	789	E	0.0007	0.0001	0.0026
Rv1515c	-	1706636	1707532	897	D	0.0358	0.0035	0.0743
Rv1516c	-	1707535	1708545	1011	NE	0.0363	0.008	0.0856
Rv1517	-	1708877	1709641	765	NE	0.785	0.7528	0.8227
Rv1518	-	1709650	1710609	960	NE	0.1205	0.0385	0.2187
Rv1519	-	1710739	1711008	270	n/a	n/a	n/a	n/a
Rv1520	-	1711034	1712074	1041	NE	0.9106	0.8285	0.9403
Rv1521	fadD25	1712308	1714059	1752	NE	0.973	0.7289	0.9965
Rv1522c	mmpL12	1714178	1717618	3441	D	0.6559	0.004	0.9995
Rv1523	-	1717659	1718702	1044	NE	0.9516	0.8673	0.9789
Rv1524	-	1718732	1719976	1245	NE	0.2083	0.0603	0.3029
Rv1525	wbbL2	1720023	1720808	786	E	0.0019	0.0008	0.005
Rv1526c	-	1720786	1722066	1281	NE	0.1024	0.0088	0.2687
Rv1527c	pks5	1722089	1728415	6327	NE	0.4485	0.0233	0.9796
Rv1528c	papA4	1728959	1729456	498	n/a	n/a	n/a	n/a
Rv1529	fadD24	1729508	1731262	1755	NE	0.4652	0.1337	0.9801
Rv1530	adh	1731379	1732482	1104	NE	0.1081	0.0389	0.2168
Rv1531	-	1732479	1733045	567	n/a	n/a	n/a	n/a
Rv1532c	-	1733122	1733556	435	n/a	n/a	n/a	n/a
Rv1533	-	1733616	1734743	1128	NE	0.1908	0.0325	0.445
Rv1534	-	1734740	1735417	678	NE	0.0462	0.0462	0.0462
Rv1535	-	1735982	1736218	237	n/a	n/a	n/a	n/a
Rv1536	ileS	1736525	1739650	3126	E	0.0004	0	0.0066
Rv1537	dinX	1739847	1741253	1407	NE	0.3053	0.0325	0.7001
Rv1538c	ansA	1741218	1742198	981	NE	0.7465	0.6054	0.8075
Rv1539	lspA	1742250	1742858	609	n/a	n/a	n/a	n/a
Rv1540	-	1742851	1743777	927	E	0.0023	0.0005	0.0034
Rv1541c	lprI	1743784	1744377	594	n/a	n/a	n/a	n/a
Rv1542c	glbN	1744432	1744842	411	n/a	n/a	n/a	n/a
Rv1543	-	1745070	1746095	1026	NE	0.7972	0.6723	0.9151
Rv1544	-	1746100	1746903	804	NE	0.7108	0.6592	0.7494
Rv1545	-	1746925	1747152	228	n/a	n/a	n/a	n/a
Rv1546	-	1747201	1747632	432	n/a	n/a	n/a	n/a
Rv1547	dnaE	1747700	1751254	3555	E	0.0104	0	0.0714
Rv1548c	PPE21	1751303	1753339	2037	NE	0.3241	0.0091	0.5843
Rv1549	fadD11.1	1753516	1754043	528	n/a	n/a	n/a	n/a
Rv1550	fadD11	1753722	1755437	1716	NE	0.8393	0.5836	0.9807
Rv1551	plsB1	1755451	1757316	1866	NE	0.2495	0.0179	0.5311
Rv1552	frdA	1757687	1759438	1752	D	0.2031	0.0052	0.5176
Rv1553	frdB	1759441	1760184	744	NE	0.8233	0.8101	0.8461
Rv1554	frdC	1760181	1760561	381	n/a	n/a	n/a	n/a
Rv1555	frdD	1760558	1760935	378	n/a	n/a	n/a	n/a
Rv1556	-	1761003	1761611	609	n/a	n/a	n/a	n/a
Rv1557	mmpL6	1761750	1762943	1194	NE	0.3514	0.1726	0.5203
Rv1558	-	1762953	1763399	447	n/a	n/a	n/a	n/a
Rv1559	ilvA	1763434	1764723	1290	E	0.0039	0	0.0088
Rv1560	-	1764761	1764979	219	n/a	n/a	n/a	n/a
Rv1561	-	1764985	1765389	405	n/a	n/a	n/a	n/a
Rv1562c	treZ	1765406	1767148	1743	D	0.1576	0.0026	0.3687
Rv1563c	treY	1767141	1769438	2298	D	0.1655	0.0005	0.6623
Rv1564c	treX	1769442	1771607	2166	D	0.2154	0.0009	0.5769
Rv1565c	-	1771646	1773835	2190	D	0.0193	0.0009	0.0634
Rv1566c	-	1773934	1774626	693	NE	0.7153	0.7153	0.7153
Rv1567c	-	1774866	1775150	285	n/a	n/a	n/a	n/a
Rv1568	bioA	1775398	1776711	1314	NE	0.5245	0.0389	0.9004
Rv1569	bioF1	1776708	1777868	1161	NE	0.3526	0.2397	0.5216
Rv1570	bioD	1777865	1778545	681	NE	0.5299	0.5299	0.5299
Rv1571	-	1778545	1779054	510	n/a	n/a	n/a	n/a
Rv1572c	-	1779200	1779304	105	n/a	n/a	n/a	n/a
Rv1573	-	1779320	1779730	411	n/a	n/a	n/a	n/a
Rv1574	-	1779936	1780247	312	n/a	n/a	n/a	n/a
Rv1575	-	1780205	1780706	502	n/a	n/a	n/a	n/a
Rv1576c	-	1780650	1782071	1422	NE	0.1268	0.0618	0.2628
Rv1577c	-	1782079	1782591	513	n/a	n/a	n/a	n/a
Rv1578c	-	1782765	1783235	471	n/a	n/a	n/a	n/a
Rv1579c	-	1783316	1783630	315	n/a	n/a	n/a	n/a
Rv1580c	-	1783627	1783899	273	n/a	n/a	n/a	n/a
Rv1581c	-	1783913	1784308	396	n/a	n/a	n/a	n/a
Rv1582c	-	1784504	1785919	1416	NE	0.1151	0.0401	0.2016
Rv1583c	-	1785919	1786317	399	n/a	n/a	n/a	n/a
Rv1584c	-	1786314	1786535	222	n/a	n/a	n/a	n/a
Rv1585c	-	1786591	1787106	516	n/a	n/a	n/a	n/a
Rv1586c	-	1787103	1788512	1410	D	0.8407	0.0034	0.9511
Rv1587c	-	1788169	1789170	1002	NE	0.6677	0.6318	0.7775
Rv1588c	-	1789175	1789843	669	n/a	n/a	n/a	n/a
Rv1589	bioB	1790291	1791340	1050	NE	0.5274	0.3453	0.6438
Rv1590	-	1791341	1791580	240	n/a	n/a	n/a	n/a
Rv1591	-	1791577	1792242	666	n/a	n/a	n/a	n/a
Rv1592c	-	1792407	1793747	1341	NE	0.9021	0.6318	0.9819
Rv1593c	-	1794004	1794714	711	NE	0.7759	0.7301	0.7948
Rv1594	nadA	1794763	1795812	1050	NE	0.0277	0.0088	0.0714
Rv1595	nadB	1795812	1797395	1584	D	0.0132	0.0001	0.0389
Rv1596	nadC	1797395	1798252	858	E	0.0025	0.0005	0.0034
Rv1597	-	1798301	1799059	759	NE	0.5885	0.559	0.6253
Rv1598c	-	1799080	1799490	411	n/a	n/a	n/a	n/a
Rv1599	hisD	1799590	1800906	1317	E	0.0083	0.0034	0.0183
Rv1600	hisC1	1800903	1802045	1143	E	0.0001	0	0.0005
Rv1601	hisB	1802042	1802674	633	n/a	n/a	n/a	n/a
Rv1602	hisH	1802671	1803291	621	n/a	n/a	n/a	n/a
Rv1603	hisA	1803301	1804038	738	NE	0.0088	0.0088	0.0088
Rv1604	impA	1804046	1804858	813	NE	0.162	0.0743	0.2602
Rv1605	hisF	1804860	1805663	804	NE	0.0385	0.0325	0.0714
Rv1606	hisI	1805660	1806007	348	n/a	n/a	n/a	n/a
Rv1607	chaA	1806188	1807270	1083	NE	0.5698	0.2003	0.8796
Rv1608c	bcpB	1807305	1807769	465	n/a	n/a	n/a	n/a
Rv1609	trpE	1807910	1809460	1551	E	0.0015	0	0.0088
Rv1610	-	1809450	1810157	708	NE	0.0325	0.0325	0.0325
Rv1611	trpC	1810247	1811065	819	E	0.0044	0.0009	0.0066
Rv1612	trpB	1811134	1812366	1233	E	0.0036	0.0005	0.0088
Rv1613	trpA	1812366	1813178	813	E	0	0	0.0001
Rv1614	lgt	1813178	1814584	1407	D	0.0694	0	0.3513
Rv1615	-	1815260	1815700	441	n/a	n/a	n/a	n/a
Rv1616	-	1815690	1816088	399	n/a	n/a	n/a	n/a
Rv1617	pykA	1816196	1817614	1419	E	0.0499	0.0066	0.2628
Rv1618	tesB1	1817622	1818524	903	NE	0.6861	0.6155	0.7489
Rv1619	-	1818582	1820036	1455	NE	0.1063	0.0232	0.462
Rv1620c	cydC	1819970	1821700	1731	D	0.181	0.0009	0.5399
Rv1621c	cydD	1821697	1823280	1584	NE	0.571	0.0602	0.8948
Rv1622c	cydB	1823367	1824407	1041	D	0.0379	0.0062	0.3152
Rv1623c	cydA	1824437	1825894	1458	NE	0.7844	0.3282	0.9797
Rv1624c	-	1826005	1826592	588	n/a	n/a	n/a	n/a
Rv1625c	cya	1826621	1827952	1332	NE	0.8908	0.7774	0.9399
Rv1626	-	1828187	1828804	618	n/a	n/a	n/a	n/a
Rv1627c	-	1828872	1830080	1209	NE	0.2609	0.0233	0.6088
Rv1628c	-	1830077	1830568	492	n/a	n/a	n/a	n/a
Rv1629	polA	1830672	1833386	2715	D	0.0227	0	0.1862
Rv1630	rpsA	1833549	1834994	1446	NE	0.0508	0.0088	0.1293
Rv1631	coaE	1835020	1836243	1224	D	0.0234	0.0034	0.0735
Rv1632c	-	1836394	1836837	444	n/a	n/a	n/a	n/a
Rv1633	uvrB	1837082	1839178	2097	NE	0.8902	0.6642	0.9901
Rv1634	-	1839175	1840590	1416	NE	0.8415	0.4392	0.9975
Rv1635c	-	1840579	1842249	1671	NE	0.8637	0.656	0.9797
Rv1636	TB15.3	1842458	1842898	441	n/a	n/a	n/a	n/a
Rv1637c	-	1842905	1843699	795	NE	0.8301	0.7046	0.9107
Rv1638	uvrA	1843748	1846666	2919	NE	0.2552	0.0096	0.8755
Rv1638A	-	1846723	1846980	258	n/a	n/a	n/a	n/a
Rv1639c	-	1846996	1848465	1470	NE	0.4545	0.1957	0.9301
Rv1640c	lysS	1848524	1852042	3519	NE	0.3167	0.0194	0.8075
Rv1641	infC	1852280	1852885	606	n/a	n/a	n/a	n/a
Rv1642	rpmI	1852935	1853129	195	n/a	n/a	n/a	n/a
Rv1643	rplT	1853191	1853580	390	n/a	n/a	n/a	n/a
Rv1644	tsnR	1853613	1854395	783	NE	0.6736	0.5946	0.7775
Rv1645c	-	1854406	1855461	1056	NE	0.9969	0.9885	0.999
Rv1646	PE17	1855771	1856703	933	NE	0.8775	0.7489	0.9645
Rv1647	-	1856781	1857731	951	NE	0.9664	0.9472	0.9817
Rv1648	-	1857738	1858544	807	NE	0.9721	0.9675	0.9756
Rv1649	pheS	1858740	1859765	1026	E	0.0021	0.0005	0.0066
Rv1650	pheT	1859765	1862260	2496	E	0.0393	0	0.2628
Rv1651c	PE_PGRS30	1862354	1865389	3036	NE	0.4102	0.0723	0.7909
Rv1652	argC	1865583	1866641	1059	E	0.0008	0.0001	0.0034
Rv1653	argJ	1866638	1867852	1215	NE	0.4848	0.2628	0.5065
Rv1654	argB	1867849	1868733	885	NE	0.1141	0.0714	0.1293
Rv1655	argD	1868730	1869932	1203	NE	0.0762	0.0088	0.1293
Rv1656	argF	1869929	1870852	924	NE	0.0629	0.0325	0.0714
Rv1657	argR	1870849	1871361	513	n/a	n/a	n/a	n/a
Rv1658	argG	1871370	1872566	1197	E	0.0078	0.0009	0.0183
Rv1659	argH	1872646	1874058	1413	NE	0.1508	0.0088	0.5065
Rv1660	pks10	1874167	1875228	1062	NE	0.6825	0.5916	0.791
Rv1661	pks7	1875311	1881691	6381	D	0.1529	0.0005	0.6403
Rv1662	pks8	1881711	1886519	4809	D	0.0908	0	0.5593
Rv1663	pks17	1886519	1888027	1509	NE	0.1632	0.0194	0.4238
Rv1664	pks9	1888033	1891086	3054	NE	0.4306	0.0429	0.8392
Rv1665	pks11	1891233	1892294	1062	NE	0.7316	0.1405	0.9687
Rv1666c	cyp139	1892277	1893569	1293	NE	0.4437	0.2687	0.8467
Rv1667c	-	1893584	1894237	654	n/a	n/a	n/a	n/a
Rv1668c	-	1894231	1895349	1119	NE	0.4725	0.3911	0.653
Rv1669	-	1895732	1896094	363	n/a	n/a	n/a	n/a
Rv1670	-	1896127	1896474	348	n/a	n/a	n/a	n/a
Rv1671	-	1896482	1896874	393	n/a	n/a	n/a	n/a
Rv1672c	-	1896883	1898214	1332	NE	0.2219	0.0194	0.3748
Rv1673c	-	1898307	1899239	933	NE	0.2556	0.1121	0.4175
Rv1674c	-	1899267	1899923	657	n/a	n/a	n/a	n/a
Rv1675c	-	1900248	1900982	735	NE	0.2594	0.2143	0.2819
Rv1676	-	1901054	1901758	705	NE	0.0153	0.0153	0.0153
Rv1677	dsbF	1901755	1902303	549	n/a	n/a	n/a	n/a
Rv1678	-	1902404	1903306	903	NE	0.1257	0.0088	0.2828
Rv1679	fadE16	1903306	1904427	1122	NE	0.2444	0.0325	0.2663
Rv1680	-	1904436	1905260	825	NE	0.0472	0.0266	0.0579
Rv1681	moeX	1905257	1906249	993	NE	0.294	0.1789	0.8702
Rv1682	-	1906410	1907327	918	NE	0.8398	0.7368	0.9489
Rv1683	-	1907601	1910600	3000	D	0.2819	0.0066	0.5557
Rv1684	-	1910593	1910817	225	n/a	n/a	n/a	n/a
Rv1685c	-	1910783	1911406	624	n/a	n/a	n/a	n/a
Rv1686c	-	1911408	1912088	681	NE	0.1121	0.1121	0.1121
Rv1687c	-	1912160	1912927	768	NE	0.7505	0.7505	0.7505
[truncated: 2,273 more rows]
