# Supplementary material for: Global Assessment of Genomic Regions Required for Growth in Mycobacterium tuberculosis
Source: PLoS Pathog. 2012 Sep 27;8(9):e1002946. doi: 10.1371/journal.ppat.1002946 (PMC3460630; doi:10.1371/journal.ppat.1002946)
Supplement: Table S3 — Non-protein coding region requirements. (XLSX) [file ppat.1002946.s005.xlsx]

## Sheet: Aggregate
Rv	Start	End	Length	250 call	400 bp call	500 bp call	600 bp call	Aggregate	Flanking Gene Essential?	Flanking Essential Gene(s)	Annotations
Rv0001	1525	2050	526	NE	NE	NE	NW
Rv0002	3261	3278	18	NW	NW	NW	NW						CALL KEY
Rv0004	4998	5121	124	NW	NW	NW	NW						E: Contains only required regions NE: contains only non-required regions NW: No windows in region
Rv0005	7268	7300	33	NW	NW	NW	NW
Rv0006	9819	9912	94	NW	NW	NW	NW
Rv0007	10829	11872	1044	E	NE	NE	NE	E	No		Rvnt01 (tRNA-Ile), Rvnt02 (tRNA-Ala)
Rv0008c	12312	12466	155	NW	NW	NW	NW
Rv0009	13017	13131	115	NW	NW	NW	NW
Rv0010c	13559	13712	154	NW	NW	NW	NW
Rv0011c	13996	14087	92	NW	NW	NW	NW
Rv0012	14878	14912	35	NW	NW	NW	NW
Rv0018c	23182	23268	87	NW	NW	NW	NW
Rv0019c	23738	23859	122	NW	NW	NW	NW
Rv0020c	25445	25911	467	NE	NE	NW	NW
Rv0021c	26882	27021	140	NW	NW	NW	NW
Rv0022c	27443	27593	151	NW	NW	NW	NW
Rv0024	29208	29243	36	NW	NW	NW	NW
Rv0025	29608	29720	113	NW	NW	NW	NW
Rv0026	31069	31187	119	NW	NW	NW	NW
Rv0027	31507	31512	6	NW	NW	NW	NW
Rv0028	31820	32055	236	NW	NW	NW	NW
Rv0029	33155	33222	68	NW	NW	NW	NW
Rv0030	33554	33580	27	NW	NW	NW	NW
Rv0031	33795	34293	499	NE	NE	NW	NW
Rv0035	38948	39054	107	NW	NW	NW	NW
Rv0036c	39830	39875	46	NW	NW	NW	NW
Rv0037c	41203	41302	100	NW	NW	NW	NW
Rv0038	41913	42002	90	NW	NW	NW	NW
Rv0039c	42352	42431	80	NW	NW	NW	NW
Rv0040c	43366	43560	195	NW	NW	NW	NW
Rv0041	46472	46579	108	NW	NW	NW	NW
Rv0042c	47208	47364	157	NW	NW	NW	NW
Rv0043c	48101	48231	131	NW	NW	NW	NW
Rv0044c	49028	49041	14	NW	NW	NW	NW
Rv0045c	49940	50019	80	NW	NW	NW	NW
Rv0046c	51125	51183	59	NW	NW	NW	NW
Rv0047c	51728	51826	99	NW	NW	NW	NW
Rv0048c	52698	52829	132	NW	NW	NW	NW
Rv0049	53245	53661	417	NE	NE	NW	NW
Rv0051	57376	57405	30	NW	NW	NW	NW
Rv0052	57971	58187	217	NW	NW	NW	NW
Rv0053	58480	58581	102	NW	NW	NW	NW
Rv0054	59078	59117	40	NW	NW	NW	NW
Rv0055	59374	59404	31	NW	NW	NW	NW
Rv0056	59865	59891	27	NW	NW	NW	NW
Rv0058	63018	63195	178	NW	NW	NW	NW
Rv0059	63890	63904	15	NW	NW	NW	NW
Rv0060	64965	64986	22	NW	NW	NW	NW
Rv0061	65414	65547	134	NW	NW	NW	NW
Rv0062	66692	66918	227	NW	NW	NW	NW
Rv0063	68360	68615	256	NE	NW	NW	NW
Rv0064	71557	71816	260	NE	NW	NW	NW
Rv0065	72220	72269	50	NW	NW	NW	NW
Rv0066c	74509	74624	116	NW	NW	NW	NW
Rv0067c	75196	75296	101	NW	NW	NW	NW
Rv0068	76210	76232	23	NW	NW	NW	NW
Rv0070c	78894	79481	588	NE	NE	NE	NW
Rv0071	80191	80619	429	NE	NE	NW	NW
Rv0073	82666	82743	78	NW	NW	NW	NW
Rv0074	83981	83991	11	NW	NW	NW	NW
Rv0075	85166	85178	13	NW	NW	NW	NW
Rv0076c	85570	85631	62	NW	NW	NW	NW
Rv0077c	86464	86523	60	NW	NW	NW	NW
Rv0078	87131	87203	73	NW	NW	NW	NW
Rv0078A	87799	88199	401	NE	NW	NW	NW
Rv0080	89478	89570	93	NW	NW	NW	NW
Rv0081	89917	89919	3	NW	NW	NW	NW
Rv0083	92320	92323	4	NW	NW	NW	NW
Rv0084	93276	93284	9	NW	NW	NW	NW
Rv0087	96890	96922	33	NW	NW	NW	NW
Rv0088	97599	97753	155	NW	NW	NW	NW
Rv0089	98349	98475	127	NW	NW	NW	NW
Rv0090	99248	99679	432	NE	NE	NW	NW
Rv0091	100449	100578	130	NW	NW	NW	NW
Rv0093c	103661	103705	45	NW	NW	NW	NW
Rv0094c	104661	104800	140	NW	NW	NW	NW
Rv0095c	105213	105319	107	NW	NW	NW	NW
Rv0096	106713	106729	17	NW	NW	NW	NW
Rv0098	108149	108151	3	NW	NW	NW	NW
Rv0099	109776	109778	3	NW	NW	NW	NW
Rv0101	117537	117709	173	NW	NW	NW	NW
Rv0102	119697	119910	214	NW	NW	NW	NW
Rv0103c	122171	122312	142	NW	NW	NW	NW
Rv0104	123829	123975	147	NW	NW	NW	NW
Rv0105c	124262	124369	108	NW	NW	NW	NW
Rv0106	125568	125638	71	NW	NW	NW	NW
Rv0107c	130539	130890	352	NE	NW	NW	NW
Rv0108c	131102	131378	277	NE	NW	NW	NW
Rv0109	132871	133016	146	NW	NW	NW	NW
Rv0110	133768	133946	179	NW	NW	NW	NW
Rv0111	136006	136285	280	NE	NW	NW	NW
Rv0112	137244	137315	72	NW	NW	NW	NW
Rv0113	137908	137937	30	NW	NW	NW	NW
Rv0115	139672	140263	592	NE	NE	NE	NW
Rv0116c	141021	141196	176	NW	NW	NW	NW
Rv0118c	143875	144045	171	NW	NW	NW	NW
Rv0120c	147770	147904	135	NW	NW	NW	NW
Rv0121c	148341	148487	147	NW	NW	NW	NW
Rv0123	149223	149529	307	NE	NW	NW	NW
Rv0124	150995	151144	150	NW	NW	NW	NW
Rv0125	152214	152320	107	NW	NW	NW	NW
Rv0126	154128	154228	101	NW	NW	NW	NW
Rv0127	155598	155663	66	NW	NW	NW	NW
Rv0128	156445	156574	130	NW	NW	NW	NW
Rv0129c	157599	157843	245	NW	NW	NW	NW
Rv0130	158301	158311	11	NW	NW	NW	NW
Rv0131c	159657	159696	40	NW	NW	NW	NW
Rv0132c	160781	160865	85	NW	NW	NW	NW
Rv0133	161473	161767	295	NE	NW	NW	NW
Rv0135c	163248	163362	115	NW	NW	NW	NW
Rv0136	164690	164708	19	NW	NW	NW	NW
Rv0137c	165259	165319	61	NW	NW	NW	NW
Rv0139	166848	166906	59	NW	NW	NW	NW
Rv0141c	167680	167707	28	NW	NW	NW	NW
Rv0142	168636	168700	65	NW	NW	NW	NW
Rv0143c	170181	170280	100	NW	NW	NW	NW
Rv0144	171125	171211	87	NW	NW	NW	NW
Rv0145	172167	172207	41	NW	NW	NW	NW
Rv0146	173142	173234	93	NW	NW	NW	NW
Rv0147	174757	174829	73	NW	NW	NW	NW
Rv0148	175692	175696	5	NW	NW	NW	NW
Rv0150c	176951	177539	589	NE	NE	NE	NW
Rv0151c	179308	179315	8	NW	NW	NW	NW
Rv0152c	180895	181151	257	NE	NW	NW	NW
Rv0154c	183197	183618	422	NE	NE	NW	NW
Rv0157	186478	186781	304	NE	NW	NW	NW
Rv0158	187428	187429	2	NW	NW	NW	NW
Rv0159c	188838	188927	90	NW	NW	NW	NW
Rv0160c	190438	190603	166	NW	NW	NW	NW
Rv0161	191955	191980	26	NW	NW	NW	NW
Rv0163	193571	193622	52	NW	NW	NW	NW
Rv0164	194110	194140	31	NW	NW	NW	NW
Rv0165c	194937	194989	53	NW	NW	NW	NW
Rv0166	196656	196857	202	NW	NW	NW	NW
Rv0168	198528	198530	3	NW	NW	NW	NW
Rv0174	206777	206810	34	NW	NW	NW	NW
Rv0178	209671	209699	29	NW	NW	NW	NW
Rv0179c	210811	210888	78	NW	NW	NW	NW
Rv0180c	212249	212273	25	NW	NW	NW	NW
Rv0181c	213010	213024	15	NW	NW	NW	NW
Rv0183	214926	214965	40	NW	NW	NW	NW
Rv0185	216223	216265	43	NW	NW	NW	NW
Rv0186	218343	218701	359	NE	NW	NW	NW
Rv0187	219366	219482	117	NW	NW	NW	NW
Rv0188	219916	219992	77	NW	NW	NW	NW
Rv0189c	221722	221867	146	NW	NW	NW	NW
Rv0190	222160	222285	126	NW	NW	NW	NW
Rv0191	223529	223560	32	NW	NW	NW	NW
Rv0192A	223908	224720	813	NE	NE	NE	NE
Rv0193c	226570	226874	305	NE	NW	NW	NW
Rv0194	230461	230895	435	NE	NE	NW	NW
Rv0195	231533	231643	111	NW	NW	NW	NW
Rv0198c	236508	236548	41	NW	NW	NW	NW
Rv0202c	241293	241512	220	NW	NW	NW	NW
Rv0203	241925	241974	50	NW	NW	NW	NW
Rv0204c	243215	243382	168	NW	NW	NW	NW
Rv0206c	247319	247382	64	NW	NW	NW	NW
Rv0208c	248907	249036	130	NW	NW	NW	NW
Rv0210	251599	251780	182	NW	NW	NW	NW
Rv0211	253603	253667	65	NW	NW	NW	NW
Rv0213c	255951	256062	112	NW	NW	NW	NW
Rv0214	257678	257781	104	NW	NW	NW	NW
Rv0215c	258857	258911	55	NW	NW	NW	NW
Rv0217c	260832	260922	91	NW	NW	NW	NW
Rv0219	262803	262810	8	NW	NW	NW	NW
Rv0220	264024	264065	42	NW	NW	NW	NW
Rv0221	265477	265505	29	NW	NW	NW	NW
Rv0222	266296	266299	4	NW	NW	NW	NW
Rv0223c	267765	267861	97	NW	NW	NW	NW
Rv0224c	268628	268661	34	NW	NW	NW	NW
Rv0225	269818	269832	15	NW	NW	NW	NW
Rv0226c	271565	271572	8	NW	NW	NW	NW
Rv0227c	272840	273053	214	NW	NW	NW	NW
Rv0228	274279	274304	26	NW	NW	NW	NW
Rv0230c	275964	276056	93	NW	NW	NW	NW
Rv0231	277765	277897	133	NW	NW	NW	NW
Rv0233	279530	279603	74	NW	NW	NW	NW
Rv0234c	281141	281164	24	NW	NW	NW	NW
Rv0235c	282615	282647	33	NW	NW	NW	NW
Rv0236A	287072	287184	113	NW	NW	NW	NW
Rv0236c	286852	286896	45	NW	NW	NW	NW
Rv0237	288353	288426	74	NW	NW	NW	NW
Rv0238	289043	289102	60	NW	NW	NW	NW
Rv0239	289338	289343	6	NW	NW	NW	NW
Rv0240	289783	289810	28	NW	NW	NW	NW
Rv0241c	290655	290663	9	NW	NW	NW	NW
Rv0242c	292030	292169	140	NW	NW	NW	NW
Rv0243	293494	293796	303	NE	NW	NW	NW
Rv0244c	295634	296003	370	NE	NW	NW	NW
Rv0245	296494	296807	314	NE	NW	NW	NW
Rv0248c	300804	300832	29	NW	NW	NW	NW
Rv0249c	301656	301733	78	NW	NW	NW	NW
Rv0250c	302029	302171	143	NW	NW	NW	NW
Rv0251c	302653	302864	212	NW	NW	NW	NW
Rv0252	305428	305451	24	NW	NW	NW	NW
Rv0253	305810	305823	14	NW	NW	NW	NW
Rv0254c	306350	306372	23	NW	NW	NW	NW
Rv0255c	307859	307875	17	NW	NW	NW	NW
Rv0256c	309548	309697	150	NW	NW	NW	NW
Rv0257	310074	310292	219	NW	NW	NW	NW
Rv0258c	310750	310772	23	NW	NW	NW	NW
Rv0260c	312660	312757	98	NW	NW	NW	NW
Rv0261c	314169	314307	139	NW	NW	NW	NW
Rv0262c	314855	314862	8	NW	NW	NW	NW
Rv0263c	315767	315781	15	NW	NW	NW	NW
Rv0264c	316416	316509	94	NW	NW	NW	NW
Rv0265c	317504	317523	20	NW	NW	NW	NW
Rv0266c	321155	321329	175	NW	NW	NW	NW
Rv0267	322723	322762	40	NW	NW	NW	NW
Rv0268c	323274	323336	63	NW	NW	NW	NW
Rv0269c	324532	324565	34	NW	NW	NW	NW
Rv0270	326250	326264	15	NW	NW	NW	NW
Rv0271c	328462	328573	112	NW	NW	NW	NW
Rv0273c	330326	330420	95	NW	NW	NW	NW
Rv0275c	331659	331746	88	NW	NW	NW	NW
Rv0276	332669	332706	38	NW	NW	NW	NW
Rv0277c	333137	333435	299	NE	NW	NW	NW
Rv0278c	336311	336558	248	NW	NW	NW	NW
Rv0279c	339074	339362	289	NE	NW	NW	NW
Rv0280	340975	340996	22	NW	NW	NW	NW
Rv0281	341907	342128	222	NW	NW	NW	NW
Rv0286	351477	351523	47	NW	NW	NW	NW
Rv0287	351819	351846	28	NW	NW	NW	NW
Rv0288	352139	352147	9	NW	NW	NW	NW
Rv0289	353037	353081	45	NW	NW	NW	NW
Rv0293c	358065	358169	105	NW	NW	NW	NW
Rv0295c	359749	359756	8	NW	NW	NW	NW
Rv0296c	361156	361332	177	NW	NW	NW	NW
Rv0297	363110	363250	141	NW	NW	NW	NW
Rv0299	363779	363824	46	NW	NW	NW	NW
Rv0301	364470	364603	134	NW	NW	NW	NW
Rv0303	366143	366148	6	NW	NW	NW	NW
Rv0304c	372765	372818	54	NW	NW	NW	NW
Rv0305c	375712	375912	201	NW	NW	NW	NW
Rv0307c	377056	377111	56	NW	NW	NW	NW
Rv0308	377830	377929	100	NW	NW	NW	NW
Rv0309	378588	378655	68	NW	NW	NW	NW
Rv0310c	379149	379170	22	NW	NW	NW	NW
Rv0311	380402	380554	153	NW	NW	NW	NW
Rv0312	382419	382488	70	NW	NW	NW	NW
Rv0314c	383542	383600	59	NW	NW	NW	NW
Rv0315	384487	384533	47	NW	NW	NW	NW
Rv0316	385150	385171	22	NW	NW	NW	NW
Rv0317c	385944	386303	360	NE	NW	NW	NW
Rv0318c	387100	387146	47	NW	NW	NW	NW
Rv0319	387817	387886	70	NW	NW	NW	NW
Rv0320	388551	388580	30	NW	NW	NW	NW
Rv0321	389155	389258	104	NW	NW	NW	NW
Rv0323c	391252	391350	99	NW	NW	NW	NW
Rv0324	392033	392037	5	NW	NW	NW	NW
Rv0325	392264	392271	8	NW	NW	NW	NW
Rv0327c	394046	394109	64	NW	NW	NW	NW
Rv0329c	395321	395345	25	NW	NW	NW	NW
Rv0330c	396088	396199	112	NW	NW	NW	NW
Rv0331	397368	397440	73	NW	NW	NW	NW
Rv0332	398228	398252	25	NW	NW	NW	NW
Rv0333	398629	398656	28	NW	NW	NW	NW
Rv0334	399525	399533	9	NW	NW	NW	NW
Rv0335c	400051	400190	140	NW	NW	NW	NW
Rv0336	401704	401871	168	NW	NW	NW	NW
Rv0337c	403163	403191	29	NW	NW	NW	NW
Rv0338c	405842	405948	107	NW	NW	NW	NW
Rv0339c	408449	408632	184	NW	NW	NW	NW
Rv0340	409174	409360	187	NW	NW	NW	NW
Rv0341	410802	410836	35	NW	NW	NW	NW
Rv0343	414239	414379	141	NW	NW	NW	NW
Rv0344c	414942	415048	107	NW	NW	NW	NW
Rv0345	415461	415500	40	NW	NW	NW	NW
Rv0346c	416966	417302	337	NE	NW	NW	NW
Rv0349	419609	419833	225	NW	NW	NW	NW
Rv0351	422417	422450	34	NW	NW	NW	NW
Rv0353	424020	424267	248	NW	NW	NW	NW
Rv0354c	424696	424776	81	NW	NW	NW	NW
Rv0355c	434681	434829	149	NW	NW	NW	NW
Rv0357c	436771	436859	89	NW	NW	NW	NW
Rv0358	437509	437517	9	NW	NW	NW	NW
Rv0359	438299	438301	3	NW	NW	NW	NW
Rv0360c	438741	438821	81	NW	NW	NW	NW
Rv0361	439651	439870	220	NW	NW	NW	NW
Rv0362	441255	441264	10	NW	NW	NW	NW
Rv0363c	442301	442394	94	NW	NW	NW	NW
Rv0365c	444199	444221	23	NW	NW	NW	NW
Rv0366c	444817	444843	27	NW	NW	NW	NW
Rv0367c	445235	445313	79	NW	NW	NW	NW
Rv0368c	446527	446530	4	NW	NW	NW	NW
Rv0369c	447048	447146	99	NW	NW	NW	NW
Rv0372c	449387	449403	17	NW	NW	NW	NW
Rv0374c	452281	452293	13	NW	NW	NW	NW
Rv0375c	453156	453229	74	NW	NW	NW	NW
Rv0376c	454374	454420	47	NW	NW	NW	NW
Rv0377	455388	455636	249	NW	NW	NW	NW
Rv0378	455860	455976	117	NW	NW	NW	NW
Rv0379	456194	456267	74	NW	NW	NW	NW
Rv0380c	456821	456914	94	NW	NW	NW	NW
Rv0381c	457825	457840	16	NW	NW	NW	NW
Rv0382c	458382	458460	79	NW	NW	NW	NW
Rv0383c	459317	459455	139	NW	NW	NW	NW
Rv0384c	462004	462134	131	NW	NW	NW	NW
Rv0385	463309	463410	102	NW	NW	NW	NW
Rv0386	466670	466671	2	NW	NW	NW	NW
Rv0387c	467408	467458	51	NW	NW	NW	NW
Rv0388c	468005	468336	332	NE	NW	NW	NW
Rv0392c	472643	472782	140	NW	NW	NW	NW
Rv0393	474110	474123	14	NW	NW	NW	NW
Rv0394c	474845	474941	97	NW	NW	NW	NW
Rv0395	475348	475351	4	NW	NW	NW	NW
Rv0396	475746	475817	72	NW	NW	NW	NW
Rv0397	476188	476680	493	NE	NE	NW	NW
Rv0398c	477324	477328	5	NW	NW	NW	NW
Rv0399c	478560	478567	8	NW	NW	NW	NW
Rv0400c	479757	479790	34	NW	NW	NW	NW
Rv0401	480164	480356	193	NW	NW	NW	NW
Rv0403c	483660	483978	319	NE	NW	NW	NW
Rv0406c	490709	490784	76	NW	NW	NW	NW
Rv0409	495012	495063	52	NW	NW	NW	NW
Rv0412c	499623	499714	92	NW	NW	NW	NW
Rv0414c	501022	501149	128	NW	NW	NW	NW
Rv0417	503128	503497	370	NE	NW	NW	NW
Rv0418	505002	505087	86	NW	NW	NW	NW
Rv0420c	506975	507133	159	NW	NW	NW	NW
Rv0422c	508559	508583	25	NW	NW	NW	NW
Rv0423c	510229	510378	150	NW	NW	NW	NW
Rv0424c	510656	510703	48	NW	NW	NW	NW
Rv0425c	515325	515374	50	NW	NW	NW	NW
Rv0426c	515820	516018	199	NW	NW	NW	NW
Rv0429c	518400	518734	335	NE	NW	NW	NW
Rv0430	519045	519074	30	NW	NW	NW	NW
Rv0431	519571	519601	31	NW	NW	NW	NW
Rv0433	521458	521515	58	NW	NW	NW	NW
Rv0434	522171	522348	178	NW	NW	NW	NW
Rv0437c	526086	526144	59	NW	NW	NW	NW
Rv0438c	527364	527380	17	NW	NW	NW	NW
Rv0439c	528318	528609	292	NE	NW	NW	NW
Rv0440	530234	530297	64	NW	NW	NW	NW
Rv0441c	530728	530752	25	NW	NW	NW	NW
Rv0442c	532218	532397	180	NW	NW	NW	NW
Rv0443	532915	533092	178	NW	NW	NW	NW
Rv0444c	533793	533834	42	NW	NW	NW	NW
Rv0445c	534400	534446	47	NW	NW	NW	NW
Rv0446c	535219	535225	7	NW	NW	NW	NW
Rv0448c	537173	537230	58	NW	NW	NW	NW
Rv0449c	538552	538589	38	NW	NW	NW	NW
Rv0451c	541914	542143	230	NW	NW	NW	NW
Rv0452	542856	543175	320	NE	NW	NW	NW
Rv0453	544734	544836	103	NW	NW	NW	NW
Rv0454	545189	545376	188	NW	NW	NW	NW
Rv0455c	545825	545890	66	NW	NW	NW	NW
Rv0456A	547361	547587	227	NW	NW	NW	NW
Rv0456c	546807	547077	271	NE	NW	NW	NW
Rv0457c	549611	549676	66	NW	NW	NW	NW
Rv0459	551693	551750	58	NW	NW	NW	NW
Rv0460	551992	552027	36	NW	NW	NW	NW
Rv0461	552554	552615	62	NW	NW	NW	NW
Rv0462	554012	554017	6	NW	NW	NW	NW
Rv0463	554313	554314	2	NW	NW	NW	NW
Rv0465c	556310	556459	150	NW	NW	NW	NW
Rv0466	557256	557528	273	NE	NW	NW	NW
Rv0467	558817	558896	80	NW	NW	NW	NW
Rv0468	559759	559889	131	NW	NW	NW	NW
Rv0469	560752	560849	98	NW	NW	NW	NW
Rv0470c	561715	561855	141	NW	NW	NW	NW
Rv0471c	562717	562724	8	NW	NW	NW	NW
Rv0472c	563431	563565	135	NW	NW	NW	NW
Rv0473	564938	565022	85	NW	NW	NW	NW
Rv0474	565447	565798	352	NE	NW	NW	NW
Rv0475	566400	566509	110	NW	NW	NW	NW
Rv0476	566775	566777	3	NW	NW	NW	NW
Rv0478	567900	567922	23	NW	NW	NW	NW
Rv0480c	569810	569989	180	NW	NW	NW	NW
Rv0481c	570516	570540	25	NW	NW	NW	NW
Rv0482	571652	571711	60	NW	NW	NW	NW
Rv0484c	573805	573985	181	NW	NW	NW	NW
Rv0485	575304	575349	46	NW	NW	NW	NW
Rv0487	577342	577665	324	NE	NW	NW	NW
Rv0488	578273	578427	155	NW	NW	NW	NW
Rv0489	579179	579350	172	NW	NW	NW	NW
Rv0490	580585	580810	226	NW	NW	NW	NW
Rv0493c	584694	584696	3	NW	NW	NW	NW
Rv0495c	586318	586395	78	NW	NW	NW	NW
Rv0497	588313	588326	14	NW	NW	NW	NW
Rv0498	589171	589184	14	NW	NW	NW	NW
Rv0499	590062	590084	23	NW	NW	NW	NW
Rv0500	590974	591112	139	NW	NW	NW	NW
Rv0500A	591351	591476	126	NW	NW	NW	NW
Rv0500B	591580	591655	76	NW	NW	NW	NW
Rv0501	592788	592792	5	NW	NW	NW	NW
Rv0502	593871	593872	2	NW	NW	NW	NW
Rv0503c	594783	594803	21	NW	NW	NW	NW
Rv0504c	595306	595465	160	NW	NW	NW	NW
Rv0505c	596589	596760	172	NW	NW	NW	NW
Rv0508	600395	600442	48	NW	NW	NW	NW
Rv0509	601851	601858	8	NW	NW	NW	NW
Rv0510	602790	602820	31	NW	NW	NW	NW
Rv0511	604520	604603	84	NW	NW	NW	NW
Rv0512	605595	605605	11	NW	NW	NW	NW
Rv0514	606452	606552	101	NW	NW	NW	NW
Rv0516c	608539	608747	209	NW	NW	NW	NW
Rv0517	610060	610189	130	NW	NW	NW	NW
Rv0518	610887	611173	287	NE	NW	NW	NW
Rv0519c	612078	612256	179	NW	NW	NW	NW
Rv0521	612907	613039	133	NW	NW	NW	NW
Rv0523c	614725	614836	112	NW	NW	NW	NW
Rv0525	616835	616847	13	NW	NW	NW	NW
Rv0527	618276	618306	31	NW	NW	NW	NW
Rv0529	620869	620908	40	NW	NW	NW	NW
Rv0530	622128	622330	203	NW	NW	NW	NW
Rv0531	622650	622794	145	NW	NW	NW	NW
Rv0533c	625484	625563	80	NW	NW	NW	NW
Rv0534c	626444	626458	15	NW	NW	NW	NW
Rv0536	628292	628299	8	NW	NW	NW	NW
Rv0537c	629735	630041	307	NE	NW	NW	NW
Rv0538	631690	631744	55	NW	NW	NW	NW
Rv0540	633038	633056	19	NW	NW	NW	NW
Rv0541c	634408	634417	10	NW	NW	NW	NW
Rv0542c	635508	635574	67	NW	NW	NW	NW
Rv0543c	635879	635936	58	NW	NW	NW	NW
Rv0545c	637467	637584	118	NW	NW	NW	NW
Rv0546c	637973	638033	61	NW	NW	NW	NW
Rv0547c	638920	639013	94	NW	NW	NW	NW
Rv0548c	639960	640229	270	NE	NW	NW	NW
Rv0550c	640908	641097	190	NW	NW	NW	NW
Rv0551c	642815	642890	76	NW	NW	NW	NW
Rv0554	646259	646299	41	NW	NW	NW	NW
Rv0556	648478	648537	60	NW	NW	NW	NW
Rv0557	649676	649690	15	NW	NW	NW	NW
Rv0558	650397	650408	12	NW	NW	NW	NW
Rv0559c	650749	650780	32	NW	NW	NW	NW
Rv0560c	651508	651530	23	NW	NW	NW	NW
Rv0561c	652759	652772	14	NW	NW	NW	NW
Rv0562	653782	653880	99	NW	NW	NW	NW
Rv0563	654743	654925	183	NW	NW	NW	NW
Rv0564c	655953	656011	59	NW	NW	NW	NW
Rv0565c	657474	657549	76	NW	NW	NW	NW
Rv0566c	658043	658322	280	NE	NW	NW	NW
Rv0567	659344	659451	108	NW	NW	NW	NW
Rv0568	660872	661004	133	NW	NW	NW	NW
Rv0569	661273	661296	24	NW	NW	NW	NW
Rv0570	663377	663488	112	NW	NW	NW	NW
Rv0571c	664822	665043	222	NW	NW	NW	NW
Rv0572c	665387	665852	466	NE	NE	NW	NW
Rv0573c	667246	667253	8	NW	NW	NW	NW
Rv0574c	668398	668580	183	NW	NW	NW	NW
Rv0575c	669749	669849	101	NW	NW	NW	NW
Rv0576	671156	671167	12	NW	NW	NW	NW
Rv0577	671955	671997	43	NW	NW	NW	NW
Rv0578c	675920	676239	320	NE	NW	NW	NW
Rv0579	677000	677126	127	NW	NW	NW	NW
Rv0580c	677620	677711	92	NW	NW	NW	NW
Rv0582	678333	678390	58	NW	NW	NW	NW
Rv0583c	679079	679230	152	NW	NW	NW	NW
Rv0584	681866	681886	21	NW	NW	NW	NW
Rv0585c	684276	684411	136	NW	NW	NW	NW
Rv0588	686819	686822	4	NW	NW	NW	NW
Rv0593	693236	693238	3	NW	NW	NW	NW
Rv0594	694791	694840	50	NW	NW	NW	NW
Rv0596c	695489	695669	181	NW	NW	NW	NW
Rv0597c	696907	697155	249	NW	NW	NW	NW
Rv0599c	697804	697905	102	NW	NW	NW	NW
Rv0600c	698414	698525	112	NW	NW	NW	NW
Rv0601c	698998	699039	42	NW	NW	NW	NW
Rv0602c	699803	699857	55	NW	NW	NW	NW
Rv0603	700171	700240	70	NW	NW	NW	NW
Rv0604	701193	701407	215	NW	NW	NW	NW
Rv0606	702763	702814	52	NW	NW	NW	NW
Rv0607	703203	703245	43	NW	NW	NW	NW
Rv0609A	704061	704753	693	NE	NE	NE	NE
Rv0610c	705913	705962	50	NW	NW	NW	NW
Rv0612	706933	706949	17	NW	NW	NW	NW
Rv0616c	710854	711007	154	NW	NW	NW	NW
Rv0617	711411	711537	127	NW	NW	NW	NW
Rv0620	713811	714203	393	NE	NW	NW	NW
Rv0621	715270	715371	102	NW	NW	NW	NW
Rv0622	716321	716411	91	NW	NW	NW	NW
Rv0624	717063	717154	92	NW	NW	NW	NW
Rv0625c	717897	718026	130	NW	NW	NW	NW
Rv0627	718693	718762	70	NW	NW	NW	NW
Rv0628c	719916	720006	91	NW	NW	NW	NW
Rv0631c	728310	728584	275	NE	NW	NW	NW
Rv0632c	729282	729328	47	NW	NW	NW	NW
Rv0633c	730170	730321	152	NW	NW	NW	NW
Rv0634A	731368	731713	346	E	NW	NW	NW	E	No		Rvnt06 (tRNA-Thr), Rvnt07(tRNA-Met)
Rv0634B	731883	731931	49	NW	NW	NW	NW
Rv0634c	731037	731114	78	NW	NW	NW	NW
Rv0636	732825	732826	2	NW	NW	NW	NW
Rv0637	733329	733738	410	NE	NE	NW	NW
Rv0638	734226	734255	30	NW	NW	NW	NW
Rv0639	734974	735023	50	NW	NW	NW	NW
Rv0640	735454	735518	65	NW	NW	NW	NW
Rv0641	736228	736299	72	NW	NW	NW	NW
Rv0642c	737207	737269	63	NW	NW	NW	NW
Rv0643c	738153	738298	146	NW	NW	NW	NW
Rv0644c	739164	739328	165	NW	NW	NW	NW
Rv0645c	740191	740235	45	NW	NW	NW	NW
Rv0646c	741143	741152	10	NW	NW	NW	NW
Rv0647c	742621	742720	100	NW	NW	NW	NW
Rv0650	747949	748277	329	NE	NW	NW	NW
Rv0651	748816	748850	35	NW	NW	NW	NW
Rv0653c	749933	750001	69	NW	NW	NW	NW
Rv0654	751509	751518	10	NW	NW	NW	NW
Rv0655	752600	752985	386	NE	NW	NW	NW
Rv0656c	753371	753463	93	NW	NW	NW	NW
Rv0657c	753621	753694	74	NW	NW	NW	NW
Rv0658c	754413	754686	274	NE	NW	NW	NW
Rv0660c	755229	755336	108	NW	NW	NW	NW
Rv0663	758504	758533	30	NW	NW	NW	NW
Rv0666	759313	759808	496	E	E	NW	NW	E	Yes	Rv0667 (rpoB)	-
Rv0667	763329	763371	43	NW	NW	NW	NW
Rv0668	767324	767685	362	NE	NW	NW	NW
Rv0669c	769601	769793	193	NW	NW	NW	NW
Rv0670	770554	770583	30	NW	NW	NW	NW
Rv0671	771428	771485	58	NW	NW	NW	NW
Rv0672	773116	773124	9	NW	NW	NW	NW
Rv0675	775578	775587	10	NW	NW	NW	NW
Rv0677c	778909	778991	83	NW	NW	NW	NW
Rv0678	779491	779544	54	NW	NW	NW	NW
Rv0680c	780420	780722	303	NE	NW	NW	NW
Rv0681	781315	781561	247	NW	NW	NW	NW
Rv0683	782408	782486	79	NW	NW	NW	NW
Rv0684	784594	784822	229	NW	NW	NW	NW
Rv0685	786015	786150	136	NW	NW	NW	NW
Rv0686	786950	787100	151	NW	NW	NW	NW
Rv0687	787930	787941	12	NW	NW	NW	NW
Rv0689c	789415	790025	611	NE	NE	NE	NE
Rv0691c	791670	791832	163	NW	NW	NW	NW
Rv0694	794529	794716	188	NW	NW	NW	NW
Rv0695	795474	795520	47	NW	NW	NW	NW
Rv0697	798376	798834	459	NE	NE	NW	NW
Rv0698	799448	799630	183	NW	NW	NW	NW
Rv0699	799854	800488	635	NE	E	NE	NE	E	No		-
Rv0700	800796	800810	15	NW	NW	NW	NW
Rv0703	802439	802529	91	NW	NW	NW	NW
Rv0704	803374	803412	39	NW	NW	NW	NW
Rv0707	805110	805111	2	NW	NW	NW	NW
Rv0710	806170	806336	167	NW	NW	NW	NW
Rv0711	808702	808747	46	NW	NW	NW	NW
Rv0712	809649	809947	299	NE	NW	NW	NW
Rv0713	810891	811374	484	NE	NE	NW	NW
Rv0716	812626	812628	3	NW	NW	NW	NW
Rv0717	812816	812977	162	NW	NW	NW	NW
Rv0718	813378	813399	22	NW	NW	NW	NW
Rv0720	814312	814329	18	NW	NW	NW	NW
Rv0723	815634	815664	31	NW	NW	NW	NW
Rv0725c	818448	818538	91	NW	NW	NW	NW
Rv0726c	819644	819844	201	NW	NW	NW	NW
Rv0728c	821480	821508	29	NW	NW	NW	NW
Rv0729	822857	822867	11	NW	NW	NW	NW
Rv0730	823598	823684	87	NW	NW	NW	NW
Rv0731c	824643	824801	159	NW	NW	NW	NW
Rv0734	827474	827544	71	NW	NW	NW	NW
Rv0735	828080	828141	62	NW	NW	NW	NW
Rv0736	828896	829208	313	NE	NW	NW	NW
Rv0737	829708	830063	356	NE	NW	NW	NW
Rv0738	830614	830856	243	NW	NW	NW	NW
Rv0739	831665	831777	113	NW	NW	NW	NW
Rv0740	832307	832535	229	NW	NW	NW	NW
Rv0741	832852	832982	131	NW	NW	NW	NW
Rv0742	833512	833887	376	NE	NW	NW	NW
Rv0744c	834950	835155	206	NW	NW	NW	NW
Rv0745	835685	835702	18	NW	NW	NW	NW
Rv0746	838056	838452	397	NE	NW	NW	NW
Rv0747	840860	840948	89	NW	NW	NW	NW
Rv0748	841208	841229	22	NW	NW	NW	NW
Rv0749	841660	841738	79	NW	NW	NW	NW
Rv0749A	841878	842034	157	NW	NW	NW	NW
Rv0750	842282	842348	67	NW	NW	NW	NW
Rv0751c	843235	843243	9	NW	NW	NW	NW
Rv0752c	844418	844422	5	NW	NW	NW	NW
Rv0753c	845957	846160	204	NW	NW	NW	NW
Rv0754	847917	848104	188	NW	NW	NW	NW
Rv0755A	850531	850742	212	NW	NW	NW	NW
Rv0755c	850044	850343	300	NE	NW	NW	NW
Rv0756c	851470	851609	140	NW	NW	NW	NW
Rv0757	852355	852397	43	NW	NW	NW	NW
Rv0759c	854161	854268	108	NW	NW	NW	NW
Rv0760c	854690	854700	11	NW	NW	NW	NW
Rv0761c	855830	855926	97	NW	NW	NW	NW
Rv0767c	860714	860913	200	NW	NW	NW	NW
Rv0768	862385	862413	29	NW	NW	NW	NW
Rv0769	863162	863257	96	NW	NW	NW	NW
Rv0771	864578	864587	10	NW	NW	NW	NW
Rv0773c	867393	867441	49	NW	NW	NW	NW
Rv0774c	868355	868408	54	NW	NW	NW	NW
Rv0776c	869767	870009	243	NW	NW	NW	NW
Rv0777	871430	871432	3	NW	NW	NW	NW
Rv0779c	873296	873344	49	NW	NW	NW	NW
Rv0782	876394	876819	426	NE	NE	NW	NW
Rv0783c	878444	878639	196	NW	NW	NW	NW
Rv0784	879328	879341	14	NW	NW	NW	NW
Rv0785	881044	881076	33	NW	NW	NW	NW
Rv0787	882422	882525	104	NW	NW	NW	NW
Rv0788	883438	883452	15	NW	NW	NW	NW
Rv0789c	884054	884073	20	NW	NW	NW	NW
Rv0792c	886650	886720	71	NW	NW	NW	NW
Rv0793	887028	887138	111	NW	NW	NW	NW
Rv0794c	888640	889073	434	NE	NE	NW	NW
Rv0796	890337	890389	53	NW	NW	NW	NW
Rv0799c	893277	893319	43	NW	NW	NW	NW
Rv0800	894623	894632	10	NW	NW	NW	NW
Rv0802c	895632	895821	190	NW	NW	NW	NW
Rv0804	898714	898832	119	NW	NW	NW	NW
Rv0806c	901334	901636	303	NE	NW	NW	NW
Rv0807	902028	902112	85	NW	NW	NW	NW
Rv0808	903698	903726	29	NW	NW	NW	NW
Rv0809	904823	904906	84	NW	NW	NW	NW
Rv0810c	905091	905235	145	NW	NW	NW	NW
Rv0811c	906344	906424	81	NW	NW	NW	NW
Rv0812	907296	907339	44	NW	NW	NW	NW
Rv0813c	908022	908182	161	NW	NW	NW	NW
Rv0815c	909322	909612	291	NE	NW	NW	NW
Rv0817c	910846	910973	128	NW	NW	NW	NW
Rv0819	912687	912727	41	NW	NW	NW	NW
Rv0820	913506	913559	54	NW	NW	NW	NW
Rv0821c	914203	914258	56	NW	NW	NW	NW
Rv0822c	916315	916478	164	NW	NW	NW	NW
Rv0823c	917650	917735	86	NW	NW	NW	NW
Rv0824c	918754	918913	160	NW	NW	NW	NW
Rv0825c	919557	919635	79	NW	NW	NW	NW
Rv0826	920693	920742	50	NW	NW	NW	NW
Rv0827c	921137	921192	56	NW	NW	NW	NW
Rv0829	921869	921971	103	NW	NW	NW	NW
Rv0830	922879	922895	17	NW	NW	NW	NW
Rv0831c	923713	924952	1240	E	NE	NE	NE	E	No		Rvnt10 (tRNA-Lys), Rvnt11 (tRNA-Glu), Rvnt12 (tRNA-Asp), Rvnt13 (tRNA-Phe)
Rv0833	927614	927838	225	NW	NW	NW	NW
Rv0834c	930489	930954	466	NE	NE	NW	NW
Rv0835	931601	932280	680	NE	NE	NE	NE
Rv0836c	932936	933004	69	NW	NW	NW	NW
Rv0837c	934035	934721	687	NE	NE	NE	NE
Rv0838	935494	935578	85	NW	NW	NW	NW
Rv0839	936393	936458	66	NW	NW	NW	NW
Rv0840c	937321	937594	274	NE	NW	NW	NW
Rv0841	937839	938113	275	NE	NW	NW	NW
Rv0843	940396	940457	62	NW	NW	NW	NW
Rv0844c	941110	941191	82	NW	NW	NW	NW
Rv0845	942471	942681	211	NW	NW	NW	NW
Rv0846c	944198	944344	147	NW	NW	NW	NW
Rv0847	944739	944939	201	NW	NW	NW	NW
Rv0851c	948472	948560	89	NW	NW	NW	NW
Rv0852	949399	949437	39	NW	NW	NW	NW
Rv0853c	951122	951184	63	NW	NW	NW	NW
Rv0854	951630	951633	4	NW	NW	NW	NW
Rv0855	952715	952826	112	NW	NW	NW	NW
Rv0856	953233	953258	26	NW	NW	NW	NW
Rv0858c	954924	955078	155	NW	NW	NW	NW
Rv0859	956292	956294	3	NW	NW	NW	NW
Rv0860	958459	958524	66	NW	NW	NW	NW
Rv0861c	960155	960343	189	NW	NW	NW	NW
Rv0863	962884	962891	8	NW	NW	NW	NW
Rv0866	964298	964313	16	NW	NW	NW	NW
Rv0867c	965539	965984	446	NE	NE	NW	NW
Rv0868c	966265	966266	2	NW	NW	NW	NW
Rv0870c	967737	967899	163	NW	NW	NW	NW
Rv0871	968309	968425	117	NW	NW	NW	NW
Rv0872c	970248	970506	259	NE	NW	NW	NW
Rv0873	972461	972547	87	NW	NW	NW	NW
Rv0874c	973710	973807	98	NW	NW	NW	NW
Rv0876c	975941	976076	136	NW	NW	NW	NW
Rv0877	976867	976873	7	NW	NW	NW	NW
Rv0878c	978207	978482	276	NE	NW	NW	NW
Rv0879c	978760	978935	176	NW	NW	NW	NW
Rv0883c	981271	981425	155	NW	NW	NW	NW
Rv0884c	982558	982763	206	NW	NW	NW	NW
Rv0885	983788	983804	17	NW	NW	NW	NW
Rv0887c	985975	987234	1260	NE	E	E	E	E	No		-
Rv0888	988709	988741	33	NW	NW	NW	NW
Rv0889c	989865	989949	85	NW	NW	NW	NW
Rv0891c	993459	993854	396	E	NW	NW	NW	E	No		-
Rv0893c	996299	996525	227	NW	NW	NW	NW
Rv0894	997709	997783	75	NW	NW	NW	NW
Rv0895	999303	999473	171	NW	NW	NW	NW
Rv0896	1000771	1000809	39	NW	NW	NW	NW
Rv0897c	1002419	1002442	24	NW	NW	NW	NW
Rv0898c	1002708	1002813	106	NW	NW	NW	NW
Rv0899	1003796	1003806	11	NW	NW	NW	NW
Rv0901	1004488	1004502	15	NW	NW	NW	NW
Rv0902c	1005845	1005853	9	NW	NW	NW	NW
Rv0903c	1006566	1006694	129	NW	NW	NW	NW
Rv0904c	1008184	1008208	25	NW	NW	NW	NW
Rv0905	1008942	1008945	4	NW	NW	NW	NW
Rv0906	1010066	1010137	72	NW	NW	NW	NW
Rv0908	1014129	1014683	555	NE	NE	NE	NW
Rv0909	1014865	1014868	4	NW	NW	NW	NW
Rv0910	1015305	1015400	96	NW	NW	NW	NW
Rv0911	1016176	1016238	63	NW	NW	NW	NW
Rv0912	1016690	1017219	530	NE	NE	NE	NW
Rv0914c	1019970	1020060	91	NW	NW	NW	NW
Rv0915c	1021334	1021346	13	NW	NW	NW	NW
Rv0916c	1021648	1022089	442	NE	NE	NW	NW
Rv0917	1023873	1024213	341	NE	NW	NW	NW
Rv0919	1025189	1025499	311	NE	NW	NW	NW
Rv0920c	1026821	1027106	286	NE	NW	NW	NW
Rv0922	1029342	1029515	174	NW	NW	NW	NW
Rv0924c	1031869	1031898	30	NW	NW	NW	NW
Rv0925c	1032638	1032712	75	NW	NW	NW	NW
Rv0926c	1033791	1033842	52	NW	NW	NW	NW
Rv0927c	1034636	1034905	270	NE	NW	NW	NW
Rv0928	1036020	1036030	11	NW	NW	NW	NW
Rv0931c	1039919	1039938	20	NW	NW	NW	NW
Rv0932c	1041053	1041266	214	NW	NW	NW	NW
Rv0933	1042099	1042117	19	NW	NW	NW	NW
Rv0934	1043244	1043301	58	NW	NW	NW	NW
Rv0937c	1046025	1046138	114	NW	NW	NW	NW
Rv0939	1050351	1050595	245	NW	NW	NW	NW
Rv0940c	1051464	1051546	83	NW	NW	NW	NW
Rv0941c	1052322	1052362	41	NW	NW	NW	NW
Rv0942	1052643	1052698	56	NW	NW	NW	NW
Rv0943c	1053741	1053767	27	NW	NW	NW	NW
Rv0944	1054246	1054249	4	NW	NW	NW	NW
Rv0945	1055013	1055026	14	NW	NW	NW	NW
Rv0946c	1056690	1057648	959	NE	NE	NE	NE
Rv0948c	1057968	1058262	295	NE	NW	NW	NW
Rv0949	1060580	1060658	79	NW	NW	NW	NW
Rv0950c	1061659	1061966	308	NE	NW	NW	NW
Rv0951	1063132	1063142	11	NW	NW	NW	NW
Rv0952	1064056	1064116	61	NW	NW	NW	NW
Rv0953c	1064967	1065129	163	NW	NW	NW	NW
Rv0954	1066043	1066080	38	NW	NW	NW	NW
Rv0955	1067450	1067563	114	NW	NW	NW	NW
Rv0957	1069781	1069885	105	NW	NW	NW	NW
Rv0959	1073278	1073547	270	NE	NW	NW	NW
Rv0960	1073933	1074076	144	NW	NW	NW	NW
Rv0961	1074426	1074442	17	NW	NW	NW	NW
Rv0962c	1075119	1075299	181	NW	NW	NW	NW
Rv0963c	1076102	1076198	97	NW	NW	NW	NW
Rv0964c	1076683	1076780	98	NW	NW	NW	NW
Rv0965c	1077202	1077235	34	NW	NW	NW	NW
Rv0966c	1077840	1077977	138	NW	NW	NW	NW
Rv0967	1078339	1078393	55	NW	NW	NW	NW
Rv0968	1078692	1078745	54	NW	NW	NW	NW
Rv0970	1081689	1081777	89	NW	NW	NW	NW
Rv0973c	1085755	1085758	4	NW	NW	NW	NW
Rv0976c	1090180	1090375	196	NW	NW	NW	NW
Rv0977	1093149	1093363	215	NW	NW	NW	NW
Rv0978c	1094361	1094672	312	NE	NW	NW	NW
Rv0979A	1095064	1095080	17	NW	NW	NW	NW
Rv0979c	1094869	1094888	20	NW	NW	NW	NW
Rv0980c	1096456	1096818	363	NE	NW	NW	NW
Rv0982	1099027	1099068	42	NW	NW	NW	NW
Rv0984	1101010	1101027	18	NW	NW	NW	NW
Rv0985c	1101485	1101805	321	NE	NW	NW	NW
Rv0987	1105114	1105118	5	NW	NW	NW	NW
Rv0988	1106281	1106407	127	NW	NW	NW	NW
Rv0989c	1107387	1107445	59	NW	NW	NW	NW
Rv0990c	1108104	1108174	71	NW	NW	NW	NW
Rv0991c	1108509	1108580	72	NW	NW	NW	NW
Rv0992c	1109176	1109274	99	NW	NW	NW	NW
Rv0993	1110197	1110271	75	NW	NW	NW	NW
Rv0994	1111554	1111614	61	NW	NW	NW	NW
Rv0995	1112228	1112386	159	NW	NW	NW	NW
Rv0996	1113465	1114295	831	NE	NE	NE	NE
Rv0997	1114729	1114750	22	NW	NW	NW	NW
Rv0998	1115754	1115769	16	NW	NW	NW	NW
Rv0999	1116530	1116533	4	NW	NW	NW	NW
Rv1000c	1117153	1117187	35	NW	NW	NW	NW
Rv1001	1118398	1118430	33	NW	NW	NW	NW
Rv1002c	1119944	1120024	81	NW	NW	NW	NW
Rv1003	1120884	1120891	8	NW	NW	NW	NW
Rv1004c	1122153	1122224	72	NW	NW	NW	NW
Rv1005c	1123603	1123716	114	NW	NW	NW	NW
Rv1006	1125422	1125446	25	NW	NW	NW	NW
Rv1007c	1127008	1127091	84	NW	NW	NW	NW
Rv1008	1127888	1128093	206	NW	NW	NW	NW
Rv1010	1130110	1130193	84	NW	NW	NW	NW
Rv1011	1131116	1131130	15	NW	NW	NW	NW
Rv1012	1131426	1131627	202	NW	NW	NW	NW
Rv1013	1133264	1133335	72	NW	NW	NW	NW
Rv1014c	1133913	1133923	11	NW	NW	NW	NW
Rv1015c	1134573	1134787	215	NW	NW	NW	NW
Rv1016c	1135470	1135503	34	NW	NW	NW	NW
Rv1017c	1136486	1136575	90	NW	NW	NW	NW
Rv1018c	1138065	1138317	253	NW	NW	NW	NW
Rv1019	1138913	1138969	57	NW	NW	NW	NW
Rv1021	1143653	1143738	86	NW	NW	NW	NW
Rv1022	1144472	1144566	95	NW	NW	NW	NW
Rv1023	1145858	1145860	3	NW	NW	NW	NW
Rv1024	1146549	1146563	15	NW	NW	NW	NW
Rv1026	1147983	1148429	447	NE	NE	NW	NW
Rv1028c	1151691	1151922	232	NW	NW	NW	NW
Rv1031	1156427	1156428	2	NW	NW	NW	NW
Rv1032c	1157960	1157965	6	NW	NW	NW	NW
Rv1033c	1158741	1158920	180	NW	NW	NW	NW
Rv1034c	1159312	1159377	66	NW	NW	NW	NW
Rv1035c	1160066	1160097	32	NW	NW	NW	NW
Rv1036c	1160438	1160546	109	NW	NW	NW	NW
Rv1037c	1160833	1160857	25	NW	NW	NW	NW
Rv1038c	1161156	1161299	144	NW	NW	NW	NW
Rv1039c	1162477	1162551	75	NW	NW	NW	NW
Rv1040c	1163381	1164574	1194	NE	NE	NE	NE
Rv1042c	1165504	1165783	280	NE	NW	NW	NW
Rv1043c	1166811	1167055	245	NW	NW	NW	NW
Rv1045	1168559	1168706	148	NW	NW	NW	NW
Rv1046c	1169234	1169426	193	NW	NW	NW	NW
Rv1047	1170676	1171041	366	NE	NW	NW	NW
Rv1048c	1172159	1172389	231	NW	NW	NW	NW
Rv1049	1172838	1172884	47	NW	NW	NW	NW
Rv1050	1173792	1173948	157	NW	NW	NW	NW
Rv1051c	1174706	1175726	1021	NE	NE	NE	NE
Rv1053c	1176292	1176931	640	NE	NE	NE	NE
Rv1055	1177379	1177631	253	NE	NW	NW	NW
Rv1056	1178398	1179399	1002	E	E	E	E	E	No		-
Rv1057	1180583	1180687	105	NW	NW	NW	NW
Rv1058	1182321	1182394	74	NW	NW	NW	NW
Rv1059	1183461	1183511	51	NW	NW	NW	NW
Rv1060	1183987	1184018	32	NW	NW	NW	NW
Rv1061	1184884	1184886	3	NW	NW	NW	NW
Rv1063c	1186829	1186907	79	NW	NW	NW	NW
Rv1064c	1187329	1187438	110	NW	NW	NW	NW
Rv1066	1188399	1188424	26	NW	NW	NW	NW
Rv1067c	1190430	1190760	331	NE	NW	NW	NW
Rv1068c	1192154	1192513	360	E	NW	NW	NW	E	No		-
Rv1070c	1195049	1195058	10	NW	NW	NW	NW
Rv1071c	1196098	1196282	185	NW	NW	NW	NW
Rv1072	1197121	1197234	114	NW	NW	NW	NW
Rv1073	1198088	1198159	72	NW	NW	NW	NW
Rv1074c	1199379	1199429	51	NW	NW	NW	NW
Rv1075c	1200376	1200770	395	E	NW	NW	NW	E	No		-
Rv1076	1201666	1201720	55	NW	NW	NW	NW
Rv1077	1203117	1203316	200	NW	NW	NW	NW
Rv1078	1204041	1204070	30	NW	NW	NW	NW
Rv1079	1205239	1205307	69	NW	NW	NW	NW
Rv1080c	1205804	1205987	184	NW	NW	NW	NW
Rv1081c	1206424	1206523	100	NW	NW	NW	NW
Rv1084	1209663	1209759	97	NW	NW	NW	NW
Rv1085c	1210490	1210598	109	NW	NW	NW	NW
Rv1086	1211389	1211563	175	NW	NW	NW	NW
Rv1087	1213869	1214043	175	NW	NW	NW	NW
Rv1087A	1214366	1214516	151	NW	NW	NW	NW
Rv1089	1215137	1215520	384	NE	NW	NW	NW
Rv1090	1216060	1216472	413	NE	NE	NW	NW
Rv1091	1219036	1219251	216	NW	NW	NW	NW
Rv1092c	1220192	1220577	386	NE	NW	NW	NW
Rv1093	1221860	1221962	103	NW	NW	NW	NW
Rv1094	1222792	1223000	209	NW	NW	NW	NW
Rv1095	1224304	1224388	85	NW	NW	NW	NW
Rv1098c	1227571	1227599	29	NW	NW	NW	NW
Rv1099c	1228588	1228686	99	NW	NW	NW	NW
Rv1100	1229390	1229394	5	NW	NW	NW	NW
Rv1101c	1230554	1230663	110	NW	NW	NW	NW
Rv1103c	1231297	1231304	8	NW	NW	NW	NW
Rv1104	1231996	1232314	319	NE	NW	NW	NW
Rv1105	1232832	1232847	16	NW	NW	NW	NW
Rv1106c	1233962	1233969	8	NW	NW	NW	NW
Rv1109c	1236101	1236188	88	NW	NW	NW	NW
Rv1110	1237198	1237212	15	NW	NW	NW	NW
Rv1111c	1238198	1238258	61	NW	NW	NW	NW
Rv1112	1239334	1239419	86	NW	NW	NW	NW
Rv1114	1239990	1240190	201	NW	NW	NW	NW
Rv1115	1240891	1241006	116	NW	NW	NW	NW
Rv1116A	1241396	1241636	241	NW	NW	NW	NW
Rv1117	1241962	1241974	13	NW	NW	NW	NW
Rv1118c	1242837	1242867	31	NW	NW	NW	NW
Rv1120c	1243510	1243710	201	NW	NW	NW	NW
Rv1121	1245113	1245132	20	NW	NW	NW	NW
Rv1123c	1247058	1247130	73	NW	NW	NW	NW
Rv1124	1248083	1248085	3	NW	NW	NW	NW
Rv1125	1249332	1249333	2	NW	NW	NW	NW
Rv1127c	1251410	1251620	211	NW	NW	NW	NW
Rv1128c	1252978	1253077	100	NW	NW	NW	NW
Rv1129c	1254540	1254558	19	NW	NW	NW	NW
Rv1131	1257319	1257328	10	NW	NW	NW	NW
Rv1132	1259061	1259070	10	NW	NW	NW	NW
Rv1133c	1261352	1261925	574	NE	NE	NE	NW
Rv1134	1262164	1262275	112	NW	NW	NW	NW
Rv1135A	1264562	1264609	48	NW	NW	NW	NW
Rv1135c	1264134	1264317	184	NW	NW	NW	NW
Rv1136	1264953	1265090	138	NW	NW	NW	NW
Rv1137c	1265461	1265475	15	NW	NW	NW	NW
Rv1139c	1266991	1267350	360	NE	NW	NW	NW
Rv1140	1268201	1268206	6	NW	NW	NW	NW
Rv1141c	1269015	1269155	141	NW	NW	NW	NW
Rv1142c	1269964	1270065	102	NW	NW	NW	NW
Rv1143	1271150	1271159	10	NW	NW	NW	NW
Rv1144	1271914	1272426	513	NE	NE	NE	NW
Rv1145	1273340	1273358	19	NW	NW	NW	NW
Rv1146	1274773	1274903	131	NW	NW	NW	NW
Rv1147	1275556	1276303	748	NE	NE	NE	NE
Rv1148c	1277754	1277896	143	NW	NW	NW	NW
Rv1149	1278306	1278907	602	NE	NE	NE	NW
Rv1151c	1279623	1279658	36	NW	NW	NW	NW
Rv1155	1281878	1282309	432	NE	NE	NW	NW
Rv1156	1282899	1283059	161	NW	NW	NW	NW
Rv1157c	1284177	1284182	6	NW	NW	NW	NW
Rv1158c	1284868	1284995	128	NW	NW	NW	NW
Rv1159A	1286574	1286598	25	NW	NW	NW	NW
Rv1160	1287026	1287331	306	NE	NW	NW	NW
Rv1161	1291032	1291068	37	NW	NW	NW	NW
Rv1162	1292747	1292801	55	NW	NW	NW	NW
Rv1164	1294152	1294171	20	NW	NW	NW	NW
Rv1165	1296060	1296155	96	NW	NW	NW	NW
Rv1166	1298065	1298090	26	NW	NW	NW	NW
Rv1167c	1298698	1298767	70	NW	NW	NW	NW
Rv1168c	1299810	1299825	16	NW	NW	NW	NW
Rv1169c	1300130	1300307	178	NW	NW	NW	NW
Rv1170	1301221	1301310	90	NW	NW	NW	NW
Rv1171	1301753	1301758	6	NW	NW	NW	NW
Rv1172c	1302687	1302934	248	NW	NW	NW	NW
Rv1173	1305507	1305672	166	NW	NW	NW	NW
Rv1174c	1306007	1306205	199	NW	NW	NW	NW
Rv1176c	1308798	1309008	211	NW	NW	NW	NW
Rv1177	1309337	1309367	31	NW	NW	NW	NW
Rv1178	1310458	1310483	26	NW	NW	NW	NW
Rv1179c	1313305	1313729	425	NE	NE	NW	NW
Rv1180	1315198	1315238	41	NW	NW	NW	NW
Rv1181	1319989	1320039	51	NW	NW	NW	NW
Rv1182	1321460	1321524	65	NW	NW	NW	NW
Rv1183	1324535	1324536	2	NW	NW	NW	NW
Rv1184c	1325618	1325780	163	NW	NW	NW	NW
Rv1185c	1327519	1327693	175	NW	NW	NW	NW
Rv1186c	1329312	1329394	83	NW	NW	NW	NW
Rv1188	1332017	1332096	80	NW	NW	NW	NW
Rv1189	1332971	1332984	14	NW	NW	NW	NW
Rv1190	1333865	1333935	71	NW	NW	NW	NW
Rv1191	1334852	1334931	80	NW	NW	NW	NW
Rv1192	1335761	1335798	38	NW	NW	NW	NW
Rv1193	1337222	1337252	31	NW	NW	NW	NW
Rv1194c	1338520	1339007	488	NE	NE	NW	NW
Rv1195	1339309	1339353	45	NW	NW	NW	NW
Rv1196	1340531	1340663	133	NW	NW	NW	NW
Rv1197	1340962	1341010	49	NW	NW	NW	NW
Rv1198	1341297	1341362	66	NW	NW	NW	NW
Rv1199c	1342612	1342946	335	NE	NW	NW	NW
Rv1201c	1345176	1345264	89	NW	NW	NW	NW
Rv1203c	1346912	1346940	29	NW	NW	NW	NW
Rv1204c	1348631	1348723	93	NW	NW	NW	NW
Rv1205	1349289	1349336	48	NW	NW	NW	NW
Rv1206	1351132	1351195	64	NW	NW	NW	NW
Rv1208	1353125	1353161	37	NW	NW	NW	NW
Rv1210	1354143	1354247	105	NW	NW	NW	NW
Rv1211	1354477	1354502	26	NW	NW	NW	NW
Rv1212c	1355668	1355840	173	NW	NW	NW	NW
Rv1213	1357057	1357297	241	NW	NW	NW	NW
Rv1214c	1357632	1357763	132	NW	NW	NW	NW
Rv1215c	1359451	1359476	26	NW	NW	NW	NW
Rv1216c	1360153	1360159	7	NW	NW	NW	NW
Rv1219c	1363368	1363507	140	NW	NW	NW	NW
Rv1220c	1364157	1364417	261	NE	NW	NW	NW
Rv1221	1365193	1365348	156	NW	NW	NW	NW
Rv1222	1365815	1365879	65	NW	NW	NW	NW
Rv1224	1367865	1367895	31	NW	NW	NW	NW
Rv1225c	1368728	1368836	109	NW	NW	NW	NW
Rv1227c	1370832	1370924	93	NW	NW	NW	NW
Rv1228	1371484	1371781	298	NE	NW	NW	NW
Rv1229c	1372956	1372966	11	NW	NW	NW	NW
Rv1230c	1374204	1374326	123	NW	NW	NW	NW
Rv1232c	1376175	1376234	60	NW	NW	NW	NW
Rv1233c	1376833	1376980	148	NW	NW	NW	NW
Rv1234	1377510	1377528	19	NW	NW	NW	NW
Rv1236	1379857	1379859	3	NW	NW	NW	NW
Rv1237	1380686	1380688	3	NW	NW	NW	NW
Rv1238	1381872	1381946	75	NW	NW	NW	NW
Rv1239c	1383049	1383217	169	NW	NW	NW	NW
Rv1240	1384209	1384282	74	NW	NW	NW	NW
Rv1242	1384973	1384993	21	NW	NW	NW	NW
Rv1243c	1386684	1386861	178	NW	NW	NW	NW
Rv1244	1387724	1387802	79	NW	NW	NW	NW
Rv1245c	1388635	1388689	55	NW	NW	NW	NW
Rv1247c	1389251	1389361	111	NW	NW	NW	NW
Rv1248c	1393059	1393198	140	NW	NW	NW	NW
Rv1249c	1393989	1394183	195	NW	NW	NW	NW
Rv1251c	1399247	1399300	54	NW	NW	NW	NW
Rv1252c	1399911	1399974	64	NW	NW	NW	NW
Rv1256c	1404610	1404721	112	NW	NW	NW	NW
Rv1260	1409365	1409488	124	NW	NW	NW	NW
Rv1261c	1409940	1409942	3	NW	NW	NW	NW
Rv1262c	1410379	1410435	57	NW	NW	NW	NW
Rv1263	1411826	1411898	73	NW	NW	NW	NW
Rv1264	1413094	1413264	171	NW	NW	NW	NW
Rv1265	1413947	1413964	18	NW	NW	NW	NW
Rv1266c	1415847	1416185	339	E	NW	NW	NW	E	No		-
Rv1267c	1417354	1417662	309	NE	NW	NW	NW
Rv1268c	1418363	1418583	221	NW	NW	NW	NW
Rv1269c	1418960	1419018	59	NW	NW	NW	NW
Rv1270c	1419755	1419965	211	NW	NW	NW	NW
Rv1271c	1420309	1420414	106	NW	NW	NW	NW
Rv1273c	1424057	1424201	145	NW	NW	NW	NW
Rv1275	1425300	1425442	143	NW	NW	NW	NW
Rv1276c	1425921	1426168	248	NW	NW	NW	NW
Rv1278	1430048	1430066	19	NW	NW	NW	NW
Rv1279	1431655	1431669	15	NW	NW	NW	NW
Rv1283c	1437124	1437328	205	NW	NW	NW	NW
Rv1284	1437822	1437913	92	NW	NW	NW	NW
Rv1286	1440758	1440809	52	NW	NW	NW	NW
Rv1287	1441297	1441352	56	NW	NW	NW	NW
Rv1288	1442725	1442771	47	NW	NW	NW	NW
Rv1289	1443406	1443486	81	NW	NW	NW	NW
Rv1290A	1445379	1445503	125	NW	NW	NW	NW
Rv1290c	1445054	1445062	9	NW	NW	NW	NW
Rv1291c	1445841	1446383	543	NE	NE	NE	NW
Rv1293	1449378	1449379	2	NW	NW	NW	NW
Rv1295	1451786	1452001	216	NW	NW	NW	NW
Rv1296	1452954	1453208	255	NW	NW	NW	NW
Rv1297	1455019	1455167	149	NW	NW	NW	NW
Rv1298	1455412	1455499	88	NW	NW	NW	NW
Rv1300	1457549	1457562	14	NW	NW	NW	NW
Rv1301	1458218	1458299	82	NW	NW	NW	NW
Rv1302	1459516	1459770	255	NW	NW	NW	NW
Rv1304	1461003	1461049	47	NW	NW	NW	NW
Rv1305	1461297	1461325	29	NW	NW	NW	NW
Rv1306	1461843	1461847	5	NW	NW	NW	NW
Rv1307	1463190	1463232	43	NW	NW	NW	NW
Rv1308	1464884	1464888	5	NW	NW	NW	NW
Rv1309	1465808	1465845	38	NW	NW	NW	NW
Rv1310	1467308	1467319	12	NW	NW	NW	NW
Rv1311	1467687	1467692	6	NW	NW	NW	NW
Rv1312	1468138	1468175	38	NW	NW	NW	NW
Rv1313c	1469512	1469675	164	NW	NW	NW	NW
Rv1314c	1470259	1470325	67	NW	NW	NW	NW
Rv1315	1471584	1477138	5555	E	E	E	E	E	Yes	Rv1315 (murA)	Rvnr01 (16s rRNA), Rvnr02 (23s rRNA), Rvnr03 (5s rRNA)
Rv1317c	1479125	1479203	79	NW	NW	NW	NW
Rv1318c	1480831	1480898	68	NW	NW	NW	NW
Rv1319c	1482508	1482518	11	NW	NW	NW	NW
Rv1320c	1484224	1484283	60	NW	NW	NW	NW
Rv1321	1484966	1484986	21	NW	NW	NW	NW
Rv1322	1485285	1485317	33	NW	NW	NW	NW
Rv1322A	1485778	1485866	89	NW	NW	NW	NW
Rv1323	1487038	1487165	128	NW	NW	NW	NW
Rv1324	1488082	1488158	77	NW	NW	NW	NW
Rv1325c	1489972	1490121	150	NW	NW	NW	NW
Rv1326c	1492319	1492324	6	NW	NW	NW	NW
Rv1327c	1494432	1494568	137	NW	NW	NW	NW
Rv1328	1497162	1497199	38	NW	NW	NW	NW
Rv1329c	1499196	1499217	22	NW	NW	NW	NW
Rv1330c	1500566	1500665	100	NW	NW	NW	NW
Rv1332	1501589	1501603	15	NW	NW	NW	NW
Rv1333	1502640	1502645	6	NW	NW	NW	NW
Rv1334	1503088	1503107	20	NW	NW	NW	NW
Rv1335	1503391	1503398	8	NW	NW	NW	NW
Rv1338	1505897	1505921	25	NW	NW	NW	NW
Rv1339	1506745	1506759	15	NW	NW	NW	NW
Rv1340	1507541	1507577	37	NW	NW	NW	NW
Rv1343c	1508930	1508972	43	NW	NW	NW	NW
Rv1347c	1512612	1513051	440	NE	NE	NW	NW
Rv1349	1517369	1517495	127	NW	NW	NW	NW
Rv1351	1518567	1518767	201	NW	NW	NW	NW
Rv1352	1519141	1519204	64	NW	NW	NW	NW
Rv1353c	1519992	1520009	18	NW	NW	NW	NW
Rv1354c	1521883	1521889	7	NW	NW	NW	NW
Rv1356c	1524827	1525297	471	E	E	NW	NW	E	No		-
Rv1357c	1526223	1526616	394	NE	NW	NW	NW
Rv1358	1530098	1530177	80	NW	NW	NW	NW
Rv1359	1530932	1531352	421	NE	NE	NW	NW
Rv1360	1532377	1532447	71	NW	NW	NW	NW
Rv1361c	1533640	1533952	313	NE	NW	NW	NW
Rv1363c	1535399	1535687	289	NE	NW	NW	NW
Rv1364c	1537651	1537787	137	NW	NW	NW	NW
Rv1365c	1538176	1538394	219	NW	NW	NW	NW
Rv1366	1539218	1539516	299	NE	NW	NW	NW
Rv1367c	1540652	1541024	373	NE	NW	NW	NW
Rv1368	1541812	1541998	187	NW	NW	NW	NW
Rv1369c	1542885	1542933	49	NW	NW	NW	NW
Rv1370c	1543262	1543363	102	NW	NW	NW	NW
Rv1372	1546013	1546016	4	NW	NW	NW	NW
Rv1373	1546999	1547076	78	NW	NW	NW	NW
Rv1374c	1547537	1547836	300	NE	NW	NW	NW
Rv1377c	1551224	1551232	9	NW	NW	NW	NW
Rv1385	1561276	1561468	193	NW	NW	NW	NW
Rv1387	1563395	1563698	304	NE	NW	NW	NW
Rv1388	1564273	1564405	133	NW	NW	NW	NW
Rv1389	1565034	1565097	64	NW	NW	NW	NW
Rv1390	1565432	1565445	14	NW	NW	NW	NW
Rv1391	1566704	1566829	126	NW	NW	NW	NW
Rv1392	1568043	1568113	71	NW	NW	NW	NW
Rv1394c	1570976	1571051	76	NW	NW	NW	NW
Rv1395	1572088	1572131	44	NW	NW	NW	NW
Rv1396c	1573864	1574116	253	NW	NW	NW	NW
Rv1398c	1574774	1574854	81	NW	NW	NW	NW
Rv1399c	1575816	1575838	23	NW	NW	NW	NW
Rv1400c	1576803	1576934	132	NW	NW	NW	NW
Rv1401	1577539	1577617	79	NW	NW	NW	NW
Rv1402	1579587	1579602	16	NW	NW	NW	NW
Rv1403c	1580429	1580595	167	NW	NW	NW	NW
Rv1404	1581080	1581149	70	NW	NW	NW	NW
Rv1405c	1581976	1582170	195	NW	NW	NW	NW
Rv1407	1584481	1584503	23	NW	NW	NW	NW
Rv1410c	1587773	1587776	4	NW	NW	NW	NW
Rv1411c	1588489	1588571	83	NW	NW	NW	NW
Rv1412	1589179	1589390	212	NW	NW	NW	NW
Rv1414	1590299	1590401	103	NW	NW	NW	NW
Rv1415	1591681	1591693	13	NW	NW	NW	NW
Rv1417	1592621	1592643	23	NW	NW	NW	NW
Rv1418	1593332	1593509	178	NW	NW	NW	NW
Rv1419	1593985	1594046	62	NW	NW	NW	NW
Rv1423	1598890	1598897	8	NW	NW	NW	NW
Rv1424c	1599661	1599662	2	NW	NW	NW	NW
Rv1425	1601044	1601063	20	NW	NW	NW	NW
Rv1427c	1603935	1603936	2	NW	NW	NW	NW
Rv1428c	1604766	1604882	117	NW	NW	NW	NW
Rv1429	1606153	1606390	238	NW	NW	NW	NW
Rv1430	1607979	1608087	109	NW	NW	NW	NW
Rv1432	1611277	1611438	162	NW	NW	NW	NW
Rv1433	1612256	1612260	5	NW	NW	NW	NW
Rv1435c	1612957	1613311	355	NE	NW	NW	NW
Rv1438	1616356	1616965	610	NE	NE	NE	NE
Rv1439c	1617393	1617841	449	NE	NE	NW	NW
Rv1440	1618077	1618213	137	NW	NW	NW	NW
Rv1441c	1619691	1619795	105	NW	NW	NW	NW
Rv1442	1622098	1622211	114	NW	NW	NW	NW
Rv1443c	1622699	1623291	593	NE	NE	NE	NW
Rv1444c	1623704	1623718	15	NW	NW	NW	NW
Rv1446c	1625372	1625422	51	NW	NW	NW	NW
Rv1448c	1628087	1628101	15	NW	NW	NW	NW
Rv1449c	1630206	1630642	437	NE	NE	NW	NW
Rv1450c	1634634	1635033	400	NE	NW	NW	NW
Rv1451	1635962	1636008	47	NW	NW	NW	NW
Rv1452c	1638236	1638385	150	NW	NW	NW	NW
Rv1453	1639653	1639678	26	NW	NW	NW	NW
Rv1454c	1640667	1640684	18	NW	NW	NW	NW
Rv1456c	1642432	1642541	110	NW	NW	NW	NW
Rv1458c	1644267	1644367	101	NW	NW	NW	NW
Rv1459c	1646145	1646190	46	NW	NW	NW	NW
Rv1466	1653585	1653677	93	NW	NW	NW	NW
Rv1467c	1655509	1655613	105	NW	NW	NW	NW
Rv1468c	1656728	1656967	240	NW	NW	NW	NW
Rv1469	1658943	1658984	42	NW	NW	NW	NW
Rv1470	1659361	1659374	14	NW	NW	NW	NW
Rv1471	1659748	1659767	20	NW	NW	NW	NW
Rv1472	1660627	1660660	34	NW	NW	NW	NW
Rv1473	1662291	1662385	95	NW	NW	NW	NW
Rv1473A	1662579	1662645	67	NW	NW	NW	NW
Rv1474c	1663211	1663219	9	NW	NW	NW	NW
Rv1475c	1666053	1666208	156	NW	NW	NW	NW
Rv1476	1666771	1666994	224	NW	NW	NW	NW
Rv1477	1668415	1668423	9	NW	NW	NW	NW
Rv1478	1669151	1669287	137	NW	NW	NW	NW
Rv1480	1671373	1671381	9	NW	NW	NW	NW
Rv1481	1672391	1672461	71	NW	NW	NW	NW
Rv1482c	1673306	1673444	139	NW	NW	NW	NW
Rv1483	1674190	1674206	17	NW	NW	NW	NW
Rv1484	1675018	1675021	4	NW	NW	NW	NW
Rv1486c	1676890	1676945	56	NW	NW	NW	NW
Rv1487	1677382	1677401	20	NW	NW	NW	NW
Rv1488	1678549	1678556	8	NW	NW	NW	NW
Rv1489	1678915	1678946	32	NW	NW	NW	NW
Rv1489A	1679179	1679326	148	NW	NW	NW	NW
Rv1490	1680636	1681212	577	NE	NE	NE	NW
Rv1491c	1681973	1682161	189	NW	NW	NW	NW
Rv1493	1686264	1686275	12	NW	NW	NW	NW
Rv1496	1687895	1687945	51	NW	NW	NW	NW
Rv1497	1689237	1689307	71	NW	NW	NW	NW
Rv1498A	1690353	1690411	59	NW	NW	NW	NW
Rv1498c	1689927	1690138	212	NW	NW	NW	NW
Rv1499	1690812	1690854	43	NW	NW	NW	NW
Rv1500	1691885	1691894	10	NW	NW	NW	NW
Rv1501	1692718	1692928	211	NW	NW	NW	NW
Rv1502	1693830	1694000	171	NW	NW	NW	NW
Rv1504c	1695151	1695285	135	NW	NW	NW	NW
Rv1506c	1696450	1696731	282	NE	NW	NW	NW
Rv1507A	1697866	1698099	234	NW	NW	NW	NW
Rv1509	1701100	1701299	200	NW	NW	NW	NW
Rv1510	1702600	1703078	479	NE	NE	NW	NW
Rv1513	1705796	1705811	16	NW	NW	NW	NW
Rv1514c	1706602	1706634	33	NW	NW	NW	NW
Rv1516c	1708546	1708875	330	NE	NW	NW	NW
Rv1517	1709642	1709648	7	NW	NW	NW	NW
Rv1518	1710610	1710737	128	NW	NW	NW	NW
Rv1519	1711009	1711032	24	NW	NW	NW	NW
Rv1520	1712075	1712306	232	NW	NW	NW	NW
Rv1521	1714060	1714176	117	NW	NW	NW	NW
Rv1522c	1717619	1717657	39	NW	NW	NW	NW
Rv1523	1718703	1718730	28	NW	NW	NW	NW
Rv1524	1719977	1720021	45	NW	NW	NW	NW
Rv1526c	1722067	1722087	21	NW	NW	NW	NW
Rv1527c	1728416	1728957	542	NE	NE	NE	NW
Rv1528c	1729457	1729506	50	NW	NW	NW	NW
Rv1529	1731263	1731377	115	NW	NW	NW	NW
Rv1531	1733046	1733120	75	NW	NW	NW	NW
Rv1532c	1733557	1733614	58	NW	NW	NW	NW
Rv1534	1735418	1735980	563	NE	NE	NE	NW
Rv1535	1736219	1736523	305	NE	NW	NW	NW
Rv1536	1739651	1739845	195	NW	NW	NW	NW
Rv1538c	1742199	1742248	50	NW	NW	NW	NW
Rv1540	1743778	1743782	5	NW	NW	NW	NW
Rv1541c	1744378	1744430	53	NW	NW	NW	NW
Rv1542c	1744843	1745068	226	NW	NW	NW	NW
Rv1543	1746096	1746098	3	NW	NW	NW	NW
Rv1544	1746904	1746923	20	NW	NW	NW	NW
Rv1545	1747153	1747199	47	NW	NW	NW	NW
Rv1546	1747633	1747698	66	NW	NW	NW	NW
Rv1547	1751255	1751301	47	NW	NW	NW	NW
Rv1548c	1753340	1753514	175	NW	NW	NW	NW
Rv1550	1755438	1755449	12	NW	NW	NW	NW
Rv1551	1757317	1757685	369	NE	NW	NW	NW
Rv1555	1760936	1761001	66	NW	NW	NW	NW
Rv1556	1761612	1761748	137	NW	NW	NW	NW
Rv1557	1762944	1762951	8	NW	NW	NW	NW
Rv1558	1763400	1763432	33	NW	NW	NW	NW
Rv1559	1764724	1764759	36	NW	NW	NW	NW
Rv1560	1764980	1764983	4	NW	NW	NW	NW
Rv1561	1765390	1765404	15	NW	NW	NW	NW
Rv1563c	1769439	1769440	2	NW	NW	NW	NW
Rv1564c	1771608	1771644	37	NW	NW	NW	NW
Rv1565c	1773836	1773932	97	NW	NW	NW	NW
Rv1566c	1774627	1774864	238	NW	NW	NW	NW
Rv1567c	1775151	1775396	246	NW	NW	NW	NW
Rv1571	1779055	1779198	144	NW	NW	NW	NW
Rv1572c	1779305	1779318	14	NW	NW	NW	NW
Rv1573	1779731	1779934	204	NW	NW	NW	NW
Rv1576c	1782072	1782077	6	NW	NW	NW	NW
Rv1577c	1782592	1782763	172	NW	NW	NW	NW
Rv1578c	1783236	1783314	79	NW	NW	NW	NW
Rv1580c	1783900	1783911	12	NW	NW	NW	NW
Rv1581c	1784309	1784502	194	NW	NW	NW	NW
Rv1584c	1786536	1786589	54	NW	NW	NW	NW
Rv1587c	1789171	1789173	3	NW	NW	NW	NW
Rv1588c	1789844	1790289	446	NE	NE	NW	NW
Rv1591	1792243	1792405	163	NW	NW	NW	NW
Rv1592c	1793748	1794002	255	NE	NW	NW	NW
Rv1593c	1794715	1794761	47	NW	NW	NW	NW
Rv1596	1798253	1798299	47	NW	NW	NW	NW
Rv1597	1799060	1799078	19	NW	NW	NW	NW
Rv1598c	1799491	1799588	98	NW	NW	NW	NW
Rv1602	1803292	1803299	8	NW	NW	NW	NW
Rv1603	1804039	1804044	6	NW	NW	NW	NW
Rv1606	1806008	1806186	179	NW	NW	NW	NW
Rv1607	1807271	1807303	33	NW	NW	NW	NW
Rv1608c	1807770	1807908	139	NW	NW	NW	NW
Rv1610	1810158	1810245	88	NW	NW	NW	NW
Rv1611	1811066	1811132	67	NW	NW	NW	NW
Rv1614	1814585	1815258	674	NE	NE	NE	NE
Rv1616	1816089	1816194	106	NW	NW	NW	NW
Rv1617	1817615	1817620	6	NW	NW	NW	NW
Rv1618	1818525	1818580	56	NW	NW	NW	NW
Rv1621c	1823281	1823365	85	NW	NW	NW	NW
Rv1622c	1824408	1824435	28	NW	NW	NW	NW
Rv1623c	1825895	1826003	109	NW	NW	NW	NW
Rv1624c	1826593	1826619	27	NW	NW	NW	NW
Rv1625c	1827953	1828185	233	NW	NW	NW	NW
Rv1626	1828805	1828870	66	NW	NW	NW	NW
Rv1628c	1830569	1830670	102	NW	NW	NW	NW
Rv1629	1833387	1833547	161	NW	NW	NW	NW
Rv1630	1834995	1835018	24	NW	NW	NW	NW
Rv1631	1836244	1836392	149	NW	NW	NW	NW
Rv1632c	1836838	1837080	243	NW	NW	NW	NW
Rv1635c	1842250	1842456	207	NW	NW	NW	NW
Rv1636	1842899	1842903	5	NW	NW	NW	NW
Rv1637c	1843700	1843746	47	NW	NW	NW	NW
Rv1638	1846667	1846721	55	NW	NW	NW	NW
Rv1638A	1846981	1846994	14	NW	NW	NW	NW
Rv1639c	1848466	1848522	57	NW	NW	NW	NW
Rv1640c	1852043	1852278	236	NW	NW	NW	NW
Rv1641	1852886	1852933	48	NW	NW	NW	NW
Rv1642	1853130	1853189	60	NW	NW	NW	NW
Rv1643	1853581	1853611	31	NW	NW	NW	NW
Rv1644	1854396	1854404	9	NW	NW	NW	NW
Rv1645c	1855462	1855769	308	NE	NW	NW	NW
Rv1646	1856704	1856779	76	NW	NW	NW	NW
Rv1647	1857732	1857736	5	NW	NW	NW	NW
Rv1648	1858545	1858738	194	NW	NW	NW	NW
Rv1650	1862261	1862352	92	NW	NW	NW	NW
Rv1651c	1865390	1865581	192	NW	NW	NW	NW
Rv1657	1871362	1871368	7	NW	NW	NW	NW
Rv1658	1872567	1872644	78	NW	NW	NW	NW
Rv1659	1874059	1874165	107	NW	NW	NW	NW
Rv1660	1875229	1875309	81	NW	NW	NW	NW
Rv1661	1881692	1881709	18	NW	NW	NW	NW
Rv1663	1888028	1888031	4	NW	NW	NW	NW
Rv1664	1891087	1891231	145	NW	NW	NW	NW
Rv1666c	1893570	1893582	13	NW	NW	NW	NW
Rv1668c	1895350	1895730	381	NE	NW	NW	NW
Rv1669	1896095	1896125	31	NW	NW	NW	NW
Rv1670	1896475	1896480	6	NW	NW	NW	NW
Rv1671	1896875	1896881	7	NW	NW	NW	NW
Rv1672c	1898215	1898305	91	NW	NW	NW	NW
Rv1673c	1899240	1899265	26	NW	NW	NW	NW
Rv1674c	1899924	1900246	323	NE	NW	NW	NW
Rv1675c	1900983	1901052	70	NW	NW	NW	NW
Rv1677	1902304	1902402	99	NW	NW	NW	NW
Rv1679	1904428	1904434	7	NW	NW	NW	NW
Rv1681	1906250	1906408	159	NW	NW	NW	NW
Rv1682	1907328	1907599	272	NE	NW	NW	NW
Rv1686c	1912089	1912158	70	NW	NW	NW	NW
Rv1687c	1912928	1912984	57	NW	NW	NW	NW
Rv1688	1913598	1913607	10	NW	NW	NW	NW
Rv1689	1914884	1915532	649	E	E	E	NE	E	Yes	Rv1689 (tyrS)	-
Rv1690	1915918	1915954	37	NW	NW	NW	NW
Rv1693	1917940	1917945	6	NW	NW	NW	NW
Rv1695	1919677	1919688	12	NW	NW	NW	NW
Rv1696	1921454	1921547	94	NW	NW	NW	NW
Rv1697	1922731	1922750	20	NW	NW	NW	NW
Rv1698	1923697	1923834	138	NW	NW	NW	NW
Rv1701	1927145	1927216	72	NW	NW	NW	NW
Rv1702c	1928583	1929136	554	NE	NE	NE	NW
Rv1703c	1929729	1929791	63	NW	NW	NW	NW
Rv1704c	1931464	1931502	39	NW	NW	NW	NW
Rv1705c	1932662	1932699	38	NW	NW	NW	NW
Rv1706A	1934657	1934887	231	NW	NW	NW	NW
Rv1706c	1933886	1934487	602	NE	NE	NE	NW
Rv1707	1936350	1936365	16	NW	NW	NW	NW
Rv1713	1941687	1941858	172	NW	NW	NW	NW
Rv1717	1944764	1944814	51	NW	NW	NW	NW
Rv1718	1945635	1945646	12	NW	NW	NW	NW
Rv1719	1946428	1947035	608	NE	NE	NE	NE
Rv1721c	1947651	1947866	216	NW	NW	NW	NW
Rv1723	1950597	1950637	41	NW	NW	NW	NW
Rv1725c	1951759	1951857	99	NW	NW	NW	NW
Rv1726	1953245	1953275	31	NW	NW	NW	NW
Rv1727	1953847	1953869	23	NW	NW	NW	NW
Rv1729c	1955577	1955697	121	NW	NW	NW	NW
Rv1730c	1957253	1957682	430	NE	NE	NW	NW
Rv1731	1959241	1959248	8	NW	NW	NW	NW
Rv1732c	1959799	1959860	62	NW	NW	NW	NW
Rv1733c	1960495	1960779	285	NE	NW	NW	NW
Rv1734c	1961024	1961296	273	NE	NW	NW	NW
Rv1735c	1961796	1962233	438	NE	NE	NW	NW
Rv1737c	1965378	1965662	285	NE	NW	NW	NW
Rv1738	1965949	1965960	12	NW	NW	NW	NW
Rv1739c	1967645	1967710	66	NW	NW	NW	NW
Rv1741	1968173	1968178	6	NW	NW	NW	NW
Rv1742	1968918	1969009	92	NW	NW	NW	NW
Rv1743	1970712	1970994	283	NE	NW	NW	NW
Rv1745c	1971999	1972143	145	NW	NW	NW	NW
Rv1746	1973576	1973635	60	NW	NW	NW	NW
Rv1747	1976235	1976605	371	NE	NW	NW	NW
Rv1749c	1977893	1977974	82	NW	NW	NW	NW
Rv1750c	1979575	1979626	52	NW	NW	NW	NW
Rv1751	1981011	1981135	125	NW	NW	NW	NW
Rv1752	1981587	1981619	33	NW	NW	NW	NW
Rv1753c	1984783	1984984	202	NW	NW	NW	NW
Rv1754c	1986678	1986859	182	NW	NW	NW	NW
Rv1755c	1987093	1987133	41	NW	NW	NW	NW
Rv1756c	1988020	1988068	49	NW	NW	NW	NW
Rv1757c	1988397	1988430	34	NW	NW	NW	NW
Rv1758	1988957	1989221	265	NE	NW	NW	NW
Rv1759c	1991968	1992541	574	NE	NE	NE	NW
Rv1760	1994052	1994059	8	NW	NW	NW	NW
Rv1762c	1995233	1995540	308	NE	NW	NW	NW
Rv1763	1995869	1995917	49	NW	NW	NW	NW
Rv1764	1996804	1996806	3	NW	NW	NW	NW
Rv1765A	1998748	1999125	378	NE	NW	NW	NW
Rv1765c	1997906	1998530	625	NE	NE	NE	NE
Rv1766	1999397	1999462	66	NW	NW	NW	NW
Rv1767	1999824	2000002	179	NW	NW	NW	NW
Rv1768	2001861	2002014	154	NW	NW	NW	NW
Rv1769	2003261	2003266	6	NW	NW	NW	NW
Rv1771	2005838	2006024	187	NW	NW	NW	NW
Rv1772	2006338	2006408	71	NW	NW	NW	NW
Rv1773c	2007157	2007220	64	NW	NW	NW	NW
Rv1775	2009381	2009383	3	NW	NW	NW	NW
Rv1776c	2009946	2010044	99	NW	NW	NW	NW
Rv1777	2011351	2011469	119	NW	NW	NW	NW
Rv1778c	2011921	2012074	154	NW	NW	NW	NW
Rv1779c	2013870	2014087	218	NW	NW	NW	NW
Rv1780	2014653	2014690	38	NW	NW	NW	NW
Rv1781c	2016867	2017128	262	NE	NW	NW	NW
Rv1783	2019955	2020022	68	NW	NW	NW	NW
Rv1784	2022823	2022835	13	NW	NW	NW	NW
Rv1785c	2024019	2024216	198	NW	NW	NW	NW
Rv1786	2024422	2024689	268	NE	NW	NW	NW
Rv1787	2025789	2025865	77	NW	NW	NW	NW
Rv1788	2026167	2026178	12	NW	NW	NW	NW
Rv1789	2027362	2027813	452	NE	NE	NW	NW
Rv1790	2028868	2029292	425	NE	NE	NW	NW
Rv1791	2029594	2030082	489	NE	NE	NW	NW
Rv1793	2030369	2030454	86	NW	NW	NW	NW
Rv1794	2031359	2031628	270	NE	NW	NW	NW
Rv1798	2037923	2038547	625	E	E	E	E	E	Yes	Rv1768	-
Rv1799	2038741	2038841	101	NW	NW	NW	NW
Rv1800	2040811	2041389	579	NE	NE	NE	NW
Rv1801	2042663	2042772	110	NW	NW	NW	NW
Rv1802	2044166	2044311	146	NW	NW	NW	NW
Rv1803c	2046233	2046411	179	NW	NW	NW	NW
Rv1804c	2046740	2047075	336	NE	NW	NW	NW
Rv1805c	2047425	2047460	36	NW	NW	NW	NW
Rv1806	2047762	2047786	25	NW	NW	NW	NW
Rv1807	2048988	2049309	322	NE	NW	NW	NW
Rv1808	2050541	2050670	130	NW	NW	NW	NW
Rv1809	2052079	2052321	243	NW	NW	NW	NW
Rv1810	2052680	2052831	152	NW	NW	NW	NW
Rv1811	2053538	2053545	8	NW	NW	NW	NW
Rv1812c	2054750	2055069	320	NE	NW	NW	NW
Rv1813c	2055503	2055909	407	NE	NW	NW	NW
Rv1814	2056814	2056916	103	NW	NW	NW	NW
Rv1815	2057584	2057644	61	NW	NW	NW	NW
Rv1816	2058351	2058983	633	NE	NE	NE	NE
Rv1817	2060449	2060566	118	NW	NW	NW	NW
Rv1818c	2062065	2062197	133	NW	NW	NW	NW
Rv1819c	2064119	2064187	69	NW	NW	NW	NW
Rv1820	2065833	2065845	13	NW	NW	NW	NW
Rv1821	2068274	2068468	195	NW	NW	NW	NW
Rv1823	2070016	2070042	27	NW	NW	NW	NW
Rv1824	2070410	2070424	15	NW	NW	NW	NW
Rv1825	2071305	2071340	36	NW	NW	NW	NW
Rv1826	2071747	2071984	238	NW	NW	NW	NW
Rv1828	2073215	2073331	117	NW	NW	NW	NW
Rv1829	2073828	2074229	402	NE	NW	NW	NW
Rv1830	2074909	2074959	51	NW	NW	NW	NW
Rv1831	2075219	2075265	47	NW	NW	NW	NW
Rv1832	2078093	2078317	225	NW	NW	NW	NW
Rv1833c	2079180	2079218	39	NW	NW	NW	NW
Rv1834	2080087	2080089	3	NW	NW	NW	NW
Rv1835c	2081978	2081991	14	NW	NW	NW	NW
Rv1836c	2084027	2084144	118	NW	NW	NW	NW
Rv1837c	2086372	2086645	274	NE	NW	NW	NW
Rv1839c	2087303	2087359	57	NW	NW	NW	NW
Rv1840c	2088909	2089069	161	NW	NW	NW	NW
Rv1842c	2091476	2091647	172	NW	NW	NW	NW
Rv1843c	2093089	2093119	31	NW	NW	NW	NW
Rv1844c	2094579	2094606	28	NW	NW	NW	NW
Rv1845c	2095559	2095571	13	NW	NW	NW	NW
Rv1846c	2095990	2096265	276	NE	NW	NW	NW
Rv1847	2096690	2096736	47	NW	NW	NW	NW
Rv1851	2099720	2099728	9	NW	NW	NW	NW
Rv1852	2100405	2100410	6	NW	NW	NW	NW
Rv1854c	2102433	2102572	140	NW	NW	NW	NW
Rv1855c	2103498	2103534	37	NW	NW	NW	NW
Rv1856c	2104214	2104373	160	NW	NW	NW	NW
Rv1858	2105958	2105962	5	NW	NW	NW	NW
Rv1859	2107074	2107124	51	NW	NW	NW	NW
Rv1860	2108104	2108553	450	NE	NE	NW	NW
Rv1861	2108861	2108932	72	NW	NW	NW	NW
Rv1862	2109975	2109979	5	NW	NW	NW	NW
Rv1865c	2112357	2112528	172	NW	NW	NW	NW
Rv1866	2114867	2115152	286	NE	NW	NW	NW
Rv1867	2116639	2116735	97	NW	NW	NW	NW
Rv1868	2118837	2118848	12	NW	NW	NW	NW
Rv1869c	2120086	2120183	98	NW	NW	NW	NW
Rv1870c	2120821	2120883	63	NW	NW	NW	NW
Rv1871c	2121275	2121295	21	NW	NW	NW	NW
Rv1872c	2122542	2122562	21	NW	NW	NW	NW
Rv1873	2123002	2123072	71	NW	NW	NW	NW
Rv1874	2123761	2123769	9	NW	NW	NW	NW
Rv1875	2124215	2124728	514	NE	NE	NE	NW
Rv1876	2125210	2125292	83	NW	NW	NW	NW
Rv1877	2127358	2127410	53	NW	NW	NW	NW
Rv1879	2129904	2129929	26	NW	NW	NW	NW
Rv1880c	2131248	2131295	48	NW	NW	NW	NW
Rv1881c	2131720	2131758	39	NW	NW	NW	NW
Rv1882c	2132594	2132619	26	NW	NW	NW	NW
Rv1883c	2133083	2133119	37	NW	NW	NW	NW
Rv1884c	2133652	2133661	10	NW	NW	NW	NW
Rv1885c	2134263	2134278	16	NW	NW	NW	NW
Rv1886c	2135258	2135646	389	NE	NW	NW	NW
Rv1887	2136791	2136907	117	NW	NW	NW	NW
Rv1888A	2138008	2138049	42	NW	NW	NW	NW
Rv1888c	2137470	2137832	363	NE	NW	NW	NW
Rv1889c	2138408	2138464	57	NW	NW	NW	NW
Rv1890c	2139078	2139129	52	NW	NW	NW	NW
Rv1891	2139539	2139553	15	NW	NW	NW	NW
Rv1892	2139867	2139874	8	NW	NW	NW	NW
Rv1893	2140095	2140127	33	NW	NW	NW	NW
Rv1894c	2141260	2141909	650	NE	NE	NE	NE
Rv1896c	2143837	2143839	3	NW	NW	NW	NW
Rv1897c	2144273	2144328	56	NW	NW	NW	NW
Rv1900c	2147024	2147050	27	NW	NW	NW	NW
Rv1901	2148345	2148394	50	NW	NW	NW	NW
Rv1902c	2149665	2149752	88	NW	NW	NW	NW
Rv1903	2150159	2150342	184	NW	NW	NW	NW
Rv1904	2150776	2150821	46	NW	NW	NW	NW
Rv1905c	2151786	2151813	28	NW	NW	NW	NW
Rv1906c	2152286	2152623	338	NE	NW	NW	NW
Rv1907c	2153273	2153277	5	NW	NW	NW	NW
Rv1908c	2155502	2155537	36	NW	NW	NW	NW
Rv1909c	2155992	2156094	103	NW	NW	NW	NW
Rv1910c	2156690	2156770	81	NW	NW	NW	NW
Rv1911c	2157378	2157475	98	NW	NW	NW	NW
Rv1912c	2158482	2158579	98	NW	NW	NW	NW
Rv1914c	2159719	2159851	133	NW	NW	NW	NW
Rv1916	2162153	2162320	168	NW	NW	NW	NW
Rv1917c	2166702	2167037	336	NE	NW	NW	NW
Rv1918c	2170003	2170449	447	E	E	NW	NW	E	No		DR
Rv1919c	2170916	2171011	96	NW	NW	NW	NW
Rv1920	2171877	2171912	36	NW	NW	NW	NW
Rv1921c	2173186	2173455	270	NE	NW	NW	NW
Rv1923	2175904	2175938	35	NW	NW	NW	NW
Rv1924c	2176321	2176475	155	NW	NW	NW	NW
Rv1925	2178340	2178345	6	NW	NW	NW	NW
Rv1926c	2178827	2179061	235	NW	NW	NW	NW
Rv1927	2179837	2179838	2	NW	NW	NW	NW
Rv1928c	2180608	2180650	43	NW	NW	NW	NW
Rv1929c	2181297	2181306	10	NW	NW	NW	NW
Rv1930c	2181833	2181848	16	NW	NW	NW	NW
Rv1931c	2182630	2182760	131	NW	NW	NW	NW
Rv1934c	2185579	2185591	13	NW	NW	NW	NW
Rv1935c	2186550	2186772	223	NW	NW	NW	NW
Rv1937	2190406	2190415	10	NW	NW	NW	NW
Rv1941	2193825	2194032	208	NW	NW	NW	NW
Rv1944c	2195325	2195377	53	NW	NW	NW	NW
Rv1945	2196744	2196896	153	NW	NW	NW	NW
Rv1946c	2197351	2197412	62	NW	NW	NW	NW
Rv1947	2197816	2198102	287	NE	NW	NW	NW
Rv1948c	2198455	2198463	9	NW	NW	NW	NW
Rv1951c	2199877	2200114	238	NW	NW	NW	NW
Rv1955	2201487	2201526	40	NW	NW	NW	NW
Rv1958c	2203023	2203069	47	NW	NW	NW	NW
Rv1961	2204097	2204254	158	NW	NW	NW	NW
Rv1962c	2204664	2204970	307	NE	NW	NW	NW
Rv1963c	2206193	2207089	897	E	E	E	E	E	No		-
Rv1964	2207889	2207896	8	NW	NW	NW	NW
Rv1965	2208714	2208716	3	NW	NW	NW	NW
Rv1971	2215962	2215981	20	NW	NW	NW	NW
Rv1973	2217038	2217048	11	NW	NW	NW	NW
Rv1974	2217428	2217441	14	NW	NW	NW	NW
Rv1975	2218109	2218233	125	NW	NW	NW	NW
Rv1976c	2218643	2219143	501	NE	NE	NW	NW
Rv1977	2220192	2220297	106	NW	NW	NW	NW
Rv1979c	2222556	2222732	177	NW	NW	NW	NW
Rv1980c	2223421	2223609	189	NW	NW	NW	NW
Rv1981c	2224580	2224802	223	NW	NW	NW	NW
Rv1982c	2225224	2225633	410	NE	NE	NW	NW
Rv1984c	2227953	2228380	428	NE	NE	NW	NW
Rv1985c	2229294	2229400	107	NW	NW	NW	NW
Rv1986	2230002	2230415	414	NE	NE	NW	NW
Rv1987	2230846	2231069	224	NW	NW	NW	NW
Rv1988	2231611	2232128	518	NE	NE	NE	NW
Rv1990A	2233608	2233694	87	NW	NW	NW	NW
Rv1990c	2233029	2233270	242	NW	NW	NW	NW
Rv1991c	2234041	2234380	340	E	NW	NW	NW	E	No		-
Rv1993c	2236967	2237017	51	NW	NW	NW	NW
Rv1994c	2237376	2237530	155	NW	NW	NW	NW
Rv1995	2238300	2238393	94	NW	NW	NW	NW
Rv1996	2239349	2239548	200	NW	NW	NW	NW
Rv1997	2242268	2242334	67	NW	NW	NW	NW
Rv1998c	2243113	2243205	93	NW	NW	NW	NW
Rv1999c	2244530	2244598	69	NW	NW	NW	NW
Rv2000	2246214	2246221	8	NW	NW	NW	NW
Rv2001	2246976	2247049	74	NW	NW	NW	NW
Rv2002	2247834	2247952	119	NW	NW	NW	NW
Rv2003c	2248812	2248867	56	NW	NW	NW	NW
Rv2004c	2250366	2250385	20	NW	NW	NW	NW
Rv2005c	2251275	2251391	117	NW	NW	NW	NW
Rv2006	2255377	2255473	97	NW	NW	NW	NW
Rv2007c	2255820	2256006	187	NW	NW	NW	NW
Rv2008c	2257334	2257419	86	NW	NW	NW	NW
Rv2010	2258063	2258243	181	NW	NW	NW	NW
Rv2011c	2258677	2258715	39	NW	NW	NW	NW
Rv2012	2259212	2260054	843	NE	NE	NE	NE
Rv2014	2261080	2261205	126	NW	NW	NW	NW
Rv2015c	2262464	2262815	352	NE	NW	NW	NW
Rv2017	2264430	2264669	240	NW	NW	NW	NW
Rv2019	2265797	2265810	14	NW	NW	NW	NW
Rv2020c	2266112	2266194	83	NW	NW	NW	NW
Rv2021c	2266502	2266508	7	NW	NW	NW	NW
Rv2022c	2267116	2267138	23	NW	NW	NW	NW
Rv2023c	2267500	2268082	583	NE	NE	NE	NW
Rv2024c	2269632	2270139	508	NE	NE	NW	NW
Rv2025c	2271140	2271252	113	NW	NW	NW	NW
Rv2026c	2272139	2272176	38	NW	NW	NW	NW
Rv2027c	2273900	2273958	59	NW	NW	NW	NW
Rv2029c	2275816	2275830	15	NW	NW	NW	NW
Rv2030c	2277878	2277887	10	NW	NW	NW	NW
Rv2031c	2278324	2278518	195	NW	NW	NW	NW
Rv2032	2279516	2279629	114	NW	NW	NW	NW
Rv2033c	2280474	2280683	210	NW	NW	NW	NW
Rv2036	2282132	2282136	5	NW	NW	NW	NW
Rv2041c	2287238	2287273	36	NW	NW	NW	NW
Rv2043c	2288633	2288671	39	NW	NW	NW	NW
Rv2044c	2288991	2289074	84	NW	NW	NW	NW
Rv2045c	2290612	2290658	47	NW	NW	NW	NW
Rv2046	2291317	2291351	35	NW	NW	NW	NW
Rv2047c	2293918	2293920	3	NW	NW	NW	NW
Rv2048c	2306378	2306682	305	NE	NW	NW	NW
Rv2049c	2306909	2307210	302	NE	NW	NW	NW
Rv2051c	2310147	2310302	156	NW	NW	NW	NW
Rv2052c	2311909	2311911	3	NW	NW	NW	NW
Rv2053c	2312441	2312514	74	NW	NW	NW	NW
Rv2054	2313230	2313476	247	NW	NW	NW	NW
Rv2058c	2314453	2314563	111	NW	NW	NW	NW
Rv2061c	2316477	2316558	82	NW	NW	NW	NW
Rv2062c	2320145	2320220	76	NW	NW	NW	NW
Rv2063	2320456	2320840	385	NE	NW	NW	NW
Rv2064	2321934	2321941	8	NW	NW	NW	NW
Rv2067c	2325262	2325275	14	NW	NW	NW	NW
Rv2068c	2326201	2326333	133	NW	NW	NW	NW
Rv2072c	2329538	2329603	66	NW	NW	NW	NW
Rv2073c	2330355	2330382	28	NW	NW	NW	NW
Rv2074	2330798	2330805	8	NW	NW	NW	NW
Rv2075c	2332271	2332426	156	NW	NW	NW	NW
Rv2076c	2332680	2332712	33	NW	NW	NW	NW
Rv2077A	2333986	2334448	463	NE	NE	NW	NW
Rv2080	2337261	2337454	194	NW	NW	NW	NW
Rv2081c	2337897	2338098	202	NW	NW	NW	NW
Rv2084	2342336	2342416	81	NW	NW	NW	NW
Rv2086	2343308	2343383	76	NW	NW	NW	NW
Rv2087	2343616	2343800	185	NW	NW	NW	NW
Rv2088	2345572	2345586	15	NW	NW	NW	NW
Rv2089c	2346716	2346762	47	NW	NW	NW	NW
Rv2090	2347946	2347947	2	NW	NW	NW	NW
Rv2091c	2348684	2348723	40	NW	NW	NW	NW
Rv2092c	2351446	2351492	47	NW	NW	NW	NW
Rv2093c	2352421	2352435	15	NW	NW	NW	NW
Rv2094c	2352689	2352754	66	NW	NW	NW	NW
Rv2096c	2354702	2354708	7	NW	NW	NW	NW
Rv2097c	2356069	2357778	1710	NE	NE	NE	NE
Rv2100	2359433	2359629	197	NW	NW	NW	NW
Rv2101	2362673	2362780	108	NW	NW	NW	NW
Rv2103c	2363912	2363916	5	NW	NW	NW	NW
Rv2104c	2364173	2364854	682	NE	NE	NE	NE
Rv2106	2366118	2366748	631	E	NE	NE	NE	E	No		-
Rv2107	2367047	2367100	54	NW	NW	NW	NW
Rv2108	2367834	2368372	539	NE	NE	NE	NW
Rv2111c	2370184	2370294	111	NW	NW	NW	NW
Rv2112c	2371961	2372019	59	NW	NW	NW	NW
Rv2113	2373215	2373223	9	NW	NW	NW	NW
Rv2114	2373849	2373850	2	NW	NW	NW	NW
Rv2115c	2375682	2375960	279	NE	NW	NW	NW
Rv2116	2376532	2376537	6	NW	NW	NW	NW
Rv2117	2376833	2376859	27	NW	NW	NW	NW
Rv2118c	2377704	2377775	72	NW	NW	NW	NW
Rv2119	2378614	2378634	21	NW	NW	NW	NW
Rv2120c	2379119	2379195	77	NW	NW	NW	NW
Rv2122c	2380336	2380460	125	NW	NW	NW	NW
Rv2124c	2385459	2385682	224	NW	NW	NW	NW
Rv2125	2386563	2386591	29	NW	NW	NW	NW
Rv2126c	2387364	2388005	642	NE	NE	NE	NE
Rv2128	2389680	2389697	18	NW	NW	NW	NW
Rv2129c	2390581	2390604	24	NW	NW	NW	NW
Rv2130c	2391851	2391906	56	NW	NW	NW	NW
Rv2131c	2392712	2392800	89	NW	NW	NW	NW
Rv2132	2393033	2393240	208	NW	NW	NW	NW
Rv2133c	2394031	2394039	9	NW	NW	NW	NW
Rv2134c	2394629	2394690	62	NW	NW	NW	NW
Rv2136c	2396230	2396291	62	NW	NW	NW	NW
Rv2137c	2396707	2396719	13	NW	NW	NW	NW
Rv2138	2397798	2398109	312	NE	NW	NW	NW
Rv2139	2399185	2399187	3	NW	NW	NW	NW
Rv2140c	2399720	2399765	46	NW	NW	NW	NW
Rv2141c	2401114	2401582	469	NE	NE	NW	NW
Rv2142c	2401902	2402366	465	NE	NE	NW	NW
Rv2143	2403427	2403554	128	NW	NW	NW	NW
Rv2144c	2403913	2404005	93	NW	NW	NW	NW
Rv2145c	2404790	2405055	266	NE	NW	NW	NW
Rv2146c	2405348	2405507	160	NW	NW	NW	NW
Rv2148c	2407008	2407011	4	NW	NW	NW	NW
Rv2149c	2407766	2407774	9	NW	NW	NW	NW
Rv2150c	2408916	2409086	171	NW	NW	NW	NW
Rv2154c	2414314	2414323	10	NW	NW	NW	NW
Rv2158c	2420000	2420020	21	NW	NW	NW	NW
Rv2160c	2421395	2421660	266	NE	NW	NW	NW
Rv2161c	2422529	2422629	101	NW	NW	NW	NW
Rv2162c	2424230	2424437	208	NW	NW	NW	NW
Rv2165c	2428661	2428816	156	NW	NW	NW	NW
Rv2166c	2429250	2429548	299	NE	NW	NW	NW
Rv2168c	2430812	2430954	143	NW	NW	NW	NW
Rv2169c	2431361	2431624	264	NE	NW	NW	NW
Rv2170	2432247	2432340	94	NW	NW	NW	NW
Rv2172c	2433928	2434236	309	NE	NW	NW	NW
Rv2173	2435297	2435298	2	NW	NW	NW	NW
Rv2175c	2437278	2437330	53	NW	NW	NW	NW
Rv2176	2438532	2438671	140	NW	NW	NW	NW
Rv2177c	2439339	2439721	383	NE	NW	NW	NW
Rv2178c	2441112	2441200	89	NW	NW	NW	NW
Rv2179c	2441709	2441716	8	NW	NW	NW	NW
Rv2180c	2442606	2442691	86	NW	NW	NW	NW
Rv2182c	2444721	2444804	84	NW	NW	NW	NW
Rv2184c	2446338	2446455	118	NW	NW	NW	NW
Rv2185c	2446892	2446994	103	NW	NW	NW	NW
Rv2186c	2447386	2447549	164	NW	NW	NW	NW
Rv2187	2449354	2449382	29	NW	NW	NW	NW
Rv2188c	2450542	2450636	95	NW	NW	NW	NW
Rv2189c	2451412	2451504	93	NW	NW	NW	NW
Rv2190c	2452664	2453208	545	NE	NE	NE	NW
Rv2192c	2456135	2456290	156	NW	NW	NW	NW
Rv2193	2456904	2456942	39	NW	NW	NW	NW
Rv2196	2460719	2460893	175	NW	NW	NW	NW
Rv2198c	2462439	2462622	184	NW	NW	NW	NW
Rv2199c	2463044	2463049	6	NW	NW	NW	NW
Rv2200c	2464143	2464386	244	NW	NW	NW	NW
Rv2201	2466347	2466442	96	NW	NW	NW	NW
Rv2202c	2467419	2467620	202	NW	NW	NW	NW
Rv2203	2468315	2468320	6	NW	NW	NW	NW
Rv2204c	2468679	2468776	98	NW	NW	NW	NW
Rv2205c	2469855	2470011	157	NW	NW	NW	NW
Rv2206	2470724	2470800	77	NW	NW	NW	NW
Rv2208	2472634	2472789	156	NW	NW	NW	NW
Rv2210c	2475362	2475431	70	NW	NW	NW	NW
Rv2211c	2476573	2476579	7	NW	NW	NW	NW
Rv2212	2477718	2477727	10	NW	NW	NW	NW
Rv2213	2479277	2479312	36	NW	NW	NW	NW
Rv2214c	2481093	2481354	262	NE	NW	NW	NW
Rv2216	2483923	2483973	51	NW	NW	NW	NW
Rv2218	2485600	2485624	25	NW	NW	NW	NW
Rv2219	2486379	2486383	5	NW	NW	NW	NW
Rv2219A	2486808	2487004	197	NW	NW	NW	NW
Rv2220	2488443	2488758	316	NE	NW	NW	NW
Rv2221c	2491745	2491791	47	NW	NW	NW	NW
Rv2222c	2493134	2493226	93	NW	NW	NW	NW
Rv2223c	2494791	2494850	60	NW	NW	NW	NW
Rv2224c	2496415	2497131	717	NE	NE	NE	NE
Rv2225	2497979	2498221	243	NW	NW	NW	NW
Rv2226	2499765	2500320	556	NE	E	E	NW	E	No		Rvns01 (RNaseL RNA, rnpB)
Rv2227	2501024	2501033	10	NW	NW	NW	NW
Rv2231c	2505091	2505667	577	NE	NE	NE	NW
Rv2236c	2508767	2508878	112	NW	NW	NW	NW
Rv2237	2509648	2510104	457	NE	NE	NW	NW
Rv2239c	2511044	2511079	36	NW	NW	NW	NW
Rv2240c	2511879	2511928	50	NW	NW	NW	NW
Rv2241	2514636	2514693	58	NW	NW	NW	NW
Rv2242	2515940	2516176	237	NW	NW	NW	NW
Rv2243	2517087	2517160	74	NW	NW	NW	NW
Rv2245	2518757	2518785	29	NW	NW	NW	NW
Rv2246	2520104	2520132	29	NW	NW	NW	NW
Rv2247	2521556	2521749	194	NW	NW	NW	NW
Rv2248	2522567	2522633	67	NW	NW	NW	NW
Rv2250c	2524749	2524794	46	NW	NW	NW	NW
Rv2252	2527312	2527375	64	NW	NW	NW	NW
Rv2253	2527881	2527911	31	NW	NW	NW	NW
Rv2254c	2528369	2528371	3	NW	NW	NW	NW
Rv2255c	2528568	2528732	165	NW	NW	NW	NW
Rv2256c	2529268	2529395	128	NW	NW	NW	NW
Rv2257c	2530216	2530227	12	NW	NW	NW	NW
Rv2258c	2531291	2531636	346	NE	NW	NW	NW
Rv2260	2533359	2533433	75	NW	NW	NW	NW
Rv2261c	2533858	2533861	4	NW	NW	NW	NW
Rv2262c	2534946	2535032	87	NW	NW	NW	NW
Rv2264c	2537744	2538091	348	NE	NW	NW	NW
Rv2265	2539323	2539495	173	NW	NW	NW	NW
Rv2266	2540784	2541035	252	NW	NW	NW	NW
Rv2268c	2543670	2543680	11	NW	NW	NW	NW
Rv2269c	2544015	2544089	75	NW	NW	NW	NW
Rv2270	2544619	2544723	105	NW	NW	NW	NW
Rv2271	2545025	2545128	104	NW	NW	NW	NW
Rv2273	2545825	2545879	55	NW	NW	NW	NW
Rv2274c	2546199	2546274	76	NW	NW	NW	NW
Rv2276	2548333	2548515	183	NW	NW	NW	NW
Rv2277c	2549423	2549456	34	NW	NW	NW	NW
Rv2279	2550720	2550951	232	NW	NW	NW	NW
Rv2280	2552333	2552564	232	NW	NW	NW	NW
Rv2281	2554225	2554329	105	NW	NW	NW	NW
Rv2282c	2555270	2555332	63	NW	NW	NW	NW
Rv2283	2555529	2555536	8	NW	NW	NW	NW
Rv2284	2556834	2556864	31	NW	NW	NW	NW
Rv2285	2558204	2558268	65	NW	NW	NW	NW
Rv2286c	2558963	2559094	132	NW	NW	NW	NW
Rv2289	2561851	2561990	140	NW	NW	NW	NW
Rv2290	2562508	2562565	58	NW	NW	NW	NW
Rv2292c	2563647	2563683	37	NW	NW	NW	NW
Rv2293c	2564426	2564718	293	NE	NW	NW	NW
Rv2294	2565944	2566163	220	NW	NW	NW	NW
Rv2295	2566804	2566895	92	NW	NW	NW	NW
Rv2296	2567800	2567829	30	NW	NW	NW	NW
Rv2297	2568284	2568473	190	NW	NW	NW	NW
Rv2298	2569447	2569450	4	NW	NW	NW	NW
Rv2299c	2571396	2571467	72	NW	NW	NW	NW
Rv2300c	2572402	2572406	5	NW	NW	NW	NW
Rv2301	2573101	2573204	104	NW	NW	NW	NW
Rv2302	2573449	2573487	39	NW	NW	NW	NW
Rv2304c	2574619	2575200	582	NE	NE	NE	NW
Rv2305	2576492	2576499	8	NW	NW	NW	NW
Rv2307A	2578813	2578895	83	NW	NW	NW	NW
Rv2307B	2579329	2579419	91	NW	NW	NW	NW
Rv2307c	2578090	2578619	530	NE	NE	NE	NW
Rv2307D	2579604	2579810	207	NW	NW	NW	NW
Rv2308	2580529	2581234	706	NE	NE	NE	NE
Rv2309A	2582726	2582826	101	NW	NW	NW	NW
Rv2309c	2581692	2582436	745	NE	NE	NE	NE
Rv2310	2583173	2583275	103	NW	NW	NW	NW
Rv2311	2583802	2583877	76	NW	NW	NW	NW
Rv2312	2584149	2584443	295	NE	NW	NW	NW
Rv2313c	2585300	2585308	9	NW	NW	NW	NW
Rv2315c	2588198	2588229	32	NW	NW	NW	NW
Rv2318	2591234	2591239	6	NW	NW	NW	NW
Rv2323c	2595663	2595725	63	NW	NW	NW	NW
Rv2324	2596174	2596400	227	NW	NW	NW	NW
Rv2326c	2599341	2599379	39	NW	NW	NW	NW
Rv2327	2599873	2600122	250	NW	NW	NW	NW
Rv2328	2601273	2601305	33	NW	NW	NW	NW
Rv2329c	2602855	2603086	232	NW	NW	NW	NW
Rv2330c	2603616	2603688	73	NW	NW	NW	NW
Rv2331	2604077	2604131	55	NW	NW	NW	NW
Rv2331A	2604472	2604499	28	NW	NW	NW	NW
Rv2333c	2607715	2608187	473	NE	NE	NW	NW
Rv2334	2609122	2609123	2	NW	NW	NW	NW
Rv2335	2609815	2610228	414	NE	NE	NW	NW
Rv2336	2611199	2611260	62	NW	NW	NW	NW
Rv2337c	2612381	2612498	118	NW	NW	NW	NW
Rv2338c	2613457	2614084	628	NE	NE	NE	NE
Rv2339	2616975	2617058	84	NW	NW	NW	NW
Rv2340c	2618302	2618988	687	NE	NE	NE	NE
Rv2341	2619410	2619663	254	NE	NW	NW	NW
Rv2342	2619923	2619924	2	NW	NW	NW	NW
Rv2343c	2621846	2621848	3	NW	NW	NW	NW
Rv2344c	2623146	2623212	67	NW	NW	NW	NW
Rv2345	2625197	2625279	83	NW	NW	NW	NW
Rv2346c	2625566	2625614	49	NW	NW	NW	NW
Rv2347c	2625913	2626045	133	NW	NW	NW	NW
Rv2348c	2626374	2626563	190	NW	NW	NW	NW
Rv2349c	2628092	2628172	81	NW	NW	NW	NW
Rv2350c	2629713	2629928	216	NW	NW	NW	NW
Rv2351c	2631469	2632314	846	E	E	E	NE	E	No		-
Rv2352c	2633492	2633919	428	NE	NE	NW	NW
Rv2353c	2634986	2635019	34	NW	NW	NW	NW
Rv2355	2636283	2637079	797	NE	NE	NE	NE
Rv2356c	2638929	2639064	136	NW	NW	NW	NW
Rv2357c	2640458	2640637	180	NW	NW	NW	NW
Rv2359	2641436	2641541	106	NW	NW	NW	NW
Rv2362c	2643652	2643711	60	NW	NW	NW	NW
Rv2364c	2646067	2646138	72	NW	NW	NW	NW
Rv2367c	2648306	2648307	2	NW	NW	NW	NW
Rv2370c	2650952	2651144	193	NW	NW	NW	NW
Rv2371	2651332	2651428	97	NW	NW	NW	NW
Rv2372c	2652219	2652230	12	NW	NW	NW	NW
Rv2373c	2653381	2653453	73	NW	NW	NW	NW
Rv2374c	2654487	2654656	170	NW	NW	NW	NW
Rv2375	2654976	2655000	25	NW	NW	NW	NW
Rv2376c	2655509	2655606	98	NW	NW	NW	NW
Rv2380c	2666509	2666646	138	NW	NW	NW	NW
Rv2383c	2675231	2675327	97	NW	NW	NW	NW
Rv2384	2677027	2677120	94	NW	NW	NW	NW
Rv2385	2678043	2678044	2	NW	NW	NW	NW
Rv2386c	2679399	2680156	758	NE	NE	NE	NE
Rv2388c	2682536	2682639	104	NW	NW	NW	NW
Rv2390c	2683660	2684070	411	NE	NE	NW	NW
Rv2393	2687367	2687401	35	NW	NW	NW	NW
Rv2394	2689335	2689463	129	NW	NW	NW	NW
Rv2395	2691469	2692190	722	NE	NE	NE	NE
Rv2396	2693278	2693300	23	NW	NW	NW	NW
Rv2397c	2694358	2694372	15	NW	NW	NW	NW
Rv2400c	2697108	2697119	12	NW	NW	NW	NW
Rv2401A	2697639	2697920	282	NE	NW	NW	NW
Rv2402	2699851	2699926	76	NW	NW	NW	NW
Rv2404c	2702642	2702660	19	NW	NW	NW	NW
Rv2405	2703232	2703400	169	NW	NW	NW	NW
Rv2406c	2703831	2704088	258	NW	NW	NW	NW
Rv2407	2704912	2705408	497	NE	NE	NW	NW
Rv2411c	2709359	2709466	108	NW	NW	NW	NW
Rv2412	2709729	2709742	14	NW	NW	NW	NW
Rv2413c	2710695	2710723	29	NW	NW	NW	NW
Rv2414c	2712270	2712282	13	NW	NW	NW	NW
Rv2415c	2713178	2713515	338	NE	NW	NW	NW
Rv2416c	2714726	2714863	138	NW	NW	NW	NW
Rv2417c	2715708	2715786	79	NW	NW	NW	NW
Rv2421c	2718202	2718474	273	NE	NW	NW	NW
Rv2422	2718749	2718988	240	NW	NW	NW	NW
Rv2423	2720037	2720167	131	NW	NW	NW	NW
Rv2424c	2721171	2721257	87	NW	NW	NW	NW
Rv2426c	2723577	2723621	45	NW	NW	NW	NW
Rv2427c	2724871	2725584	714	NE	NE	NE	NE
Rv2428	2726174	2726197	24	NW	NW	NW	NW
Rv2430c	2727314	2727358	45	NW	NW	NW	NW
Rv2431c	2727660	2727828	169	NW	NW	NW	NW
Rv2435c	2732143	2732621	479	NE	NE	NW	NW
Rv2436	2733538	2733767	230	NW	NW	NW	NW
Rv2438A	2736381	2736508	128	NW	NW	NW	NW
Rv2440c	2739080	2739163	84	NW	NW	NW	NW
Rv2441c	2739426	2739438	13	NW	NW	NW	NW
Rv2442c	2739755	2740100	346	NE	NW	NW	NW
Rv2444c	2744378	2744705	328	NE	NW	NW	NW
Rv2445c	2745118	2745158	41	NW	NW	NW	NW
Rv2448c	2749619	2749704	86	NW	NW	NW	NW
Rv2449c	2750966	2751053	88	NW	NW	NW	NW
Rv2450c	2751574	2751653	80	NW	NW	NW	NW
Rv2451	2752054	2752239	186	NW	NW	NW	NW
Rv2452c	2752388	2752409	22	NW	NW	NW	NW
Rv2455c	2756098	2756327	230	NW	NW	NW	NW
Rv2456c	2757586	2757599	14	NW	NW	NW	NW
Rv2457c	2758882	2759170	289	NE	NW	NW	NW
Rv2458	2760081	2760245	165	NW	NW	NW	NW
Rv2459	2761774	2761922	149	NW	NW	NW	NW
Rv2461c	2763168	2763282	115	NW	NW	NW	NW
Rv2462c	2764685	2765046	362	NE	NW	NW	NW
Rv2463	2766233	2766250	18	NW	NW	NW	NW
Rv2464c	2767059	2767062	4	NW	NW	NW	NW
Rv2465c	2767553	2767652	100	NW	NW	NW	NW
Rv2466c	2768278	2768377	100	NW	NW	NW	NW
Rv2467	2770965	2771035	71	NW	NW	NW	NW
Rv2468c	2771541	2771758	218	NW	NW	NW	NW
Rv2469c	2772429	2772569	141	NW	NW	NW	NW
Rv2471	2774598	2774663	66	NW	NW	NW	NW
Rv2473	2775678	2775707	30	NW	NW	NW	NW
Rv2474c	2776363	2776366	4	NW	NW	NW	NW
Rv2476c	2781656	2781757	102	NW	NW	NW	NW
Rv2477c	2783436	2783514	79	NW	NW	NW	NW
Rv2478c	2784002	2784048	47	NW	NW	NW	NW
Rv2480c	2785312	2785966	655	NE	NE	NE	NE
Rv2481c	2786292	2786305	14	NW	NW	NW	NW
Rv2484c	2791888	2792114	227	NW	NW	NW	NW
Rv2485c	2793382	2793741	360	NE	NW	NW	NW
Rv2486	2794514	2794692	179	NW	NW	NW	NW
Rv2487c	2796779	2796858	80	NW	NW	NW	NW
Rv2489c	2800539	2800645	107	NW	NW	NW	NW
Rv2490c	2805630	2806056	427	NE	NE	NW	NW
Rv2492	2807424	2807474	51	NW	NW	NW	NW
Rv2493	2807698	2807701	4	NW	NW	NW	NW
Rv2494	2808129	2808149	21	NW	NW	NW	NW
Rv2496c	2810376	2810384	9	NW	NW	NW	NW
Rv2497c	2811490	2811746	257	NE	NW	NW	NW
Rv2500c	2814305	2814307	3	NW	NW	NW	NW
Rv2501c	2816274	2816276	3	NW	NW	NW	NW
Rv2504c	2819264	2819344	81	NW	NW	NW	NW
Rv2505c	2820990	2821103	114	NW	NW	NW	NW
Rv2506	2821753	2821829	77	NW	NW	NW	NW
Rv2508c	2823987	2824069	83	NW	NW	NW	NW
Rv2509	2824878	2824879	2	NW	NW	NW	NW
Rv2510c	2826483	2826548	66	NW	NW	NW	NW
Rv2511	2827198	2827947	750	NE	NE	NE	NE
Rv2512c	2829197	2829552	356	NE	NW	NW	NW
Rv2513	2829977	2830268	292	NE	NW	NW	NW
Rv2514c	2830732	2830735	4	NW	NW	NW	NW
Rv2515c	2831985	2832101	117	NW	NW	NW	NW
Rv2517c	2833155	2833500	346	NE	NW	NW	NW
Rv2518c	2834729	2835176	448	NE	NE	NW	NW
Rv2519	2836657	2836779	123	NW	NW	NW	NW
Rv2520c	2837009	2837075	67	NW	NW	NW	NW
Rv2523c	2839324	2839514	191	NW	NW	NW	NW
Rv2524c	2848726	2849243	518	E	NE	NE	NW	E	Yes	Rv2524c (fas)	-
Rv2525c	2849968	2850482	515	NE	NE	NE	NW
Rv2527	2851110	2851142	33	NW	NW	NW	NW
Rv2528c	2852065	2852266	202	NW	NW	NW	NW
Rv2530A	2854301	2854329	29	NW	NW	NW	NW
Rv2531c	2857175	2857244	70	NW	NW	NW	NW
Rv2534c	2858684	2858691	8	NW	NW	NW	NW
Rv2535c	2859812	2859843	32	NW	NW	NW	NW
Rv2536	2860538	2860539	2	NW	NW	NW	NW
Rv2539c	2862597	2862598	2	NW	NW	NW	NW
Rv2540c	2863806	2863818	13	NW	NW	NW	NW
Rv2541	2864228	2864521	294	NE	NW	NW	NW
Rv2542	2865735	2865859	125	NW	NW	NW	NW
Rv2545	2867455	2867545	91	NW	NW	NW	NW
Rv2546	2867961	2867997	37	NW	NW	NW	NW
Rv2548	2868631	2869118	488	NE	NE	NW	NW
Rv2550c	2869758	2870166	409	NE	NE	NW	NW
Rv2551c	2870588	2870597	10	NW	NW	NW	NW
Rv2555c	2875882	2875970	89	NW	NW	NW	NW
Rv2556c	2876362	2876466	105	NW	NW	NW	NW
Rv2557	2877143	2877225	83	NW	NW	NW	NW
Rv2558	2877938	2877965	28	NW	NW	NW	NW
Rv2559c	2879326	2879469	144	NW	NW	NW	NW
Rv2560	2880449	2880803	355	NE	NW	NW	NW
Rv2561	2881099	2881152	54	NW	NW	NW	NW
Rv2562	2881544	2881684	141	NW	NW	NW	NW
Rv2564	2883731	2884005	275	NE	NW	NW	NW
Rv2565	2885759	2885767	9	NW	NW	NW	NW
Rv2569c	2893805	2893906	102	NW	NW	NW	NW
Rv2571c	2895357	2895407	51	NW	NW	NW	NW
Rv2572c	2897200	2897350	151	NW	NW	NW	NW
Rv2573	2898180	2898200	21	NW	NW	NW	NW
Rv2574	2898706	2898733	28	NW	NW	NW	NW
Rv2575	2899617	2899620	4	NW	NW	NW	NW
Rv2576c	2900087	2900312	226	NW	NW	NW	NW
Rv2578c	2902928	2903033	106	NW	NW	NW	NW
Rv2579	2903938	2904215	278	NE	NW	NW	NW
Rv2581c	2906160	2906208	49	NW	NW	NW	NW
Rv2582	2907137	2907220	84	NW	NW	NW	NW
Rv2583c	2909595	2909623	29	NW	NW	NW	NW
Rv2584c	2910297	2910398	102	NW	NW	NW	NW
Rv2585c	2912074	2912077	4	NW	NW	NW	NW
Rv2586c	2913408	2913409	2	NW	NW	NW	NW
Rv2587c	2915133	2915240	108	NW	NW	NW	NW
Rv2588c	2915590	2915754	165	NW	NW	NW	NW
Rv2589	2917106	2917265	160	NW	NW	NW	NW
Rv2590	2920774	2920945	172	NW	NW	NW	NW
Rv2591	2922579	2922593	15	NW	NW	NW	NW
Rv2594c	2924780	2924886	107	NW	NW	NW	NW
Rv2596	2925535	2925749	215	NW	NW	NW	NW
Rv2597	2926372	2926380	9	NW	NW	NW	NW
Rv2599	2927305	2927384	80	NW	NW	NW	NW
Rv2601	2929356	2929464	109	NW	NW	NW	NW
Rv2602	2930181	2930199	19	NW	NW	NW	NW
Rv2603c	2930957	2931087	131	NW	NW	NW	NW
Rv2604c	2931686	2931691	6	NW	NW	NW	NW
Rv2605c	2932539	2932565	27	NW	NW	NW	NW
Rv2606c	2933467	2933592	126	NW	NW	NW	NW
Rv2607	2934269	2934440	172	NW	NW	NW	NW
Rv2608	2936185	2936204	20	NW	NW	NW	NW
Rv2610c	2938398	2938406	9	NW	NW	NW	NW
Rv2614c	2942664	2942770	107	NW	NW	NW	NW
Rv2615c	2944382	2944724	343	NE	NW	NW	NW
Rv2616	2945227	2945241	15	NW	NW	NW	NW
Rv2617c	2945684	2945828	145	NW	NW	NW	NW
Rv2619c	2946846	2946856	11	NW	NW	NW	NW
Rv2621c	2947955	2948030	76	NW	NW	NW	NW
Rv2622	2948854	2948987	134	NW	NW	NW	NW
Rv2624c	2950704	2950716	13	NW	NW	NW	NW
Rv2625c	2951900	2951956	57	NW	NW	NW	NW
Rv2626c	2952390	2952901	512	E	NE	NE	NW	E	No		-
Rv2627c	2954145	2954452	308	NE	NW	NW	NW
Rv2628	2954817	2955161	345	NE	NW	NW	NW
Rv2630	2956829	2956966	138	NW	NW	NW	NW
Rv2631	2958267	2958303	37	NW	NW	NW	NW
Rv2632c	2958587	2958729	143	NW	NW	NW	NW
Rv2633c	2959217	2959499	283	NE	NW	NW	NW
Rv2634c	2961838	2961864	27	NW	NW	NW	NW
Rv2636	2962787	2962980	194	NW	NW	NW	NW
Rv2637	2963639	2963799	161	NW	NW	NW	NW
Rv2638	2964248	2964420	173	NW	NW	NW	NW
Rv2639c	2964755	2964872	118	NW	NW	NW	NW
Rv2640c	2965234	2965333	100	NW	NW	NW	NW
Rv2641	2965794	2965927	134	NW	NW	NW	NW
Rv2643	2967803	2967927	125	NW	NW	NW	NW
Rv2644c	2968247	2969517	1271	NE	NE	NE	NE
Rv2646	2970946	2971053	108	NW	NW	NW	NW
Rv2647	2971424	2971554	131	NW	NW	NW	NW
Rv2649	2972818	2973189	372	NE	NW	NW	NW
Rv2650c	2974631	2974636	6	NW	NW	NW	NW
Rv2651c	2975172	2975322	151	NW	NW	NW	NW
Rv2652c	2975951	2975980	30	NW	NW	NW	NW
Rv2653c	2976306	2976383	78	NW	NW	NW	NW
Rv2657c	2978706	2978720	15	NW	NW	NW	NW
Rv2659c	2980215	2980357	143	NW	NW	NW	NW
Rv2662	2981151	2981247	97	NW	NW	NW	NW
Rv2663	2981483	2981491	9	NW	NW	NW	NW
Rv2664	2981748	2982093	346	NE	NW	NW	NW
Rv2665	2982377	2982465	89	NW	NW	NW	NW
Rv2666	2983271	2983290	20	NW	NW	NW	NW
Rv2667	2984051	2984127	77	NW	NW	NW	NW
Rv2668	2984651	2984677	27	NW	NW	NW	NW
Rv2671	2987012	2987076	65	NW	NW	NW	NW
Rv2672	2988665	2988685	21	NW	NW	NW	NW
Rv2673	2989989	2990100	112	NW	NW	NW	NW
Rv2674	2990513	2990578	66	NW	NW	NW	NW
[truncated: 938 more rows]

## Sheet: 250 bp wins
Preceding gene	start	end	length	call	p-val avg	p-val min	p-val man
Rv0001	1525	2050	526	NE	0.6607	0.4033	0.8655
Rv0002	3261	3278	18	NW	n/a	n/a	n/a
Rv0004	4998	5121	124	NW	n/a	n/a	n/a
Rv0005	7268	7300	33	NW	n/a	n/a	n/a
Rv0006	9819	9912	94	NW	n/a	n/a	n/a
Rv0007	10829	11872	1044	E	0.7784	0.0034	0.9984
Rv0008c	12312	12466	155	NW	n/a	n/a	n/a
Rv0009	13017	13131	115	NW	n/a	n/a	n/a
Rv0010c	13559	13712	154	NW	n/a	n/a	n/a
Rv0011c	13996	14087	92	NW	n/a	n/a	n/a
Rv0012	14878	14912	35	NW	n/a	n/a	n/a
Rv0018c	23182	23268	87	NW	n/a	n/a	n/a
Rv0019c	23738	23859	122	NW	n/a	n/a	n/a
Rv0020c	25445	25911	467	NE	0.964	0.8455	0.9992
Rv0021c	26882	27021	140	NW	n/a	n/a	n/a
Rv0022c	27443	27593	151	NW	n/a	n/a	n/a
Rv0024	29208	29243	36	NW	n/a	n/a	n/a
Rv0025	29608	29720	113	NW	n/a	n/a	n/a
Rv0026	31069	31187	119	NW	n/a	n/a	n/a
Rv0027	31507	31512	6	NW	n/a	n/a	n/a
Rv0028	31820	32055	236	NW	n/a	n/a	n/a
Rv0029	33155	33222	68	NW	n/a	n/a	n/a
Rv0030	33554	33580	27	NW	n/a	n/a	n/a
Rv0031	33795	34293	499	NE	0.1298	0.0233	0.4033
Rv0035	38948	39054	107	NW	n/a	n/a	n/a
Rv0036c	39830	39875	46	NW	n/a	n/a	n/a
Rv0037c	41203	41302	100	NW	n/a	n/a	n/a
Rv0038	41913	42002	90	NW	n/a	n/a	n/a
Rv0039c	42352	42431	80	NW	n/a	n/a	n/a
Rv0040c	43366	43560	195	NW	n/a	n/a	n/a
Rv0041	46472	46579	108	NW	n/a	n/a	n/a
Rv0042c	47208	47364	157	NW	n/a	n/a	n/a
Rv0043c	48101	48231	131	NW	n/a	n/a	n/a
Rv0044c	49028	49041	14	NW	n/a	n/a	n/a
Rv0045c	49940	50019	80	NW	n/a	n/a	n/a
Rv0046c	51125	51183	59	NW	n/a	n/a	n/a
Rv0047c	51728	51826	99	NW	n/a	n/a	n/a
Rv0048c	52698	52829	132	NW	n/a	n/a	n/a
Rv0049	53245	53661	417	NE	0.4556	0.1293	0.5065
Rv0051	57376	57405	30	NW	n/a	n/a	n/a
Rv0052	57971	58187	217	NW	n/a	n/a	n/a
Rv0053	58480	58581	102	NW	n/a	n/a	n/a
Rv0054	59078	59117	40	NW	n/a	n/a	n/a
Rv0055	59374	59404	31	NW	n/a	n/a	n/a
Rv0056	59865	59891	27	NW	n/a	n/a	n/a
Rv0058	63018	63195	178	NW	n/a	n/a	n/a
Rv0059	63890	63904	15	NW	n/a	n/a	n/a
Rv0060	64965	64986	22	NW	n/a	n/a	n/a
Rv0061	65414	65547	134	NW	n/a	n/a	n/a
Rv0062	66692	66918	227	NW	n/a	n/a	n/a
Rv0063	68360	68615	256	NE	0.2629	0.2629	0.2629
Rv0064	71557	71816	260	NE	0.9418	0.9418	0.9418
Rv0065	72220	72269	50	NW	n/a	n/a	n/a
Rv0066c	74509	74624	116	NW	n/a	n/a	n/a
Rv0067c	75196	75296	101	NW	n/a	n/a	n/a
Rv0068	76210	76232	23	NW	n/a	n/a	n/a
Rv0070c	78894	79481	588	NE	0.8906	0.5065	0.951
Rv0071	80191	80619	429	NE	0.3221	0.1959	0.732
Rv0073	82666	82743	78	NW	n/a	n/a	n/a
Rv0074	83981	83991	11	NW	n/a	n/a	n/a
Rv0075	85166	85178	13	NW	n/a	n/a	n/a
Rv0076c	85570	85631	62	NW	n/a	n/a	n/a
Rv0077c	86464	86523	60	NW	n/a	n/a	n/a
Rv0078	87131	87203	73	NW	n/a	n/a	n/a
Rv0078A	87799	88199	401	NE	0.6604	0.5994	0.6934
Rv0080	89478	89570	93	NW	n/a	n/a	n/a
Rv0081	89917	89919	3	NW	n/a	n/a	n/a
Rv0083	92320	92323	4	NW	n/a	n/a	n/a
Rv0084	93276	93284	9	NW	n/a	n/a	n/a
Rv0087	96890	96922	33	NW	n/a	n/a	n/a
Rv0088	97599	97753	155	NW	n/a	n/a	n/a
Rv0089	98349	98475	127	NW	n/a	n/a	n/a
Rv0090	99248	99679	432	NE	0.2481	0.1331	0.3795
Rv0091	100449	100578	130	NW	n/a	n/a	n/a
Rv0093c	103661	103705	45	NW	n/a	n/a	n/a
Rv0094c	104661	104800	140	NW	n/a	n/a	n/a
Rv0095c	105213	105319	107	NW	n/a	n/a	n/a
Rv0096	106713	106729	17	NW	n/a	n/a	n/a
Rv0098	108149	108151	3	NW	n/a	n/a	n/a
Rv0099	109776	109778	3	NW	n/a	n/a	n/a
Rv0101	117537	117709	173	NW	n/a	n/a	n/a
Rv0102	119697	119910	214	NW	n/a	n/a	n/a
Rv0103c	122171	122312	142	NW	n/a	n/a	n/a
Rv0104	123829	123975	147	NW	n/a	n/a	n/a
Rv0105c	124262	124369	108	NW	n/a	n/a	n/a
Rv0106	125568	125638	71	NW	n/a	n/a	n/a
Rv0107c	130539	130890	352	NE	0.8824	0.7391	0.9663
Rv0108c	131102	131378	277	NE	0.7132	0.7132	0.7132
Rv0109	132871	133016	146	NW	n/a	n/a	n/a
Rv0110	133768	133946	179	NW	n/a	n/a	n/a
Rv0111	136006	136285	280	NE	0.2281	0.2003	0.2837
Rv0112	137244	137315	72	NW	n/a	n/a	n/a
Rv0113	137908	137937	30	NW	n/a	n/a	n/a
Rv0115	139672	140263	592	NE	0.711	0.4194	0.8451
Rv0116c	141021	141196	176	NW	n/a	n/a	n/a
Rv0118c	143875	144045	171	NW	n/a	n/a	n/a
Rv0120c	147770	147904	135	NW	n/a	n/a	n/a
Rv0121c	148341	148487	147	NW	n/a	n/a	n/a
Rv0123	149223	149529	307	NE	0.3053	0.3053	0.3053
Rv0124	150995	151144	150	NW	n/a	n/a	n/a
Rv0125	152214	152320	107	NW	n/a	n/a	n/a
Rv0126	154128	154228	101	NW	n/a	n/a	n/a
Rv0127	155598	155663	66	NW	n/a	n/a	n/a
Rv0128	156445	156574	130	NW	n/a	n/a	n/a
Rv0129c	157599	157843	245	NW	n/a	n/a	n/a
Rv0130	158301	158311	11	NW	n/a	n/a	n/a
Rv0131c	159657	159696	40	NW	n/a	n/a	n/a
Rv0132c	160781	160865	85	NW	n/a	n/a	n/a
Rv0133	161473	161767	295	NE	0.8064	0.7315	0.9121
Rv0135c	163248	163362	115	NW	n/a	n/a	n/a
Rv0136	164690	164708	19	NW	n/a	n/a	n/a
Rv0137c	165259	165319	61	NW	n/a	n/a	n/a
Rv0139	166848	166906	59	NW	n/a	n/a	n/a
Rv0141c	167680	167707	28	NW	n/a	n/a	n/a
Rv0142	168636	168700	65	NW	n/a	n/a	n/a
Rv0143c	170181	170280	100	NW	n/a	n/a	n/a
Rv0144	171125	171211	87	NW	n/a	n/a	n/a
Rv0145	172167	172207	41	NW	n/a	n/a	n/a
Rv0146	173142	173234	93	NW	n/a	n/a	n/a
Rv0147	174757	174829	73	NW	n/a	n/a	n/a
Rv0148	175692	175696	5	NW	n/a	n/a	n/a
Rv0150c	176951	177539	589	NE	0.7157	0.5318	0.939
Rv0151c	179308	179315	8	NW	n/a	n/a	n/a
Rv0152c	180895	181151	257	NE	0.5916	0.5916	0.5916
Rv0154c	183197	183618	422	NE	0.8388	0.6811	0.9825
Rv0157	186478	186781	304	NE	0.9242	0.9071	0.9622
Rv0158	187428	187429	2	NW	n/a	n/a	n/a
Rv0159c	188838	188927	90	NW	n/a	n/a	n/a
Rv0160c	190438	190603	166	NW	n/a	n/a	n/a
Rv0161	191955	191980	26	NW	n/a	n/a	n/a
Rv0163	193571	193622	52	NW	n/a	n/a	n/a
Rv0164	194110	194140	31	NW	n/a	n/a	n/a
Rv0165c	194937	194989	53	NW	n/a	n/a	n/a
Rv0166	196656	196857	202	NW	n/a	n/a	n/a
Rv0168	198528	198530	3	NW	n/a	n/a	n/a
Rv0174	206777	206810	34	NW	n/a	n/a	n/a
Rv0178	209671	209699	29	NW	n/a	n/a	n/a
Rv0179c	210811	210888	78	NW	n/a	n/a	n/a
Rv0180c	212249	212273	25	NW	n/a	n/a	n/a
Rv0181c	213010	213024	15	NW	n/a	n/a	n/a
Rv0183	214926	214965	40	NW	n/a	n/a	n/a
Rv0185	216223	216265	43	NW	n/a	n/a	n/a
Rv0186	218343	218701	359	NE	0.224	0.0232	0.6285
Rv0187	219366	219482	117	NW	n/a	n/a	n/a
Rv0188	219916	219992	77	NW	n/a	n/a	n/a
Rv0189c	221722	221867	146	NW	n/a	n/a	n/a
Rv0190	222160	222285	126	NW	n/a	n/a	n/a
Rv0191	223529	223560	32	NW	n/a	n/a	n/a
Rv0192A	223908	224720	813	NE	0.6692	0.445	0.9221
Rv0193c	226570	226874	305	NE	0.3547	0.3051	0.3687
Rv0194	230461	230895	435	NE	0.2734	0.1579	0.6432
Rv0195	231533	231643	111	NW	n/a	n/a	n/a
Rv0198c	236508	236548	41	NW	n/a	n/a	n/a
Rv0202c	241293	241512	220	NW	n/a	n/a	n/a
Rv0203	241925	241974	50	NW	n/a	n/a	n/a
Rv0204c	243215	243382	168	NW	n/a	n/a	n/a
Rv0206c	247319	247382	64	NW	n/a	n/a	n/a
Rv0208c	248907	249036	130	NW	n/a	n/a	n/a
Rv0210	251599	251780	182	NW	n/a	n/a	n/a
Rv0211	253603	253667	65	NW	n/a	n/a	n/a
Rv0213c	255951	256062	112	NW	n/a	n/a	n/a
Rv0214	257678	257781	104	NW	n/a	n/a	n/a
Rv0215c	258857	258911	55	NW	n/a	n/a	n/a
Rv0217c	260832	260922	91	NW	n/a	n/a	n/a
Rv0219	262803	262810	8	NW	n/a	n/a	n/a
Rv0220	264024	264065	42	NW	n/a	n/a	n/a
Rv0221	265477	265505	29	NW	n/a	n/a	n/a
Rv0222	266296	266299	4	NW	n/a	n/a	n/a
Rv0223c	267765	267861	97	NW	n/a	n/a	n/a
Rv0224c	268628	268661	34	NW	n/a	n/a	n/a
Rv0225	269818	269832	15	NW	n/a	n/a	n/a
Rv0226c	271565	271572	8	NW	n/a	n/a	n/a
Rv0227c	272840	273053	214	NW	n/a	n/a	n/a
Rv0228	274279	274304	26	NW	n/a	n/a	n/a
Rv0230c	275964	276056	93	NW	n/a	n/a	n/a
Rv0231	277765	277897	133	NW	n/a	n/a	n/a
Rv0233	279530	279603	74	NW	n/a	n/a	n/a
Rv0234c	281141	281164	24	NW	n/a	n/a	n/a
Rv0235c	282615	282647	33	NW	n/a	n/a	n/a
Rv0236c	286852	286896	45	NW	n/a	n/a	n/a
Rv0236A	287072	287184	113	NW	n/a	n/a	n/a
Rv0237	288353	288426	74	NW	n/a	n/a	n/a
Rv0238	289043	289102	60	NW	n/a	n/a	n/a
Rv0239	289338	289343	6	NW	n/a	n/a	n/a
Rv0240	289783	289810	28	NW	n/a	n/a	n/a
Rv0241c	290655	290663	9	NW	n/a	n/a	n/a
Rv0242c	292030	292169	140	NW	n/a	n/a	n/a
Rv0243	293494	293796	303	NE	0.2292	0.1986	0.2752
Rv0244c	295634	296003	370	NE	0.9606	0.8783	0.9798
Rv0245	296494	296807	314	NE	0.7712	0.6851	0.8392
Rv0248c	300804	300832	29	NW	n/a	n/a	n/a
Rv0249c	301656	301733	78	NW	n/a	n/a	n/a
Rv0250c	302029	302171	143	NW	n/a	n/a	n/a
Rv0251c	302653	302864	212	NW	n/a	n/a	n/a
Rv0252	305428	305451	24	NW	n/a	n/a	n/a
Rv0253	305810	305823	14	NW	n/a	n/a	n/a
Rv0254c	306350	306372	23	NW	n/a	n/a	n/a
Rv0255c	307859	307875	17	NW	n/a	n/a	n/a
Rv0256c	309548	309697	150	NW	n/a	n/a	n/a
Rv0257	310074	310292	219	NW	n/a	n/a	n/a
Rv0258c	310750	310772	23	NW	n/a	n/a	n/a
Rv0260c	312660	312757	98	NW	n/a	n/a	n/a
Rv0261c	314169	314307	139	NW	n/a	n/a	n/a
Rv0262c	314855	314862	8	NW	n/a	n/a	n/a
Rv0263c	315767	315781	15	NW	n/a	n/a	n/a
Rv0264c	316416	316509	94	NW	n/a	n/a	n/a
Rv0265c	317504	317523	20	NW	n/a	n/a	n/a
Rv0266c	321155	321329	175	NW	n/a	n/a	n/a
Rv0267	322723	322762	40	NW	n/a	n/a	n/a
Rv0268c	323274	323336	63	NW	n/a	n/a	n/a
Rv0269c	324532	324565	34	NW	n/a	n/a	n/a
Rv0270	326250	326264	15	NW	n/a	n/a	n/a
Rv0271c	328462	328573	112	NW	n/a	n/a	n/a
Rv0273c	330326	330420	95	NW	n/a	n/a	n/a
Rv0275c	331659	331746	88	NW	n/a	n/a	n/a
Rv0276	332669	332706	38	NW	n/a	n/a	n/a
Rv0277c	333137	333435	299	NE	0.1661	0.1369	0.2828
Rv0278c	336311	336558	248	NW	n/a	n/a	n/a
Rv0279c	339074	339362	289	NE	0.3054	0.2622	0.3269
Rv0280	340975	340996	22	NW	n/a	n/a	n/a
Rv0281	341907	342128	222	NW	n/a	n/a	n/a
Rv0286	351477	351523	47	NW	n/a	n/a	n/a
Rv0287	351819	351846	28	NW	n/a	n/a	n/a
Rv0288	352139	352147	9	NW	n/a	n/a	n/a
Rv0289	353037	353081	45	NW	n/a	n/a	n/a
Rv0293c	358065	358169	105	NW	n/a	n/a	n/a
Rv0295c	359749	359756	8	NW	n/a	n/a	n/a
Rv0296c	361156	361332	177	NW	n/a	n/a	n/a
Rv0297	363110	363250	141	NW	n/a	n/a	n/a
Rv0299	363779	363824	46	NW	n/a	n/a	n/a
Rv0301	364470	364603	134	NW	n/a	n/a	n/a
Rv0303	366143	366148	6	NW	n/a	n/a	n/a
Rv0304c	372765	372818	54	NW	n/a	n/a	n/a
Rv0305c	375712	375912	201	NW	n/a	n/a	n/a
Rv0307c	377056	377111	56	NW	n/a	n/a	n/a
Rv0308	377830	377929	100	NW	n/a	n/a	n/a
Rv0309	378588	378655	68	NW	n/a	n/a	n/a
Rv0310c	379149	379170	22	NW	n/a	n/a	n/a
Rv0311	380402	380554	153	NW	n/a	n/a	n/a
Rv0312	382419	382488	70	NW	n/a	n/a	n/a
Rv0314c	383542	383600	59	NW	n/a	n/a	n/a
Rv0315	384487	384533	47	NW	n/a	n/a	n/a
Rv0316	385150	385171	22	NW	n/a	n/a	n/a
Rv0317c	385944	386303	360	NE	0.3934	0.1074	0.8405
Rv0318c	387100	387146	47	NW	n/a	n/a	n/a
Rv0319	387817	387886	70	NW	n/a	n/a	n/a
Rv0320	388551	388580	30	NW	n/a	n/a	n/a
Rv0321	389155	389258	104	NW	n/a	n/a	n/a
Rv0323c	391252	391350	99	NW	n/a	n/a	n/a
Rv0324	392033	392037	5	NW	n/a	n/a	n/a
Rv0325	392264	392271	8	NW	n/a	n/a	n/a
Rv0327c	394046	394109	64	NW	n/a	n/a	n/a
Rv0329c	395321	395345	25	NW	n/a	n/a	n/a
Rv0330c	396088	396199	112	NW	n/a	n/a	n/a
Rv0331	397368	397440	73	NW	n/a	n/a	n/a
Rv0332	398228	398252	25	NW	n/a	n/a	n/a
Rv0333	398629	398656	28	NW	n/a	n/a	n/a
Rv0334	399525	399533	9	NW	n/a	n/a	n/a
Rv0335c	400051	400190	140	NW	n/a	n/a	n/a
Rv0336	401704	401871	168	NW	n/a	n/a	n/a
Rv0337c	403163	403191	29	NW	n/a	n/a	n/a
Rv0338c	405842	405948	107	NW	n/a	n/a	n/a
Rv0339c	408449	408632	184	NW	n/a	n/a	n/a
Rv0340	409174	409360	187	NW	n/a	n/a	n/a
Rv0341	410802	410836	35	NW	n/a	n/a	n/a
Rv0343	414239	414379	141	NW	n/a	n/a	n/a
Rv0344c	414942	415048	107	NW	n/a	n/a	n/a
Rv0345	415461	415500	40	NW	n/a	n/a	n/a
Rv0346c	416966	417302	337	NE	0.4685	0.2982	0.6303
Rv0349	419609	419833	225	NW	n/a	n/a	n/a
Rv0351	422417	422450	34	NW	n/a	n/a	n/a
Rv0353	424020	424267	248	NW	n/a	n/a	n/a
Rv0354c	424696	424776	81	NW	n/a	n/a	n/a
Rv0355c	434681	434829	149	NW	n/a	n/a	n/a
Rv0357c	436771	436859	89	NW	n/a	n/a	n/a
Rv0358	437509	437517	9	NW	n/a	n/a	n/a
Rv0359	438299	438301	3	NW	n/a	n/a	n/a
Rv0360c	438741	438821	81	NW	n/a	n/a	n/a
Rv0361	439651	439870	220	NW	n/a	n/a	n/a
Rv0362	441255	441264	10	NW	n/a	n/a	n/a
Rv0363c	442301	442394	94	NW	n/a	n/a	n/a
Rv0365c	444199	444221	23	NW	n/a	n/a	n/a
Rv0366c	444817	444843	27	NW	n/a	n/a	n/a
Rv0367c	445235	445313	79	NW	n/a	n/a	n/a
Rv0368c	446527	446530	4	NW	n/a	n/a	n/a
Rv0369c	447048	447146	99	NW	n/a	n/a	n/a
Rv0372c	449387	449403	17	NW	n/a	n/a	n/a
Rv0374c	452281	452293	13	NW	n/a	n/a	n/a
Rv0375c	453156	453229	74	NW	n/a	n/a	n/a
Rv0376c	454374	454420	47	NW	n/a	n/a	n/a
Rv0377	455388	455636	249	NW	n/a	n/a	n/a
Rv0378	455860	455976	117	NW	n/a	n/a	n/a
Rv0379	456194	456267	74	NW	n/a	n/a	n/a
Rv0380c	456821	456914	94	NW	n/a	n/a	n/a
Rv0381c	457825	457840	16	NW	n/a	n/a	n/a
Rv0382c	458382	458460	79	NW	n/a	n/a	n/a
Rv0383c	459317	459455	139	NW	n/a	n/a	n/a
Rv0384c	462004	462134	131	NW	n/a	n/a	n/a
Rv0385	463309	463410	102	NW	n/a	n/a	n/a
Rv0386	466670	466671	2	NW	n/a	n/a	n/a
Rv0387c	467408	467458	51	NW	n/a	n/a	n/a
Rv0388c	468005	468336	332	NE	0.7923	0.7289	0.8151
Rv0392c	472643	472782	140	NW	n/a	n/a	n/a
Rv0393	474110	474123	14	NW	n/a	n/a	n/a
Rv0394c	474845	474941	97	NW	n/a	n/a	n/a
Rv0395	475348	475351	4	NW	n/a	n/a	n/a
Rv0396	475746	475817	72	NW	n/a	n/a	n/a
Rv0397	476188	476680	493	NE	0.7163	0.3664	0.9257
Rv0398c	477324	477328	5	NW	n/a	n/a	n/a
Rv0399c	478560	478567	8	NW	n/a	n/a	n/a
Rv0400c	479757	479790	34	NW	n/a	n/a	n/a
Rv0401	480164	480356	193	NW	n/a	n/a	n/a
Rv0403c	483660	483978	319	NE	0.2178	0.1495	0.3505
Rv0406c	490709	490784	76	NW	n/a	n/a	n/a
Rv0409	495012	495063	52	NW	n/a	n/a	n/a
Rv0412c	499623	499714	92	NW	n/a	n/a	n/a
Rv0414c	501022	501149	128	NW	n/a	n/a	n/a
Rv0417	503128	503497	370	NE	0.2175	0.0728	0.3643
Rv0418	505002	505087	86	NW	n/a	n/a	n/a
Rv0420c	506975	507133	159	NW	n/a	n/a	n/a
Rv0422c	508559	508583	25	NW	n/a	n/a	n/a
Rv0423c	510229	510378	150	NW	n/a	n/a	n/a
Rv0424c	510656	510703	48	NW	n/a	n/a	n/a
Rv0425c	515325	515374	50	NW	n/a	n/a	n/a
Rv0426c	515820	516018	199	NW	n/a	n/a	n/a
Rv0429c	518400	518734	335	NE	0.5682	0.4882	0.7236
Rv0430	519045	519074	30	NW	n/a	n/a	n/a
Rv0431	519571	519601	31	NW	n/a	n/a	n/a
Rv0433	521458	521515	58	NW	n/a	n/a	n/a
Rv0434	522171	522348	178	NW	n/a	n/a	n/a
Rv0437c	526086	526144	59	NW	n/a	n/a	n/a
Rv0438c	527364	527380	17	NW	n/a	n/a	n/a
Rv0439c	528318	528609	292	NE	0.4851	0.0183	0.952
Rv0440	530234	530297	64	NW	n/a	n/a	n/a
Rv0441c	530728	530752	25	NW	n/a	n/a	n/a
Rv0442c	532218	532397	180	NW	n/a	n/a	n/a
Rv0443	532915	533092	178	NW	n/a	n/a	n/a
Rv0444c	533793	533834	42	NW	n/a	n/a	n/a
Rv0445c	534400	534446	47	NW	n/a	n/a	n/a
Rv0446c	535219	535225	7	NW	n/a	n/a	n/a
Rv0448c	537173	537230	58	NW	n/a	n/a	n/a
Rv0449c	538552	538589	38	NW	n/a	n/a	n/a
Rv0451c	541914	542143	230	NW	n/a	n/a	n/a
Rv0452	542856	543175	320	NE	0.7488	0.7368	0.784
Rv0453	544734	544836	103	NW	n/a	n/a	n/a
Rv0454	545189	545376	188	NW	n/a	n/a	n/a
Rv0455c	545825	545890	66	NW	n/a	n/a	n/a
Rv0456c	546807	547077	271	NE	0.4899	0.4899	0.4899
Rv0456A	547361	547587	227	NW	n/a	n/a	n/a
Rv0457c	549611	549676	66	NW	n/a	n/a	n/a
Rv0459	551693	551750	58	NW	n/a	n/a	n/a
Rv0460	551992	552027	36	NW	n/a	n/a	n/a
Rv0461	552554	552615	62	NW	n/a	n/a	n/a
Rv0462	554012	554017	6	NW	n/a	n/a	n/a
Rv0463	554313	554314	2	NW	n/a	n/a	n/a
Rv0465c	556310	556459	150	NW	n/a	n/a	n/a
Rv0466	557256	557528	273	NE	0.0254	0.0183	0.0325
Rv0467	558817	558896	80	NW	n/a	n/a	n/a
Rv0468	559759	559889	131	NW	n/a	n/a	n/a
Rv0469	560752	560849	98	NW	n/a	n/a	n/a
Rv0470c	561715	561855	141	NW	n/a	n/a	n/a
Rv0471c	562717	562724	8	NW	n/a	n/a	n/a
Rv0472c	563431	563565	135	NW	n/a	n/a	n/a
Rv0473	564938	565022	85	NW	n/a	n/a	n/a
Rv0474	565447	565798	352	NE	0.9986	0.9963	0.9994
Rv0475	566400	566509	110	NW	n/a	n/a	n/a
Rv0476	566775	566777	3	NW	n/a	n/a	n/a
Rv0478	567900	567922	23	NW	n/a	n/a	n/a
Rv0480c	569810	569989	180	NW	n/a	n/a	n/a
Rv0481c	570516	570540	25	NW	n/a	n/a	n/a
Rv0482	571652	571711	60	NW	n/a	n/a	n/a
Rv0484c	573805	573985	181	NW	n/a	n/a	n/a
Rv0485	575304	575349	46	NW	n/a	n/a	n/a
Rv0487	577342	577665	324	NE	0.9453	0.9302	0.9603
Rv0488	578273	578427	155	NW	n/a	n/a	n/a
Rv0489	579179	579350	172	NW	n/a	n/a	n/a
Rv0490	580585	580810	226	NW	n/a	n/a	n/a
Rv0493c	584694	584696	3	NW	n/a	n/a	n/a
Rv0495c	586318	586395	78	NW	n/a	n/a	n/a
Rv0497	588313	588326	14	NW	n/a	n/a	n/a
Rv0498	589171	589184	14	NW	n/a	n/a	n/a
Rv0499	590062	590084	23	NW	n/a	n/a	n/a
Rv0500	590974	591112	139	NW	n/a	n/a	n/a
Rv0500A	591351	591476	126	NW	n/a	n/a	n/a
Rv0500B	591580	591655	76	NW	n/a	n/a	n/a
Rv0501	592788	592792	5	NW	n/a	n/a	n/a
Rv0502	593871	593872	2	NW	n/a	n/a	n/a
Rv0503c	594783	594803	21	NW	n/a	n/a	n/a
Rv0504c	595306	595465	160	NW	n/a	n/a	n/a
Rv0505c	596589	596760	172	NW	n/a	n/a	n/a
Rv0508	600395	600442	48	NW	n/a	n/a	n/a
Rv0509	601851	601858	8	NW	n/a	n/a	n/a
Rv0510	602790	602820	31	NW	n/a	n/a	n/a
Rv0511	604520	604603	84	NW	n/a	n/a	n/a
Rv0512	605595	605605	11	NW	n/a	n/a	n/a
Rv0514	606452	606552	101	NW	n/a	n/a	n/a
Rv0516c	608539	608747	209	NW	n/a	n/a	n/a
Rv0517	610060	610189	130	NW	n/a	n/a	n/a
Rv0518	610887	611173	287	NE	0.6775	0.6623	0.7233
Rv0519c	612078	612256	179	NW	n/a	n/a	n/a
Rv0521	612907	613039	133	NW	n/a	n/a	n/a
Rv0523c	614725	614836	112	NW	n/a	n/a	n/a
Rv0525	616835	616847	13	NW	n/a	n/a	n/a
Rv0527	618276	618306	31	NW	n/a	n/a	n/a
Rv0529	620869	620908	40	NW	n/a	n/a	n/a
Rv0530	622128	622330	203	NW	n/a	n/a	n/a
Rv0531	622650	622794	145	NW	n/a	n/a	n/a
Rv0533c	625484	625563	80	NW	n/a	n/a	n/a
Rv0534c	626444	626458	15	NW	n/a	n/a	n/a
Rv0536	628292	628299	8	NW	n/a	n/a	n/a
Rv0537c	629735	630041	307	NE	0.7051	0.6642	0.7289
Rv0538	631690	631744	55	NW	n/a	n/a	n/a
Rv0540	633038	633056	19	NW	n/a	n/a	n/a
Rv0541c	634408	634417	10	NW	n/a	n/a	n/a
Rv0542c	635508	635574	67	NW	n/a	n/a	n/a
Rv0543c	635879	635936	58	NW	n/a	n/a	n/a
Rv0545c	637467	637584	118	NW	n/a	n/a	n/a
Rv0546c	637973	638033	61	NW	n/a	n/a	n/a
Rv0547c	638920	639013	94	NW	n/a	n/a	n/a
Rv0548c	639960	640229	270	NE	0.3255	0.3255	0.3255
Rv0550c	640908	641097	190	NW	n/a	n/a	n/a
Rv0551c	642815	642890	76	NW	n/a	n/a	n/a
Rv0554	646259	646299	41	NW	n/a	n/a	n/a
Rv0556	648478	648537	60	NW	n/a	n/a	n/a
Rv0557	649676	649690	15	NW	n/a	n/a	n/a
Rv0558	650397	650408	12	NW	n/a	n/a	n/a
Rv0559c	650749	650780	32	NW	n/a	n/a	n/a
Rv0560c	651508	651530	23	NW	n/a	n/a	n/a
Rv0561c	652759	652772	14	NW	n/a	n/a	n/a
Rv0562	653782	653880	99	NW	n/a	n/a	n/a
Rv0563	654743	654925	183	NW	n/a	n/a	n/a
Rv0564c	655953	656011	59	NW	n/a	n/a	n/a
Rv0565c	657474	657549	76	NW	n/a	n/a	n/a
Rv0566c	658043	658322	280	NE	0.4087	0.3911	0.4175
Rv0567	659344	659451	108	NW	n/a	n/a	n/a
Rv0568	660872	661004	133	NW	n/a	n/a	n/a
Rv0569	661273	661296	24	NW	n/a	n/a	n/a
Rv0570	663377	663488	112	NW	n/a	n/a	n/a
Rv0571c	664822	665043	222	NW	n/a	n/a	n/a
Rv0572c	665387	665852	466	NE	0.647	0.1315	0.8119
Rv0573c	667246	667253	8	NW	n/a	n/a	n/a
Rv0574c	668398	668580	183	NW	n/a	n/a	n/a
Rv0575c	669749	669849	101	NW	n/a	n/a	n/a
Rv0576	671156	671167	12	NW	n/a	n/a	n/a
Rv0577	671955	671997	43	NW	n/a	n/a	n/a
Rv0578c	675920	676239	320	NE	0.8702	0.8702	0.8702
Rv0579	677000	677126	127	NW	n/a	n/a	n/a
Rv0580c	677620	677711	92	NW	n/a	n/a	n/a
Rv0582	678333	678390	58	NW	n/a	n/a	n/a
Rv0583c	679079	679230	152	NW	n/a	n/a	n/a
Rv0584	681866	681886	21	NW	n/a	n/a	n/a
Rv0585c	684276	684411	136	NW	n/a	n/a	n/a
Rv0588	686819	686822	4	NW	n/a	n/a	n/a
Rv0593	693236	693238	3	NW	n/a	n/a	n/a
Rv0594	694791	694840	50	NW	n/a	n/a	n/a
Rv0596c	695489	695669	181	NW	n/a	n/a	n/a
Rv0597c	696907	697155	249	NW	n/a	n/a	n/a
Rv0599c	697804	697905	102	NW	n/a	n/a	n/a
Rv0600c	698414	698525	112	NW	n/a	n/a	n/a
Rv0601c	698998	699039	42	NW	n/a	n/a	n/a
Rv0602c	699803	699857	55	NW	n/a	n/a	n/a
Rv0603	700171	700240	70	NW	n/a	n/a	n/a
Rv0604	701193	701407	215	NW	n/a	n/a	n/a
Rv0606	702763	702814	52	NW	n/a	n/a	n/a
Rv0607	703203	703245	43	NW	n/a	n/a	n/a
Rv0609A	704061	704753	693	NE	0.4154	0.1074	0.7312
Rv0610c	705913	705962	50	NW	n/a	n/a	n/a
Rv0612	706933	706949	17	NW	n/a	n/a	n/a
Rv0616c	710854	711007	154	NW	n/a	n/a	n/a
Rv0617	711411	711537	127	NW	n/a	n/a	n/a
Rv0620	713811	714203	393	NE	0.1566	0.0856	0.3545
Rv0621	715270	715371	102	NW	n/a	n/a	n/a
Rv0622	716321	716411	91	NW	n/a	n/a	n/a
Rv0624	717063	717154	92	NW	n/a	n/a	n/a
Rv0625c	717897	718026	130	NW	n/a	n/a	n/a
Rv0627	718693	718762	70	NW	n/a	n/a	n/a
Rv0628c	719916	720006	91	NW	n/a	n/a	n/a
Rv0631c	728310	728584	275	NE	0.9297	0.9227	0.9436
Rv0632c	729282	729328	47	NW	n/a	n/a	n/a
Rv0633c	730170	730321	152	NW	n/a	n/a	n/a
Rv0634c	731037	731114	78	NW	n/a	n/a	n/a
Rv0634A	731368	731713	346	E	0.0232	0.008	0.0583
Rv0634B	731883	731931	49	NW	n/a	n/a	n/a
Rv0636	732825	732826	2	NW	n/a	n/a	n/a
Rv0637	733329	733738	410	NE	0.6261	0.1713	0.9932
Rv0638	734226	734255	30	NW	n/a	n/a	n/a
Rv0639	734974	735023	50	NW	n/a	n/a	n/a
Rv0640	735454	735518	65	NW	n/a	n/a	n/a
Rv0641	736228	736299	72	NW	n/a	n/a	n/a
Rv0642c	737207	737269	63	NW	n/a	n/a	n/a
Rv0643c	738153	738298	146	NW	n/a	n/a	n/a
Rv0644c	739164	739328	165	NW	n/a	n/a	n/a
Rv0645c	740191	740235	45	NW	n/a	n/a	n/a
Rv0646c	741143	741152	10	NW	n/a	n/a	n/a
Rv0647c	742621	742720	100	NW	n/a	n/a	n/a
Rv0650	747949	748277	329	NE	0.6704	0.5845	0.7001
Rv0651	748816	748850	35	NW	n/a	n/a	n/a
Rv0653c	749933	750001	69	NW	n/a	n/a	n/a
Rv0654	751509	751518	10	NW	n/a	n/a	n/a
Rv0655	752600	752985	386	NE	0.9239	0.8845	0.9659
Rv0656c	753371	753463	93	NW	n/a	n/a	n/a
Rv0657c	753621	753694	74	NW	n/a	n/a	n/a
Rv0658c	754413	754686	274	NE	0.0699	0.0325	0.1074
Rv0660c	755229	755336	108	NW	n/a	n/a	n/a
Rv0663	758504	758533	30	NW	n/a	n/a	n/a
Rv0666	759313	759808	496	E	0.0048	0.0009	0.0066
Rv0667	763329	763371	43	NW	n/a	n/a	n/a
Rv0668	767324	767685	362	NE	0.6252	0.6252	0.6252
Rv0669c	769601	769793	193	NW	n/a	n/a	n/a
Rv0670	770554	770583	30	NW	n/a	n/a	n/a
Rv0671	771428	771485	58	NW	n/a	n/a	n/a
Rv0672	773116	773124	9	NW	n/a	n/a	n/a
Rv0675	775578	775587	10	NW	n/a	n/a	n/a
Rv0677c	778909	778991	83	NW	n/a	n/a	n/a
Rv0678	779491	779544	54	NW	n/a	n/a	n/a
Rv0680c	780420	780722	303	NE	0.5351	0.5351	0.5351
Rv0681	781315	781561	247	NW	n/a	n/a	n/a
Rv0683	782408	782486	79	NW	n/a	n/a	n/a
Rv0684	784594	784822	229	NW	n/a	n/a	n/a
Rv0685	786015	786150	136	NW	n/a	n/a	n/a
Rv0686	786950	787100	151	NW	n/a	n/a	n/a
Rv0687	787930	787941	12	NW	n/a	n/a	n/a
Rv0689c	789415	790025	611	NE	0.4828	0.277	0.6081
Rv0691c	791670	791832	163	NW	n/a	n/a	n/a
Rv0694	794529	794716	188	NW	n/a	n/a	n/a
Rv0695	795474	795520	47	NW	n/a	n/a	n/a
Rv0697	798376	798834	459	NE	0.2179	0.1315	0.3545
Rv0698	799448	799630	183	NW	n/a	n/a	n/a
Rv0699	799854	800488	635	NE	0.1832	0.0183	0.3834
Rv0700	800796	800810	15	NW	n/a	n/a	n/a
Rv0703	802439	802529	91	NW	n/a	n/a	n/a
Rv0704	803374	803412	39	NW	n/a	n/a	n/a
Rv0707	805110	805111	2	NW	n/a	n/a	n/a
Rv0710	806170	806336	167	NW	n/a	n/a	n/a
Rv0711	808702	808747	46	NW	n/a	n/a	n/a
Rv0712	809649	809947	299	NE	0.1638	0.1197	0.1748
Rv0713	810891	811374	484	NE	0.088	0.0429	0.1784
Rv0716	812626	812628	3	NW	n/a	n/a	n/a
Rv0717	812816	812977	162	NW	n/a	n/a	n/a
Rv0718	813378	813399	22	NW	n/a	n/a	n/a
Rv0720	814312	814329	18	NW	n/a	n/a	n/a
Rv0723	815634	815664	31	NW	n/a	n/a	n/a
Rv0725c	818448	818538	91	NW	n/a	n/a	n/a
Rv0726c	819644	819844	201	NW	n/a	n/a	n/a
Rv0728c	821480	821508	29	NW	n/a	n/a	n/a
Rv0729	822857	822867	11	NW	n/a	n/a	n/a
Rv0730	823598	823684	87	NW	n/a	n/a	n/a
Rv0731c	824643	824801	159	NW	n/a	n/a	n/a
Rv0734	827474	827544	71	NW	n/a	n/a	n/a
Rv0735	828080	828141	62	NW	n/a	n/a	n/a
Rv0736	828896	829208	313	NE	0.6655	0.2628	0.9687
Rv0737	829708	830063	356	NE	0.3324	0.2861	0.3834
Rv0738	830614	830856	243	NW	n/a	n/a	n/a
Rv0739	831665	831777	113	NW	n/a	n/a	n/a
Rv0740	832307	832535	229	NW	n/a	n/a	n/a
Rv0741	832852	832982	131	NW	n/a	n/a	n/a
Rv0742	833512	833887	376	NE	0.3627	0.2224	0.445
Rv0744c	834950	835155	206	NW	n/a	n/a	n/a
Rv0745	835685	835702	18	NW	n/a	n/a	n/a
Rv0746	838056	838452	397	NE	0.3571	0.1315	0.4488
Rv0747	840860	840948	89	NW	n/a	n/a	n/a
Rv0748	841208	841229	22	NW	n/a	n/a	n/a
Rv0749	841660	841738	79	NW	n/a	n/a	n/a
Rv0749A	841878	842034	157	NW	n/a	n/a	n/a
Rv0750	842282	842348	67	NW	n/a	n/a	n/a
Rv0751c	843235	843243	9	NW	n/a	n/a	n/a
Rv0752c	844418	844422	5	NW	n/a	n/a	n/a
Rv0753c	845957	846160	204	NW	n/a	n/a	n/a
Rv0754	847917	848104	188	NW	n/a	n/a	n/a
Rv0755c	850044	850343	300	NE	0.9724	0.9618	0.9751
Rv0755A	850531	850742	212	NW	n/a	n/a	n/a
Rv0756c	851470	851609	140	NW	n/a	n/a	n/a
Rv0757	852355	852397	43	NW	n/a	n/a	n/a
Rv0759c	854161	854268	108	NW	n/a	n/a	n/a
Rv0760c	854690	854700	11	NW	n/a	n/a	n/a
Rv0761c	855830	855926	97	NW	n/a	n/a	n/a
Rv0767c	860714	860913	200	NW	n/a	n/a	n/a
Rv0768	862385	862413	29	NW	n/a	n/a	n/a
Rv0769	863162	863257	96	NW	n/a	n/a	n/a
Rv0771	864578	864587	10	NW	n/a	n/a	n/a
Rv0773c	867393	867441	49	NW	n/a	n/a	n/a
Rv0774c	868355	868408	54	NW	n/a	n/a	n/a
Rv0776c	869767	870009	243	NW	n/a	n/a	n/a
Rv0777	871430	871432	3	NW	n/a	n/a	n/a
Rv0779c	873296	873344	49	NW	n/a	n/a	n/a
Rv0782	876394	876819	426	NE	0.55	0.5065	0.6081
Rv0783c	878444	878639	196	NW	n/a	n/a	n/a
Rv0784	879328	879341	14	NW	n/a	n/a	n/a
Rv0785	881044	881076	33	NW	n/a	n/a	n/a
Rv0787	882422	882525	104	NW	n/a	n/a	n/a
Rv0788	883438	883452	15	NW	n/a	n/a	n/a
Rv0789c	884054	884073	20	NW	n/a	n/a	n/a
Rv0792c	886650	886720	71	NW	n/a	n/a	n/a
Rv0793	887028	887138	111	NW	n/a	n/a	n/a
Rv0794c	888640	889073	434	NE	0.8894	0.5516	0.9593
Rv0796	890337	890389	53	NW	n/a	n/a	n/a
Rv0799c	893277	893319	43	NW	n/a	n/a	n/a
Rv0800	894623	894632	10	NW	n/a	n/a	n/a
Rv0802c	895632	895821	190	NW	n/a	n/a	n/a
Rv0804	898714	898832	119	NW	n/a	n/a	n/a
Rv0806c	901334	901636	303	NE	0.721	0.7023	0.7257
Rv0807	902028	902112	85	NW	n/a	n/a	n/a
Rv0808	903698	903726	29	NW	n/a	n/a	n/a
Rv0809	904823	904906	84	NW	n/a	n/a	n/a
Rv0810c	905091	905235	145	NW	n/a	n/a	n/a
Rv0811c	906344	906424	81	NW	n/a	n/a	n/a
Rv0812	907296	907339	44	NW	n/a	n/a	n/a
Rv0813c	908022	908182	161	NW	n/a	n/a	n/a
Rv0815c	909322	909612	291	NE	0.9858	0.9832	0.9883
Rv0817c	910846	910973	128	NW	n/a	n/a	n/a
Rv0819	912687	912727	41	NW	n/a	n/a	n/a
Rv0820	913506	913559	54	NW	n/a	n/a	n/a
Rv0821c	914203	914258	56	NW	n/a	n/a	n/a
Rv0822c	916315	916478	164	NW	n/a	n/a	n/a
Rv0823c	917650	917735	86	NW	n/a	n/a	n/a
Rv0824c	918754	918913	160	NW	n/a	n/a	n/a
Rv0825c	919557	919635	79	NW	n/a	n/a	n/a
Rv0826	920693	920742	50	NW	n/a	n/a	n/a
Rv0827c	921137	921192	56	NW	n/a	n/a	n/a
Rv0829	921869	921971	103	NW	n/a	n/a	n/a
Rv0830	922879	922895	17	NW	n/a	n/a	n/a
Rv0831c	923713	924952	1240	E	0.5585	0.0034	0.9308
Rv0833	927614	927838	225	NW	n/a	n/a	n/a
Rv0834c	930489	930954	466	NE	0.5845	0.3834	0.9142
Rv0835	931601	932280	680	NE	0.8559	0.472	0.9857
Rv0836c	932936	933004	69	NW	n/a	n/a	n/a
Rv0837c	934035	934721	687	NE	0.71	0.3795	0.8909
Rv0838	935494	935578	85	NW	n/a	n/a	n/a
Rv0839	936393	936458	66	NW	n/a	n/a	n/a
Rv0840c	937321	937594	274	NE	0.3175	0.3175	0.3175
Rv0841	937839	938113	275	NE	0.2543	0.2543	0.2543
Rv0843	940396	940457	62	NW	n/a	n/a	n/a
Rv0844c	941110	941191	82	NW	n/a	n/a	n/a
Rv0845	942471	942681	211	NW	n/a	n/a	n/a
Rv0846c	944198	944344	147	NW	n/a	n/a	n/a
Rv0847	944739	944939	201	NW	n/a	n/a	n/a
Rv0851c	948472	948560	89	NW	n/a	n/a	n/a
Rv0852	949399	949437	39	NW	n/a	n/a	n/a
Rv0853c	951122	951184	63	NW	n/a	n/a	n/a
Rv0854	951630	951633	4	NW	n/a	n/a	n/a
Rv0855	952715	952826	112	NW	n/a	n/a	n/a
Rv0856	953233	953258	26	NW	n/a	n/a	n/a
Rv0858c	954924	955078	155	NW	n/a	n/a	n/a
Rv0859	956292	956294	3	NW	n/a	n/a	n/a
Rv0860	958459	958524	66	NW	n/a	n/a	n/a
Rv0861c	960155	960343	189	NW	n/a	n/a	n/a
Rv0863	962884	962891	8	NW	n/a	n/a	n/a
Rv0866	964298	964313	16	NW	n/a	n/a	n/a
Rv0867c	965539	965984	446	NE	0.4617	0.1337	0.9951
Rv0868c	966265	966266	2	NW	n/a	n/a	n/a
Rv0870c	967737	967899	163	NW	n/a	n/a	n/a
Rv0871	968309	968425	117	NW	n/a	n/a	n/a
Rv0872c	970248	970506	259	NE	0.9847	0.9847	0.9847
Rv0873	972461	972547	87	NW	n/a	n/a	n/a
Rv0874c	973710	973807	98	NW	n/a	n/a	n/a
Rv0876c	975941	976076	136	NW	n/a	n/a	n/a
Rv0877	976867	976873	7	NW	n/a	n/a	n/a
Rv0878c	978207	978482	276	NE	0.8638	0.8638	0.8638
Rv0879c	978760	978935	176	NW	n/a	n/a	n/a
Rv0883c	981271	981425	155	NW	n/a	n/a	n/a
Rv0884c	982558	982763	206	NW	n/a	n/a	n/a
Rv0885	983788	983804	17	NW	n/a	n/a	n/a
Rv0887c	985975	987234	1260	NE	0.2119	0.0183	0.9192
Rv0888	988709	988741	33	NW	n/a	n/a	n/a
Rv0889c	989865	989949	85	NW	n/a	n/a	n/a
Rv0891c	993459	993854	396	E	0.1643	0.0066	0.3152
Rv0893c	996299	996525	227	NW	n/a	n/a	n/a
Rv0894	997709	997783	75	NW	n/a	n/a	n/a
Rv0895	999303	999473	171	NW	n/a	n/a	n/a
Rv0896	1000771	1000809	39	NW	n/a	n/a	n/a
Rv0897c	1002419	1002442	24	NW	n/a	n/a	n/a
Rv0898c	1002708	1002813	106	NW	n/a	n/a	n/a
Rv0899	1003796	1003806	11	NW	n/a	n/a	n/a
Rv0901	1004488	1004502	15	NW	n/a	n/a	n/a
Rv0902c	1005845	1005853	9	NW	n/a	n/a	n/a
Rv0903c	1006566	1006694	129	NW	n/a	n/a	n/a
Rv0904c	1008184	1008208	25	NW	n/a	n/a	n/a
Rv0905	1008942	1008945	4	NW	n/a	n/a	n/a
Rv0906	1010066	1010137	72	NW	n/a	n/a	n/a
Rv0908	1014129	1014683	555	NE	0.3842	0.0183	0.6947
Rv0909	1014865	1014868	4	NW	n/a	n/a	n/a
Rv0910	1015305	1015400	96	NW	n/a	n/a	n/a
Rv0911	1016176	1016238	63	NW	n/a	n/a	n/a
Rv0912	1016690	1017219	530	NE	0.4877	0.2663	0.6744
Rv0914c	1019970	1020060	91	NW	n/a	n/a	n/a
Rv0915c	1021334	1021346	13	NW	n/a	n/a	n/a
Rv0916c	1021648	1022089	442	NE	0.1941	0.0334	0.4194
Rv0917	1023873	1024213	341	NE	0.1481	0.0714	0.2628
Rv0919	1025189	1025499	311	NE	0.1056	0.0194	0.4768
Rv0920c	1026821	1027106	286	NE	0.7256	0.6947	0.7775
Rv0922	1029342	1029515	174	NW	n/a	n/a	n/a
Rv0924c	1031869	1031898	30	NW	n/a	n/a	n/a
Rv0925c	1032638	1032712	75	NW	n/a	n/a	n/a
Rv0926c	1033791	1033842	52	NW	n/a	n/a	n/a
Rv0927c	1034636	1034905	270	NE	0.7394	0.7049	0.774
Rv0928	1036020	1036030	11	NW	n/a	n/a	n/a
Rv0931c	1039919	1039938	20	NW	n/a	n/a	n/a
Rv0932c	1041053	1041266	214	NW	n/a	n/a	n/a
Rv0933	1042099	1042117	19	NW	n/a	n/a	n/a
Rv0934	1043244	1043301	58	NW	n/a	n/a	n/a
Rv0937c	1046025	1046138	114	NW	n/a	n/a	n/a
Rv0939	1050351	1050595	245	NW	n/a	n/a	n/a
Rv0940c	1051464	1051546	83	NW	n/a	n/a	n/a
Rv0941c	1052322	1052362	41	NW	n/a	n/a	n/a
Rv0942	1052643	1052698	56	NW	n/a	n/a	n/a
Rv0943c	1053741	1053767	27	NW	n/a	n/a	n/a
Rv0944	1054246	1054249	4	NW	n/a	n/a	n/a
Rv0945	1055013	1055026	14	NW	n/a	n/a	n/a
Rv0946c	1056690	1057648	959	NE	0.6921	0.2253	0.9978
Rv0948c	1057968	1058262	295	NE	0.6523	0.5916	0.684
Rv0949	1060580	1060658	79	NW	n/a	n/a	n/a
Rv0950c	1061659	1061966	308	NE	0.7416	0.6642	0.8031
Rv0951	1063132	1063142	11	NW	n/a	n/a	n/a
Rv0952	1064056	1064116	61	NW	n/a	n/a	n/a
Rv0953c	1064967	1065129	163	NW	n/a	n/a	n/a
Rv0954	1066043	1066080	38	NW	n/a	n/a	n/a
Rv0955	1067450	1067563	114	NW	n/a	n/a	n/a
Rv0957	1069781	1069885	105	NW	n/a	n/a	n/a
Rv0959	1073278	1073547	270	NE	0.2629	0.2629	0.2629
Rv0960	1073933	1074076	144	NW	n/a	n/a	n/a
Rv0961	1074426	1074442	17	NW	n/a	n/a	n/a
Rv0962c	1075119	1075299	181	NW	n/a	n/a	n/a
Rv0963c	1076102	1076198	97	NW	n/a	n/a	n/a
Rv0964c	1076683	1076780	98	NW	n/a	n/a	n/a
Rv0965c	1077202	1077235	34	NW	n/a	n/a	n/a
Rv0966c	1077840	1077977	138	NW	n/a	n/a	n/a
Rv0967	1078339	1078393	55	NW	n/a	n/a	n/a
Rv0968	1078692	1078745	54	NW	n/a	n/a	n/a
Rv0970	1081689	1081777	89	NW	n/a	n/a	n/a
Rv0973c	1085755	1085758	4	NW	n/a	n/a	n/a
Rv0976c	1090180	1090375	196	NW	n/a	n/a	n/a
Rv0977	1093149	1093363	215	NW	n/a	n/a	n/a
Rv0978c	1094361	1094672	312	NE	0.5084	0.4882	0.6096
Rv0979c	1094869	1094888	20	NW	n/a	n/a	n/a
Rv0979A	1095064	1095080	17	NW	n/a	n/a	n/a
Rv0980c	1096456	1096818	363	NE	0.5893	0.4929	0.6623
Rv0982	1099027	1099068	42	NW	n/a	n/a	n/a
Rv0984	1101010	1101027	18	NW	n/a	n/a	n/a
Rv0985c	1101485	1101805	321	NE	0.2017	0.1543	0.3179
Rv0987	1105114	1105118	5	NW	n/a	n/a	n/a
Rv0988	1106281	1106407	127	NW	n/a	n/a	n/a
Rv0989c	1107387	1107445	59	NW	n/a	n/a	n/a
Rv0990c	1108104	1108174	71	NW	n/a	n/a	n/a
Rv0991c	1108509	1108580	72	NW	n/a	n/a	n/a
Rv0992c	1109176	1109274	99	NW	n/a	n/a	n/a
Rv0993	1110197	1110271	75	NW	n/a	n/a	n/a
Rv0994	1111554	1111614	61	NW	n/a	n/a	n/a
Rv0995	1112228	1112386	159	NW	n/a	n/a	n/a
Rv0996	1113465	1114295	831	NE	0.6293	0.191	0.8119
Rv0997	1114729	1114750	22	NW	n/a	n/a	n/a
Rv0998	1115754	1115769	16	NW	n/a	n/a	n/a
Rv0999	1116530	1116533	4	NW	n/a	n/a	n/a
Rv1000c	1117153	1117187	35	NW	n/a	n/a	n/a
Rv1001	1118398	1118430	33	NW	n/a	n/a	n/a
Rv1002c	1119944	1120024	81	NW	n/a	n/a	n/a
Rv1003	1120884	1120891	8	NW	n/a	n/a	n/a
Rv1004c	1122153	1122224	72	NW	n/a	n/a	n/a
Rv1005c	1123603	1123716	114	NW	n/a	n/a	n/a
Rv1006	1125422	1125446	25	NW	n/a	n/a	n/a
Rv1007c	1127008	1127091	84	NW	n/a	n/a	n/a
Rv1008	1127888	1128093	206	NW	n/a	n/a	n/a
Rv1010	1130110	1130193	84	NW	n/a	n/a	n/a
Rv1011	1131116	1131130	15	NW	n/a	n/a	n/a
Rv1012	1131426	1131627	202	NW	n/a	n/a	n/a
Rv1013	1133264	1133335	72	NW	n/a	n/a	n/a
Rv1014c	1133913	1133923	11	NW	n/a	n/a	n/a
Rv1015c	1134573	1134787	215	NW	n/a	n/a	n/a
Rv1016c	1135470	1135503	34	NW	n/a	n/a	n/a
Rv1017c	1136486	1136575	90	NW	n/a	n/a	n/a
Rv1018c	1138065	1138317	253	NW	n/a	n/a	n/a
Rv1019	1138913	1138969	57	NW	n/a	n/a	n/a
Rv1021	1143653	1143738	86	NW	n/a	n/a	n/a
Rv1022	1144472	1144566	95	NW	n/a	n/a	n/a
Rv1023	1145858	1145860	3	NW	n/a	n/a	n/a
Rv1024	1146549	1146563	15	NW	n/a	n/a	n/a
Rv1026	1147983	1148429	447	NE	0.5723	0.3453	0.8359
Rv1028c	1151691	1151922	232	NW	n/a	n/a	n/a
Rv1031	1156427	1156428	2	NW	n/a	n/a	n/a
Rv1032c	1157960	1157965	6	NW	n/a	n/a	n/a
Rv1033c	1158741	1158920	180	NW	n/a	n/a	n/a
Rv1034c	1159312	1159377	66	NW	n/a	n/a	n/a
Rv1035c	1160066	1160097	32	NW	n/a	n/a	n/a
Rv1036c	1160438	1160546	109	NW	n/a	n/a	n/a
Rv1037c	1160833	1160857	25	NW	n/a	n/a	n/a
Rv1038c	1161156	1161299	144	NW	n/a	n/a	n/a
Rv1039c	1162477	1162551	75	NW	n/a	n/a	n/a
Rv1040c	1163381	1164574	1194	NE	0.6685	0.1293	0.9722
Rv1042c	1165504	1165783	280	NE	0.8413	0.8135	0.8969
Rv1043c	1166811	1167055	245	NW	n/a	n/a	n/a
Rv1045	1168559	1168706	148	NW	n/a	n/a	n/a
Rv1046c	1169234	1169426	193	NW	n/a	n/a	n/a
Rv1047	1170676	1171041	366	NE	0.9927	0.9914	0.9959
Rv1048c	1172159	1172389	231	NW	n/a	n/a	n/a
Rv1049	1172838	1172884	47	NW	n/a	n/a	n/a
Rv1050	1173792	1173948	157	NW	n/a	n/a	n/a
Rv1051c	1174706	1175726	1021	NE	0.6757	0.0385	0.9883
Rv1053c	1176292	1176931	640	NE	0.6438	0.2822	0.8202
Rv1055	1177379	1177631	253	NE	0.3282	0.3282	0.3282
Rv1056	1178398	1179399	1002	E	0.2816	0	0.8151
Rv1057	1180583	1180687	105	NW	n/a	n/a	n/a
Rv1058	1182321	1182394	74	NW	n/a	n/a	n/a
Rv1059	1183461	1183511	51	NW	n/a	n/a	n/a
Rv1060	1183987	1184018	32	NW	n/a	n/a	n/a
Rv1061	1184884	1184886	3	NW	n/a	n/a	n/a
Rv1063c	1186829	1186907	79	NW	n/a	n/a	n/a
Rv1064c	1187329	1187438	110	NW	n/a	n/a	n/a
Rv1066	1188399	1188424	26	NW	n/a	n/a	n/a
Rv1067c	1190430	1190760	331	NE	0.2002	0.0088	0.6947
Rv1068c	1192154	1192513	360	E	0.1792	0.0034	0.266
Rv1070c	1195049	1195058	10	NW	n/a	n/a	n/a
Rv1071c	1196098	1196282	185	NW	n/a	n/a	n/a
Rv1072	1197121	1197234	114	NW	n/a	n/a	n/a
Rv1073	1198088	1198159	72	NW	n/a	n/a	n/a
Rv1074c	1199379	1199429	51	NW	n/a	n/a	n/a
Rv1075c	1200376	1200770	395	E	0.0087	0.0009	0.0153
Rv1076	1201666	1201720	55	NW	n/a	n/a	n/a
Rv1077	1203117	1203316	200	NW	n/a	n/a	n/a
Rv1078	1204041	1204070	30	NW	n/a	n/a	n/a
Rv1079	1205239	1205307	69	NW	n/a	n/a	n/a
Rv1080c	1205804	1205987	184	NW	n/a	n/a	n/a
Rv1081c	1206424	1206523	100	NW	n/a	n/a	n/a
Rv1084	1209663	1209759	97	NW	n/a	n/a	n/a
Rv1085c	1210490	1210598	109	NW	n/a	n/a	n/a
Rv1086	1211389	1211563	175	NW	n/a	n/a	n/a
Rv1087	1213869	1214043	175	NW	n/a	n/a	n/a
Rv1087A	1214366	1214516	151	NW	n/a	n/a	n/a
Rv1089	1215137	1215520	384	NE	0.8459	0.6851	0.9195
Rv1090	1216060	1216472	413	NE	0.7828	0.6938	0.8593
Rv1091	1219036	1219251	216	NW	n/a	n/a	n/a
Rv1092c	1220192	1220577	386	NE	0.4302	0.2221	0.8194
Rv1093	1221860	1221962	103	NW	n/a	n/a	n/a
Rv1094	1222792	1223000	209	NW	n/a	n/a	n/a
Rv1095	1224304	1224388	85	NW	n/a	n/a	n/a
Rv1098c	1227571	1227599	29	NW	n/a	n/a	n/a
Rv1099c	1228588	1228686	99	NW	n/a	n/a	n/a
Rv1100	1229390	1229394	5	NW	n/a	n/a	n/a
Rv1101c	1230554	1230663	110	NW	n/a	n/a	n/a
Rv1103c	1231297	1231304	8	NW	n/a	n/a	n/a
Rv1104	1231996	1232314	319	NE	0.2628	0.2628	0.2628
Rv1105	1232832	1232847	16	NW	n/a	n/a	n/a
Rv1106c	1233962	1233969	8	NW	n/a	n/a	n/a
Rv1109c	1236101	1236188	88	NW	n/a	n/a	n/a
Rv1110	1237198	1237212	15	NW	n/a	n/a	n/a
Rv1111c	1238198	1238258	61	NW	n/a	n/a	n/a
Rv1112	1239334	1239419	86	NW	n/a	n/a	n/a
Rv1114	1239990	1240190	201	NW	n/a	n/a	n/a
Rv1115	1240891	1241006	116	NW	n/a	n/a	n/a
Rv1116A	1241396	1241636	241	NW	n/a	n/a	n/a
Rv1117	1241962	1241974	13	NW	n/a	n/a	n/a
Rv1118c	1242837	1242867	31	NW	n/a	n/a	n/a
Rv1120c	1243510	1243710	201	NW	n/a	n/a	n/a
Rv1121	1245113	1245132	20	NW	n/a	n/a	n/a
Rv1123c	1247058	1247130	73	NW	n/a	n/a	n/a
Rv1124	1248083	1248085	3	NW	n/a	n/a	n/a
Rv1125	1249332	1249333	2	NW	n/a	n/a	n/a
Rv1127c	1251410	1251620	211	NW	n/a	n/a	n/a
Rv1128c	1252978	1253077	100	NW	n/a	n/a	n/a
Rv1129c	1254540	1254558	19	NW	n/a	n/a	n/a
Rv1131	1257319	1257328	10	NW	n/a	n/a	n/a
Rv1132	1259061	1259070	10	NW	n/a	n/a	n/a
Rv1133c	1261352	1261925	574	NE	0.7844	0.2533	0.9833
Rv1134	1262164	1262275	112	NW	n/a	n/a	n/a
Rv1135c	1264134	1264317	184	NW	n/a	n/a	n/a
Rv1135A	1264562	1264609	48	NW	n/a	n/a	n/a
Rv1136	1264953	1265090	138	NW	n/a	n/a	n/a
Rv1137c	1265461	1265475	15	NW	n/a	n/a	n/a
Rv1139c	1266991	1267350	360	NE	0.6434	0.4966	0.8313
Rv1140	1268201	1268206	6	NW	n/a	n/a	n/a
Rv1141c	1269015	1269155	141	NW	n/a	n/a	n/a
Rv1142c	1269964	1270065	102	NW	n/a	n/a	n/a
Rv1143	1271150	1271159	10	NW	n/a	n/a	n/a
Rv1144	1271914	1272426	513	NE	0.5074	0.1197	0.9229
Rv1145	1273340	1273358	19	NW	n/a	n/a	n/a
Rv1146	1274773	1274903	131	NW	n/a	n/a	n/a
Rv1147	1275556	1276303	748	NE	0.7941	0.4795	0.9878
Rv1148c	1277754	1277896	143	NW	n/a	n/a	n/a
Rv1149	1278306	1278907	602	NE	0.7849	0.6611	0.8833
Rv1151c	1279623	1279658	36	NW	n/a	n/a	n/a
Rv1155	1281878	1282309	432	NE	0.4751	0.3361	0.7315
Rv1156	1282899	1283059	161	NW	n/a	n/a	n/a
Rv1157c	1284177	1284182	6	NW	n/a	n/a	n/a
Rv1158c	1284868	1284995	128	NW	n/a	n/a	n/a
Rv1159A	1286574	1286598	25	NW	n/a	n/a	n/a
Rv1160	1287026	1287331	306	NE	0.2748	0.2181	0.2861
Rv1161	1291032	1291068	37	NW	n/a	n/a	n/a
Rv1162	1292747	1292801	55	NW	n/a	n/a	n/a
Rv1164	1294152	1294171	20	NW	n/a	n/a	n/a
Rv1165	1296060	1296155	96	NW	n/a	n/a	n/a
Rv1166	1298065	1298090	26	NW	n/a	n/a	n/a
Rv1167c	1298698	1298767	70	NW	n/a	n/a	n/a
Rv1168c	1299810	1299825	16	NW	n/a	n/a	n/a
Rv1169c	1300130	1300307	178	NW	n/a	n/a	n/a
Rv1170	1301221	1301310	90	NW	n/a	n/a	n/a
Rv1171	1301753	1301758	6	NW	n/a	n/a	n/a
Rv1172c	1302687	1302934	248	NW	n/a	n/a	n/a
Rv1173	1305507	1305672	166	NW	n/a	n/a	n/a
Rv1174c	1306007	1306205	199	NW	n/a	n/a	n/a
Rv1176c	1308798	1309008	211	NW	n/a	n/a	n/a
Rv1177	1309337	1309367	31	NW	n/a	n/a	n/a
Rv1178	1310458	1310483	26	NW	n/a	n/a	n/a
Rv1179c	1313305	1313729	425	NE	0.1797	0.0385	0.2525
Rv1180	1315198	1315238	41	NW	n/a	n/a	n/a
Rv1181	1319989	1320039	51	NW	n/a	n/a	n/a
Rv1182	1321460	1321524	65	NW	n/a	n/a	n/a
Rv1183	1324535	1324536	2	NW	n/a	n/a	n/a
Rv1184c	1325618	1325780	163	NW	n/a	n/a	n/a
Rv1185c	1327519	1327693	175	NW	n/a	n/a	n/a
Rv1186c	1329312	1329394	83	NW	n/a	n/a	n/a
Rv1188	1332017	1332096	80	NW	n/a	n/a	n/a
Rv1189	1332971	1332984	14	NW	n/a	n/a	n/a
Rv1190	1333865	1333935	71	NW	n/a	n/a	n/a
Rv1191	1334852	1334931	80	NW	n/a	n/a	n/a
Rv1192	1335761	1335798	38	NW	n/a	n/a	n/a
Rv1193	1337222	1337252	31	NW	n/a	n/a	n/a
Rv1194c	1338520	1339007	488	NE	0.9255	0.7528	0.9996
Rv1195	1339309	1339353	45	NW	n/a	n/a	n/a
Rv1196	1340531	1340663	133	NW	n/a	n/a	n/a
Rv1197	1340962	1341010	49	NW	n/a	n/a	n/a
Rv1198	1341297	1341362	66	NW	n/a	n/a	n/a
Rv1199c	1342612	1342946	335	NE	0.7941	0.6739	0.8502
Rv1201c	1345176	1345264	89	NW	n/a	n/a	n/a
Rv1203c	1346912	1346940	29	NW	n/a	n/a	n/a
Rv1204c	1348631	1348723	93	NW	n/a	n/a	n/a
Rv1205	1349289	1349336	48	NW	n/a	n/a	n/a
Rv1206	1351132	1351195	64	NW	n/a	n/a	n/a
Rv1208	1353125	1353161	37	NW	n/a	n/a	n/a
Rv1210	1354143	1354247	105	NW	n/a	n/a	n/a
Rv1211	1354477	1354502	26	NW	n/a	n/a	n/a
Rv1212c	1355668	1355840	173	NW	n/a	n/a	n/a
Rv1213	1357057	1357297	241	NW	n/a	n/a	n/a
Rv1214c	1357632	1357763	132	NW	n/a	n/a	n/a
Rv1215c	1359451	1359476	26	NW	n/a	n/a	n/a
Rv1216c	1360153	1360159	7	NW	n/a	n/a	n/a
Rv1219c	1363368	1363507	140	NW	n/a	n/a	n/a
Rv1220c	1364157	1364417	261	NE	0.9947	0.9947	0.9947
Rv1221	1365193	1365348	156	NW	n/a	n/a	n/a
Rv1222	1365815	1365879	65	NW	n/a	n/a	n/a
Rv1224	1367865	1367895	31	NW	n/a	n/a	n/a
Rv1225c	1368728	1368836	109	NW	n/a	n/a	n/a
Rv1227c	1370832	1370924	93	NW	n/a	n/a	n/a
Rv1228	1371484	1371781	298	NE	0.9728	0.9691	0.9752
Rv1229c	1372956	1372966	11	NW	n/a	n/a	n/a
Rv1230c	1374204	1374326	123	NW	n/a	n/a	n/a
Rv1232c	1376175	1376234	60	NW	n/a	n/a	n/a
Rv1233c	1376833	1376980	148	NW	n/a	n/a	n/a
Rv1234	1377510	1377528	19	NW	n/a	n/a	n/a
Rv1236	1379857	1379859	3	NW	n/a	n/a	n/a
Rv1237	1380686	1380688	3	NW	n/a	n/a	n/a
Rv1238	1381872	1381946	75	NW	n/a	n/a	n/a
Rv1239c	1383049	1383217	169	NW	n/a	n/a	n/a
Rv1240	1384209	1384282	74	NW	n/a	n/a	n/a
Rv1242	1384973	1384993	21	NW	n/a	n/a	n/a
Rv1243c	1386684	1386861	178	NW	n/a	n/a	n/a
Rv1244	1387724	1387802	79	NW	n/a	n/a	n/a
Rv1245c	1388635	1388689	55	NW	n/a	n/a	n/a
Rv1247c	1389251	1389361	111	NW	n/a	n/a	n/a
Rv1248c	1393059	1393198	140	NW	n/a	n/a	n/a
Rv1249c	1393989	1394183	195	NW	n/a	n/a	n/a
Rv1251c	1399247	1399300	54	NW	n/a	n/a	n/a
Rv1252c	1399911	1399974	64	NW	n/a	n/a	n/a
Rv1256c	1404610	1404721	112	NW	n/a	n/a	n/a
Rv1260	1409365	1409488	124	NW	n/a	n/a	n/a
Rv1261c	1409940	1409942	3	NW	n/a	n/a	n/a
Rv1262c	1410379	1410435	57	NW	n/a	n/a	n/a
Rv1263	1411826	1411898	73	NW	n/a	n/a	n/a
Rv1264	1413094	1413264	171	NW	n/a	n/a	n/a
Rv1265	1413947	1413964	18	NW	n/a	n/a	n/a
Rv1266c	1415847	1416185	339	E	0.2745	0.0066	0.5986
Rv1267c	1417354	1417662	309	NE	0.986	0.9803	0.9873
Rv1268c	1418363	1418583	221	NW	n/a	n/a	n/a
Rv1269c	1418960	1419018	59	NW	n/a	n/a	n/a
Rv1270c	1419755	1419965	211	NW	n/a	n/a	n/a
Rv1271c	1420309	1420414	106	NW	n/a	n/a	n/a
Rv1273c	1424057	1424201	145	NW	n/a	n/a	n/a
Rv1275	1425300	1425442	143	NW	n/a	n/a	n/a
Rv1276c	1425921	1426168	248	NW	n/a	n/a	n/a
Rv1278	1430048	1430066	19	NW	n/a	n/a	n/a
Rv1279	1431655	1431669	15	NW	n/a	n/a	n/a
Rv1283c	1437124	1437328	205	NW	n/a	n/a	n/a
Rv1284	1437822	1437913	92	NW	n/a	n/a	n/a
Rv1286	1440758	1440809	52	NW	n/a	n/a	n/a
Rv1287	1441297	1441352	56	NW	n/a	n/a	n/a
Rv1288	1442725	1442771	47	NW	n/a	n/a	n/a
Rv1289	1443406	1443486	81	NW	n/a	n/a	n/a
Rv1290c	1445054	1445062	9	NW	n/a	n/a	n/a
Rv1290A	1445379	1445503	125	NW	n/a	n/a	n/a
Rv1291c	1445841	1446383	543	NE	0.2332	0.0714	0.4072
Rv1293	1449378	1449379	2	NW	n/a	n/a	n/a
Rv1295	1451786	1452001	216	NW	n/a	n/a	n/a
Rv1296	1452954	1453208	255	NW	n/a	n/a	n/a
Rv1297	1455019	1455167	149	NW	n/a	n/a	n/a
Rv1298	1455412	1455499	88	NW	n/a	n/a	n/a
Rv1300	1457549	1457562	14	NW	n/a	n/a	n/a
Rv1301	1458218	1458299	82	NW	n/a	n/a	n/a
Rv1302	1459516	1459770	255	NW	n/a	n/a	n/a
Rv1304	1461003	1461049	47	NW	n/a	n/a	n/a
Rv1305	1461297	1461325	29	NW	n/a	n/a	n/a
Rv1306	1461843	1461847	5	NW	n/a	n/a	n/a
Rv1307	1463190	1463232	43	NW	n/a	n/a	n/a
Rv1308	1464884	1464888	5	NW	n/a	n/a	n/a
Rv1309	1465808	1465845	38	NW	n/a	n/a	n/a
Rv1310	1467308	1467319	12	NW	n/a	n/a	n/a
Rv1311	1467687	1467692	6	NW	n/a	n/a	n/a
Rv1312	1468138	1468175	38	NW	n/a	n/a	n/a
Rv1313c	1469512	1469675	164	NW	n/a	n/a	n/a
Rv1314c	1470259	1470325	67	NW	n/a	n/a	n/a
Rv1315	1471584	1477138	5555	E	0.0046	0	0.0728
Rv1317c	1479125	1479203	79	NW	n/a	n/a	n/a
Rv1318c	1480831	1480898	68	NW	n/a	n/a	n/a
Rv1319c	1482508	1482518	11	NW	n/a	n/a	n/a
Rv1320c	1484224	1484283	60	NW	n/a	n/a	n/a
Rv1321	1484966	1484986	21	NW	n/a	n/a	n/a
Rv1322	1485285	1485317	33	NW	n/a	n/a	n/a
Rv1322A	1485778	1485866	89	NW	n/a	n/a	n/a
Rv1323	1487038	1487165	128	NW	n/a	n/a	n/a
Rv1324	1488082	1488158	77	NW	n/a	n/a	n/a
Rv1325c	1489972	1490121	150	NW	n/a	n/a	n/a
Rv1326c	1492319	1492324	6	NW	n/a	n/a	n/a
Rv1327c	1494432	1494568	137	NW	n/a	n/a	n/a
Rv1328	1497162	1497199	38	NW	n/a	n/a	n/a
Rv1329c	1499196	1499217	22	NW	n/a	n/a	n/a
Rv1330c	1500566	1500665	100	NW	n/a	n/a	n/a
Rv1332	1501589	1501603	15	NW	n/a	n/a	n/a
Rv1333	1502640	1502645	6	NW	n/a	n/a	n/a
Rv1334	1503088	1503107	20	NW	n/a	n/a	n/a
Rv1335	1503391	1503398	8	NW	n/a	n/a	n/a
Rv1338	1505897	1505921	25	NW	n/a	n/a	n/a
Rv1339	1506745	1506759	15	NW	n/a	n/a	n/a
Rv1340	1507541	1507577	37	NW	n/a	n/a	n/a
Rv1343c	1508930	1508972	43	NW	n/a	n/a	n/a
Rv1347c	1512612	1513051	440	NE	0.1632	0.0194	0.2663
Rv1349	1517369	1517495	127	NW	n/a	n/a	n/a
Rv1351	1518567	1518767	201	NW	n/a	n/a	n/a
Rv1352	1519141	1519204	64	NW	n/a	n/a	n/a
Rv1353c	1519992	1520009	18	NW	n/a	n/a	n/a
Rv1354c	1521883	1521889	7	NW	n/a	n/a	n/a
Rv1356c	1524827	1525297	471	E	0.0225	0	0.108
Rv1357c	1526223	1526616	394	NE	0.8267	0.7705	0.904
Rv1358	1530098	1530177	80	NW	n/a	n/a	n/a
Rv1359	1530932	1531352	421	NE	0.477	0.2448	0.6386
Rv1360	1532377	1532447	71	NW	n/a	n/a	n/a
Rv1361c	1533640	1533952	313	NE	0.3595	0.2687	0.3966
Rv1363c	1535399	1535687	289	NE	0.7851	0.774	0.7921
Rv1364c	1537651	1537787	137	NW	n/a	n/a	n/a
Rv1365c	1538176	1538394	219	NW	n/a	n/a	n/a
Rv1366	1539218	1539516	299	NE	0.3104	0.2599	0.3282
Rv1367c	1540652	1541024	373	NE	0.6821	0.5569	0.7568
Rv1368	1541812	1541998	187	NW	n/a	n/a	n/a
Rv1369c	1542885	1542933	49	NW	n/a	n/a	n/a
Rv1370c	1543262	1543363	102	NW	n/a	n/a	n/a
Rv1372	1546013	1546016	4	NW	n/a	n/a	n/a
Rv1373	1546999	1547076	78	NW	n/a	n/a	n/a
Rv1374c	1547537	1547836	300	NE	0.1668	0.1369	0.2448
Rv1377c	1551224	1551232	9	NW	n/a	n/a	n/a
Rv1385	1561276	1561468	193	NW	n/a	n/a	n/a
Rv1387	1563395	1563698	304	NE	0.8763	0.8763	0.8763
Rv1388	1564273	1564405	133	NW	n/a	n/a	n/a
Rv1389	1565034	1565097	64	NW	n/a	n/a	n/a
Rv1390	1565432	1565445	14	NW	n/a	n/a	n/a
Rv1391	1566704	1566829	126	NW	n/a	n/a	n/a
Rv1392	1568043	1568113	71	NW	n/a	n/a	n/a
Rv1394c	1570976	1571051	76	NW	n/a	n/a	n/a
Rv1395	1572088	1572131	44	NW	n/a	n/a	n/a
Rv1396c	1573864	1574116	253	NW	n/a	n/a	n/a
Rv1398c	1574774	1574854	81	NW	n/a	n/a	n/a
Rv1399c	1575816	1575838	23	NW	n/a	n/a	n/a
Rv1400c	1576803	1576934	132	NW	n/a	n/a	n/a
Rv1401	1577539	1577617	79	NW	n/a	n/a	n/a
Rv1402	1579587	1579602	16	NW	n/a	n/a	n/a
Rv1403c	1580429	1580595	167	NW	n/a	n/a	n/a
Rv1404	1581080	1581149	70	NW	n/a	n/a	n/a
Rv1405c	1581976	1582170	195	NW	n/a	n/a	n/a
Rv1407	1584481	1584503	23	NW	n/a	n/a	n/a
Rv1410c	1587773	1587776	4	NW	n/a	n/a	n/a
Rv1411c	1588489	1588571	83	NW	n/a	n/a	n/a
Rv1412	1589179	1589390	212	NW	n/a	n/a	n/a
Rv1414	1590299	1590401	103	NW	n/a	n/a	n/a
Rv1415	1591681	1591693	13	NW	n/a	n/a	n/a
Rv1417	1592621	1592643	23	NW	n/a	n/a	n/a
Rv1418	1593332	1593509	178	NW	n/a	n/a	n/a
Rv1419	1593985	1594046	62	NW	n/a	n/a	n/a
Rv1423	1598890	1598897	8	NW	n/a	n/a	n/a
Rv1424c	1599661	1599662	2	NW	n/a	n/a	n/a
Rv1425	1601044	1601063	20	NW	n/a	n/a	n/a
Rv1427c	1603935	1603936	2	NW	n/a	n/a	n/a
Rv1428c	1604766	1604882	117	NW	n/a	n/a	n/a
Rv1429	1606153	1606390	238	NW	n/a	n/a	n/a
Rv1430	1607979	1608087	109	NW	n/a	n/a	n/a
Rv1432	1611277	1611438	162	NW	n/a	n/a	n/a
Rv1433	1612256	1612260	5	NW	n/a	n/a	n/a
Rv1435c	1612957	1613311	355	NE	0.5637	0.3282	0.8502
Rv1438	1616356	1616965	610	NE	0.5547	0.2533	0.6947
Rv1439c	1617393	1617841	449	NE	0.6795	0.5052	0.9076
Rv1440	1618077	1618213	137	NW	n/a	n/a	n/a
Rv1441c	1619691	1619795	105	NW	n/a	n/a	n/a
Rv1442	1622098	1622211	114	NW	n/a	n/a	n/a
Rv1443c	1622699	1623291	593	NE	0.3088	0.0714	0.5607
Rv1444c	1623704	1623718	15	NW	n/a	n/a	n/a
Rv1446c	1625372	1625422	51	NW	n/a	n/a	n/a
Rv1448c	1628087	1628101	15	NW	n/a	n/a	n/a
Rv1449c	1630206	1630642	437	NE	0.8418	0.8079	0.8926
Rv1450c	1634634	1635033	400	NE	0.8775	0.8326	0.9221
Rv1451	1635962	1636008	47	NW	n/a	n/a	n/a
Rv1452c	1638236	1638385	150	NW	n/a	n/a	n/a
Rv1453	1639653	1639678	26	NW	n/a	n/a	n/a
Rv1454c	1640667	1640684	18	NW	n/a	n/a	n/a
Rv1456c	1642432	1642541	110	NW	n/a	n/a	n/a
Rv1458c	1644267	1644367	101	NW	n/a	n/a	n/a
Rv1459c	1646145	1646190	46	NW	n/a	n/a	n/a
Rv1466	1653585	1653677	93	NW	n/a	n/a	n/a
Rv1467c	1655509	1655613	105	NW	n/a	n/a	n/a
Rv1468c	1656728	1656967	240	NW	n/a	n/a	n/a
Rv1469	1658943	1658984	42	NW	n/a	n/a	n/a
Rv1470	1659361	1659374	14	NW	n/a	n/a	n/a
Rv1471	1659748	1659767	20	NW	n/a	n/a	n/a
Rv1472	1660627	1660660	34	NW	n/a	n/a	n/a
Rv1473	1662291	1662385	95	NW	n/a	n/a	n/a
Rv1473A	1662579	1662645	67	NW	n/a	n/a	n/a
Rv1474c	1663211	1663219	9	NW	n/a	n/a	n/a
Rv1475c	1666053	1666208	156	NW	n/a	n/a	n/a
Rv1476	1666771	1666994	224	NW	n/a	n/a	n/a
Rv1477	1668415	1668423	9	NW	n/a	n/a	n/a
Rv1478	1669151	1669287	137	NW	n/a	n/a	n/a
Rv1480	1671373	1671381	9	NW	n/a	n/a	n/a
Rv1481	1672391	1672461	71	NW	n/a	n/a	n/a
Rv1482c	1673306	1673444	139	NW	n/a	n/a	n/a
Rv1483	1674190	1674206	17	NW	n/a	n/a	n/a
Rv1484	1675018	1675021	4	NW	n/a	n/a	n/a
Rv1486c	1676890	1676945	56	NW	n/a	n/a	n/a
Rv1487	1677382	1677401	20	NW	n/a	n/a	n/a
Rv1488	1678549	1678556	8	NW	n/a	n/a	n/a
Rv1489	1678915	1678946	32	NW	n/a	n/a	n/a
Rv1489A	1679179	1679326	148	NW	n/a	n/a	n/a
Rv1490	1680636	1681212	577	NE	0.7943	0.5671	0.9235
Rv1491c	1681973	1682161	189	NW	n/a	n/a	n/a
Rv1493	1686264	1686275	12	NW	n/a	n/a	n/a
Rv1496	1687895	1687945	51	NW	n/a	n/a	n/a
Rv1497	1689237	1689307	71	NW	n/a	n/a	n/a
Rv1498c	1689927	1690138	212	NW	n/a	n/a	n/a
Rv1498A	1690353	1690411	59	NW	n/a	n/a	n/a
Rv1499	1690812	1690854	43	NW	n/a	n/a	n/a
Rv1500	1691885	1691894	10	NW	n/a	n/a	n/a
Rv1501	1692718	1692928	211	NW	n/a	n/a	n/a
Rv1502	1693830	1694000	171	NW	n/a	n/a	n/a
Rv1504c	1695151	1695285	135	NW	n/a	n/a	n/a
Rv1506c	1696450	1696731	282	NE	0.9641	0.9528	0.9679
Rv1507A	1697866	1698099	234	NW	n/a	n/a	n/a
Rv1509	1701100	1701299	200	NW	n/a	n/a	n/a
Rv1510	1702600	1703078	479	NE	0.6755	0.5216	0.8948
Rv1513	1705796	1705811	16	NW	n/a	n/a	n/a
Rv1514c	1706602	1706634	33	NW	n/a	n/a	n/a
Rv1516c	1708546	1708875	330	NE	0.7293	0.6297	0.8446
Rv1517	1709642	1709648	7	NW	n/a	n/a	n/a
Rv1518	1710610	1710737	128	NW	n/a	n/a	n/a
Rv1519	1711009	1711032	24	NW	n/a	n/a	n/a
Rv1520	1712075	1712306	232	NW	n/a	n/a	n/a
Rv1521	1714060	1714176	117	NW	n/a	n/a	n/a
Rv1522c	1717619	1717657	39	NW	n/a	n/a	n/a
Rv1523	1718703	1718730	28	NW	n/a	n/a	n/a
Rv1524	1719977	1720021	45	NW	n/a	n/a	n/a
Rv1526c	1722067	1722087	21	NW	n/a	n/a	n/a
Rv1527c	1728416	1728957	542	NE	0.666	0.3282	0.8865
Rv1528c	1729457	1729506	50	NW	n/a	n/a	n/a
Rv1529	1731263	1731377	115	NW	n/a	n/a	n/a
Rv1531	1733046	1733120	75	NW	n/a	n/a	n/a
Rv1532c	1733557	1733614	58	NW	n/a	n/a	n/a
Rv1534	1735418	1735980	563	NE	0.9275	0.8151	0.9811
Rv1535	1736219	1736523	305	NE	0.1331	0.1331	0.1331
Rv1536	1739651	1739845	195	NW	n/a	n/a	n/a
Rv1538c	1742199	1742248	50	NW	n/a	n/a	n/a
Rv1540	1743778	1743782	5	NW	n/a	n/a	n/a
Rv1541c	1744378	1744430	53	NW	n/a	n/a	n/a
Rv1542c	1744843	1745068	226	NW	n/a	n/a	n/a
Rv1543	1746096	1746098	3	NW	n/a	n/a	n/a
Rv1544	1746904	1746923	20	NW	n/a	n/a	n/a
Rv1545	1747153	1747199	47	NW	n/a	n/a	n/a
Rv1546	1747633	1747698	66	NW	n/a	n/a	n/a
Rv1547	1751255	1751301	47	NW	n/a	n/a	n/a
Rv1548c	1753340	1753514	175	NW	n/a	n/a	n/a
Rv1550	1755438	1755449	12	NW	n/a	n/a	n/a
Rv1551	1757317	1757685	369	NE	0.3416	0.2181	0.4908
Rv1555	1760936	1761001	66	NW	n/a	n/a	n/a
Rv1556	1761612	1761748	137	NW	n/a	n/a	n/a
Rv1557	1762944	1762951	8	NW	n/a	n/a	n/a
Rv1558	1763400	1763432	33	NW	n/a	n/a	n/a
Rv1559	1764724	1764759	36	NW	n/a	n/a	n/a
Rv1560	1764980	1764983	4	NW	n/a	n/a	n/a
Rv1561	1765390	1765404	15	NW	n/a	n/a	n/a
Rv1563c	1769439	1769440	2	NW	n/a	n/a	n/a
Rv1564c	1771608	1771644	37	NW	n/a	n/a	n/a
Rv1565c	1773836	1773932	97	NW	n/a	n/a	n/a
Rv1566c	1774627	1774864	238	NW	n/a	n/a	n/a
Rv1567c	1775151	1775396	246	NW	n/a	n/a	n/a
Rv1571	1779055	1779198	144	NW	n/a	n/a	n/a
Rv1572c	1779305	1779318	14	NW	n/a	n/a	n/a
Rv1573	1779731	1779934	204	NW	n/a	n/a	n/a
Rv1576c	1782072	1782077	6	NW	n/a	n/a	n/a
Rv1577c	1782592	1782763	172	NW	n/a	n/a	n/a
Rv1578c	1783236	1783314	79	NW	n/a	n/a	n/a
Rv1580c	1783900	1783911	12	NW	n/a	n/a	n/a
Rv1581c	1784309	1784502	194	NW	n/a	n/a	n/a
Rv1584c	1786536	1786589	54	NW	n/a	n/a	n/a
Rv1587c	1789171	1789173	3	NW	n/a	n/a	n/a
Rv1588c	1789844	1790289	446	NE	0.6371	0.4034	0.7716
Rv1591	1792243	1792405	163	NW	n/a	n/a	n/a
Rv1592c	1793748	1794002	255	NE	0.6196	0.6196	0.6196
Rv1593c	1794715	1794761	47	NW	n/a	n/a	n/a
Rv1596	1798253	1798299	47	NW	n/a	n/a	n/a
Rv1597	1799060	1799078	19	NW	n/a	n/a	n/a
Rv1598c	1799491	1799588	98	NW	n/a	n/a	n/a
Rv1602	1803292	1803299	8	NW	n/a	n/a	n/a
Rv1603	1804039	1804044	6	NW	n/a	n/a	n/a
Rv1606	1806008	1806186	179	NW	n/a	n/a	n/a
Rv1607	1807271	1807303	33	NW	n/a	n/a	n/a
Rv1608c	1807770	1807908	139	NW	n/a	n/a	n/a
Rv1610	1810158	1810245	88	NW	n/a	n/a	n/a
Rv1611	1811066	1811132	67	NW	n/a	n/a	n/a
Rv1614	1814585	1815258	674	NE	0.7645	0.299	0.9221
Rv1616	1816089	1816194	106	NW	n/a	n/a	n/a
Rv1617	1817615	1817620	6	NW	n/a	n/a	n/a
Rv1618	1818525	1818580	56	NW	n/a	n/a	n/a
Rv1621c	1823281	1823365	85	NW	n/a	n/a	n/a
Rv1622c	1824408	1824435	28	NW	n/a	n/a	n/a
Rv1623c	1825895	1826003	109	NW	n/a	n/a	n/a
Rv1624c	1826593	1826619	27	NW	n/a	n/a	n/a
Rv1625c	1827953	1828185	233	NW	n/a	n/a	n/a
Rv1626	1828805	1828870	66	NW	n/a	n/a	n/a
Rv1628c	1830569	1830670	102	NW	n/a	n/a	n/a
Rv1629	1833387	1833547	161	NW	n/a	n/a	n/a
Rv1630	1834995	1835018	24	NW	n/a	n/a	n/a
Rv1631	1836244	1836392	149	NW	n/a	n/a	n/a
Rv1632c	1836838	1837080	243	NW	n/a	n/a	n/a
Rv1635c	1842250	1842456	207	NW	n/a	n/a	n/a
Rv1636	1842899	1842903	5	NW	n/a	n/a	n/a
Rv1637c	1843700	1843746	47	NW	n/a	n/a	n/a
Rv1638	1846667	1846721	55	NW	n/a	n/a	n/a
Rv1638A	1846981	1846994	14	NW	n/a	n/a	n/a
Rv1639c	1848466	1848522	57	NW	n/a	n/a	n/a
Rv1640c	1852043	1852278	236	NW	n/a	n/a	n/a
Rv1641	1852886	1852933	48	NW	n/a	n/a	n/a
Rv1642	1853130	1853189	60	NW	n/a	n/a	n/a
Rv1643	1853581	1853611	31	NW	n/a	n/a	n/a
Rv1644	1854396	1854404	9	NW	n/a	n/a	n/a
Rv1645c	1855462	1855769	308	NE	0.9791	0.954	0.9936
Rv1646	1856704	1856779	76	NW	n/a	n/a	n/a
Rv1647	1857732	1857736	5	NW	n/a	n/a	n/a
Rv1648	1858545	1858738	194	NW	n/a	n/a	n/a
Rv1650	1862261	1862352	92	NW	n/a	n/a	n/a
Rv1651c	1865390	1865581	192	NW	n/a	n/a	n/a
Rv1657	1871362	1871368	7	NW	n/a	n/a	n/a
Rv1658	1872567	1872644	78	NW	n/a	n/a	n/a
Rv1659	1874059	1874165	107	NW	n/a	n/a	n/a
Rv1660	1875229	1875309	81	NW	n/a	n/a	n/a
Rv1661	1881692	1881709	18	NW	n/a	n/a	n/a
Rv1663	1888028	1888031	4	NW	n/a	n/a	n/a
Rv1664	1891087	1891231	145	NW	n/a	n/a	n/a
Rv1666c	1893570	1893582	13	NW	n/a	n/a	n/a
Rv1668c	1895350	1895730	381	NE	0.3855	0.3255	0.4258
Rv1669	1896095	1896125	31	NW	n/a	n/a	n/a
Rv1670	1896475	1896480	6	NW	n/a	n/a	n/a
Rv1671	1896875	1896881	7	NW	n/a	n/a	n/a
Rv1672c	1898215	1898305	91	NW	n/a	n/a	n/a
Rv1673c	1899240	1899265	26	NW	n/a	n/a	n/a
Rv1674c	1899924	1900246	323	NE	0.7191	0.1331	0.9605
Rv1675c	1900983	1901052	70	NW	n/a	n/a	n/a
Rv1677	1902304	1902402	99	NW	n/a	n/a	n/a
Rv1679	1904428	1904434	7	NW	n/a	n/a	n/a
Rv1681	1906250	1906408	159	NW	n/a	n/a	n/a
Rv1682	1907328	1907599	272	NE	0.9871	0.9861	0.9881
Rv1686c	1912089	1912158	70	NW	n/a	n/a	n/a
Rv1687c	1912928	1912984	57	NW	n/a	n/a	n/a
Rv1688	1913598	1913607	10	NW	n/a	n/a	n/a
Rv1689	1914884	1915532	649	E	0.154	0.0066	0.5516
Rv1690	1915918	1915954	37	NW	n/a	n/a	n/a
Rv1693	1917940	1917945	6	NW	n/a	n/a	n/a
Rv1695	1919677	1919688	12	NW	n/a	n/a	n/a
Rv1696	1921454	1921547	94	NW	n/a	n/a	n/a
Rv1697	1922731	1922750	20	NW	n/a	n/a	n/a
Rv1698	1923697	1923834	138	NW	n/a	n/a	n/a
Rv1701	1927145	1927216	72	NW	n/a	n/a	n/a
Rv1702c	1928583	1929136	554	NE	0.6145	0.3053	0.7614
Rv1703c	1929729	1929791	63	NW	n/a	n/a	n/a
Rv1704c	1931464	1931502	39	NW	n/a	n/a	n/a
Rv1705c	1932662	1932699	38	NW	n/a	n/a	n/a
Rv1706c	1933886	1934487	602	NE	0.4518	0.2003	0.7491
Rv1706A	1934657	1934887	231	NW	n/a	n/a	n/a
Rv1707	1936350	1936365	16	NW	n/a	n/a	n/a
Rv1713	1941687	1941858	172	NW	n/a	n/a	n/a
Rv1717	1944764	1944814	51	NW	n/a	n/a	n/a
Rv1718	1945635	1945646	12	NW	n/a	n/a	n/a
Rv1719	1946428	1947035	608	NE	0.2766	0.0714	0.4616
Rv1721c	1947651	1947866	216	NW	n/a	n/a	n/a
Rv1723	1950597	1950637	41	NW	n/a	n/a	n/a
Rv1725c	1951759	1951857	99	NW	n/a	n/a	n/a
Rv1726	1953245	1953275	31	NW	n/a	n/a	n/a
Rv1727	1953847	1953869	23	NW	n/a	n/a	n/a
Rv1729c	1955577	1955697	121	NW	n/a	n/a	n/a
Rv1730c	1957253	1957682	430	NE	0.3567	0.0325	0.6111
Rv1731	1959241	1959248	8	NW	n/a	n/a	n/a
Rv1732c	1959799	1959860	62	NW	n/a	n/a	n/a
Rv1733c	1960495	1960779	285	NE	0.8945	0.88	0.9018
Rv1734c	1961024	1961296	273	NE	0.3282	0.3282	0.3282
Rv1735c	1961796	1962233	438	NE	0.5761	0.0548	0.852
Rv1737c	1965378	1965662	285	NE	0.7528	0.7528	0.7528
Rv1738	1965949	1965960	12	NW	n/a	n/a	n/a
Rv1739c	1967645	1967710	66	NW	n/a	n/a	n/a
Rv1741	1968173	1968178	6	NW	n/a	n/a	n/a
Rv1742	1968918	1969009	92	NW	n/a	n/a	n/a
Rv1743	1970712	1970994	283	NE	0.9506	0.9497	0.951
Rv1745c	1971999	1972143	145	NW	n/a	n/a	n/a
Rv1746	1973576	1973635	60	NW	n/a	n/a	n/a
Rv1747	1976235	1976605	371	NE	0.5294	0.3565	0.587
Rv1749c	1977893	1977974	82	NW	n/a	n/a	n/a
Rv1750c	1979575	1979626	52	NW	n/a	n/a	n/a
Rv1751	1981011	1981135	125	NW	n/a	n/a	n/a
Rv1752	1981587	1981619	33	NW	n/a	n/a	n/a
Rv1753c	1984783	1984984	202	NW	n/a	n/a	n/a
Rv1754c	1986678	1986859	182	NW	n/a	n/a	n/a
Rv1755c	1987093	1987133	41	NW	n/a	n/a	n/a
Rv1756c	1988020	1988068	49	NW	n/a	n/a	n/a
Rv1757c	1988397	1988430	34	NW	n/a	n/a	n/a
Rv1758	1988957	1989221	265	NE	0.8815	0.8815	0.8815
Rv1759c	1991968	1992541	574	NE	0.9498	0.8722	0.9922
Rv1760	1994052	1994059	8	NW	n/a	n/a	n/a
Rv1762c	1995233	1995540	308	NE	0.1979	0.0714	0.2822
Rv1763	1995869	1995917	49	NW	n/a	n/a	n/a
Rv1764	1996804	1996806	3	NW	n/a	n/a	n/a
Rv1765c	1997906	1998530	625	NE	0.4083	0.1405	0.8716
Rv1765A	1998748	1999125	378	NE	0.8599	0.8075	0.8983
Rv1766	1999397	1999462	66	NW	n/a	n/a	n/a
Rv1767	1999824	2000002	179	NW	n/a	n/a	n/a
Rv1768	2001861	2002014	154	NW	n/a	n/a	n/a
Rv1769	2003261	2003266	6	NW	n/a	n/a	n/a
Rv1771	2005838	2006024	187	NW	n/a	n/a	n/a
Rv1772	2006338	2006408	71	NW	n/a	n/a	n/a
Rv1773c	2007157	2007220	64	NW	n/a	n/a	n/a
Rv1775	2009381	2009383	3	NW	n/a	n/a	n/a
Rv1776c	2009946	2010044	99	NW	n/a	n/a	n/a
Rv1777	2011351	2011469	119	NW	n/a	n/a	n/a
Rv1778c	2011921	2012074	154	NW	n/a	n/a	n/a
Rv1779c	2013870	2014087	218	NW	n/a	n/a	n/a
Rv1780	2014653	2014690	38	NW	n/a	n/a	n/a
Rv1781c	2016867	2017128	262	NE	0.8192	0.8192	0.8192
Rv1783	2019955	2020022	68	NW	n/a	n/a	n/a
Rv1784	2022823	2022835	13	NW	n/a	n/a	n/a
Rv1785c	2024019	2024216	198	NW	n/a	n/a	n/a
Rv1786	2024422	2024689	268	NE	0.9477	0.9477	0.9477
Rv1787	2025789	2025865	77	NW	n/a	n/a	n/a
Rv1788	2026167	2026178	12	NW	n/a	n/a	n/a
Rv1789	2027362	2027813	452	NE	0.7569	0.5399	0.8914
Rv1790	2028868	2029292	425	NE	0.6511	0.0939	0.8791
Rv1791	2029594	2030082	489	NE	0.6768	0.4899	0.8359
Rv1793	2030369	2030454	86	NW	n/a	n/a	n/a
Rv1794	2031359	2031628	270	NE	0.3388	0.3388	0.3388
Rv1798	2037923	2038547	625	E	0.0204	0.0001	0.0429
Rv1799	2038741	2038841	101	NW	n/a	n/a	n/a
Rv1800	2040811	2041389	579	NE	0.6422	0.0796	0.9714
Rv1801	2042663	2042772	110	NW	n/a	n/a	n/a
Rv1802	2044166	2044311	146	NW	n/a	n/a	n/a
Rv1803c	2046233	2046411	179	NW	n/a	n/a	n/a
Rv1804c	2046740	2047075	336	NE	0.6997	0.6099	0.7909
Rv1805c	2047425	2047460	36	NW	n/a	n/a	n/a
Rv1806	2047762	2047786	25	NW	n/a	n/a	n/a
Rv1807	2048988	2049309	322	NE	0.7307	0.6863	0.784
Rv1808	2050541	2050670	130	NW	n/a	n/a	n/a
Rv1809	2052079	2052321	243	NW	n/a	n/a	n/a
Rv1810	2052680	2052831	152	NW	n/a	n/a	n/a
Rv1811	2053538	2053545	8	NW	n/a	n/a	n/a
Rv1812c	2054750	2055069	320	NE	0.0864	0.0743	0.1083
Rv1813c	2055503	2055909	407	NE	0.8737	0.8547	0.8926
Rv1814	2056814	2056916	103	NW	n/a	n/a	n/a
Rv1815	2057584	2057644	61	NW	n/a	n/a	n/a
Rv1816	2058351	2058983	633	NE	0.4396	0.0579	0.9204
Rv1817	2060449	2060566	118	NW	n/a	n/a	n/a
Rv1818c	2062065	2062197	133	NW	n/a	n/a	n/a
Rv1819c	2064119	2064187	69	NW	n/a	n/a	n/a
Rv1820	2065833	2065845	13	NW	n/a	n/a	n/a
Rv1821	2068274	2068468	195	NW	n/a	n/a	n/a
Rv1823	2070016	2070042	27	NW	n/a	n/a	n/a
Rv1824	2070410	2070424	15	NW	n/a	n/a	n/a
Rv1825	2071305	2071340	36	NW	n/a	n/a	n/a
Rv1826	2071747	2071984	238	NW	n/a	n/a	n/a
Rv1828	2073215	2073331	117	NW	n/a	n/a	n/a
Rv1829	2073828	2074229	402	NE	0.8159	0.3513	0.9993
Rv1830	2074909	2074959	51	NW	n/a	n/a	n/a
Rv1831	2075219	2075265	47	NW	n/a	n/a	n/a
Rv1832	2078093	2078317	225	NW	n/a	n/a	n/a
Rv1833c	2079180	2079218	39	NW	n/a	n/a	n/a
Rv1834	2080087	2080089	3	NW	n/a	n/a	n/a
Rv1835c	2081978	2081991	14	NW	n/a	n/a	n/a
Rv1836c	2084027	2084144	118	NW	n/a	n/a	n/a
Rv1837c	2086372	2086645	274	NE	0.9929	0.9909	0.9949
Rv1839c	2087303	2087359	57	NW	n/a	n/a	n/a
Rv1840c	2088909	2089069	161	NW	n/a	n/a	n/a
Rv1842c	2091476	2091647	172	NW	n/a	n/a	n/a
Rv1843c	2093089	2093119	31	NW	n/a	n/a	n/a
Rv1844c	2094579	2094606	28	NW	n/a	n/a	n/a
Rv1845c	2095559	2095571	13	NW	n/a	n/a	n/a
Rv1846c	2095990	2096265	276	NE	0.9495	0.9463	0.9559
Rv1847	2096690	2096736	47	NW	n/a	n/a	n/a
Rv1851	2099720	2099728	9	NW	n/a	n/a	n/a
Rv1852	2100405	2100410	6	NW	n/a	n/a	n/a
Rv1854c	2102433	2102572	140	NW	n/a	n/a	n/a
Rv1855c	2103498	2103534	37	NW	n/a	n/a	n/a
Rv1856c	2104214	2104373	160	NW	n/a	n/a	n/a
Rv1858	2105958	2105962	5	NW	n/a	n/a	n/a
Rv1859	2107074	2107124	51	NW	n/a	n/a	n/a
Rv1860	2108104	2108553	450	NE	0.8946	0.8042	0.9227
Rv1861	2108861	2108932	72	NW	n/a	n/a	n/a
Rv1862	2109975	2109979	5	NW	n/a	n/a	n/a
Rv1865c	2112357	2112528	172	NW	n/a	n/a	n/a
Rv1866	2114867	2115152	286	NE	0.6131	0.6096	0.6234
Rv1867	2116639	2116735	97	NW	n/a	n/a	n/a
Rv1868	2118837	2118848	12	NW	n/a	n/a	n/a
Rv1869c	2120086	2120183	98	NW	n/a	n/a	n/a
Rv1870c	2120821	2120883	63	NW	n/a	n/a	n/a
Rv1871c	2121275	2121295	21	NW	n/a	n/a	n/a
Rv1872c	2122542	2122562	21	NW	n/a	n/a	n/a
Rv1873	2123002	2123072	71	NW	n/a	n/a	n/a
Rv1874	2123761	2123769	9	NW	n/a	n/a	n/a
Rv1875	2124215	2124728	514	NE	0.7692	0.6253	0.9989
Rv1876	2125210	2125292	83	NW	n/a	n/a	n/a
Rv1877	2127358	2127410	53	NW	n/a	n/a	n/a
Rv1879	2129904	2129929	26	NW	n/a	n/a	n/a
Rv1880c	2131248	2131295	48	NW	n/a	n/a	n/a
Rv1881c	2131720	2131758	39	NW	n/a	n/a	n/a
Rv1882c	2132594	2132619	26	NW	n/a	n/a	n/a
Rv1883c	2133083	2133119	37	NW	n/a	n/a	n/a
Rv1884c	2133652	2133661	10	NW	n/a	n/a	n/a
Rv1885c	2134263	2134278	16	NW	n/a	n/a	n/a
Rv1886c	2135258	2135646	389	NE	0.9631	0.9405	0.9832
Rv1887	2136791	2136907	117	NW	n/a	n/a	n/a
Rv1888c	2137470	2137832	363	NE	0.6359	0.5607	0.7424
Rv1888A	2138008	2138049	42	NW	n/a	n/a	n/a
Rv1889c	2138408	2138464	57	NW	n/a	n/a	n/a
Rv1890c	2139078	2139129	52	NW	n/a	n/a	n/a
Rv1891	2139539	2139553	15	NW	n/a	n/a	n/a
Rv1892	2139867	2139874	8	NW	n/a	n/a	n/a
Rv1893	2140095	2140127	33	NW	n/a	n/a	n/a
Rv1894c	2141260	2141909	650	NE	0.621	0.2416	0.9327
Rv1896c	2143837	2143839	3	NW	n/a	n/a	n/a
Rv1897c	2144273	2144328	56	NW	n/a	n/a	n/a
Rv1900c	2147024	2147050	27	NW	n/a	n/a	n/a
Rv1901	2148345	2148394	50	NW	n/a	n/a	n/a
Rv1902c	2149665	2149752	88	NW	n/a	n/a	n/a
Rv1903	2150159	2150342	184	NW	n/a	n/a	n/a
Rv1904	2150776	2150821	46	NW	n/a	n/a	n/a
Rv1905c	2151786	2151813	28	NW	n/a	n/a	n/a
Rv1906c	2152286	2152623	338	NE	0.1428	0.0325	0.3842
Rv1907c	2153273	2153277	5	NW	n/a	n/a	n/a
Rv1908c	2155502	2155537	36	NW	n/a	n/a	n/a
Rv1909c	2155992	2156094	103	NW	n/a	n/a	n/a
Rv1910c	2156690	2156770	81	NW	n/a	n/a	n/a
Rv1911c	2157378	2157475	98	NW	n/a	n/a	n/a
Rv1912c	2158482	2158579	98	NW	n/a	n/a	n/a
Rv1914c	2159719	2159851	133	NW	n/a	n/a	n/a
Rv1916	2162153	2162320	168	NW	n/a	n/a	n/a
Rv1917c	2166702	2167037	336	NE	0.8121	0.7924	0.8239
Rv1918c	2170003	2170449	447	E	0.0101	0.0016	0.0546
Rv1919c	2170916	2171011	96	NW	n/a	n/a	n/a
Rv1920	2171877	2171912	36	NW	n/a	n/a	n/a
Rv1921c	2173186	2173455	270	NE	0.6517	0.6343	0.669
Rv1923	2175904	2175938	35	NW	n/a	n/a	n/a
Rv1924c	2176321	2176475	155	NW	n/a	n/a	n/a
Rv1925	2178340	2178345	6	NW	n/a	n/a	n/a
Rv1926c	2178827	2179061	235	NW	n/a	n/a	n/a
Rv1927	2179837	2179838	2	NW	n/a	n/a	n/a
Rv1928c	2180608	2180650	43	NW	n/a	n/a	n/a
Rv1929c	2181297	2181306	10	NW	n/a	n/a	n/a
Rv1930c	2181833	2181848	16	NW	n/a	n/a	n/a
Rv1931c	2182630	2182760	131	NW	n/a	n/a	n/a
Rv1934c	2185579	2185591	13	NW	n/a	n/a	n/a
Rv1935c	2186550	2186772	223	NW	n/a	n/a	n/a
Rv1937	2190406	2190415	10	NW	n/a	n/a	n/a
Rv1941	2193825	2194032	208	NW	n/a	n/a	n/a
Rv1944c	2195325	2195377	53	NW	n/a	n/a	n/a
Rv1945	2196744	2196896	153	NW	n/a	n/a	n/a
Rv1946c	2197351	2197412	62	NW	n/a	n/a	n/a
Rv1947	2197816	2198102	287	NE	0.4886	0.433	0.6555
Rv1948c	2198455	2198463	9	NW	n/a	n/a	n/a
Rv1951c	2199877	2200114	238	NW	n/a	n/a	n/a
Rv1955	2201487	2201526	40	NW	n/a	n/a	n/a
Rv1958c	2203023	2203069	47	NW	n/a	n/a	n/a
Rv1961	2204097	2204254	158	NW	n/a	n/a	n/a
Rv1962c	2204664	2204970	307	NE	0.394	0.1152	0.5447
Rv1963c	2206193	2207089	897	E	0.0834	0	0.3999
Rv1964	2207889	2207896	8	NW	n/a	n/a	n/a
Rv1965	2208714	2208716	3	NW	n/a	n/a	n/a
Rv1971	2215962	2215981	20	NW	n/a	n/a	n/a
Rv1973	2217038	2217048	11	NW	n/a	n/a	n/a
Rv1974	2217428	2217441	14	NW	n/a	n/a	n/a
Rv1975	2218109	2218233	125	NW	n/a	n/a	n/a
Rv1976c	2218643	2219143	501	NE	0.7645	0.626	0.9107
Rv1977	2220192	2220297	106	NW	n/a	n/a	n/a
Rv1979c	2222556	2222732	177	NW	n/a	n/a	n/a
Rv1980c	2223421	2223609	189	NW	n/a	n/a	n/a
Rv1981c	2224580	2224802	223	NW	n/a	n/a	n/a
Rv1982c	2225224	2225633	410	NE	0.4692	0.3643	0.6744
Rv1984c	2227953	2228380	428	NE	0.8078	0.7023	0.852
Rv1985c	2229294	2229400	107	NW	n/a	n/a	n/a
Rv1986	2230002	2230415	414	NE	0.1725	0.0088	0.7646
Rv1987	2230846	2231069	224	NW	n/a	n/a	n/a
Rv1988	2231611	2232128	518	NE	0.4814	0.2232	0.7948
Rv1990c	2233029	2233270	242	NW	n/a	n/a	n/a
Rv1990A	2233608	2233694	87	NW	n/a	n/a	n/a
Rv1991c	2234041	2234380	340	E	0.1411	0.0035	0.363
Rv1993c	2236967	2237017	51	NW	n/a	n/a	n/a
Rv1994c	2237376	2237530	155	NW	n/a	n/a	n/a
Rv1995	2238300	2238393	94	NW	n/a	n/a	n/a
Rv1996	2239349	2239548	200	NW	n/a	n/a	n/a
Rv1997	2242268	2242334	67	NW	n/a	n/a	n/a
Rv1998c	2243113	2243205	93	NW	n/a	n/a	n/a
Rv1999c	2244530	2244598	69	NW	n/a	n/a	n/a
Rv2000	2246214	2246221	8	NW	n/a	n/a	n/a
Rv2001	2246976	2247049	74	NW	n/a	n/a	n/a
Rv2002	2247834	2247952	119	NW	n/a	n/a	n/a
Rv2003c	2248812	2248867	56	NW	n/a	n/a	n/a
Rv2004c	2250366	2250385	20	NW	n/a	n/a	n/a
Rv2005c	2251275	2251391	117	NW	n/a	n/a	n/a
Rv2006	2255377	2255473	97	NW	n/a	n/a	n/a
Rv2007c	2255820	2256006	187	NW	n/a	n/a	n/a
Rv2008c	2257334	2257419	86	NW	n/a	n/a	n/a
Rv2010	2258063	2258243	181	NW	n/a	n/a	n/a
Rv2011c	2258677	2258715	39	NW	n/a	n/a	n/a
Rv2012	2259212	2260054	843	NE	0.5469	0.1293	0.9856
Rv2014	2261080	2261205	126	NW	n/a	n/a	n/a
Rv2015c	2262464	2262815	352	NE	0.9926	0.9832	0.9983
Rv2017	2264430	2264669	240	NW	n/a	n/a	n/a
Rv2019	2265797	2265810	14	NW	n/a	n/a	n/a
Rv2020c	2266112	2266194	83	NW	n/a	n/a	n/a
Rv2021c	2266502	2266508	7	NW	n/a	n/a	n/a
Rv2022c	2267116	2267138	23	NW	n/a	n/a	n/a
Rv2023c	2267500	2268082	583	NE	0.3407	0.045	0.7034
Rv2024c	2269632	2270139	508	NE	0.9394	0.5021	0.9922
Rv2025c	2271140	2271252	113	NW	n/a	n/a	n/a
Rv2026c	2272139	2272176	38	NW	n/a	n/a	n/a
Rv2027c	2273900	2273958	59	NW	n/a	n/a	n/a
Rv2029c	2275816	2275830	15	NW	n/a	n/a	n/a
Rv2030c	2277878	2277887	10	NW	n/a	n/a	n/a
Rv2031c	2278324	2278518	195	NW	n/a	n/a	n/a
Rv2032	2279516	2279629	114	NW	n/a	n/a	n/a
Rv2033c	2280474	2280683	210	NW	n/a	n/a	n/a
Rv2036	2282132	2282136	5	NW	n/a	n/a	n/a
Rv2041c	2287238	2287273	36	NW	n/a	n/a	n/a
Rv2043c	2288633	2288671	39	NW	n/a	n/a	n/a
Rv2044c	2288991	2289074	84	NW	n/a	n/a	n/a
Rv2045c	2290612	2290658	47	NW	n/a	n/a	n/a
Rv2046	2291317	2291351	35	NW	n/a	n/a	n/a
Rv2047c	2293918	2293920	3	NW	n/a	n/a	n/a
Rv2048c	2306378	2306682	305	NE	0.8627	0.813	0.8878
Rv2049c	2306909	2307210	302	NE	0.4481	0.3251	0.6277
Rv2051c	2310147	2310302	156	NW	n/a	n/a	n/a
Rv2052c	2311909	2311911	3	NW	n/a	n/a	n/a
Rv2053c	2312441	2312514	74	NW	n/a	n/a	n/a
Rv2054	2313230	2313476	247	NW	n/a	n/a	n/a
Rv2058c	2314453	2314563	111	NW	n/a	n/a	n/a
Rv2061c	2316477	2316558	82	NW	n/a	n/a	n/a
Rv2062c	2320145	2320220	76	NW	n/a	n/a	n/a
Rv2063	2320456	2320840	385	NE	0.5999	0.5844	0.6516
Rv2064	2321934	2321941	8	NW	n/a	n/a	n/a
Rv2067c	2325262	2325275	14	NW	n/a	n/a	n/a
Rv2068c	2326201	2326333	133	NW	n/a	n/a	n/a
Rv2072c	2329538	2329603	66	NW	n/a	n/a	n/a
Rv2073c	2330355	2330382	28	NW	n/a	n/a	n/a
Rv2074	2330798	2330805	8	NW	n/a	n/a	n/a
Rv2075c	2332271	2332426	156	NW	n/a	n/a	n/a
Rv2076c	2332680	2332712	33	NW	n/a	n/a	n/a
Rv2077A	2333986	2334448	463	NE	0.5288	0.1713	0.8999
Rv2080	2337261	2337454	194	NW	n/a	n/a	n/a
Rv2081c	2337897	2338098	202	NW	n/a	n/a	n/a
Rv2084	2342336	2342416	81	NW	n/a	n/a	n/a
Rv2086	2343308	2343383	76	NW	n/a	n/a	n/a
Rv2087	2343616	2343800	185	NW	n/a	n/a	n/a
Rv2088	2345572	2345586	15	NW	n/a	n/a	n/a
Rv2089c	2346716	2346762	47	NW	n/a	n/a	n/a
Rv2090	2347946	2347947	2	NW	n/a	n/a	n/a
Rv2091c	2348684	2348723	40	NW	n/a	n/a	n/a
Rv2092c	2351446	2351492	47	NW	n/a	n/a	n/a
Rv2093c	2352421	2352435	15	NW	n/a	n/a	n/a
Rv2094c	2352689	2352754	66	NW	n/a	n/a	n/a
Rv2096c	2354702	2354708	7	NW	n/a	n/a	n/a
Rv2097c	2356069	2357778	1710	NE	0.5537	0.0856	0.8341
Rv2100	2359433	2359629	197	NW	n/a	n/a	n/a
Rv2101	2362673	2362780	108	NW	n/a	n/a	n/a
Rv2103c	2363912	2363916	5	NW	n/a	n/a	n/a
Rv2104c	2364173	2364854	682	NE	0.6105	0.2628	0.8661
Rv2106	2366118	2366748	631	E	0.4218	0	0.8833
Rv2107	2367047	2367100	54	NW	n/a	n/a	n/a
Rv2108	2367834	2368372	539	NE	0.2861	0.123	0.8239
Rv2111c	2370184	2370294	111	NW	n/a	n/a	n/a
Rv2112c	2371961	2372019	59	NW	n/a	n/a	n/a
Rv2113	2373215	2373223	9	NW	n/a	n/a	n/a
Rv2114	2373849	2373850	2	NW	n/a	n/a	n/a
Rv2115c	2375682	2375960	279	NE	0.4455	0.4116	0.4794
Rv2116	2376532	2376537	6	NW	n/a	n/a	n/a
Rv2117	2376833	2376859	27	NW	n/a	n/a	n/a
Rv2118c	2377704	2377775	72	NW	n/a	n/a	n/a
Rv2119	2378614	2378634	21	NW	n/a	n/a	n/a
Rv2120c	2379119	2379195	77	NW	n/a	n/a	n/a
Rv2122c	2380336	2380460	125	NW	n/a	n/a	n/a
Rv2124c	2385459	2385682	224	NW	n/a	n/a	n/a
Rv2125	2386563	2386591	29	NW	n/a	n/a	n/a
Rv2126c	2387364	2388005	642	NE	0.8064	0.1543	0.9946
Rv2128	2389680	2389697	18	NW	n/a	n/a	n/a
Rv2129c	2390581	2390604	24	NW	n/a	n/a	n/a
Rv2130c	2391851	2391906	56	NW	n/a	n/a	n/a
Rv2131c	2392712	2392800	89	NW	n/a	n/a	n/a
Rv2132	2393033	2393240	208	NW	n/a	n/a	n/a
Rv2133c	2394031	2394039	9	NW	n/a	n/a	n/a
Rv2134c	2394629	2394690	62	NW	n/a	n/a	n/a
Rv2136c	2396230	2396291	62	NW	n/a	n/a	n/a
Rv2137c	2396707	2396719	13	NW	n/a	n/a	n/a
Rv2138	2397798	2398109	312	NE	0.0226	0.0194	0.0289
Rv2139	2399185	2399187	3	NW	n/a	n/a	n/a
Rv2140c	2399720	2399765	46	NW	n/a	n/a	n/a
Rv2141c	2401114	2401582	469	NE	0.6285	0.3809	0.9319
Rv2142c	2401902	2402366	465	NE	0.7535	0.5065	0.9053
Rv2143	2403427	2403554	128	NW	n/a	n/a	n/a
Rv2144c	2403913	2404005	93	NW	n/a	n/a	n/a
Rv2145c	2404790	2405055	266	NE	0.0583	0.0583	0.0583
Rv2146c	2405348	2405507	160	NW	n/a	n/a	n/a
Rv2148c	2407008	2407011	4	NW	n/a	n/a	n/a
Rv2149c	2407766	2407774	9	NW	n/a	n/a	n/a
Rv2150c	2408916	2409086	171	NW	n/a	n/a	n/a
Rv2154c	2414314	2414323	10	NW	n/a	n/a	n/a
Rv2158c	2420000	2420020	21	NW	n/a	n/a	n/a
Rv2160c	2421395	2421660	266	NE	0.6634	0.6634	0.6634
Rv2161c	2422529	2422629	101	NW	n/a	n/a	n/a
Rv2162c	2424230	2424437	208	NW	n/a	n/a	n/a
Rv2165c	2428661	2428816	156	NW	n/a	n/a	n/a
Rv2166c	2429250	2429548	299	NE	0.0088	0.0088	0.0088
Rv2168c	2430812	2430954	143	NW	n/a	n/a	n/a
Rv2169c	2431361	2431624	264	NE	0.8031	0.8031	0.8031
Rv2170	2432247	2432340	94	NW	n/a	n/a	n/a
Rv2172c	2433928	2434236	309	NE	0.9134	0.8944	0.9325
Rv2173	2435297	2435298	2	NW	n/a	n/a	n/a
Rv2175c	2437278	2437330	53	NW	n/a	n/a	n/a
Rv2176	2438532	2438671	140	NW	n/a	n/a	n/a
Rv2177c	2439339	2439721	383	NE	0.0874	0.0385	0.2822
Rv2178c	2441112	2441200	89	NW	n/a	n/a	n/a
Rv2179c	2441709	2441716	8	NW	n/a	n/a	n/a
Rv2180c	2442606	2442691	86	NW	n/a	n/a	n/a
Rv2182c	2444721	2444804	84	NW	n/a	n/a	n/a
Rv2184c	2446338	2446455	118	NW	n/a	n/a	n/a
Rv2185c	2446892	2446994	103	NW	n/a	n/a	n/a
Rv2186c	2447386	2447549	164	NW	n/a	n/a	n/a
Rv2187	2449354	2449382	29	NW	n/a	n/a	n/a
Rv2188c	2450542	2450636	95	NW	n/a	n/a	n/a
Rv2189c	2451412	2451504	93	NW	n/a	n/a	n/a
Rv2190c	2452664	2453208	545	NE	0.3644	0.057	0.5544
Rv2192c	2456135	2456290	156	NW	n/a	n/a	n/a
Rv2193	2456904	2456942	39	NW	n/a	n/a	n/a
Rv2196	2460719	2460893	175	NW	n/a	n/a	n/a
Rv2198c	2462439	2462622	184	NW	n/a	n/a	n/a
Rv2199c	2463044	2463049	6	NW	n/a	n/a	n/a
Rv2200c	2464143	2464386	244	NW	n/a	n/a	n/a
Rv2201	2466347	2466442	96	NW	n/a	n/a	n/a
Rv2202c	2467419	2467620	202	NW	n/a	n/a	n/a
Rv2203	2468315	2468320	6	NW	n/a	n/a	n/a
Rv2204c	2468679	2468776	98	NW	n/a	n/a	n/a
Rv2205c	2469855	2470011	157	NW	n/a	n/a	n/a
Rv2206	2470724	2470800	77	NW	n/a	n/a	n/a
Rv2208	2472634	2472789	156	NW	n/a	n/a	n/a
Rv2210c	2475362	2475431	70	NW	n/a	n/a	n/a
Rv2211c	2476573	2476579	7	NW	n/a	n/a	n/a
Rv2212	2477718	2477727	10	NW	n/a	n/a	n/a
Rv2213	2479277	2479312	36	NW	n/a	n/a	n/a
Rv2214c	2481093	2481354	262	NE	0.6594	0.6594	0.6594
Rv2216	2483923	2483973	51	NW	n/a	n/a	n/a
Rv2218	2485600	2485624	25	NW	n/a	n/a	n/a
Rv2219	2486379	2486383	5	NW	n/a	n/a	n/a
Rv2219A	2486808	2487004	197	NW	n/a	n/a	n/a
Rv2220	2488443	2488758	316	NE	0.8431	0.8236	0.8743
Rv2221c	2491745	2491791	47	NW	n/a	n/a	n/a
Rv2222c	2493134	2493226	93	NW	n/a	n/a	n/a
Rv2223c	2494791	2494850	60	NW	n/a	n/a	n/a
Rv2224c	2496415	2497131	717	NE	0.5667	0.4258	0.6997
Rv2225	2497979	2498221	243	NW	n/a	n/a	n/a
Rv2226	2499765	2500320	556	NE	0.062	0.0183	0.1293
Rv2227	2501024	2501033	10	NW	n/a	n/a	n/a
Rv2231c	2505091	2505667	577	NE	0.593	0.0325	0.8703
Rv2236c	2508767	2508878	112	NW	n/a	n/a	n/a
Rv2237	2509648	2510104	457	NE	0.7732	0.3925	0.9528
Rv2239c	2511044	2511079	36	NW	n/a	n/a	n/a
Rv2240c	2511879	2511928	50	NW	n/a	n/a	n/a
Rv2241	2514636	2514693	58	NW	n/a	n/a	n/a
Rv2242	2515940	2516176	237	NW	n/a	n/a	n/a
Rv2243	2517087	2517160	74	NW	n/a	n/a	n/a
Rv2245	2518757	2518785	29	NW	n/a	n/a	n/a
Rv2246	2520104	2520132	29	NW	n/a	n/a	n/a
Rv2247	2521556	2521749	194	NW	n/a	n/a	n/a
Rv2248	2522567	2522633	67	NW	n/a	n/a	n/a
Rv2250c	2524749	2524794	46	NW	n/a	n/a	n/a
Rv2252	2527312	2527375	64	NW	n/a	n/a	n/a
Rv2253	2527881	2527911	31	NW	n/a	n/a	n/a
Rv2254c	2528369	2528371	3	NW	n/a	n/a	n/a
Rv2255c	2528568	2528732	165	NW	n/a	n/a	n/a
Rv2256c	2529268	2529395	128	NW	n/a	n/a	n/a
Rv2257c	2530216	2530227	12	NW	n/a	n/a	n/a
Rv2258c	2531291	2531636	346	NE	0.8819	0.8819	0.8819
Rv2260	2533359	2533433	75	NW	n/a	n/a	n/a
Rv2261c	2533858	2533861	4	NW	n/a	n/a	n/a
Rv2262c	2534946	2535032	87	NW	n/a	n/a	n/a
Rv2264c	2537744	2538091	348	NE	0.5933	0.0385	0.8456
Rv2265	2539323	2539495	173	NW	n/a	n/a	n/a
Rv2266	2540784	2541035	252	NW	n/a	n/a	n/a
Rv2268c	2543670	2543680	11	NW	n/a	n/a	n/a
Rv2269c	2544015	2544089	75	NW	n/a	n/a	n/a
Rv2270	2544619	2544723	105	NW	n/a	n/a	n/a
Rv2271	2545025	2545128	104	NW	n/a	n/a	n/a
Rv2273	2545825	2545879	55	NW	n/a	n/a	n/a
Rv2274c	2546199	2546274	76	NW	n/a	n/a	n/a
Rv2276	2548333	2548515	183	NW	n/a	n/a	n/a
Rv2277c	2549423	2549456	34	NW	n/a	n/a	n/a
Rv2279	2550720	2550951	232	NW	n/a	n/a	n/a
Rv2280	2552333	2552564	232	NW	n/a	n/a	n/a
Rv2281	2554225	2554329	105	NW	n/a	n/a	n/a
Rv2282c	2555270	2555332	63	NW	n/a	n/a	n/a
Rv2283	2555529	2555536	8	NW	n/a	n/a	n/a
Rv2284	2556834	2556864	31	NW	n/a	n/a	n/a
Rv2285	2558204	2558268	65	NW	n/a	n/a	n/a
Rv2286c	2558963	2559094	132	NW	n/a	n/a	n/a
Rv2289	2561851	2561990	140	NW	n/a	n/a	n/a
Rv2290	2562508	2562565	58	NW	n/a	n/a	n/a
Rv2292c	2563647	2563683	37	NW	n/a	n/a	n/a
Rv2293c	2564426	2564718	293	NE	0.1811	0.1455	0.2168
Rv2294	2565944	2566163	220	NW	n/a	n/a	n/a
Rv2295	2566804	2566895	92	NW	n/a	n/a	n/a
Rv2296	2567800	2567829	30	NW	n/a	n/a	n/a
Rv2297	2568284	2568473	190	NW	n/a	n/a	n/a
Rv2298	2569447	2569450	4	NW	n/a	n/a	n/a
Rv2299c	2571396	2571467	72	NW	n/a	n/a	n/a
Rv2300c	2572402	2572406	5	NW	n/a	n/a	n/a
Rv2301	2573101	2573204	104	NW	n/a	n/a	n/a
Rv2302	2573449	2573487	39	NW	n/a	n/a	n/a
Rv2304c	2574619	2575200	582	NE	0.8916	0.2628	0.9741
Rv2305	2576492	2576499	8	NW	n/a	n/a	n/a
Rv2307c	2578090	2578619	530	NE	0.7867	0.6438	0.9142
Rv2307A	2578813	2578895	83	NW	n/a	n/a	n/a
Rv2307B	2579329	2579419	91	NW	n/a	n/a	n/a
Rv2307D	2579604	2579810	207	NW	n/a	n/a	n/a
Rv2308	2580529	2581234	706	NE	0.7983	0.5552	0.9227
Rv2309c	2581692	2582436	745	NE	0.612	0.3748	0.9227
Rv2309A	2582726	2582826	101	NW	n/a	n/a	n/a
Rv2310	2583173	2583275	103	NW	n/a	n/a	n/a
Rv2311	2583802	2583877	76	NW	n/a	n/a	n/a
Rv2312	2584149	2584443	295	NE	0.9518	0.782	0.9966
Rv2313c	2585300	2585308	9	NW	n/a	n/a	n/a
Rv2315c	2588198	2588229	32	NW	n/a	n/a	n/a
Rv2318	2591234	2591239	6	NW	n/a	n/a	n/a
Rv2323c	2595663	2595725	63	NW	n/a	n/a	n/a
Rv2324	2596174	2596400	227	NW	n/a	n/a	n/a
Rv2326c	2599341	2599379	39	NW	n/a	n/a	n/a
Rv2327	2599873	2600122	250	NW	n/a	n/a	n/a
Rv2328	2601273	2601305	33	NW	n/a	n/a	n/a
Rv2329c	2602855	2603086	232	NW	n/a	n/a	n/a
Rv2330c	2603616	2603688	73	NW	n/a	n/a	n/a
Rv2331	2604077	2604131	55	NW	n/a	n/a	n/a
Rv2331A	2604472	2604499	28	NW	n/a	n/a	n/a
Rv2333c	2607715	2608187	473	NE	0.7298	0.1074	0.9429
Rv2334	2609122	2609123	2	NW	n/a	n/a	n/a
Rv2335	2609815	2610228	414	NE	0.9299	0.8489	0.9795
Rv2336	2611199	2611260	62	NW	n/a	n/a	n/a
Rv2337c	2612381	2612498	118	NW	n/a	n/a	n/a
Rv2338c	2613457	2614084	628	NE	0.4975	0.1543	0.774
Rv2339	2616975	2617058	84	NW	n/a	n/a	n/a
Rv2340c	2618302	2618988	687	NE	0.9568	0.8972	0.9942
Rv2341	2619410	2619663	254	NE	0.9637	0.9637	0.9637
Rv2342	2619923	2619924	2	NW	n/a	n/a	n/a
Rv2343c	2621846	2621848	3	NW	n/a	n/a	n/a
Rv2344c	2623146	2623212	67	NW	n/a	n/a	n/a
Rv2345	2625197	2625279	83	NW	n/a	n/a	n/a
Rv2346c	2625566	2625614	49	NW	n/a	n/a	n/a
Rv2347c	2625913	2626045	133	NW	n/a	n/a	n/a
Rv2348c	2626374	2626563	190	NW	n/a	n/a	n/a
Rv2349c	2628092	2628172	81	NW	n/a	n/a	n/a
Rv2350c	2629713	2629928	216	NW	n/a	n/a	n/a
Rv2351c	2631469	2632314	846	E	0.4194	0.0001	0.9516
Rv2352c	2633492	2633919	428	NE	0.2567	0.0731	0.5124
Rv2353c	2634986	2635019	34	NW	n/a	n/a	n/a
Rv2355	2636283	2637079	797	NE	0.6369	0.1293	0.9943
Rv2356c	2638929	2639064	136	NW	n/a	n/a	n/a
Rv2357c	2640458	2640637	180	NW	n/a	n/a	n/a
Rv2359	2641436	2641541	106	NW	n/a	n/a	n/a
Rv2362c	2643652	2643711	60	NW	n/a	n/a	n/a
Rv2364c	2646067	2646138	72	NW	n/a	n/a	n/a
Rv2367c	2648306	2648307	2	NW	n/a	n/a	n/a
Rv2370c	2650952	2651144	193	NW	n/a	n/a	n/a
Rv2371	2651332	2651428	97	NW	n/a	n/a	n/a
Rv2372c	2652219	2652230	12	NW	n/a	n/a	n/a
Rv2373c	2653381	2653453	73	NW	n/a	n/a	n/a
Rv2374c	2654487	2654656	170	NW	n/a	n/a	n/a
Rv2375	2654976	2655000	25	NW	n/a	n/a	n/a
Rv2376c	2655509	2655606	98	NW	n/a	n/a	n/a
Rv2380c	2666509	2666646	138	NW	n/a	n/a	n/a
Rv2383c	2675231	2675327	97	NW	n/a	n/a	n/a
Rv2384	2677027	2677120	94	NW	n/a	n/a	n/a
Rv2385	2678043	2678044	2	NW	n/a	n/a	n/a
Rv2386c	2679399	2680156	758	NE	0.7227	0.1115	0.9403
Rv2388c	2682536	2682639	104	NW	n/a	n/a	n/a
Rv2390c	2683660	2684070	411	NE	0.4814	0.0548	0.936
Rv2393	2687367	2687401	35	NW	n/a	n/a	n/a
Rv2394	2689335	2689463	129	NW	n/a	n/a	n/a
Rv2395	2691469	2692190	722	NE	0.5649	0.2628	0.8722
Rv2396	2693278	2693300	23	NW	n/a	n/a	n/a
Rv2397c	2694358	2694372	15	NW	n/a	n/a	n/a
Rv2400c	2697108	2697119	12	NW	n/a	n/a	n/a
Rv2401A	2697639	2697920	282	NE	0.492	0.4717	0.5021
Rv2402	2699851	2699926	76	NW	n/a	n/a	n/a
Rv2404c	2702642	2702660	19	NW	n/a	n/a	n/a
Rv2405	2703232	2703400	169	NW	n/a	n/a	n/a
Rv2406c	2703831	2704088	258	NW	n/a	n/a	n/a
Rv2407	2704912	2705408	497	NE	0.5948	0.277	0.6813
Rv2411c	2709359	2709466	108	NW	n/a	n/a	n/a
Rv2412	2709729	2709742	14	NW	n/a	n/a	n/a
Rv2413c	2710695	2710723	29	NW	n/a	n/a	n/a
Rv2414c	2712270	2712282	13	NW	n/a	n/a	n/a
Rv2415c	2713178	2713515	338	NE	0.5107	0.2253	0.5673
Rv2416c	2714726	2714863	138	NW	n/a	n/a	n/a
Rv2417c	2715708	2715786	79	NW	n/a	n/a	n/a
Rv2421c	2718202	2718474	273	NE	0.5395	0.5395	0.5395
Rv2422	2718749	2718988	240	NW	n/a	n/a	n/a
Rv2423	2720037	2720167	131	NW	n/a	n/a	n/a
Rv2424c	2721171	2721257	87	NW	n/a	n/a	n/a
Rv2426c	2723577	2723621	45	NW	n/a	n/a	n/a
Rv2427c	2724871	2725584	714	NE	0.3635	0.0796	0.8661
Rv2428	2726174	2726197	24	NW	n/a	n/a	n/a
Rv2430c	2727314	2727358	45	NW	n/a	n/a	n/a
Rv2431c	2727660	2727828	169	NW	n/a	n/a	n/a
Rv2435c	2732143	2732621	479	NE	0.6826	0.1293	0.7834
Rv2436	2733538	2733767	230	NW	n/a	n/a	n/a
Rv2438A	2736381	2736508	128	NW	n/a	n/a	n/a
Rv2440c	2739080	2739163	84	NW	n/a	n/a	n/a
Rv2441c	2739426	2739438	13	NW	n/a	n/a	n/a
Rv2442c	2739755	2740100	346	NE	0.0899	0.0796	0.0982
Rv2444c	2744378	2744705	328	NE	0.8665	0.8236	0.9143
Rv2445c	2745118	2745158	41	NW	n/a	n/a	n/a
Rv2448c	2749619	2749704	86	NW	n/a	n/a	n/a
Rv2449c	2750966	2751053	88	NW	n/a	n/a	n/a
Rv2450c	2751574	2751653	80	NW	n/a	n/a	n/a
Rv2451	2752054	2752239	186	NW	n/a	n/a	n/a
Rv2452c	2752388	2752409	22	NW	n/a	n/a	n/a
Rv2455c	2756098	2756327	230	NW	n/a	n/a	n/a
Rv2456c	2757586	2757599	14	NW	n/a	n/a	n/a
Rv2457c	2758882	2759170	289	NE	0.9897	0.9893	0.9899
Rv2458	2760081	2760245	165	NW	n/a	n/a	n/a
Rv2459	2761774	2761922	149	NW	n/a	n/a	n/a
Rv2461c	2763168	2763282	115	NW	n/a	n/a	n/a
Rv2462c	2764685	2765046	362	NE	0.6937	0.649	0.7624
Rv2463	2766233	2766250	18	NW	n/a	n/a	n/a
Rv2464c	2767059	2767062	4	NW	n/a	n/a	n/a
Rv2465c	2767553	2767652	100	NW	n/a	n/a	n/a
Rv2466c	2768278	2768377	100	NW	n/a	n/a	n/a
Rv2467	2770965	2771035	71	NW	n/a	n/a	n/a
Rv2468c	2771541	2771758	218	NW	n/a	n/a	n/a
Rv2469c	2772429	2772569	141	NW	n/a	n/a	n/a
Rv2471	2774598	2774663	66	NW	n/a	n/a	n/a
Rv2473	2775678	2775707	30	NW	n/a	n/a	n/a
Rv2474c	2776363	2776366	4	NW	n/a	n/a	n/a
Rv2476c	2781656	2781757	102	NW	n/a	n/a	n/a
Rv2477c	2783436	2783514	79	NW	n/a	n/a	n/a
Rv2478c	2784002	2784048	47	NW	n/a	n/a	n/a
Rv2480c	2785312	2785966	655	NE	0.465	0.2416	0.7921
Rv2481c	2786292	2786305	14	NW	n/a	n/a	n/a
Rv2484c	2791888	2792114	227	NW	n/a	n/a	n/a
Rv2485c	2793382	2793741	360	NE	0.5333	0.4777	0.6253
Rv2486	2794514	2794692	179	NW	n/a	n/a	n/a
Rv2487c	2796779	2796858	80	NW	n/a	n/a	n/a
Rv2489c	2800539	2800645	107	NW	n/a	n/a	n/a
Rv2490c	2805630	2806056	427	NE	0.9416	0.8189	0.9924
Rv2492	2807424	2807474	51	NW	n/a	n/a	n/a
Rv2493	2807698	2807701	4	NW	n/a	n/a	n/a
Rv2494	2808129	2808149	21	NW	n/a	n/a	n/a
Rv2496c	2810376	2810384	9	NW	n/a	n/a	n/a
Rv2497c	2811490	2811746	257	NE	0.1074	0.1074	0.1074
Rv2500c	2814305	2814307	3	NW	n/a	n/a	n/a
Rv2501c	2816274	2816276	3	NW	n/a	n/a	n/a
Rv2504c	2819264	2819344	81	NW	n/a	n/a	n/a
Rv2505c	2820990	2821103	114	NW	n/a	n/a	n/a
Rv2506	2821753	2821829	77	NW	n/a	n/a	n/a
Rv2508c	2823987	2824069	83	NW	n/a	n/a	n/a
Rv2509	2824878	2824879	2	NW	n/a	n/a	n/a
Rv2510c	2826483	2826548	66	NW	n/a	n/a	n/a
Rv2511	2827198	2827947	750	NE	0.6424	0.1862	0.8812
Rv2512c	2829197	2829552	356	NE	0.8846	0.7924	0.9433
Rv2513	2829977	2830268	292	NE	0.5696	0.5516	0.6234
Rv2514c	2830732	2830735	4	NW	n/a	n/a	n/a
Rv2515c	2831985	2832101	117	NW	n/a	n/a	n/a
Rv2517c	2833155	2833500	346	NE	0.4893	0.0325	0.9486
Rv2518c	2834729	2835176	448	NE	0.3416	0.0602	0.9448
Rv2519	2836657	2836779	123	NW	n/a	n/a	n/a
Rv2520c	2837009	2837075	67	NW	n/a	n/a	n/a
Rv2523c	2839324	2839514	191	NW	n/a	n/a	n/a
Rv2524c	2848726	2849243	518	E	0.0802	0.0002	0.3505
Rv2525c	2849968	2850482	515	NE	0.768	0.4302	0.9462
Rv2527	2851110	2851142	33	NW	n/a	n/a	n/a
Rv2528c	2852065	2852266	202	NW	n/a	n/a	n/a
Rv2530A	2854301	2854329	29	NW	n/a	n/a	n/a
Rv2531c	2857175	2857244	70	NW	n/a	n/a	n/a
Rv2534c	2858684	2858691	8	NW	n/a	n/a	n/a
Rv2535c	2859812	2859843	32	NW	n/a	n/a	n/a
Rv2536	2860538	2860539	2	NW	n/a	n/a	n/a
Rv2539c	2862597	2862598	2	NW	n/a	n/a	n/a
Rv2540c	2863806	2863818	13	NW	n/a	n/a	n/a
Rv2541	2864228	2864521	294	NE	0.2699	0.2628	0.2982
Rv2542	2865735	2865859	125	NW	n/a	n/a	n/a
Rv2545	2867455	2867545	91	NW	n/a	n/a	n/a
Rv2546	2867961	2867997	37	NW	n/a	n/a	n/a
Rv2548	2868631	2869118	488	NE	0.0662	0.0325	0.1293
Rv2550c	2869758	2870166	409	NE	0.4037	0.2622	0.5318
Rv2551c	2870588	2870597	10	NW	n/a	n/a	n/a
Rv2555c	2875882	2875970	89	NW	n/a	n/a	n/a
Rv2556c	2876362	2876466	105	NW	n/a	n/a	n/a
Rv2557	2877143	2877225	83	NW	n/a	n/a	n/a
Rv2558	2877938	2877965	28	NW	n/a	n/a	n/a
Rv2559c	2879326	2879469	144	NW	n/a	n/a	n/a
Rv2560	2880449	2880803	355	NE	0.9558	0.9466	0.9683
Rv2561	2881099	2881152	54	NW	n/a	n/a	n/a
Rv2562	2881544	2881684	141	NW	n/a	n/a	n/a
Rv2564	2883731	2884005	275	NE	0.7702	0.7702	0.7702
Rv2565	2885759	2885767	9	NW	n/a	n/a	n/a
Rv2569c	2893805	2893906	102	NW	n/a	n/a	n/a
Rv2571c	2895357	2895407	51	NW	n/a	n/a	n/a
Rv2572c	2897200	2897350	151	NW	n/a	n/a	n/a
Rv2573	2898180	2898200	21	NW	n/a	n/a	n/a
Rv2574	2898706	2898733	28	NW	n/a	n/a	n/a
Rv2575	2899617	2899620	4	NW	n/a	n/a	n/a
Rv2576c	2900087	2900312	226	NW	n/a	n/a	n/a
Rv2578c	2902928	2903033	106	NW	n/a	n/a	n/a
Rv2579	2903938	2904215	278	NE	0.378	0.3361	0.4619
Rv2581c	2906160	2906208	49	NW	n/a	n/a	n/a
Rv2582	2907137	2907220	84	NW	n/a	n/a	n/a
Rv2583c	2909595	2909623	29	NW	n/a	n/a	n/a
Rv2584c	2910297	2910398	102	NW	n/a	n/a	n/a
Rv2585c	2912074	2912077	4	NW	n/a	n/a	n/a
Rv2586c	2913408	2913409	2	NW	n/a	n/a	n/a
Rv2587c	2915133	2915240	108	NW	n/a	n/a	n/a
Rv2588c	2915590	2915754	165	NW	n/a	n/a	n/a
Rv2589	2917106	2917265	160	NW	n/a	n/a	n/a
Rv2590	2920774	2920945	172	NW	n/a	n/a	n/a
Rv2591	2922579	2922593	15	NW	n/a	n/a	n/a
Rv2594c	2924780	2924886	107	NW	n/a	n/a	n/a
Rv2596	2925535	2925749	215	NW	n/a	n/a	n/a
Rv2597	2926372	2926380	9	NW	n/a	n/a	n/a
Rv2599	2927305	2927384	80	NW	n/a	n/a	n/a
Rv2601	2929356	2929464	109	NW	n/a	n/a	n/a
Rv2602	2930181	2930199	19	NW	n/a	n/a	n/a
Rv2603c	2930957	2931087	131	NW	n/a	n/a	n/a
Rv2604c	2931686	2931691	6	NW	n/a	n/a	n/a
Rv2605c	2932539	2932565	27	NW	n/a	n/a	n/a
Rv2606c	2933467	2933592	126	NW	n/a	n/a	n/a
Rv2607	2934269	2934440	172	NW	n/a	n/a	n/a
Rv2608	2936185	2936204	20	NW	n/a	n/a	n/a
Rv2610c	2938398	2938406	9	NW	n/a	n/a	n/a
Rv2614c	2942664	2942770	107	NW	n/a	n/a	n/a
Rv2615c	2944382	2944724	343	NE	0.7382	0.6731	0.7912
Rv2616	2945227	2945241	15	NW	n/a	n/a	n/a
Rv2617c	2945684	2945828	145	NW	n/a	n/a	n/a
Rv2619c	2946846	2946856	11	NW	n/a	n/a	n/a
Rv2621c	2947955	2948030	76	NW	n/a	n/a	n/a
Rv2622	2948854	2948987	134	NW	n/a	n/a	n/a
Rv2624c	2950704	2950716	13	NW	n/a	n/a	n/a
Rv2625c	2951900	2951956	57	NW	n/a	n/a	n/a
Rv2626c	2952390	2952901	512	E	0.3097	0.0009	0.7631
Rv2627c	2954145	2954452	308	NE	0.4887	0.298	0.6974
Rv2628	2954817	2955161	345	NE	0.6511	0.5406	0.8135
Rv2630	2956829	2956966	138	NW	n/a	n/a	n/a
Rv2631	2958267	2958303	37	NW	n/a	n/a	n/a
Rv2632c	2958587	2958729	143	NW	n/a	n/a	n/a
Rv2633c	2959217	2959499	283	NE	0.0302	0.0233	0.0385
Rv2634c	2961838	2961864	27	NW	n/a	n/a	n/a
Rv2636	2962787	2962980	194	NW	n/a	n/a	n/a
Rv2637	2963639	2963799	161	NW	n/a	n/a	n/a
Rv2638	2964248	2964420	173	NW	n/a	n/a	n/a
Rv2639c	2964755	2964872	118	NW	n/a	n/a	n/a
Rv2640c	2965234	2965333	100	NW	n/a	n/a	n/a
Rv2641	2965794	2965927	134	NW	n/a	n/a	n/a
Rv2643	2967803	2967927	125	NW	n/a	n/a	n/a
Rv2644c	2968247	2969517	1271	NE	0.792	0.0325	0.9932
Rv2646	2970946	2971053	108	NW	n/a	n/a	n/a
Rv2647	2971424	2971554	131	NW	n/a	n/a	n/a
Rv2649	2972818	2973189	372	NE	0.2217	0.1331	0.299
Rv2650c	2974631	2974636	6	NW	n/a	n/a	n/a
Rv2651c	2975172	2975322	151	NW	n/a	n/a	n/a
Rv2652c	2975951	2975980	30	NW	n/a	n/a	n/a
Rv2653c	2976306	2976383	78	NW	n/a	n/a	n/a
Rv2657c	2978706	2978720	15	NW	n/a	n/a	n/a
Rv2659c	2980215	2980357	143	NW	n/a	n/a	n/a
Rv2662	2981151	2981247	97	NW	n/a	n/a	n/a
Rv2663	2981483	2981491	9	NW	n/a	n/a	n/a
Rv2664	2981748	2982093	346	NE	0.4186	0.3493	0.5225
Rv2665	2982377	2982465	89	NW	n/a	n/a	n/a
Rv2666	2983271	2983290	20	NW	n/a	n/a	n/a
Rv2667	2984051	2984127	77	NW	n/a	n/a	n/a
Rv2668	2984651	2984677	27	NW	n/a	n/a	n/a
Rv2671	2987012	2987076	65	NW	n/a	n/a	n/a
Rv2672	2988665	2988685	21	NW	n/a	n/a	n/a
Rv2673	2989989	2990100	112	NW	n/a	n/a	n/a
Rv2674	2990513	2990578	66	NW	n/a	n/a	n/a
[truncated: 938 more rows]

## Sheet: 400 bp wins
Preceding gene	start	end	length	call	p-val avg	p-val min	p-val man
Rv0001	1525	2050	526	NE	0.8138	0.6196	0.8602
Rv0002	3261	3278	18	NW	n/a	n/a	n/a
Rv0004	4998	5121	124	NW	n/a	n/a	n/a
Rv0005	7268	7300	33	NW	n/a	n/a	n/a
Rv0006	9819	9912	94	NW	n/a	n/a	n/a
Rv0007	10829	11872	1044	NE	0.8867	0.5271	0.9982
Rv0008c	12312	12466	155	NW	n/a	n/a	n/a
Rv0009	13017	13131	115	NW	n/a	n/a	n/a
Rv0010c	13559	13712	154	NW	n/a	n/a	n/a
Rv0011c	13996	14087	92	NW	n/a	n/a	n/a
Rv0012	14878	14912	35	NW	n/a	n/a	n/a
Rv0018c	23182	23268	87	NW	n/a	n/a	n/a
Rv0019c	23738	23859	122	NW	n/a	n/a	n/a
Rv0020c	25445	25911	467	NE	0.9936	0.9696	0.9976
Rv0021c	26882	27021	140	NW	n/a	n/a	n/a
Rv0022c	27443	27593	151	NW	n/a	n/a	n/a
Rv0024	29208	29243	36	NW	n/a	n/a	n/a
Rv0025	29608	29720	113	NW	n/a	n/a	n/a
Rv0026	31069	31187	119	NW	n/a	n/a	n/a
Rv0027	31507	31512	6	NW	n/a	n/a	n/a
Rv0028	31820	32055	236	NW	n/a	n/a	n/a
Rv0029	33155	33222	68	NW	n/a	n/a	n/a
Rv0030	33554	33580	27	NW	n/a	n/a	n/a
Rv0031	33795	34293	499	NE	0.0459	0.0307	0.0679
Rv0035	38948	39054	107	NW	n/a	n/a	n/a
Rv0036c	39830	39875	46	NW	n/a	n/a	n/a
Rv0037c	41203	41302	100	NW	n/a	n/a	n/a
Rv0038	41913	42002	90	NW	n/a	n/a	n/a
Rv0039c	42352	42431	80	NW	n/a	n/a	n/a
Rv0040c	43366	43560	195	NW	n/a	n/a	n/a
Rv0041	46472	46579	108	NW	n/a	n/a	n/a
Rv0042c	47208	47364	157	NW	n/a	n/a	n/a
Rv0043c	48101	48231	131	NW	n/a	n/a	n/a
Rv0044c	49028	49041	14	NW	n/a	n/a	n/a
Rv0045c	49940	50019	80	NW	n/a	n/a	n/a
Rv0046c	51125	51183	59	NW	n/a	n/a	n/a
Rv0047c	51728	51826	99	NW	n/a	n/a	n/a
Rv0048c	52698	52829	132	NW	n/a	n/a	n/a
Rv0049	53245	53661	417	NE	0.1961	0.1293	0.2628
Rv0051	57376	57405	30	NW	n/a	n/a	n/a
Rv0052	57971	58187	217	NW	n/a	n/a	n/a
Rv0053	58480	58581	102	NW	n/a	n/a	n/a
Rv0054	59078	59117	40	NW	n/a	n/a	n/a
Rv0055	59374	59404	31	NW	n/a	n/a	n/a
Rv0056	59865	59891	27	NW	n/a	n/a	n/a
Rv0058	63018	63195	178	NW	n/a	n/a	n/a
Rv0059	63890	63904	15	NW	n/a	n/a	n/a
Rv0060	64965	64986	22	NW	n/a	n/a	n/a
Rv0061	65414	65547	134	NW	n/a	n/a	n/a
Rv0062	66692	66918	227	NW	n/a	n/a	n/a
Rv0063	68360	68615	256	NW	n/a	n/a	n/a
Rv0064	71557	71816	260	NW	n/a	n/a	n/a
Rv0065	72220	72269	50	NW	n/a	n/a	n/a
Rv0066c	74509	74624	116	NW	n/a	n/a	n/a
Rv0067c	75196	75296	101	NW	n/a	n/a	n/a
Rv0068	76210	76232	23	NW	n/a	n/a	n/a
Rv0070c	78894	79481	588	NE	0.9222	0.8447	0.951
Rv0071	80191	80619	429	NE	0.5988	0.5988	0.5988
Rv0073	82666	82743	78	NW	n/a	n/a	n/a
Rv0074	83981	83991	11	NW	n/a	n/a	n/a
Rv0075	85166	85178	13	NW	n/a	n/a	n/a
Rv0076c	85570	85631	62	NW	n/a	n/a	n/a
Rv0077c	86464	86523	60	NW	n/a	n/a	n/a
Rv0078	87131	87203	73	NW	n/a	n/a	n/a
Rv0078A	87799	88199	401	NW	n/a	n/a	n/a
Rv0080	89478	89570	93	NW	n/a	n/a	n/a
Rv0081	89917	89919	3	NW	n/a	n/a	n/a
Rv0083	92320	92323	4	NW	n/a	n/a	n/a
Rv0084	93276	93284	9	NW	n/a	n/a	n/a
Rv0087	96890	96922	33	NW	n/a	n/a	n/a
Rv0088	97599	97753	155	NW	n/a	n/a	n/a
Rv0089	98349	98475	127	NW	n/a	n/a	n/a
Rv0090	99248	99679	432	NE	0.1197	0.1197	0.1197
Rv0091	100449	100578	130	NW	n/a	n/a	n/a
Rv0093c	103661	103705	45	NW	n/a	n/a	n/a
Rv0094c	104661	104800	140	NW	n/a	n/a	n/a
Rv0095c	105213	105319	107	NW	n/a	n/a	n/a
Rv0096	106713	106729	17	NW	n/a	n/a	n/a
Rv0098	108149	108151	3	NW	n/a	n/a	n/a
Rv0099	109776	109778	3	NW	n/a	n/a	n/a
Rv0101	117537	117709	173	NW	n/a	n/a	n/a
Rv0102	119697	119910	214	NW	n/a	n/a	n/a
Rv0103c	122171	122312	142	NW	n/a	n/a	n/a
Rv0104	123829	123975	147	NW	n/a	n/a	n/a
Rv0105c	124262	124369	108	NW	n/a	n/a	n/a
Rv0106	125568	125638	71	NW	n/a	n/a	n/a
Rv0107c	130539	130890	352	NW	n/a	n/a	n/a
Rv0108c	131102	131378	277	NW	n/a	n/a	n/a
Rv0109	132871	133016	146	NW	n/a	n/a	n/a
Rv0110	133768	133946	179	NW	n/a	n/a	n/a
Rv0111	136006	136285	280	NW	n/a	n/a	n/a
Rv0112	137244	137315	72	NW	n/a	n/a	n/a
Rv0113	137908	137937	30	NW	n/a	n/a	n/a
Rv0115	139672	140263	592	NE	0.6714	0.5225	0.8117
Rv0116c	141021	141196	176	NW	n/a	n/a	n/a
Rv0118c	143875	144045	171	NW	n/a	n/a	n/a
Rv0120c	147770	147904	135	NW	n/a	n/a	n/a
Rv0121c	148341	148487	147	NW	n/a	n/a	n/a
Rv0123	149223	149529	307	NW	n/a	n/a	n/a
Rv0124	150995	151144	150	NW	n/a	n/a	n/a
Rv0125	152214	152320	107	NW	n/a	n/a	n/a
Rv0126	154128	154228	101	NW	n/a	n/a	n/a
Rv0127	155598	155663	66	NW	n/a	n/a	n/a
Rv0128	156445	156574	130	NW	n/a	n/a	n/a
Rv0129c	157599	157843	245	NW	n/a	n/a	n/a
Rv0130	158301	158311	11	NW	n/a	n/a	n/a
Rv0131c	159657	159696	40	NW	n/a	n/a	n/a
Rv0132c	160781	160865	85	NW	n/a	n/a	n/a
Rv0133	161473	161767	295	NW	n/a	n/a	n/a
Rv0135c	163248	163362	115	NW	n/a	n/a	n/a
Rv0136	164690	164708	19	NW	n/a	n/a	n/a
Rv0137c	165259	165319	61	NW	n/a	n/a	n/a
Rv0139	166848	166906	59	NW	n/a	n/a	n/a
Rv0141c	167680	167707	28	NW	n/a	n/a	n/a
Rv0142	168636	168700	65	NW	n/a	n/a	n/a
Rv0143c	170181	170280	100	NW	n/a	n/a	n/a
Rv0144	171125	171211	87	NW	n/a	n/a	n/a
Rv0145	172167	172207	41	NW	n/a	n/a	n/a
Rv0146	173142	173234	93	NW	n/a	n/a	n/a
Rv0147	174757	174829	73	NW	n/a	n/a	n/a
Rv0148	175692	175696	5	NW	n/a	n/a	n/a
Rv0150c	176951	177539	589	NE	0.7521	0.713	0.904
Rv0151c	179308	179315	8	NW	n/a	n/a	n/a
Rv0152c	180895	181151	257	NW	n/a	n/a	n/a
Rv0154c	183197	183618	422	NE	0.9398	0.9398	0.9398
Rv0157	186478	186781	304	NW	n/a	n/a	n/a
Rv0158	187428	187429	2	NW	n/a	n/a	n/a
Rv0159c	188838	188927	90	NW	n/a	n/a	n/a
Rv0160c	190438	190603	166	NW	n/a	n/a	n/a
Rv0161	191955	191980	26	NW	n/a	n/a	n/a
Rv0163	193571	193622	52	NW	n/a	n/a	n/a
Rv0164	194110	194140	31	NW	n/a	n/a	n/a
Rv0165c	194937	194989	53	NW	n/a	n/a	n/a
Rv0166	196656	196857	202	NW	n/a	n/a	n/a
Rv0168	198528	198530	3	NW	n/a	n/a	n/a
Rv0174	206777	206810	34	NW	n/a	n/a	n/a
Rv0178	209671	209699	29	NW	n/a	n/a	n/a
Rv0179c	210811	210888	78	NW	n/a	n/a	n/a
Rv0180c	212249	212273	25	NW	n/a	n/a	n/a
Rv0181c	213010	213024	15	NW	n/a	n/a	n/a
Rv0183	214926	214965	40	NW	n/a	n/a	n/a
Rv0185	216223	216265	43	NW	n/a	n/a	n/a
Rv0186	218343	218701	359	NW	n/a	n/a	n/a
Rv0187	219366	219482	117	NW	n/a	n/a	n/a
Rv0188	219916	219992	77	NW	n/a	n/a	n/a
Rv0189c	221722	221867	146	NW	n/a	n/a	n/a
Rv0190	222160	222285	126	NW	n/a	n/a	n/a
Rv0191	223529	223560	32	NW	n/a	n/a	n/a
Rv0192A	223908	224720	813	NE	0.6835	0.445	0.914
Rv0193c	226570	226874	305	NW	n/a	n/a	n/a
Rv0194	230461	230895	435	NE	0.1579	0.1579	0.1579
Rv0195	231533	231643	111	NW	n/a	n/a	n/a
Rv0198c	236508	236548	41	NW	n/a	n/a	n/a
Rv0202c	241293	241512	220	NW	n/a	n/a	n/a
Rv0203	241925	241974	50	NW	n/a	n/a	n/a
Rv0204c	243215	243382	168	NW	n/a	n/a	n/a
Rv0206c	247319	247382	64	NW	n/a	n/a	n/a
Rv0208c	248907	249036	130	NW	n/a	n/a	n/a
Rv0210	251599	251780	182	NW	n/a	n/a	n/a
Rv0211	253603	253667	65	NW	n/a	n/a	n/a
Rv0213c	255951	256062	112	NW	n/a	n/a	n/a
Rv0214	257678	257781	104	NW	n/a	n/a	n/a
Rv0215c	258857	258911	55	NW	n/a	n/a	n/a
Rv0217c	260832	260922	91	NW	n/a	n/a	n/a
Rv0219	262803	262810	8	NW	n/a	n/a	n/a
Rv0220	264024	264065	42	NW	n/a	n/a	n/a
Rv0221	265477	265505	29	NW	n/a	n/a	n/a
Rv0222	266296	266299	4	NW	n/a	n/a	n/a
Rv0223c	267765	267861	97	NW	n/a	n/a	n/a
Rv0224c	268628	268661	34	NW	n/a	n/a	n/a
Rv0225	269818	269832	15	NW	n/a	n/a	n/a
Rv0226c	271565	271572	8	NW	n/a	n/a	n/a
Rv0227c	272840	273053	214	NW	n/a	n/a	n/a
Rv0228	274279	274304	26	NW	n/a	n/a	n/a
Rv0230c	275964	276056	93	NW	n/a	n/a	n/a
Rv0231	277765	277897	133	NW	n/a	n/a	n/a
Rv0233	279530	279603	74	NW	n/a	n/a	n/a
Rv0234c	281141	281164	24	NW	n/a	n/a	n/a
Rv0235c	282615	282647	33	NW	n/a	n/a	n/a
Rv0236c	286852	286896	45	NW	n/a	n/a	n/a
Rv0236A	287072	287184	113	NW	n/a	n/a	n/a
Rv0237	288353	288426	74	NW	n/a	n/a	n/a
Rv0238	289043	289102	60	NW	n/a	n/a	n/a
Rv0239	289338	289343	6	NW	n/a	n/a	n/a
Rv0240	289783	289810	28	NW	n/a	n/a	n/a
Rv0241c	290655	290663	9	NW	n/a	n/a	n/a
Rv0242c	292030	292169	140	NW	n/a	n/a	n/a
Rv0243	293494	293796	303	NW	n/a	n/a	n/a
Rv0244c	295634	296003	370	NW	n/a	n/a	n/a
Rv0245	296494	296807	314	NW	n/a	n/a	n/a
Rv0248c	300804	300832	29	NW	n/a	n/a	n/a
Rv0249c	301656	301733	78	NW	n/a	n/a	n/a
Rv0250c	302029	302171	143	NW	n/a	n/a	n/a
Rv0251c	302653	302864	212	NW	n/a	n/a	n/a
Rv0252	305428	305451	24	NW	n/a	n/a	n/a
Rv0253	305810	305823	14	NW	n/a	n/a	n/a
Rv0254c	306350	306372	23	NW	n/a	n/a	n/a
Rv0255c	307859	307875	17	NW	n/a	n/a	n/a
Rv0256c	309548	309697	150	NW	n/a	n/a	n/a
Rv0257	310074	310292	219	NW	n/a	n/a	n/a
Rv0258c	310750	310772	23	NW	n/a	n/a	n/a
Rv0260c	312660	312757	98	NW	n/a	n/a	n/a
Rv0261c	314169	314307	139	NW	n/a	n/a	n/a
Rv0262c	314855	314862	8	NW	n/a	n/a	n/a
Rv0263c	315767	315781	15	NW	n/a	n/a	n/a
Rv0264c	316416	316509	94	NW	n/a	n/a	n/a
Rv0265c	317504	317523	20	NW	n/a	n/a	n/a
Rv0266c	321155	321329	175	NW	n/a	n/a	n/a
Rv0267	322723	322762	40	NW	n/a	n/a	n/a
Rv0268c	323274	323336	63	NW	n/a	n/a	n/a
Rv0269c	324532	324565	34	NW	n/a	n/a	n/a
Rv0270	326250	326264	15	NW	n/a	n/a	n/a
Rv0271c	328462	328573	112	NW	n/a	n/a	n/a
Rv0273c	330326	330420	95	NW	n/a	n/a	n/a
Rv0275c	331659	331746	88	NW	n/a	n/a	n/a
Rv0276	332669	332706	38	NW	n/a	n/a	n/a
Rv0277c	333137	333435	299	NW	n/a	n/a	n/a
Rv0278c	336311	336558	248	NW	n/a	n/a	n/a
Rv0279c	339074	339362	289	NW	n/a	n/a	n/a
Rv0280	340975	340996	22	NW	n/a	n/a	n/a
Rv0281	341907	342128	222	NW	n/a	n/a	n/a
Rv0286	351477	351523	47	NW	n/a	n/a	n/a
Rv0287	351819	351846	28	NW	n/a	n/a	n/a
Rv0288	352139	352147	9	NW	n/a	n/a	n/a
Rv0289	353037	353081	45	NW	n/a	n/a	n/a
Rv0293c	358065	358169	105	NW	n/a	n/a	n/a
Rv0295c	359749	359756	8	NW	n/a	n/a	n/a
Rv0296c	361156	361332	177	NW	n/a	n/a	n/a
Rv0297	363110	363250	141	NW	n/a	n/a	n/a
Rv0299	363779	363824	46	NW	n/a	n/a	n/a
Rv0301	364470	364603	134	NW	n/a	n/a	n/a
Rv0303	366143	366148	6	NW	n/a	n/a	n/a
Rv0304c	372765	372818	54	NW	n/a	n/a	n/a
Rv0305c	375712	375912	201	NW	n/a	n/a	n/a
Rv0307c	377056	377111	56	NW	n/a	n/a	n/a
Rv0308	377830	377929	100	NW	n/a	n/a	n/a
Rv0309	378588	378655	68	NW	n/a	n/a	n/a
Rv0310c	379149	379170	22	NW	n/a	n/a	n/a
Rv0311	380402	380554	153	NW	n/a	n/a	n/a
Rv0312	382419	382488	70	NW	n/a	n/a	n/a
Rv0314c	383542	383600	59	NW	n/a	n/a	n/a
Rv0315	384487	384533	47	NW	n/a	n/a	n/a
Rv0316	385150	385171	22	NW	n/a	n/a	n/a
Rv0317c	385944	386303	360	NW	n/a	n/a	n/a
Rv0318c	387100	387146	47	NW	n/a	n/a	n/a
Rv0319	387817	387886	70	NW	n/a	n/a	n/a
Rv0320	388551	388580	30	NW	n/a	n/a	n/a
Rv0321	389155	389258	104	NW	n/a	n/a	n/a
Rv0323c	391252	391350	99	NW	n/a	n/a	n/a
Rv0324	392033	392037	5	NW	n/a	n/a	n/a
Rv0325	392264	392271	8	NW	n/a	n/a	n/a
Rv0327c	394046	394109	64	NW	n/a	n/a	n/a
Rv0329c	395321	395345	25	NW	n/a	n/a	n/a
Rv0330c	396088	396199	112	NW	n/a	n/a	n/a
Rv0331	397368	397440	73	NW	n/a	n/a	n/a
Rv0332	398228	398252	25	NW	n/a	n/a	n/a
Rv0333	398629	398656	28	NW	n/a	n/a	n/a
Rv0334	399525	399533	9	NW	n/a	n/a	n/a
Rv0335c	400051	400190	140	NW	n/a	n/a	n/a
Rv0336	401704	401871	168	NW	n/a	n/a	n/a
Rv0337c	403163	403191	29	NW	n/a	n/a	n/a
Rv0338c	405842	405948	107	NW	n/a	n/a	n/a
Rv0339c	408449	408632	184	NW	n/a	n/a	n/a
Rv0340	409174	409360	187	NW	n/a	n/a	n/a
Rv0341	410802	410836	35	NW	n/a	n/a	n/a
Rv0343	414239	414379	141	NW	n/a	n/a	n/a
Rv0344c	414942	415048	107	NW	n/a	n/a	n/a
Rv0345	415461	415500	40	NW	n/a	n/a	n/a
Rv0346c	416966	417302	337	NW	n/a	n/a	n/a
Rv0349	419609	419833	225	NW	n/a	n/a	n/a
Rv0351	422417	422450	34	NW	n/a	n/a	n/a
Rv0353	424020	424267	248	NW	n/a	n/a	n/a
Rv0354c	424696	424776	81	NW	n/a	n/a	n/a
Rv0355c	434681	434829	149	NW	n/a	n/a	n/a
Rv0357c	436771	436859	89	NW	n/a	n/a	n/a
Rv0358	437509	437517	9	NW	n/a	n/a	n/a
Rv0359	438299	438301	3	NW	n/a	n/a	n/a
Rv0360c	438741	438821	81	NW	n/a	n/a	n/a
Rv0361	439651	439870	220	NW	n/a	n/a	n/a
Rv0362	441255	441264	10	NW	n/a	n/a	n/a
Rv0363c	442301	442394	94	NW	n/a	n/a	n/a
Rv0365c	444199	444221	23	NW	n/a	n/a	n/a
Rv0366c	444817	444843	27	NW	n/a	n/a	n/a
Rv0367c	445235	445313	79	NW	n/a	n/a	n/a
Rv0368c	446527	446530	4	NW	n/a	n/a	n/a
Rv0369c	447048	447146	99	NW	n/a	n/a	n/a
Rv0372c	449387	449403	17	NW	n/a	n/a	n/a
Rv0374c	452281	452293	13	NW	n/a	n/a	n/a
Rv0375c	453156	453229	74	NW	n/a	n/a	n/a
Rv0376c	454374	454420	47	NW	n/a	n/a	n/a
Rv0377	455388	455636	249	NW	n/a	n/a	n/a
Rv0378	455860	455976	117	NW	n/a	n/a	n/a
Rv0379	456194	456267	74	NW	n/a	n/a	n/a
Rv0380c	456821	456914	94	NW	n/a	n/a	n/a
Rv0381c	457825	457840	16	NW	n/a	n/a	n/a
Rv0382c	458382	458460	79	NW	n/a	n/a	n/a
Rv0383c	459317	459455	139	NW	n/a	n/a	n/a
Rv0384c	462004	462134	131	NW	n/a	n/a	n/a
Rv0385	463309	463410	102	NW	n/a	n/a	n/a
Rv0386	466670	466671	2	NW	n/a	n/a	n/a
Rv0387c	467408	467458	51	NW	n/a	n/a	n/a
Rv0388c	468005	468336	332	NW	n/a	n/a	n/a
Rv0392c	472643	472782	140	NW	n/a	n/a	n/a
Rv0393	474110	474123	14	NW	n/a	n/a	n/a
Rv0394c	474845	474941	97	NW	n/a	n/a	n/a
Rv0395	475348	475351	4	NW	n/a	n/a	n/a
Rv0396	475746	475817	72	NW	n/a	n/a	n/a
Rv0397	476188	476680	493	NE	0.8388	0.7644	0.891
Rv0398c	477324	477328	5	NW	n/a	n/a	n/a
Rv0399c	478560	478567	8	NW	n/a	n/a	n/a
Rv0400c	479757	479790	34	NW	n/a	n/a	n/a
Rv0401	480164	480356	193	NW	n/a	n/a	n/a
Rv0403c	483660	483978	319	NW	n/a	n/a	n/a
Rv0406c	490709	490784	76	NW	n/a	n/a	n/a
Rv0409	495012	495063	52	NW	n/a	n/a	n/a
Rv0412c	499623	499714	92	NW	n/a	n/a	n/a
Rv0414c	501022	501149	128	NW	n/a	n/a	n/a
Rv0417	503128	503497	370	NW	n/a	n/a	n/a
Rv0418	505002	505087	86	NW	n/a	n/a	n/a
Rv0420c	506975	507133	159	NW	n/a	n/a	n/a
Rv0422c	508559	508583	25	NW	n/a	n/a	n/a
Rv0423c	510229	510378	150	NW	n/a	n/a	n/a
Rv0424c	510656	510703	48	NW	n/a	n/a	n/a
Rv0425c	515325	515374	50	NW	n/a	n/a	n/a
Rv0426c	515820	516018	199	NW	n/a	n/a	n/a
Rv0429c	518400	518734	335	NW	n/a	n/a	n/a
Rv0430	519045	519074	30	NW	n/a	n/a	n/a
Rv0431	519571	519601	31	NW	n/a	n/a	n/a
Rv0433	521458	521515	58	NW	n/a	n/a	n/a
Rv0434	522171	522348	178	NW	n/a	n/a	n/a
Rv0437c	526086	526144	59	NW	n/a	n/a	n/a
Rv0438c	527364	527380	17	NW	n/a	n/a	n/a
Rv0439c	528318	528609	292	NW	n/a	n/a	n/a
Rv0440	530234	530297	64	NW	n/a	n/a	n/a
Rv0441c	530728	530752	25	NW	n/a	n/a	n/a
Rv0442c	532218	532397	180	NW	n/a	n/a	n/a
Rv0443	532915	533092	178	NW	n/a	n/a	n/a
Rv0444c	533793	533834	42	NW	n/a	n/a	n/a
Rv0445c	534400	534446	47	NW	n/a	n/a	n/a
Rv0446c	535219	535225	7	NW	n/a	n/a	n/a
Rv0448c	537173	537230	58	NW	n/a	n/a	n/a
Rv0449c	538552	538589	38	NW	n/a	n/a	n/a
Rv0451c	541914	542143	230	NW	n/a	n/a	n/a
Rv0452	542856	543175	320	NW	n/a	n/a	n/a
Rv0453	544734	544836	103	NW	n/a	n/a	n/a
Rv0454	545189	545376	188	NW	n/a	n/a	n/a
Rv0455c	545825	545890	66	NW	n/a	n/a	n/a
Rv0456c	546807	547077	271	NW	n/a	n/a	n/a
Rv0456A	547361	547587	227	NW	n/a	n/a	n/a
Rv0457c	549611	549676	66	NW	n/a	n/a	n/a
Rv0459	551693	551750	58	NW	n/a	n/a	n/a
Rv0460	551992	552027	36	NW	n/a	n/a	n/a
Rv0461	552554	552615	62	NW	n/a	n/a	n/a
Rv0462	554012	554017	6	NW	n/a	n/a	n/a
Rv0463	554313	554314	2	NW	n/a	n/a	n/a
Rv0465c	556310	556459	150	NW	n/a	n/a	n/a
Rv0466	557256	557528	273	NW	n/a	n/a	n/a
Rv0467	558817	558896	80	NW	n/a	n/a	n/a
Rv0468	559759	559889	131	NW	n/a	n/a	n/a
Rv0469	560752	560849	98	NW	n/a	n/a	n/a
Rv0470c	561715	561855	141	NW	n/a	n/a	n/a
Rv0471c	562717	562724	8	NW	n/a	n/a	n/a
Rv0472c	563431	563565	135	NW	n/a	n/a	n/a
Rv0473	564938	565022	85	NW	n/a	n/a	n/a
Rv0474	565447	565798	352	NW	n/a	n/a	n/a
Rv0475	566400	566509	110	NW	n/a	n/a	n/a
Rv0476	566775	566777	3	NW	n/a	n/a	n/a
Rv0478	567900	567922	23	NW	n/a	n/a	n/a
Rv0480c	569810	569989	180	NW	n/a	n/a	n/a
Rv0481c	570516	570540	25	NW	n/a	n/a	n/a
Rv0482	571652	571711	60	NW	n/a	n/a	n/a
Rv0484c	573805	573985	181	NW	n/a	n/a	n/a
Rv0485	575304	575349	46	NW	n/a	n/a	n/a
Rv0487	577342	577665	324	NW	n/a	n/a	n/a
Rv0488	578273	578427	155	NW	n/a	n/a	n/a
Rv0489	579179	579350	172	NW	n/a	n/a	n/a
Rv0490	580585	580810	226	NW	n/a	n/a	n/a
Rv0493c	584694	584696	3	NW	n/a	n/a	n/a
Rv0495c	586318	586395	78	NW	n/a	n/a	n/a
Rv0497	588313	588326	14	NW	n/a	n/a	n/a
Rv0498	589171	589184	14	NW	n/a	n/a	n/a
Rv0499	590062	590084	23	NW	n/a	n/a	n/a
Rv0500	590974	591112	139	NW	n/a	n/a	n/a
Rv0500A	591351	591476	126	NW	n/a	n/a	n/a
Rv0500B	591580	591655	76	NW	n/a	n/a	n/a
Rv0501	592788	592792	5	NW	n/a	n/a	n/a
Rv0502	593871	593872	2	NW	n/a	n/a	n/a
Rv0503c	594783	594803	21	NW	n/a	n/a	n/a
Rv0504c	595306	595465	160	NW	n/a	n/a	n/a
Rv0505c	596589	596760	172	NW	n/a	n/a	n/a
Rv0508	600395	600442	48	NW	n/a	n/a	n/a
Rv0509	601851	601858	8	NW	n/a	n/a	n/a
Rv0510	602790	602820	31	NW	n/a	n/a	n/a
Rv0511	604520	604603	84	NW	n/a	n/a	n/a
Rv0512	605595	605605	11	NW	n/a	n/a	n/a
Rv0514	606452	606552	101	NW	n/a	n/a	n/a
Rv0516c	608539	608747	209	NW	n/a	n/a	n/a
Rv0517	610060	610189	130	NW	n/a	n/a	n/a
Rv0518	610887	611173	287	NW	n/a	n/a	n/a
Rv0519c	612078	612256	179	NW	n/a	n/a	n/a
Rv0521	612907	613039	133	NW	n/a	n/a	n/a
Rv0523c	614725	614836	112	NW	n/a	n/a	n/a
Rv0525	616835	616847	13	NW	n/a	n/a	n/a
Rv0527	618276	618306	31	NW	n/a	n/a	n/a
Rv0529	620869	620908	40	NW	n/a	n/a	n/a
Rv0530	622128	622330	203	NW	n/a	n/a	n/a
Rv0531	622650	622794	145	NW	n/a	n/a	n/a
Rv0533c	625484	625563	80	NW	n/a	n/a	n/a
Rv0534c	626444	626458	15	NW	n/a	n/a	n/a
Rv0536	628292	628299	8	NW	n/a	n/a	n/a
Rv0537c	629735	630041	307	NW	n/a	n/a	n/a
Rv0538	631690	631744	55	NW	n/a	n/a	n/a
Rv0540	633038	633056	19	NW	n/a	n/a	n/a
Rv0541c	634408	634417	10	NW	n/a	n/a	n/a
Rv0542c	635508	635574	67	NW	n/a	n/a	n/a
Rv0543c	635879	635936	58	NW	n/a	n/a	n/a
Rv0545c	637467	637584	118	NW	n/a	n/a	n/a
Rv0546c	637973	638033	61	NW	n/a	n/a	n/a
Rv0547c	638920	639013	94	NW	n/a	n/a	n/a
Rv0548c	639960	640229	270	NW	n/a	n/a	n/a
Rv0550c	640908	641097	190	NW	n/a	n/a	n/a
Rv0551c	642815	642890	76	NW	n/a	n/a	n/a
Rv0554	646259	646299	41	NW	n/a	n/a	n/a
Rv0556	648478	648537	60	NW	n/a	n/a	n/a
Rv0557	649676	649690	15	NW	n/a	n/a	n/a
Rv0558	650397	650408	12	NW	n/a	n/a	n/a
Rv0559c	650749	650780	32	NW	n/a	n/a	n/a
Rv0560c	651508	651530	23	NW	n/a	n/a	n/a
Rv0561c	652759	652772	14	NW	n/a	n/a	n/a
Rv0562	653782	653880	99	NW	n/a	n/a	n/a
Rv0563	654743	654925	183	NW	n/a	n/a	n/a
Rv0564c	655953	656011	59	NW	n/a	n/a	n/a
Rv0565c	657474	657549	76	NW	n/a	n/a	n/a
Rv0566c	658043	658322	280	NW	n/a	n/a	n/a
Rv0567	659344	659451	108	NW	n/a	n/a	n/a
Rv0568	660872	661004	133	NW	n/a	n/a	n/a
Rv0569	661273	661296	24	NW	n/a	n/a	n/a
Rv0570	663377	663488	112	NW	n/a	n/a	n/a
Rv0571c	664822	665043	222	NW	n/a	n/a	n/a
Rv0572c	665387	665852	466	NE	0.6763	0.643	0.713
Rv0573c	667246	667253	8	NW	n/a	n/a	n/a
Rv0574c	668398	668580	183	NW	n/a	n/a	n/a
Rv0575c	669749	669849	101	NW	n/a	n/a	n/a
Rv0576	671156	671167	12	NW	n/a	n/a	n/a
Rv0577	671955	671997	43	NW	n/a	n/a	n/a
Rv0578c	675920	676239	320	NW	n/a	n/a	n/a
Rv0579	677000	677126	127	NW	n/a	n/a	n/a
Rv0580c	677620	677711	92	NW	n/a	n/a	n/a
Rv0582	678333	678390	58	NW	n/a	n/a	n/a
Rv0583c	679079	679230	152	NW	n/a	n/a	n/a
Rv0584	681866	681886	21	NW	n/a	n/a	n/a
Rv0585c	684276	684411	136	NW	n/a	n/a	n/a
Rv0588	686819	686822	4	NW	n/a	n/a	n/a
Rv0593	693236	693238	3	NW	n/a	n/a	n/a
Rv0594	694791	694840	50	NW	n/a	n/a	n/a
Rv0596c	695489	695669	181	NW	n/a	n/a	n/a
Rv0597c	696907	697155	249	NW	n/a	n/a	n/a
Rv0599c	697804	697905	102	NW	n/a	n/a	n/a
Rv0600c	698414	698525	112	NW	n/a	n/a	n/a
Rv0601c	698998	699039	42	NW	n/a	n/a	n/a
Rv0602c	699803	699857	55	NW	n/a	n/a	n/a
Rv0603	700171	700240	70	NW	n/a	n/a	n/a
Rv0604	701193	701407	215	NW	n/a	n/a	n/a
Rv0606	702763	702814	52	NW	n/a	n/a	n/a
Rv0607	703203	703245	43	NW	n/a	n/a	n/a
Rv0609A	704061	704753	693	NE	0.3327	0.1115	0.4034
Rv0610c	705913	705962	50	NW	n/a	n/a	n/a
Rv0612	706933	706949	17	NW	n/a	n/a	n/a
Rv0616c	710854	711007	154	NW	n/a	n/a	n/a
Rv0617	711411	711537	127	NW	n/a	n/a	n/a
Rv0620	713811	714203	393	NW	n/a	n/a	n/a
Rv0621	715270	715371	102	NW	n/a	n/a	n/a
Rv0622	716321	716411	91	NW	n/a	n/a	n/a
Rv0624	717063	717154	92	NW	n/a	n/a	n/a
Rv0625c	717897	718026	130	NW	n/a	n/a	n/a
Rv0627	718693	718762	70	NW	n/a	n/a	n/a
Rv0628c	719916	720006	91	NW	n/a	n/a	n/a
Rv0631c	728310	728584	275	NW	n/a	n/a	n/a
Rv0632c	729282	729328	47	NW	n/a	n/a	n/a
Rv0633c	730170	730321	152	NW	n/a	n/a	n/a
Rv0634c	731037	731114	78	NW	n/a	n/a	n/a
Rv0634A	731368	731713	346	NW	n/a	n/a	n/a
Rv0634B	731883	731931	49	NW	n/a	n/a	n/a
Rv0636	732825	732826	2	NW	n/a	n/a	n/a
Rv0637	733329	733738	410	NE	0.9832	0.9832	0.9832
Rv0638	734226	734255	30	NW	n/a	n/a	n/a
Rv0639	734974	735023	50	NW	n/a	n/a	n/a
Rv0640	735454	735518	65	NW	n/a	n/a	n/a
Rv0641	736228	736299	72	NW	n/a	n/a	n/a
Rv0642c	737207	737269	63	NW	n/a	n/a	n/a
Rv0643c	738153	738298	146	NW	n/a	n/a	n/a
Rv0644c	739164	739328	165	NW	n/a	n/a	n/a
Rv0645c	740191	740235	45	NW	n/a	n/a	n/a
Rv0646c	741143	741152	10	NW	n/a	n/a	n/a
Rv0647c	742621	742720	100	NW	n/a	n/a	n/a
Rv0650	747949	748277	329	NW	n/a	n/a	n/a
Rv0651	748816	748850	35	NW	n/a	n/a	n/a
Rv0653c	749933	750001	69	NW	n/a	n/a	n/a
Rv0654	751509	751518	10	NW	n/a	n/a	n/a
Rv0655	752600	752985	386	NW	n/a	n/a	n/a
Rv0656c	753371	753463	93	NW	n/a	n/a	n/a
Rv0657c	753621	753694	74	NW	n/a	n/a	n/a
Rv0658c	754413	754686	274	NW	n/a	n/a	n/a
Rv0660c	755229	755336	108	NW	n/a	n/a	n/a
Rv0663	758504	758533	30	NW	n/a	n/a	n/a
Rv0666	759313	759808	496	E	0.0001	0	0.0001
Rv0667	763329	763371	43	NW	n/a	n/a	n/a
Rv0668	767324	767685	362	NW	n/a	n/a	n/a
Rv0669c	769601	769793	193	NW	n/a	n/a	n/a
Rv0670	770554	770583	30	NW	n/a	n/a	n/a
Rv0671	771428	771485	58	NW	n/a	n/a	n/a
Rv0672	773116	773124	9	NW	n/a	n/a	n/a
Rv0675	775578	775587	10	NW	n/a	n/a	n/a
Rv0677c	778909	778991	83	NW	n/a	n/a	n/a
Rv0678	779491	779544	54	NW	n/a	n/a	n/a
Rv0680c	780420	780722	303	NW	n/a	n/a	n/a
Rv0681	781315	781561	247	NW	n/a	n/a	n/a
Rv0683	782408	782486	79	NW	n/a	n/a	n/a
Rv0684	784594	784822	229	NW	n/a	n/a	n/a
Rv0685	786015	786150	136	NW	n/a	n/a	n/a
Rv0686	786950	787100	151	NW	n/a	n/a	n/a
Rv0687	787930	787941	12	NW	n/a	n/a	n/a
Rv0689c	789415	790025	611	NE	0.395	0.2397	0.4564
Rv0691c	791670	791832	163	NW	n/a	n/a	n/a
Rv0694	794529	794716	188	NW	n/a	n/a	n/a
Rv0695	795474	795520	47	NW	n/a	n/a	n/a
Rv0697	798376	798834	459	NE	0.1579	0.1579	0.1579
Rv0698	799448	799630	183	NW	n/a	n/a	n/a
Rv0699	799854	800488	635	E	0.1129	0.0096	0.2187
Rv0700	800796	800810	15	NW	n/a	n/a	n/a
Rv0703	802439	802529	91	NW	n/a	n/a	n/a
Rv0704	803374	803412	39	NW	n/a	n/a	n/a
Rv0707	805110	805111	2	NW	n/a	n/a	n/a
Rv0710	806170	806336	167	NW	n/a	n/a	n/a
Rv0711	808702	808747	46	NW	n/a	n/a	n/a
Rv0712	809649	809947	299	NW	n/a	n/a	n/a
Rv0713	810891	811374	484	NE	0.0533	0.0353	0.0602
Rv0716	812626	812628	3	NW	n/a	n/a	n/a
Rv0717	812816	812977	162	NW	n/a	n/a	n/a
Rv0718	813378	813399	22	NW	n/a	n/a	n/a
Rv0720	814312	814329	18	NW	n/a	n/a	n/a
Rv0723	815634	815664	31	NW	n/a	n/a	n/a
Rv0725c	818448	818538	91	NW	n/a	n/a	n/a
Rv0726c	819644	819844	201	NW	n/a	n/a	n/a
Rv0728c	821480	821508	29	NW	n/a	n/a	n/a
Rv0729	822857	822867	11	NW	n/a	n/a	n/a
Rv0730	823598	823684	87	NW	n/a	n/a	n/a
Rv0731c	824643	824801	159	NW	n/a	n/a	n/a
Rv0734	827474	827544	71	NW	n/a	n/a	n/a
Rv0735	828080	828141	62	NW	n/a	n/a	n/a
Rv0736	828896	829208	313	NW	n/a	n/a	n/a
Rv0737	829708	830063	356	NW	n/a	n/a	n/a
Rv0738	830614	830856	243	NW	n/a	n/a	n/a
Rv0739	831665	831777	113	NW	n/a	n/a	n/a
Rv0740	832307	832535	229	NW	n/a	n/a	n/a
Rv0741	832852	832982	131	NW	n/a	n/a	n/a
Rv0742	833512	833887	376	NW	n/a	n/a	n/a
Rv0744c	834950	835155	206	NW	n/a	n/a	n/a
Rv0745	835685	835702	18	NW	n/a	n/a	n/a
Rv0746	838056	838452	397	NW	n/a	n/a	n/a
Rv0747	840860	840948	89	NW	n/a	n/a	n/a
Rv0748	841208	841229	22	NW	n/a	n/a	n/a
Rv0749	841660	841738	79	NW	n/a	n/a	n/a
Rv0749A	841878	842034	157	NW	n/a	n/a	n/a
Rv0750	842282	842348	67	NW	n/a	n/a	n/a
Rv0751c	843235	843243	9	NW	n/a	n/a	n/a
Rv0752c	844418	844422	5	NW	n/a	n/a	n/a
Rv0753c	845957	846160	204	NW	n/a	n/a	n/a
Rv0754	847917	848104	188	NW	n/a	n/a	n/a
Rv0755c	850044	850343	300	NW	n/a	n/a	n/a
Rv0755A	850531	850742	212	NW	n/a	n/a	n/a
Rv0756c	851470	851609	140	NW	n/a	n/a	n/a
Rv0757	852355	852397	43	NW	n/a	n/a	n/a
Rv0759c	854161	854268	108	NW	n/a	n/a	n/a
Rv0760c	854690	854700	11	NW	n/a	n/a	n/a
Rv0761c	855830	855926	97	NW	n/a	n/a	n/a
Rv0767c	860714	860913	200	NW	n/a	n/a	n/a
Rv0768	862385	862413	29	NW	n/a	n/a	n/a
Rv0769	863162	863257	96	NW	n/a	n/a	n/a
Rv0771	864578	864587	10	NW	n/a	n/a	n/a
Rv0773c	867393	867441	49	NW	n/a	n/a	n/a
Rv0774c	868355	868408	54	NW	n/a	n/a	n/a
Rv0776c	869767	870009	243	NW	n/a	n/a	n/a
Rv0777	871430	871432	3	NW	n/a	n/a	n/a
Rv0779c	873296	873344	49	NW	n/a	n/a	n/a
Rv0782	876394	876819	426	NE	0.6081	0.6081	0.6081
Rv0783c	878444	878639	196	NW	n/a	n/a	n/a
Rv0784	879328	879341	14	NW	n/a	n/a	n/a
Rv0785	881044	881076	33	NW	n/a	n/a	n/a
Rv0787	882422	882525	104	NW	n/a	n/a	n/a
Rv0788	883438	883452	15	NW	n/a	n/a	n/a
Rv0789c	884054	884073	20	NW	n/a	n/a	n/a
Rv0792c	886650	886720	71	NW	n/a	n/a	n/a
Rv0793	887028	887138	111	NW	n/a	n/a	n/a
Rv0794c	888640	889073	434	NE	0.8733	0.8508	0.8808
Rv0796	890337	890389	53	NW	n/a	n/a	n/a
Rv0799c	893277	893319	43	NW	n/a	n/a	n/a
Rv0800	894623	894632	10	NW	n/a	n/a	n/a
Rv0802c	895632	895821	190	NW	n/a	n/a	n/a
Rv0804	898714	898832	119	NW	n/a	n/a	n/a
Rv0806c	901334	901636	303	NW	n/a	n/a	n/a
Rv0807	902028	902112	85	NW	n/a	n/a	n/a
Rv0808	903698	903726	29	NW	n/a	n/a	n/a
Rv0809	904823	904906	84	NW	n/a	n/a	n/a
Rv0810c	905091	905235	145	NW	n/a	n/a	n/a
Rv0811c	906344	906424	81	NW	n/a	n/a	n/a
Rv0812	907296	907339	44	NW	n/a	n/a	n/a
Rv0813c	908022	908182	161	NW	n/a	n/a	n/a
Rv0815c	909322	909612	291	NW	n/a	n/a	n/a
Rv0817c	910846	910973	128	NW	n/a	n/a	n/a
Rv0819	912687	912727	41	NW	n/a	n/a	n/a
Rv0820	913506	913559	54	NW	n/a	n/a	n/a
Rv0821c	914203	914258	56	NW	n/a	n/a	n/a
Rv0822c	916315	916478	164	NW	n/a	n/a	n/a
Rv0823c	917650	917735	86	NW	n/a	n/a	n/a
Rv0824c	918754	918913	160	NW	n/a	n/a	n/a
Rv0825c	919557	919635	79	NW	n/a	n/a	n/a
Rv0826	920693	920742	50	NW	n/a	n/a	n/a
Rv0827c	921137	921192	56	NW	n/a	n/a	n/a
Rv0829	921869	921971	103	NW	n/a	n/a	n/a
Rv0830	922879	922895	17	NW	n/a	n/a	n/a
Rv0831c	923713	924952	1240	NE	0.5642	0.1229	0.9308
Rv0833	927614	927838	225	NW	n/a	n/a	n/a
Rv0834c	930489	930954	466	NE	0.8528	0.8392	0.8572
Rv0835	931601	932280	680	NE	0.9423	0.8864	0.9778
Rv0836c	932936	933004	69	NW	n/a	n/a	n/a
Rv0837c	934035	934721	687	NE	0.7041	0.4356	0.8716
Rv0838	935494	935578	85	NW	n/a	n/a	n/a
Rv0839	936393	936458	66	NW	n/a	n/a	n/a
Rv0840c	937321	937594	274	NW	n/a	n/a	n/a
Rv0841	937839	938113	275	NW	n/a	n/a	n/a
Rv0843	940396	940457	62	NW	n/a	n/a	n/a
Rv0844c	941110	941191	82	NW	n/a	n/a	n/a
Rv0845	942471	942681	211	NW	n/a	n/a	n/a
Rv0846c	944198	944344	147	NW	n/a	n/a	n/a
Rv0847	944739	944939	201	NW	n/a	n/a	n/a
Rv0851c	948472	948560	89	NW	n/a	n/a	n/a
Rv0852	949399	949437	39	NW	n/a	n/a	n/a
Rv0853c	951122	951184	63	NW	n/a	n/a	n/a
Rv0854	951630	951633	4	NW	n/a	n/a	n/a
Rv0855	952715	952826	112	NW	n/a	n/a	n/a
Rv0856	953233	953258	26	NW	n/a	n/a	n/a
Rv0858c	954924	955078	155	NW	n/a	n/a	n/a
Rv0859	956292	956294	3	NW	n/a	n/a	n/a
Rv0860	958459	958524	66	NW	n/a	n/a	n/a
Rv0861c	960155	960343	189	NW	n/a	n/a	n/a
Rv0863	962884	962891	8	NW	n/a	n/a	n/a
Rv0866	964298	964313	16	NW	n/a	n/a	n/a
Rv0867c	965539	965984	446	NE	0.4856	0.2215	0.981
Rv0868c	966265	966266	2	NW	n/a	n/a	n/a
Rv0870c	967737	967899	163	NW	n/a	n/a	n/a
Rv0871	968309	968425	117	NW	n/a	n/a	n/a
Rv0872c	970248	970506	259	NW	n/a	n/a	n/a
Rv0873	972461	972547	87	NW	n/a	n/a	n/a
Rv0874c	973710	973807	98	NW	n/a	n/a	n/a
Rv0876c	975941	976076	136	NW	n/a	n/a	n/a
Rv0877	976867	976873	7	NW	n/a	n/a	n/a
Rv0878c	978207	978482	276	NW	n/a	n/a	n/a
Rv0879c	978760	978935	176	NW	n/a	n/a	n/a
Rv0883c	981271	981425	155	NW	n/a	n/a	n/a
Rv0884c	982558	982763	206	NW	n/a	n/a	n/a
Rv0885	983788	983804	17	NW	n/a	n/a	n/a
Rv0887c	985975	987234	1260	E	0.1511	0.0066	0.8755
Rv0888	988709	988741	33	NW	n/a	n/a	n/a
Rv0889c	989865	989949	85	NW	n/a	n/a	n/a
Rv0891c	993459	993854	396	NW	n/a	n/a	n/a
Rv0893c	996299	996525	227	NW	n/a	n/a	n/a
Rv0894	997709	997783	75	NW	n/a	n/a	n/a
Rv0895	999303	999473	171	NW	n/a	n/a	n/a
Rv0896	1000771	1000809	39	NW	n/a	n/a	n/a
Rv0897c	1002419	1002442	24	NW	n/a	n/a	n/a
Rv0898c	1002708	1002813	106	NW	n/a	n/a	n/a
Rv0899	1003796	1003806	11	NW	n/a	n/a	n/a
Rv0901	1004488	1004502	15	NW	n/a	n/a	n/a
Rv0902c	1005845	1005853	9	NW	n/a	n/a	n/a
Rv0903c	1006566	1006694	129	NW	n/a	n/a	n/a
Rv0904c	1008184	1008208	25	NW	n/a	n/a	n/a
Rv0905	1008942	1008945	4	NW	n/a	n/a	n/a
Rv0906	1010066	1010137	72	NW	n/a	n/a	n/a
Rv0908	1014129	1014683	555	NE	0.288	0.1677	0.5176
Rv0909	1014865	1014868	4	NW	n/a	n/a	n/a
Rv0910	1015305	1015400	96	NW	n/a	n/a	n/a
Rv0911	1016176	1016238	63	NW	n/a	n/a	n/a
Rv0912	1016690	1017219	530	NE	0.337	0.266	0.3911
Rv0914c	1019970	1020060	91	NW	n/a	n/a	n/a
Rv0915c	1021334	1021346	13	NW	n/a	n/a	n/a
Rv0916c	1021648	1022089	442	NE	0.1037	0.0916	0.1398
Rv0917	1023873	1024213	341	NW	n/a	n/a	n/a
Rv0919	1025189	1025499	311	NW	n/a	n/a	n/a
Rv0920c	1026821	1027106	286	NW	n/a	n/a	n/a
Rv0922	1029342	1029515	174	NW	n/a	n/a	n/a
Rv0924c	1031869	1031898	30	NW	n/a	n/a	n/a
Rv0925c	1032638	1032712	75	NW	n/a	n/a	n/a
Rv0926c	1033791	1033842	52	NW	n/a	n/a	n/a
Rv0927c	1034636	1034905	270	NW	n/a	n/a	n/a
Rv0928	1036020	1036030	11	NW	n/a	n/a	n/a
Rv0931c	1039919	1039938	20	NW	n/a	n/a	n/a
Rv0932c	1041053	1041266	214	NW	n/a	n/a	n/a
Rv0933	1042099	1042117	19	NW	n/a	n/a	n/a
Rv0934	1043244	1043301	58	NW	n/a	n/a	n/a
Rv0937c	1046025	1046138	114	NW	n/a	n/a	n/a
Rv0939	1050351	1050595	245	NW	n/a	n/a	n/a
Rv0940c	1051464	1051546	83	NW	n/a	n/a	n/a
Rv0941c	1052322	1052362	41	NW	n/a	n/a	n/a
Rv0942	1052643	1052698	56	NW	n/a	n/a	n/a
Rv0943c	1053741	1053767	27	NW	n/a	n/a	n/a
Rv0944	1054246	1054249	4	NW	n/a	n/a	n/a
Rv0945	1055013	1055026	14	NW	n/a	n/a	n/a
Rv0946c	1056690	1057648	959	NE	0.758	0.1579	0.9959
Rv0948c	1057968	1058262	295	NW	n/a	n/a	n/a
Rv0949	1060580	1060658	79	NW	n/a	n/a	n/a
Rv0950c	1061659	1061966	308	NW	n/a	n/a	n/a
Rv0951	1063132	1063142	11	NW	n/a	n/a	n/a
Rv0952	1064056	1064116	61	NW	n/a	n/a	n/a
Rv0953c	1064967	1065129	163	NW	n/a	n/a	n/a
Rv0954	1066043	1066080	38	NW	n/a	n/a	n/a
Rv0955	1067450	1067563	114	NW	n/a	n/a	n/a
Rv0957	1069781	1069885	105	NW	n/a	n/a	n/a
Rv0959	1073278	1073547	270	NW	n/a	n/a	n/a
Rv0960	1073933	1074076	144	NW	n/a	n/a	n/a
Rv0961	1074426	1074442	17	NW	n/a	n/a	n/a
Rv0962c	1075119	1075299	181	NW	n/a	n/a	n/a
Rv0963c	1076102	1076198	97	NW	n/a	n/a	n/a
Rv0964c	1076683	1076780	98	NW	n/a	n/a	n/a
Rv0965c	1077202	1077235	34	NW	n/a	n/a	n/a
Rv0966c	1077840	1077977	138	NW	n/a	n/a	n/a
Rv0967	1078339	1078393	55	NW	n/a	n/a	n/a
Rv0968	1078692	1078745	54	NW	n/a	n/a	n/a
Rv0970	1081689	1081777	89	NW	n/a	n/a	n/a
Rv0973c	1085755	1085758	4	NW	n/a	n/a	n/a
Rv0976c	1090180	1090375	196	NW	n/a	n/a	n/a
Rv0977	1093149	1093363	215	NW	n/a	n/a	n/a
Rv0978c	1094361	1094672	312	NW	n/a	n/a	n/a
Rv0979c	1094869	1094888	20	NW	n/a	n/a	n/a
Rv0979A	1095064	1095080	17	NW	n/a	n/a	n/a
Rv0980c	1096456	1096818	363	NW	n/a	n/a	n/a
Rv0982	1099027	1099068	42	NW	n/a	n/a	n/a
Rv0984	1101010	1101027	18	NW	n/a	n/a	n/a
Rv0985c	1101485	1101805	321	NW	n/a	n/a	n/a
Rv0987	1105114	1105118	5	NW	n/a	n/a	n/a
Rv0988	1106281	1106407	127	NW	n/a	n/a	n/a
Rv0989c	1107387	1107445	59	NW	n/a	n/a	n/a
Rv0990c	1108104	1108174	71	NW	n/a	n/a	n/a
Rv0991c	1108509	1108580	72	NW	n/a	n/a	n/a
Rv0992c	1109176	1109274	99	NW	n/a	n/a	n/a
Rv0993	1110197	1110271	75	NW	n/a	n/a	n/a
Rv0994	1111554	1111614	61	NW	n/a	n/a	n/a
Rv0995	1112228	1112386	159	NW	n/a	n/a	n/a
Rv0996	1113465	1114295	831	NE	0.6741	0.2338	0.8621
Rv0997	1114729	1114750	22	NW	n/a	n/a	n/a
Rv0998	1115754	1115769	16	NW	n/a	n/a	n/a
Rv0999	1116530	1116533	4	NW	n/a	n/a	n/a
Rv1000c	1117153	1117187	35	NW	n/a	n/a	n/a
Rv1001	1118398	1118430	33	NW	n/a	n/a	n/a
Rv1002c	1119944	1120024	81	NW	n/a	n/a	n/a
Rv1003	1120884	1120891	8	NW	n/a	n/a	n/a
Rv1004c	1122153	1122224	72	NW	n/a	n/a	n/a
Rv1005c	1123603	1123716	114	NW	n/a	n/a	n/a
Rv1006	1125422	1125446	25	NW	n/a	n/a	n/a
Rv1007c	1127008	1127091	84	NW	n/a	n/a	n/a
Rv1008	1127888	1128093	206	NW	n/a	n/a	n/a
Rv1010	1130110	1130193	84	NW	n/a	n/a	n/a
Rv1011	1131116	1131130	15	NW	n/a	n/a	n/a
Rv1012	1131426	1131627	202	NW	n/a	n/a	n/a
Rv1013	1133264	1133335	72	NW	n/a	n/a	n/a
Rv1014c	1133913	1133923	11	NW	n/a	n/a	n/a
Rv1015c	1134573	1134787	215	NW	n/a	n/a	n/a
Rv1016c	1135470	1135503	34	NW	n/a	n/a	n/a
Rv1017c	1136486	1136575	90	NW	n/a	n/a	n/a
Rv1018c	1138065	1138317	253	NW	n/a	n/a	n/a
Rv1019	1138913	1138969	57	NW	n/a	n/a	n/a
Rv1021	1143653	1143738	86	NW	n/a	n/a	n/a
Rv1022	1144472	1144566	95	NW	n/a	n/a	n/a
Rv1023	1145858	1145860	3	NW	n/a	n/a	n/a
Rv1024	1146549	1146563	15	NW	n/a	n/a	n/a
Rv1026	1147983	1148429	447	NE	0.4766	0.4356	0.5176
Rv1028c	1151691	1151922	232	NW	n/a	n/a	n/a
Rv1031	1156427	1156428	2	NW	n/a	n/a	n/a
Rv1032c	1157960	1157965	6	NW	n/a	n/a	n/a
Rv1033c	1158741	1158920	180	NW	n/a	n/a	n/a
Rv1034c	1159312	1159377	66	NW	n/a	n/a	n/a
Rv1035c	1160066	1160097	32	NW	n/a	n/a	n/a
Rv1036c	1160438	1160546	109	NW	n/a	n/a	n/a
Rv1037c	1160833	1160857	25	NW	n/a	n/a	n/a
Rv1038c	1161156	1161299	144	NW	n/a	n/a	n/a
Rv1039c	1162477	1162551	75	NW	n/a	n/a	n/a
Rv1040c	1163381	1164574	1194	NE	0.7101	0.1074	0.9198
Rv1042c	1165504	1165783	280	NW	n/a	n/a	n/a
Rv1043c	1166811	1167055	245	NW	n/a	n/a	n/a
Rv1045	1168559	1168706	148	NW	n/a	n/a	n/a
Rv1046c	1169234	1169426	193	NW	n/a	n/a	n/a
Rv1047	1170676	1171041	366	NW	n/a	n/a	n/a
Rv1048c	1172159	1172389	231	NW	n/a	n/a	n/a
Rv1049	1172838	1172884	47	NW	n/a	n/a	n/a
Rv1050	1173792	1173948	157	NW	n/a	n/a	n/a
Rv1051c	1174706	1175726	1021	NE	0.8595	0.0289	0.961
Rv1053c	1176292	1176931	640	NE	0.6562	0.2828	0.8005
Rv1055	1177379	1177631	253	NW	n/a	n/a	n/a
Rv1056	1178398	1179399	1002	E	0.1107	0.0004	0.4564
Rv1057	1180583	1180687	105	NW	n/a	n/a	n/a
Rv1058	1182321	1182394	74	NW	n/a	n/a	n/a
Rv1059	1183461	1183511	51	NW	n/a	n/a	n/a
Rv1060	1183987	1184018	32	NW	n/a	n/a	n/a
Rv1061	1184884	1184886	3	NW	n/a	n/a	n/a
Rv1063c	1186829	1186907	79	NW	n/a	n/a	n/a
Rv1064c	1187329	1187438	110	NW	n/a	n/a	n/a
Rv1066	1188399	1188424	26	NW	n/a	n/a	n/a
Rv1067c	1190430	1190760	331	NW	n/a	n/a	n/a
Rv1068c	1192154	1192513	360	NW	n/a	n/a	n/a
Rv1070c	1195049	1195058	10	NW	n/a	n/a	n/a
Rv1071c	1196098	1196282	185	NW	n/a	n/a	n/a
Rv1072	1197121	1197234	114	NW	n/a	n/a	n/a
Rv1073	1198088	1198159	72	NW	n/a	n/a	n/a
Rv1074c	1199379	1199429	51	NW	n/a	n/a	n/a
Rv1075c	1200376	1200770	395	NW	n/a	n/a	n/a
Rv1076	1201666	1201720	55	NW	n/a	n/a	n/a
Rv1077	1203117	1203316	200	NW	n/a	n/a	n/a
Rv1078	1204041	1204070	30	NW	n/a	n/a	n/a
Rv1079	1205239	1205307	69	NW	n/a	n/a	n/a
Rv1080c	1205804	1205987	184	NW	n/a	n/a	n/a
Rv1081c	1206424	1206523	100	NW	n/a	n/a	n/a
Rv1084	1209663	1209759	97	NW	n/a	n/a	n/a
Rv1085c	1210490	1210598	109	NW	n/a	n/a	n/a
Rv1086	1211389	1211563	175	NW	n/a	n/a	n/a
Rv1087	1213869	1214043	175	NW	n/a	n/a	n/a
Rv1087A	1214366	1214516	151	NW	n/a	n/a	n/a
Rv1089	1215137	1215520	384	NW	n/a	n/a	n/a
Rv1090	1216060	1216472	413	NE	0.8042	0.8042	0.8042
Rv1091	1219036	1219251	216	NW	n/a	n/a	n/a
Rv1092c	1220192	1220577	386	NW	n/a	n/a	n/a
Rv1093	1221860	1221962	103	NW	n/a	n/a	n/a
Rv1094	1222792	1223000	209	NW	n/a	n/a	n/a
Rv1095	1224304	1224388	85	NW	n/a	n/a	n/a
Rv1098c	1227571	1227599	29	NW	n/a	n/a	n/a
Rv1099c	1228588	1228686	99	NW	n/a	n/a	n/a
Rv1100	1229390	1229394	5	NW	n/a	n/a	n/a
Rv1101c	1230554	1230663	110	NW	n/a	n/a	n/a
Rv1103c	1231297	1231304	8	NW	n/a	n/a	n/a
Rv1104	1231996	1232314	319	NW	n/a	n/a	n/a
Rv1105	1232832	1232847	16	NW	n/a	n/a	n/a
Rv1106c	1233962	1233969	8	NW	n/a	n/a	n/a
Rv1109c	1236101	1236188	88	NW	n/a	n/a	n/a
Rv1110	1237198	1237212	15	NW	n/a	n/a	n/a
Rv1111c	1238198	1238258	61	NW	n/a	n/a	n/a
Rv1112	1239334	1239419	86	NW	n/a	n/a	n/a
Rv1114	1239990	1240190	201	NW	n/a	n/a	n/a
Rv1115	1240891	1241006	116	NW	n/a	n/a	n/a
Rv1116A	1241396	1241636	241	NW	n/a	n/a	n/a
Rv1117	1241962	1241974	13	NW	n/a	n/a	n/a
Rv1118c	1242837	1242867	31	NW	n/a	n/a	n/a
Rv1120c	1243510	1243710	201	NW	n/a	n/a	n/a
Rv1121	1245113	1245132	20	NW	n/a	n/a	n/a
Rv1123c	1247058	1247130	73	NW	n/a	n/a	n/a
Rv1124	1248083	1248085	3	NW	n/a	n/a	n/a
Rv1125	1249332	1249333	2	NW	n/a	n/a	n/a
Rv1127c	1251410	1251620	211	NW	n/a	n/a	n/a
Rv1128c	1252978	1253077	100	NW	n/a	n/a	n/a
Rv1129c	1254540	1254558	19	NW	n/a	n/a	n/a
Rv1131	1257319	1257328	10	NW	n/a	n/a	n/a
Rv1132	1259061	1259070	10	NW	n/a	n/a	n/a
Rv1133c	1261352	1261925	574	NE	0.9507	0.9352	0.955
Rv1134	1262164	1262275	112	NW	n/a	n/a	n/a
Rv1135c	1264134	1264317	184	NW	n/a	n/a	n/a
Rv1135A	1264562	1264609	48	NW	n/a	n/a	n/a
Rv1136	1264953	1265090	138	NW	n/a	n/a	n/a
Rv1137c	1265461	1265475	15	NW	n/a	n/a	n/a
Rv1139c	1266991	1267350	360	NW	n/a	n/a	n/a
Rv1140	1268201	1268206	6	NW	n/a	n/a	n/a
Rv1141c	1269015	1269155	141	NW	n/a	n/a	n/a
Rv1142c	1269964	1270065	102	NW	n/a	n/a	n/a
Rv1143	1271150	1271159	10	NW	n/a	n/a	n/a
Rv1144	1271914	1272426	513	NE	0.8087	0.3057	0.8853
Rv1145	1273340	1273358	19	NW	n/a	n/a	n/a
Rv1146	1274773	1274903	131	NW	n/a	n/a	n/a
Rv1147	1275556	1276303	748	NE	0.878	0.4238	0.9819
Rv1148c	1277754	1277896	143	NW	n/a	n/a	n/a
Rv1149	1278306	1278907	602	NE	0.8252	0.7924	0.8467
Rv1151c	1279623	1279658	36	NW	n/a	n/a	n/a
Rv1155	1281878	1282309	432	NE	0.5389	0.3361	0.6403
Rv1156	1282899	1283059	161	NW	n/a	n/a	n/a
Rv1157c	1284177	1284182	6	NW	n/a	n/a	n/a
Rv1158c	1284868	1284995	128	NW	n/a	n/a	n/a
Rv1159A	1286574	1286598	25	NW	n/a	n/a	n/a
Rv1160	1287026	1287331	306	NW	n/a	n/a	n/a
Rv1161	1291032	1291068	37	NW	n/a	n/a	n/a
Rv1162	1292747	1292801	55	NW	n/a	n/a	n/a
Rv1164	1294152	1294171	20	NW	n/a	n/a	n/a
Rv1165	1296060	1296155	96	NW	n/a	n/a	n/a
Rv1166	1298065	1298090	26	NW	n/a	n/a	n/a
Rv1167c	1298698	1298767	70	NW	n/a	n/a	n/a
Rv1168c	1299810	1299825	16	NW	n/a	n/a	n/a
Rv1169c	1300130	1300307	178	NW	n/a	n/a	n/a
Rv1170	1301221	1301310	90	NW	n/a	n/a	n/a
Rv1171	1301753	1301758	6	NW	n/a	n/a	n/a
Rv1172c	1302687	1302934	248	NW	n/a	n/a	n/a
Rv1173	1305507	1305672	166	NW	n/a	n/a	n/a
Rv1174c	1306007	1306205	199	NW	n/a	n/a	n/a
Rv1176c	1308798	1309008	211	NW	n/a	n/a	n/a
Rv1177	1309337	1309367	31	NW	n/a	n/a	n/a
Rv1178	1310458	1310483	26	NW	n/a	n/a	n/a
Rv1179c	1313305	1313729	425	NE	0.2215	0.2215	0.2215
Rv1180	1315198	1315238	41	NW	n/a	n/a	n/a
Rv1181	1319989	1320039	51	NW	n/a	n/a	n/a
Rv1182	1321460	1321524	65	NW	n/a	n/a	n/a
Rv1183	1324535	1324536	2	NW	n/a	n/a	n/a
Rv1184c	1325618	1325780	163	NW	n/a	n/a	n/a
Rv1185c	1327519	1327693	175	NW	n/a	n/a	n/a
Rv1186c	1329312	1329394	83	NW	n/a	n/a	n/a
Rv1188	1332017	1332096	80	NW	n/a	n/a	n/a
Rv1189	1332971	1332984	14	NW	n/a	n/a	n/a
Rv1190	1333865	1333935	71	NW	n/a	n/a	n/a
Rv1191	1334852	1334931	80	NW	n/a	n/a	n/a
Rv1192	1335761	1335798	38	NW	n/a	n/a	n/a
Rv1193	1337222	1337252	31	NW	n/a	n/a	n/a
Rv1194c	1338520	1339007	488	NE	0.9769	0.9372	0.9986
Rv1195	1339309	1339353	45	NW	n/a	n/a	n/a
Rv1196	1340531	1340663	133	NW	n/a	n/a	n/a
Rv1197	1340962	1341010	49	NW	n/a	n/a	n/a
Rv1198	1341297	1341362	66	NW	n/a	n/a	n/a
Rv1199c	1342612	1342946	335	NW	n/a	n/a	n/a
Rv1201c	1345176	1345264	89	NW	n/a	n/a	n/a
Rv1203c	1346912	1346940	29	NW	n/a	n/a	n/a
Rv1204c	1348631	1348723	93	NW	n/a	n/a	n/a
Rv1205	1349289	1349336	48	NW	n/a	n/a	n/a
Rv1206	1351132	1351195	64	NW	n/a	n/a	n/a
Rv1208	1353125	1353161	37	NW	n/a	n/a	n/a
Rv1210	1354143	1354247	105	NW	n/a	n/a	n/a
Rv1211	1354477	1354502	26	NW	n/a	n/a	n/a
Rv1212c	1355668	1355840	173	NW	n/a	n/a	n/a
Rv1213	1357057	1357297	241	NW	n/a	n/a	n/a
Rv1214c	1357632	1357763	132	NW	n/a	n/a	n/a
Rv1215c	1359451	1359476	26	NW	n/a	n/a	n/a
Rv1216c	1360153	1360159	7	NW	n/a	n/a	n/a
Rv1219c	1363368	1363507	140	NW	n/a	n/a	n/a
Rv1220c	1364157	1364417	261	NW	n/a	n/a	n/a
Rv1221	1365193	1365348	156	NW	n/a	n/a	n/a
Rv1222	1365815	1365879	65	NW	n/a	n/a	n/a
Rv1224	1367865	1367895	31	NW	n/a	n/a	n/a
Rv1225c	1368728	1368836	109	NW	n/a	n/a	n/a
Rv1227c	1370832	1370924	93	NW	n/a	n/a	n/a
Rv1228	1371484	1371781	298	NW	n/a	n/a	n/a
Rv1229c	1372956	1372966	11	NW	n/a	n/a	n/a
Rv1230c	1374204	1374326	123	NW	n/a	n/a	n/a
Rv1232c	1376175	1376234	60	NW	n/a	n/a	n/a
Rv1233c	1376833	1376980	148	NW	n/a	n/a	n/a
Rv1234	1377510	1377528	19	NW	n/a	n/a	n/a
Rv1236	1379857	1379859	3	NW	n/a	n/a	n/a
Rv1237	1380686	1380688	3	NW	n/a	n/a	n/a
Rv1238	1381872	1381946	75	NW	n/a	n/a	n/a
Rv1239c	1383049	1383217	169	NW	n/a	n/a	n/a
Rv1240	1384209	1384282	74	NW	n/a	n/a	n/a
Rv1242	1384973	1384993	21	NW	n/a	n/a	n/a
Rv1243c	1386684	1386861	178	NW	n/a	n/a	n/a
Rv1244	1387724	1387802	79	NW	n/a	n/a	n/a
Rv1245c	1388635	1388689	55	NW	n/a	n/a	n/a
Rv1247c	1389251	1389361	111	NW	n/a	n/a	n/a
Rv1248c	1393059	1393198	140	NW	n/a	n/a	n/a
Rv1249c	1393989	1394183	195	NW	n/a	n/a	n/a
Rv1251c	1399247	1399300	54	NW	n/a	n/a	n/a
Rv1252c	1399911	1399974	64	NW	n/a	n/a	n/a
Rv1256c	1404610	1404721	112	NW	n/a	n/a	n/a
Rv1260	1409365	1409488	124	NW	n/a	n/a	n/a
Rv1261c	1409940	1409942	3	NW	n/a	n/a	n/a
Rv1262c	1410379	1410435	57	NW	n/a	n/a	n/a
Rv1263	1411826	1411898	73	NW	n/a	n/a	n/a
Rv1264	1413094	1413264	171	NW	n/a	n/a	n/a
Rv1265	1413947	1413964	18	NW	n/a	n/a	n/a
Rv1266c	1415847	1416185	339	NW	n/a	n/a	n/a
Rv1267c	1417354	1417662	309	NW	n/a	n/a	n/a
Rv1268c	1418363	1418583	221	NW	n/a	n/a	n/a
Rv1269c	1418960	1419018	59	NW	n/a	n/a	n/a
Rv1270c	1419755	1419965	211	NW	n/a	n/a	n/a
Rv1271c	1420309	1420414	106	NW	n/a	n/a	n/a
Rv1273c	1424057	1424201	145	NW	n/a	n/a	n/a
Rv1275	1425300	1425442	143	NW	n/a	n/a	n/a
Rv1276c	1425921	1426168	248	NW	n/a	n/a	n/a
Rv1278	1430048	1430066	19	NW	n/a	n/a	n/a
Rv1279	1431655	1431669	15	NW	n/a	n/a	n/a
Rv1283c	1437124	1437328	205	NW	n/a	n/a	n/a
Rv1284	1437822	1437913	92	NW	n/a	n/a	n/a
Rv1286	1440758	1440809	52	NW	n/a	n/a	n/a
Rv1287	1441297	1441352	56	NW	n/a	n/a	n/a
Rv1288	1442725	1442771	47	NW	n/a	n/a	n/a
Rv1289	1443406	1443486	81	NW	n/a	n/a	n/a
Rv1290c	1445054	1445062	9	NW	n/a	n/a	n/a
Rv1290A	1445379	1445503	125	NW	n/a	n/a	n/a
Rv1291c	1445841	1446383	543	NE	0.0982	0.0579	0.1727
Rv1293	1449378	1449379	2	NW	n/a	n/a	n/a
Rv1295	1451786	1452001	216	NW	n/a	n/a	n/a
Rv1296	1452954	1453208	255	NW	n/a	n/a	n/a
Rv1297	1455019	1455167	149	NW	n/a	n/a	n/a
Rv1298	1455412	1455499	88	NW	n/a	n/a	n/a
Rv1300	1457549	1457562	14	NW	n/a	n/a	n/a
Rv1301	1458218	1458299	82	NW	n/a	n/a	n/a
Rv1302	1459516	1459770	255	NW	n/a	n/a	n/a
Rv1304	1461003	1461049	47	NW	n/a	n/a	n/a
Rv1305	1461297	1461325	29	NW	n/a	n/a	n/a
Rv1306	1461843	1461847	5	NW	n/a	n/a	n/a
Rv1307	1463190	1463232	43	NW	n/a	n/a	n/a
Rv1308	1464884	1464888	5	NW	n/a	n/a	n/a
Rv1309	1465808	1465845	38	NW	n/a	n/a	n/a
Rv1310	1467308	1467319	12	NW	n/a	n/a	n/a
Rv1311	1467687	1467692	6	NW	n/a	n/a	n/a
Rv1312	1468138	1468175	38	NW	n/a	n/a	n/a
Rv1313c	1469512	1469675	164	NW	n/a	n/a	n/a
Rv1314c	1470259	1470325	67	NW	n/a	n/a	n/a
Rv1315	1471584	1477138	5555	E	0.0001	0	0.0148
Rv1317c	1479125	1479203	79	NW	n/a	n/a	n/a
Rv1318c	1480831	1480898	68	NW	n/a	n/a	n/a
Rv1319c	1482508	1482518	11	NW	n/a	n/a	n/a
Rv1320c	1484224	1484283	60	NW	n/a	n/a	n/a
Rv1321	1484966	1484986	21	NW	n/a	n/a	n/a
Rv1322	1485285	1485317	33	NW	n/a	n/a	n/a
Rv1322A	1485778	1485866	89	NW	n/a	n/a	n/a
Rv1323	1487038	1487165	128	NW	n/a	n/a	n/a
Rv1324	1488082	1488158	77	NW	n/a	n/a	n/a
Rv1325c	1489972	1490121	150	NW	n/a	n/a	n/a
Rv1326c	1492319	1492324	6	NW	n/a	n/a	n/a
Rv1327c	1494432	1494568	137	NW	n/a	n/a	n/a
Rv1328	1497162	1497199	38	NW	n/a	n/a	n/a
Rv1329c	1499196	1499217	22	NW	n/a	n/a	n/a
Rv1330c	1500566	1500665	100	NW	n/a	n/a	n/a
Rv1332	1501589	1501603	15	NW	n/a	n/a	n/a
Rv1333	1502640	1502645	6	NW	n/a	n/a	n/a
Rv1334	1503088	1503107	20	NW	n/a	n/a	n/a
Rv1335	1503391	1503398	8	NW	n/a	n/a	n/a
Rv1338	1505897	1505921	25	NW	n/a	n/a	n/a
Rv1339	1506745	1506759	15	NW	n/a	n/a	n/a
Rv1340	1507541	1507577	37	NW	n/a	n/a	n/a
Rv1343c	1508930	1508972	43	NW	n/a	n/a	n/a
Rv1347c	1512612	1513051	440	NE	0.0467	0.0447	0.0526
Rv1349	1517369	1517495	127	NW	n/a	n/a	n/a
Rv1351	1518567	1518767	201	NW	n/a	n/a	n/a
Rv1352	1519141	1519204	64	NW	n/a	n/a	n/a
Rv1353c	1519992	1520009	18	NW	n/a	n/a	n/a
Rv1354c	1521883	1521889	7	NW	n/a	n/a	n/a
Rv1356c	1524827	1525297	471	E	0.0008	0.0002	0.0011
Rv1357c	1526223	1526616	394	NW	n/a	n/a	n/a
Rv1358	1530098	1530177	80	NW	n/a	n/a	n/a
Rv1359	1530932	1531352	421	NE	0.5928	0.5769	0.6088
Rv1360	1532377	1532447	71	NW	n/a	n/a	n/a
Rv1361c	1533640	1533952	313	NW	n/a	n/a	n/a
Rv1363c	1535399	1535687	289	NW	n/a	n/a	n/a
Rv1364c	1537651	1537787	137	NW	n/a	n/a	n/a
Rv1365c	1538176	1538394	219	NW	n/a	n/a	n/a
Rv1366	1539218	1539516	299	NW	n/a	n/a	n/a
Rv1367c	1540652	1541024	373	NW	n/a	n/a	n/a
Rv1368	1541812	1541998	187	NW	n/a	n/a	n/a
Rv1369c	1542885	1542933	49	NW	n/a	n/a	n/a
Rv1370c	1543262	1543363	102	NW	n/a	n/a	n/a
Rv1372	1546013	1546016	4	NW	n/a	n/a	n/a
Rv1373	1546999	1547076	78	NW	n/a	n/a	n/a
Rv1374c	1547537	1547836	300	NW	n/a	n/a	n/a
Rv1377c	1551224	1551232	9	NW	n/a	n/a	n/a
Rv1385	1561276	1561468	193	NW	n/a	n/a	n/a
Rv1387	1563395	1563698	304	NW	n/a	n/a	n/a
Rv1388	1564273	1564405	133	NW	n/a	n/a	n/a
Rv1389	1565034	1565097	64	NW	n/a	n/a	n/a
Rv1390	1565432	1565445	14	NW	n/a	n/a	n/a
Rv1391	1566704	1566829	126	NW	n/a	n/a	n/a
Rv1392	1568043	1568113	71	NW	n/a	n/a	n/a
Rv1394c	1570976	1571051	76	NW	n/a	n/a	n/a
Rv1395	1572088	1572131	44	NW	n/a	n/a	n/a
Rv1396c	1573864	1574116	253	NW	n/a	n/a	n/a
Rv1398c	1574774	1574854	81	NW	n/a	n/a	n/a
Rv1399c	1575816	1575838	23	NW	n/a	n/a	n/a
Rv1400c	1576803	1576934	132	NW	n/a	n/a	n/a
Rv1401	1577539	1577617	79	NW	n/a	n/a	n/a
Rv1402	1579587	1579602	16	NW	n/a	n/a	n/a
Rv1403c	1580429	1580595	167	NW	n/a	n/a	n/a
Rv1404	1581080	1581149	70	NW	n/a	n/a	n/a
Rv1405c	1581976	1582170	195	NW	n/a	n/a	n/a
Rv1407	1584481	1584503	23	NW	n/a	n/a	n/a
Rv1410c	1587773	1587776	4	NW	n/a	n/a	n/a
Rv1411c	1588489	1588571	83	NW	n/a	n/a	n/a
Rv1412	1589179	1589390	212	NW	n/a	n/a	n/a
Rv1414	1590299	1590401	103	NW	n/a	n/a	n/a
Rv1415	1591681	1591693	13	NW	n/a	n/a	n/a
Rv1417	1592621	1592643	23	NW	n/a	n/a	n/a
Rv1418	1593332	1593509	178	NW	n/a	n/a	n/a
Rv1419	1593985	1594046	62	NW	n/a	n/a	n/a
Rv1423	1598890	1598897	8	NW	n/a	n/a	n/a
Rv1424c	1599661	1599662	2	NW	n/a	n/a	n/a
Rv1425	1601044	1601063	20	NW	n/a	n/a	n/a
Rv1427c	1603935	1603936	2	NW	n/a	n/a	n/a
Rv1428c	1604766	1604882	117	NW	n/a	n/a	n/a
Rv1429	1606153	1606390	238	NW	n/a	n/a	n/a
Rv1430	1607979	1608087	109	NW	n/a	n/a	n/a
Rv1432	1611277	1611438	162	NW	n/a	n/a	n/a
Rv1433	1612256	1612260	5	NW	n/a	n/a	n/a
Rv1435c	1612957	1613311	355	NW	n/a	n/a	n/a
Rv1438	1616356	1616965	610	NE	0.5181	0.3513	0.7248
Rv1439c	1617393	1617841	449	NE	0.87	0.6723	0.9236
Rv1440	1618077	1618213	137	NW	n/a	n/a	n/a
Rv1441c	1619691	1619795	105	NW	n/a	n/a	n/a
Rv1442	1622098	1622211	114	NW	n/a	n/a	n/a
Rv1443c	1622699	1623291	593	NE	0.2193	0.1369	0.3255
Rv1444c	1623704	1623718	15	NW	n/a	n/a	n/a
Rv1446c	1625372	1625422	51	NW	n/a	n/a	n/a
Rv1448c	1628087	1628101	15	NW	n/a	n/a	n/a
Rv1449c	1630206	1630642	437	NE	0.8135	0.8135	0.8135
Rv1450c	1634634	1635033	400	NW	n/a	n/a	n/a
Rv1451	1635962	1636008	47	NW	n/a	n/a	n/a
Rv1452c	1638236	1638385	150	NW	n/a	n/a	n/a
Rv1453	1639653	1639678	26	NW	n/a	n/a	n/a
Rv1454c	1640667	1640684	18	NW	n/a	n/a	n/a
Rv1456c	1642432	1642541	110	NW	n/a	n/a	n/a
Rv1458c	1644267	1644367	101	NW	n/a	n/a	n/a
Rv1459c	1646145	1646190	46	NW	n/a	n/a	n/a
Rv1466	1653585	1653677	93	NW	n/a	n/a	n/a
Rv1467c	1655509	1655613	105	NW	n/a	n/a	n/a
Rv1468c	1656728	1656967	240	NW	n/a	n/a	n/a
Rv1469	1658943	1658984	42	NW	n/a	n/a	n/a
Rv1470	1659361	1659374	14	NW	n/a	n/a	n/a
Rv1471	1659748	1659767	20	NW	n/a	n/a	n/a
Rv1472	1660627	1660660	34	NW	n/a	n/a	n/a
Rv1473	1662291	1662385	95	NW	n/a	n/a	n/a
Rv1473A	1662579	1662645	67	NW	n/a	n/a	n/a
Rv1474c	1663211	1663219	9	NW	n/a	n/a	n/a
Rv1475c	1666053	1666208	156	NW	n/a	n/a	n/a
Rv1476	1666771	1666994	224	NW	n/a	n/a	n/a
Rv1477	1668415	1668423	9	NW	n/a	n/a	n/a
Rv1478	1669151	1669287	137	NW	n/a	n/a	n/a
Rv1480	1671373	1671381	9	NW	n/a	n/a	n/a
Rv1481	1672391	1672461	71	NW	n/a	n/a	n/a
Rv1482c	1673306	1673444	139	NW	n/a	n/a	n/a
Rv1483	1674190	1674206	17	NW	n/a	n/a	n/a
Rv1484	1675018	1675021	4	NW	n/a	n/a	n/a
Rv1486c	1676890	1676945	56	NW	n/a	n/a	n/a
Rv1487	1677382	1677401	20	NW	n/a	n/a	n/a
Rv1488	1678549	1678556	8	NW	n/a	n/a	n/a
Rv1489	1678915	1678946	32	NW	n/a	n/a	n/a
Rv1489A	1679179	1679326	148	NW	n/a	n/a	n/a
Rv1490	1680636	1681212	577	NE	0.7826	0.7028	0.9271
Rv1491c	1681973	1682161	189	NW	n/a	n/a	n/a
Rv1493	1686264	1686275	12	NW	n/a	n/a	n/a
Rv1496	1687895	1687945	51	NW	n/a	n/a	n/a
Rv1497	1689237	1689307	71	NW	n/a	n/a	n/a
Rv1498c	1689927	1690138	212	NW	n/a	n/a	n/a
Rv1498A	1690353	1690411	59	NW	n/a	n/a	n/a
Rv1499	1690812	1690854	43	NW	n/a	n/a	n/a
Rv1500	1691885	1691894	10	NW	n/a	n/a	n/a
Rv1501	1692718	1692928	211	NW	n/a	n/a	n/a
Rv1502	1693830	1694000	171	NW	n/a	n/a	n/a
Rv1504c	1695151	1695285	135	NW	n/a	n/a	n/a
Rv1506c	1696450	1696731	282	NW	n/a	n/a	n/a
Rv1507A	1697866	1698099	234	NW	n/a	n/a	n/a
Rv1509	1701100	1701299	200	NW	n/a	n/a	n/a
Rv1510	1702600	1703078	479	NE	0.7839	0.5021	0.8791
Rv1513	1705796	1705811	16	NW	n/a	n/a	n/a
Rv1514c	1706602	1706634	33	NW	n/a	n/a	n/a
Rv1516c	1708546	1708875	330	NW	n/a	n/a	n/a
Rv1517	1709642	1709648	7	NW	n/a	n/a	n/a
Rv1518	1710610	1710737	128	NW	n/a	n/a	n/a
Rv1519	1711009	1711032	24	NW	n/a	n/a	n/a
Rv1520	1712075	1712306	232	NW	n/a	n/a	n/a
Rv1521	1714060	1714176	117	NW	n/a	n/a	n/a
Rv1522c	1717619	1717657	39	NW	n/a	n/a	n/a
Rv1523	1718703	1718730	28	NW	n/a	n/a	n/a
Rv1524	1719977	1720021	45	NW	n/a	n/a	n/a
Rv1526c	1722067	1722087	21	NW	n/a	n/a	n/a
Rv1527c	1728416	1728957	542	NE	0.7594	0.6988	0.8019
Rv1528c	1729457	1729506	50	NW	n/a	n/a	n/a
Rv1529	1731263	1731377	115	NW	n/a	n/a	n/a
Rv1531	1733046	1733120	75	NW	n/a	n/a	n/a
Rv1532c	1733557	1733614	58	NW	n/a	n/a	n/a
Rv1534	1735418	1735980	563	NE	0.9588	0.9429	0.9865
Rv1535	1736219	1736523	305	NW	n/a	n/a	n/a
Rv1536	1739651	1739845	195	NW	n/a	n/a	n/a
Rv1538c	1742199	1742248	50	NW	n/a	n/a	n/a
Rv1540	1743778	1743782	5	NW	n/a	n/a	n/a
Rv1541c	1744378	1744430	53	NW	n/a	n/a	n/a
Rv1542c	1744843	1745068	226	NW	n/a	n/a	n/a
Rv1543	1746096	1746098	3	NW	n/a	n/a	n/a
Rv1544	1746904	1746923	20	NW	n/a	n/a	n/a
Rv1545	1747153	1747199	47	NW	n/a	n/a	n/a
Rv1546	1747633	1747698	66	NW	n/a	n/a	n/a
Rv1547	1751255	1751301	47	NW	n/a	n/a	n/a
Rv1548c	1753340	1753514	175	NW	n/a	n/a	n/a
Rv1550	1755438	1755449	12	NW	n/a	n/a	n/a
Rv1551	1757317	1757685	369	NW	n/a	n/a	n/a
Rv1555	1760936	1761001	66	NW	n/a	n/a	n/a
Rv1556	1761612	1761748	137	NW	n/a	n/a	n/a
Rv1557	1762944	1762951	8	NW	n/a	n/a	n/a
Rv1558	1763400	1763432	33	NW	n/a	n/a	n/a
Rv1559	1764724	1764759	36	NW	n/a	n/a	n/a
Rv1560	1764980	1764983	4	NW	n/a	n/a	n/a
Rv1561	1765390	1765404	15	NW	n/a	n/a	n/a
Rv1563c	1769439	1769440	2	NW	n/a	n/a	n/a
Rv1564c	1771608	1771644	37	NW	n/a	n/a	n/a
Rv1565c	1773836	1773932	97	NW	n/a	n/a	n/a
Rv1566c	1774627	1774864	238	NW	n/a	n/a	n/a
Rv1567c	1775151	1775396	246	NW	n/a	n/a	n/a
Rv1571	1779055	1779198	144	NW	n/a	n/a	n/a
Rv1572c	1779305	1779318	14	NW	n/a	n/a	n/a
Rv1573	1779731	1779934	204	NW	n/a	n/a	n/a
Rv1576c	1782072	1782077	6	NW	n/a	n/a	n/a
Rv1577c	1782592	1782763	172	NW	n/a	n/a	n/a
Rv1578c	1783236	1783314	79	NW	n/a	n/a	n/a
Rv1580c	1783900	1783911	12	NW	n/a	n/a	n/a
Rv1581c	1784309	1784502	194	NW	n/a	n/a	n/a
Rv1584c	1786536	1786589	54	NW	n/a	n/a	n/a
Rv1587c	1789171	1789173	3	NW	n/a	n/a	n/a
Rv1588c	1789844	1790289	446	NE	0.5624	0.5176	0.5773
Rv1591	1792243	1792405	163	NW	n/a	n/a	n/a
Rv1592c	1793748	1794002	255	NW	n/a	n/a	n/a
Rv1593c	1794715	1794761	47	NW	n/a	n/a	n/a
Rv1596	1798253	1798299	47	NW	n/a	n/a	n/a
Rv1597	1799060	1799078	19	NW	n/a	n/a	n/a
Rv1598c	1799491	1799588	98	NW	n/a	n/a	n/a
Rv1602	1803292	1803299	8	NW	n/a	n/a	n/a
Rv1603	1804039	1804044	6	NW	n/a	n/a	n/a
Rv1606	1806008	1806186	179	NW	n/a	n/a	n/a
Rv1607	1807271	1807303	33	NW	n/a	n/a	n/a
Rv1608c	1807770	1807908	139	NW	n/a	n/a	n/a
Rv1610	1810158	1810245	88	NW	n/a	n/a	n/a
Rv1611	1811066	1811132	67	NW	n/a	n/a	n/a
Rv1614	1814585	1815258	674	NE	0.8329	0.7732	0.8979
Rv1616	1816089	1816194	106	NW	n/a	n/a	n/a
Rv1617	1817615	1817620	6	NW	n/a	n/a	n/a
Rv1618	1818525	1818580	56	NW	n/a	n/a	n/a
Rv1621c	1823281	1823365	85	NW	n/a	n/a	n/a
Rv1622c	1824408	1824435	28	NW	n/a	n/a	n/a
Rv1623c	1825895	1826003	109	NW	n/a	n/a	n/a
Rv1624c	1826593	1826619	27	NW	n/a	n/a	n/a
Rv1625c	1827953	1828185	233	NW	n/a	n/a	n/a
Rv1626	1828805	1828870	66	NW	n/a	n/a	n/a
Rv1628c	1830569	1830670	102	NW	n/a	n/a	n/a
Rv1629	1833387	1833547	161	NW	n/a	n/a	n/a
Rv1630	1834995	1835018	24	NW	n/a	n/a	n/a
Rv1631	1836244	1836392	149	NW	n/a	n/a	n/a
Rv1632c	1836838	1837080	243	NW	n/a	n/a	n/a
Rv1635c	1842250	1842456	207	NW	n/a	n/a	n/a
Rv1636	1842899	1842903	5	NW	n/a	n/a	n/a
Rv1637c	1843700	1843746	47	NW	n/a	n/a	n/a
Rv1638	1846667	1846721	55	NW	n/a	n/a	n/a
Rv1638A	1846981	1846994	14	NW	n/a	n/a	n/a
Rv1639c	1848466	1848522	57	NW	n/a	n/a	n/a
Rv1640c	1852043	1852278	236	NW	n/a	n/a	n/a
Rv1641	1852886	1852933	48	NW	n/a	n/a	n/a
Rv1642	1853130	1853189	60	NW	n/a	n/a	n/a
Rv1643	1853581	1853611	31	NW	n/a	n/a	n/a
Rv1644	1854396	1854404	9	NW	n/a	n/a	n/a
Rv1645c	1855462	1855769	308	NW	n/a	n/a	n/a
Rv1646	1856704	1856779	76	NW	n/a	n/a	n/a
Rv1647	1857732	1857736	5	NW	n/a	n/a	n/a
Rv1648	1858545	1858738	194	NW	n/a	n/a	n/a
Rv1650	1862261	1862352	92	NW	n/a	n/a	n/a
Rv1651c	1865390	1865581	192	NW	n/a	n/a	n/a
Rv1657	1871362	1871368	7	NW	n/a	n/a	n/a
Rv1658	1872567	1872644	78	NW	n/a	n/a	n/a
Rv1659	1874059	1874165	107	NW	n/a	n/a	n/a
Rv1660	1875229	1875309	81	NW	n/a	n/a	n/a
Rv1661	1881692	1881709	18	NW	n/a	n/a	n/a
Rv1663	1888028	1888031	4	NW	n/a	n/a	n/a
Rv1664	1891087	1891231	145	NW	n/a	n/a	n/a
Rv1666c	1893570	1893582	13	NW	n/a	n/a	n/a
Rv1668c	1895350	1895730	381	NW	n/a	n/a	n/a
Rv1669	1896095	1896125	31	NW	n/a	n/a	n/a
Rv1670	1896475	1896480	6	NW	n/a	n/a	n/a
Rv1671	1896875	1896881	7	NW	n/a	n/a	n/a
Rv1672c	1898215	1898305	91	NW	n/a	n/a	n/a
Rv1673c	1899240	1899265	26	NW	n/a	n/a	n/a
Rv1674c	1899924	1900246	323	NW	n/a	n/a	n/a
Rv1675c	1900983	1901052	70	NW	n/a	n/a	n/a
Rv1677	1902304	1902402	99	NW	n/a	n/a	n/a
Rv1679	1904428	1904434	7	NW	n/a	n/a	n/a
Rv1681	1906250	1906408	159	NW	n/a	n/a	n/a
Rv1682	1907328	1907599	272	NW	n/a	n/a	n/a
Rv1686c	1912089	1912158	70	NW	n/a	n/a	n/a
Rv1687c	1912928	1912984	57	NW	n/a	n/a	n/a
Rv1688	1913598	1913607	10	NW	n/a	n/a	n/a
Rv1689	1914884	1915532	649	E	0.0956	0.0001	0.2602
Rv1690	1915918	1915954	37	NW	n/a	n/a	n/a
Rv1693	1917940	1917945	6	NW	n/a	n/a	n/a
Rv1695	1919677	1919688	12	NW	n/a	n/a	n/a
Rv1696	1921454	1921547	94	NW	n/a	n/a	n/a
Rv1697	1922731	1922750	20	NW	n/a	n/a	n/a
Rv1698	1923697	1923834	138	NW	n/a	n/a	n/a
Rv1701	1927145	1927216	72	NW	n/a	n/a	n/a
Rv1702c	1928583	1929136	554	NE	0.6055	0.363	0.6772
Rv1703c	1929729	1929791	63	NW	n/a	n/a	n/a
Rv1704c	1931464	1931502	39	NW	n/a	n/a	n/a
Rv1705c	1932662	1932699	38	NW	n/a	n/a	n/a
Rv1706c	1933886	1934487	602	NE	0.3911	0.165	0.7777
Rv1706A	1934657	1934887	231	NW	n/a	n/a	n/a
Rv1707	1936350	1936365	16	NW	n/a	n/a	n/a
Rv1713	1941687	1941858	172	NW	n/a	n/a	n/a
Rv1717	1944764	1944814	51	NW	n/a	n/a	n/a
Rv1718	1945635	1945646	12	NW	n/a	n/a	n/a
Rv1719	1946428	1947035	608	NE	0.1849	0.1121	0.28
Rv1721c	1947651	1947866	216	NW	n/a	n/a	n/a
Rv1723	1950597	1950637	41	NW	n/a	n/a	n/a
Rv1725c	1951759	1951857	99	NW	n/a	n/a	n/a
Rv1726	1953245	1953275	31	NW	n/a	n/a	n/a
Rv1727	1953847	1953869	23	NW	n/a	n/a	n/a
Rv1729c	1955577	1955697	121	NW	n/a	n/a	n/a
Rv1730c	1957253	1957682	430	NE	0.2629	0.2629	0.2629
Rv1731	1959241	1959248	8	NW	n/a	n/a	n/a
Rv1732c	1959799	1959860	62	NW	n/a	n/a	n/a
Rv1733c	1960495	1960779	285	NW	n/a	n/a	n/a
Rv1734c	1961024	1961296	273	NW	n/a	n/a	n/a
Rv1735c	1961796	1962233	438	NE	0.4042	0.3643	0.4175
Rv1737c	1965378	1965662	285	NW	n/a	n/a	n/a
Rv1738	1965949	1965960	12	NW	n/a	n/a	n/a
Rv1739c	1967645	1967710	66	NW	n/a	n/a	n/a
Rv1741	1968173	1968178	6	NW	n/a	n/a	n/a
Rv1742	1968918	1969009	92	NW	n/a	n/a	n/a
Rv1743	1970712	1970994	283	NW	n/a	n/a	n/a
Rv1745c	1971999	1972143	145	NW	n/a	n/a	n/a
Rv1746	1973576	1973635	60	NW	n/a	n/a	n/a
Rv1747	1976235	1976605	371	NW	n/a	n/a	n/a
Rv1749c	1977893	1977974	82	NW	n/a	n/a	n/a
Rv1750c	1979575	1979626	52	NW	n/a	n/a	n/a
Rv1751	1981011	1981135	125	NW	n/a	n/a	n/a
Rv1752	1981587	1981619	33	NW	n/a	n/a	n/a
Rv1753c	1984783	1984984	202	NW	n/a	n/a	n/a
Rv1754c	1986678	1986859	182	NW	n/a	n/a	n/a
Rv1755c	1987093	1987133	41	NW	n/a	n/a	n/a
Rv1756c	1988020	1988068	49	NW	n/a	n/a	n/a
Rv1757c	1988397	1988430	34	NW	n/a	n/a	n/a
Rv1758	1988957	1989221	265	NW	n/a	n/a	n/a
Rv1759c	1991968	1992541	574	NE	0.9826	0.9757	0.9853
Rv1760	1994052	1994059	8	NW	n/a	n/a	n/a
Rv1762c	1995233	1995540	308	NW	n/a	n/a	n/a
Rv1763	1995869	1995917	49	NW	n/a	n/a	n/a
Rv1764	1996804	1996806	3	NW	n/a	n/a	n/a
Rv1765c	1997906	1998530	625	NE	0.3693	0.1115	0.806
Rv1765A	1998748	1999125	378	NW	n/a	n/a	n/a
Rv1766	1999397	1999462	66	NW	n/a	n/a	n/a
Rv1767	1999824	2000002	179	NW	n/a	n/a	n/a
Rv1768	2001861	2002014	154	NW	n/a	n/a	n/a
Rv1769	2003261	2003266	6	NW	n/a	n/a	n/a
Rv1771	2005838	2006024	187	NW	n/a	n/a	n/a
Rv1772	2006338	2006408	71	NW	n/a	n/a	n/a
Rv1773c	2007157	2007220	64	NW	n/a	n/a	n/a
Rv1775	2009381	2009383	3	NW	n/a	n/a	n/a
Rv1776c	2009946	2010044	99	NW	n/a	n/a	n/a
Rv1777	2011351	2011469	119	NW	n/a	n/a	n/a
Rv1778c	2011921	2012074	154	NW	n/a	n/a	n/a
Rv1779c	2013870	2014087	218	NW	n/a	n/a	n/a
Rv1780	2014653	2014690	38	NW	n/a	n/a	n/a
Rv1781c	2016867	2017128	262	NW	n/a	n/a	n/a
Rv1783	2019955	2020022	68	NW	n/a	n/a	n/a
Rv1784	2022823	2022835	13	NW	n/a	n/a	n/a
Rv1785c	2024019	2024216	198	NW	n/a	n/a	n/a
Rv1786	2024422	2024689	268	NW	n/a	n/a	n/a
Rv1787	2025789	2025865	77	NW	n/a	n/a	n/a
Rv1788	2026167	2026178	12	NW	n/a	n/a	n/a
Rv1789	2027362	2027813	452	NE	0.7858	0.7254	0.813
Rv1790	2028868	2029292	425	NE	0.7015	0.6811	0.7424
Rv1791	2029594	2030082	489	NE	0.62	0.5306	0.6433
Rv1793	2030369	2030454	86	NW	n/a	n/a	n/a
Rv1794	2031359	2031628	270	NW	n/a	n/a	n/a
Rv1798	2037923	2038547	625	E	0.0031	0	0.0054
Rv1799	2038741	2038841	101	NW	n/a	n/a	n/a
Rv1800	2040811	2041389	579	NE	0.7756	0.613	0.9193
Rv1801	2042663	2042772	110	NW	n/a	n/a	n/a
Rv1802	2044166	2044311	146	NW	n/a	n/a	n/a
Rv1803c	2046233	2046411	179	NW	n/a	n/a	n/a
Rv1804c	2046740	2047075	336	NW	n/a	n/a	n/a
Rv1805c	2047425	2047460	36	NW	n/a	n/a	n/a
Rv1806	2047762	2047786	25	NW	n/a	n/a	n/a
Rv1807	2048988	2049309	322	NW	n/a	n/a	n/a
Rv1808	2050541	2050670	130	NW	n/a	n/a	n/a
Rv1809	2052079	2052321	243	NW	n/a	n/a	n/a
Rv1810	2052680	2052831	152	NW	n/a	n/a	n/a
Rv1811	2053538	2053545	8	NW	n/a	n/a	n/a
Rv1812c	2054750	2055069	320	NW	n/a	n/a	n/a
Rv1813c	2055503	2055909	407	NW	n/a	n/a	n/a
Rv1814	2056814	2056916	103	NW	n/a	n/a	n/a
Rv1815	2057584	2057644	61	NW	n/a	n/a	n/a
Rv1816	2058351	2058983	633	NE	0.4755	0.0526	0.656
Rv1817	2060449	2060566	118	NW	n/a	n/a	n/a
Rv1818c	2062065	2062197	133	NW	n/a	n/a	n/a
Rv1819c	2064119	2064187	69	NW	n/a	n/a	n/a
Rv1820	2065833	2065845	13	NW	n/a	n/a	n/a
Rv1821	2068274	2068468	195	NW	n/a	n/a	n/a
Rv1823	2070016	2070042	27	NW	n/a	n/a	n/a
Rv1824	2070410	2070424	15	NW	n/a	n/a	n/a
Rv1825	2071305	2071340	36	NW	n/a	n/a	n/a
Rv1826	2071747	2071984	238	NW	n/a	n/a	n/a
Rv1828	2073215	2073331	117	NW	n/a	n/a	n/a
Rv1829	2073828	2074229	402	NW	n/a	n/a	n/a
Rv1830	2074909	2074959	51	NW	n/a	n/a	n/a
Rv1831	2075219	2075265	47	NW	n/a	n/a	n/a
Rv1832	2078093	2078317	225	NW	n/a	n/a	n/a
Rv1833c	2079180	2079218	39	NW	n/a	n/a	n/a
Rv1834	2080087	2080089	3	NW	n/a	n/a	n/a
Rv1835c	2081978	2081991	14	NW	n/a	n/a	n/a
Rv1836c	2084027	2084144	118	NW	n/a	n/a	n/a
Rv1837c	2086372	2086645	274	NW	n/a	n/a	n/a
Rv1839c	2087303	2087359	57	NW	n/a	n/a	n/a
Rv1840c	2088909	2089069	161	NW	n/a	n/a	n/a
Rv1842c	2091476	2091647	172	NW	n/a	n/a	n/a
Rv1843c	2093089	2093119	31	NW	n/a	n/a	n/a
Rv1844c	2094579	2094606	28	NW	n/a	n/a	n/a
Rv1845c	2095559	2095571	13	NW	n/a	n/a	n/a
Rv1846c	2095990	2096265	276	NW	n/a	n/a	n/a
Rv1847	2096690	2096736	47	NW	n/a	n/a	n/a
Rv1851	2099720	2099728	9	NW	n/a	n/a	n/a
Rv1852	2100405	2100410	6	NW	n/a	n/a	n/a
Rv1854c	2102433	2102572	140	NW	n/a	n/a	n/a
Rv1855c	2103498	2103534	37	NW	n/a	n/a	n/a
Rv1856c	2104214	2104373	160	NW	n/a	n/a	n/a
Rv1858	2105958	2105962	5	NW	n/a	n/a	n/a
Rv1859	2107074	2107124	51	NW	n/a	n/a	n/a
Rv1860	2108104	2108553	450	NE	0.9013	0.8926	0.9071
Rv1861	2108861	2108932	72	NW	n/a	n/a	n/a
Rv1862	2109975	2109979	5	NW	n/a	n/a	n/a
Rv1865c	2112357	2112528	172	NW	n/a	n/a	n/a
Rv1866	2114867	2115152	286	NW	n/a	n/a	n/a
Rv1867	2116639	2116735	97	NW	n/a	n/a	n/a
Rv1868	2118837	2118848	12	NW	n/a	n/a	n/a
Rv1869c	2120086	2120183	98	NW	n/a	n/a	n/a
Rv1870c	2120821	2120883	63	NW	n/a	n/a	n/a
Rv1871c	2121275	2121295	21	NW	n/a	n/a	n/a
Rv1872c	2122542	2122562	21	NW	n/a	n/a	n/a
Rv1873	2123002	2123072	71	NW	n/a	n/a	n/a
Rv1874	2123761	2123769	9	NW	n/a	n/a	n/a
Rv1875	2124215	2124728	514	NE	0.791	0.6658	0.9979
Rv1876	2125210	2125292	83	NW	n/a	n/a	n/a
Rv1877	2127358	2127410	53	NW	n/a	n/a	n/a
Rv1879	2129904	2129929	26	NW	n/a	n/a	n/a
Rv1880c	2131248	2131295	48	NW	n/a	n/a	n/a
Rv1881c	2131720	2131758	39	NW	n/a	n/a	n/a
Rv1882c	2132594	2132619	26	NW	n/a	n/a	n/a
Rv1883c	2133083	2133119	37	NW	n/a	n/a	n/a
Rv1884c	2133652	2133661	10	NW	n/a	n/a	n/a
Rv1885c	2134263	2134278	16	NW	n/a	n/a	n/a
Rv1886c	2135258	2135646	389	NW	n/a	n/a	n/a
Rv1887	2136791	2136907	117	NW	n/a	n/a	n/a
Rv1888c	2137470	2137832	363	NW	n/a	n/a	n/a
Rv1888A	2138008	2138049	42	NW	n/a	n/a	n/a
Rv1889c	2138408	2138464	57	NW	n/a	n/a	n/a
Rv1890c	2139078	2139129	52	NW	n/a	n/a	n/a
Rv1891	2139539	2139553	15	NW	n/a	n/a	n/a
Rv1892	2139867	2139874	8	NW	n/a	n/a	n/a
Rv1893	2140095	2140127	33	NW	n/a	n/a	n/a
Rv1894c	2141260	2141909	650	NE	0.6287	0.4392	0.8788
Rv1896c	2143837	2143839	3	NW	n/a	n/a	n/a
Rv1897c	2144273	2144328	56	NW	n/a	n/a	n/a
Rv1900c	2147024	2147050	27	NW	n/a	n/a	n/a
Rv1901	2148345	2148394	50	NW	n/a	n/a	n/a
Rv1902c	2149665	2149752	88	NW	n/a	n/a	n/a
Rv1903	2150159	2150342	184	NW	n/a	n/a	n/a
Rv1904	2150776	2150821	46	NW	n/a	n/a	n/a
Rv1905c	2151786	2151813	28	NW	n/a	n/a	n/a
Rv1906c	2152286	2152623	338	NW	n/a	n/a	n/a
Rv1907c	2153273	2153277	5	NW	n/a	n/a	n/a
Rv1908c	2155502	2155537	36	NW	n/a	n/a	n/a
Rv1909c	2155992	2156094	103	NW	n/a	n/a	n/a
Rv1910c	2156690	2156770	81	NW	n/a	n/a	n/a
Rv1911c	2157378	2157475	98	NW	n/a	n/a	n/a
Rv1912c	2158482	2158579	98	NW	n/a	n/a	n/a
Rv1914c	2159719	2159851	133	NW	n/a	n/a	n/a
Rv1916	2162153	2162320	168	NW	n/a	n/a	n/a
Rv1917c	2166702	2167037	336	NW	n/a	n/a	n/a
Rv1918c	2170003	2170449	447	E	0.0015	0.0015	0.0015
Rv1919c	2170916	2171011	96	NW	n/a	n/a	n/a
Rv1920	2171877	2171912	36	NW	n/a	n/a	n/a
Rv1921c	2173186	2173455	270	NW	n/a	n/a	n/a
Rv1923	2175904	2175938	35	NW	n/a	n/a	n/a
Rv1924c	2176321	2176475	155	NW	n/a	n/a	n/a
Rv1925	2178340	2178345	6	NW	n/a	n/a	n/a
Rv1926c	2178827	2179061	235	NW	n/a	n/a	n/a
Rv1927	2179837	2179838	2	NW	n/a	n/a	n/a
Rv1928c	2180608	2180650	43	NW	n/a	n/a	n/a
Rv1929c	2181297	2181306	10	NW	n/a	n/a	n/a
Rv1930c	2181833	2181848	16	NW	n/a	n/a	n/a
Rv1931c	2182630	2182760	131	NW	n/a	n/a	n/a
Rv1934c	2185579	2185591	13	NW	n/a	n/a	n/a
Rv1935c	2186550	2186772	223	NW	n/a	n/a	n/a
Rv1937	2190406	2190415	10	NW	n/a	n/a	n/a
Rv1941	2193825	2194032	208	NW	n/a	n/a	n/a
Rv1944c	2195325	2195377	53	NW	n/a	n/a	n/a
Rv1945	2196744	2196896	153	NW	n/a	n/a	n/a
Rv1946c	2197351	2197412	62	NW	n/a	n/a	n/a
Rv1947	2197816	2198102	287	NW	n/a	n/a	n/a
Rv1948c	2198455	2198463	9	NW	n/a	n/a	n/a
Rv1951c	2199877	2200114	238	NW	n/a	n/a	n/a
Rv1955	2201487	2201526	40	NW	n/a	n/a	n/a
Rv1958c	2203023	2203069	47	NW	n/a	n/a	n/a
Rv1961	2204097	2204254	158	NW	n/a	n/a	n/a
Rv1962c	2204664	2204970	307	NW	n/a	n/a	n/a
Rv1963c	2206193	2207089	897	E	0.0036	0	0.0091
Rv1964	2207889	2207896	8	NW	n/a	n/a	n/a
Rv1965	2208714	2208716	3	NW	n/a	n/a	n/a
Rv1971	2215962	2215981	20	NW	n/a	n/a	n/a
Rv1973	2217038	2217048	11	NW	n/a	n/a	n/a
Rv1974	2217428	2217441	14	NW	n/a	n/a	n/a
Rv1975	2218109	2218233	125	NW	n/a	n/a	n/a
Rv1976c	2218643	2219143	501	NE	0.7544	0.5773	0.8788
Rv1977	2220192	2220297	106	NW	n/a	n/a	n/a
Rv1979c	2222556	2222732	177	NW	n/a	n/a	n/a
Rv1980c	2223421	2223609	189	NW	n/a	n/a	n/a
Rv1981c	2224580	2224802	223	NW	n/a	n/a	n/a
Rv1982c	2225224	2225633	410	NE	0.445	0.445	0.445
Rv1984c	2227953	2228380	428	NE	0.7491	0.7491	0.7491
Rv1985c	2229294	2229400	107	NW	n/a	n/a	n/a
Rv1986	2230002	2230415	414	NE	0.8164	0.8164	0.8164
Rv1987	2230846	2231069	224	NW	n/a	n/a	n/a
Rv1988	2231611	2232128	518	NE	0.5739	0.429	0.6593
Rv1990c	2233029	2233270	242	NW	n/a	n/a	n/a
Rv1990A	2233608	2233694	87	NW	n/a	n/a	n/a
Rv1991c	2234041	2234380	340	NW	n/a	n/a	n/a
Rv1993c	2236967	2237017	51	NW	n/a	n/a	n/a
Rv1994c	2237376	2237530	155	NW	n/a	n/a	n/a
Rv1995	2238300	2238393	94	NW	n/a	n/a	n/a
Rv1996	2239349	2239548	200	NW	n/a	n/a	n/a
Rv1997	2242268	2242334	67	NW	n/a	n/a	n/a
Rv1998c	2243113	2243205	93	NW	n/a	n/a	n/a
Rv1999c	2244530	2244598	69	NW	n/a	n/a	n/a
Rv2000	2246214	2246221	8	NW	n/a	n/a	n/a
Rv2001	2246976	2247049	74	NW	n/a	n/a	n/a
Rv2002	2247834	2247952	119	NW	n/a	n/a	n/a
Rv2003c	2248812	2248867	56	NW	n/a	n/a	n/a
Rv2004c	2250366	2250385	20	NW	n/a	n/a	n/a
Rv2005c	2251275	2251391	117	NW	n/a	n/a	n/a
Rv2006	2255377	2255473	97	NW	n/a	n/a	n/a
Rv2007c	2255820	2256006	187	NW	n/a	n/a	n/a
Rv2008c	2257334	2257419	86	NW	n/a	n/a	n/a
Rv2010	2258063	2258243	181	NW	n/a	n/a	n/a
Rv2011c	2258677	2258715	39	NW	n/a	n/a	n/a
Rv2012	2259212	2260054	843	NE	0.6035	0.0714	0.9655
Rv2014	2261080	2261205	126	NW	n/a	n/a	n/a
Rv2015c	2262464	2262815	352	NW	n/a	n/a	n/a
Rv2017	2264430	2264669	240	NW	n/a	n/a	n/a
Rv2019	2265797	2265810	14	NW	n/a	n/a	n/a
Rv2020c	2266112	2266194	83	NW	n/a	n/a	n/a
Rv2021c	2266502	2266508	7	NW	n/a	n/a	n/a
Rv2022c	2267116	2267138	23	NW	n/a	n/a	n/a
Rv2023c	2267500	2268082	583	NE	0.372	0.0766	0.6041
Rv2024c	2269632	2270139	508	NE	0.9755	0.9606	0.9869
Rv2025c	2271140	2271252	113	NW	n/a	n/a	n/a
Rv2026c	2272139	2272176	38	NW	n/a	n/a	n/a
Rv2027c	2273900	2273958	59	NW	n/a	n/a	n/a
Rv2029c	2275816	2275830	15	NW	n/a	n/a	n/a
Rv2030c	2277878	2277887	10	NW	n/a	n/a	n/a
Rv2031c	2278324	2278518	195	NW	n/a	n/a	n/a
Rv2032	2279516	2279629	114	NW	n/a	n/a	n/a
Rv2033c	2280474	2280683	210	NW	n/a	n/a	n/a
Rv2036	2282132	2282136	5	NW	n/a	n/a	n/a
Rv2041c	2287238	2287273	36	NW	n/a	n/a	n/a
Rv2043c	2288633	2288671	39	NW	n/a	n/a	n/a
Rv2044c	2288991	2289074	84	NW	n/a	n/a	n/a
Rv2045c	2290612	2290658	47	NW	n/a	n/a	n/a
Rv2046	2291317	2291351	35	NW	n/a	n/a	n/a
Rv2047c	2293918	2293920	3	NW	n/a	n/a	n/a
Rv2048c	2306378	2306682	305	NW	n/a	n/a	n/a
Rv2049c	2306909	2307210	302	NW	n/a	n/a	n/a
Rv2051c	2310147	2310302	156	NW	n/a	n/a	n/a
Rv2052c	2311909	2311911	3	NW	n/a	n/a	n/a
Rv2053c	2312441	2312514	74	NW	n/a	n/a	n/a
Rv2054	2313230	2313476	247	NW	n/a	n/a	n/a
Rv2058c	2314453	2314563	111	NW	n/a	n/a	n/a
Rv2061c	2316477	2316558	82	NW	n/a	n/a	n/a
Rv2062c	2320145	2320220	76	NW	n/a	n/a	n/a
Rv2063	2320456	2320840	385	NW	n/a	n/a	n/a
Rv2064	2321934	2321941	8	NW	n/a	n/a	n/a
Rv2067c	2325262	2325275	14	NW	n/a	n/a	n/a
Rv2068c	2326201	2326333	133	NW	n/a	n/a	n/a
Rv2072c	2329538	2329603	66	NW	n/a	n/a	n/a
Rv2073c	2330355	2330382	28	NW	n/a	n/a	n/a
Rv2074	2330798	2330805	8	NW	n/a	n/a	n/a
Rv2075c	2332271	2332426	156	NW	n/a	n/a	n/a
Rv2076c	2332680	2332712	33	NW	n/a	n/a	n/a
Rv2077A	2333986	2334448	463	NE	0.4776	0.2822	0.8561
Rv2080	2337261	2337454	194	NW	n/a	n/a	n/a
Rv2081c	2337897	2338098	202	NW	n/a	n/a	n/a
Rv2084	2342336	2342416	81	NW	n/a	n/a	n/a
Rv2086	2343308	2343383	76	NW	n/a	n/a	n/a
Rv2087	2343616	2343800	185	NW	n/a	n/a	n/a
Rv2088	2345572	2345586	15	NW	n/a	n/a	n/a
Rv2089c	2346716	2346762	47	NW	n/a	n/a	n/a
Rv2090	2347946	2347947	2	NW	n/a	n/a	n/a
Rv2091c	2348684	2348723	40	NW	n/a	n/a	n/a
Rv2092c	2351446	2351492	47	NW	n/a	n/a	n/a
Rv2093c	2352421	2352435	15	NW	n/a	n/a	n/a
Rv2094c	2352689	2352754	66	NW	n/a	n/a	n/a
Rv2096c	2354702	2354708	7	NW	n/a	n/a	n/a
Rv2097c	2356069	2357778	1710	NE	0.5461	0.0233	0.7693
Rv2100	2359433	2359629	197	NW	n/a	n/a	n/a
Rv2101	2362673	2362780	108	NW	n/a	n/a	n/a
Rv2103c	2363912	2363916	5	NW	n/a	n/a	n/a
Rv2104c	2364173	2364854	682	NE	0.5994	0.4302	0.8164
Rv2106	2366118	2366748	631	NE	0.3563	0.103	0.6265
Rv2107	2367047	2367100	54	NW	n/a	n/a	n/a
Rv2108	2367834	2368372	539	NE	0.2674	0.1844	0.7154
Rv2111c	2370184	2370294	111	NW	n/a	n/a	n/a
Rv2112c	2371961	2372019	59	NW	n/a	n/a	n/a
Rv2113	2373215	2373223	9	NW	n/a	n/a	n/a
Rv2114	2373849	2373850	2	NW	n/a	n/a	n/a
Rv2115c	2375682	2375960	279	NW	n/a	n/a	n/a
Rv2116	2376532	2376537	6	NW	n/a	n/a	n/a
Rv2117	2376833	2376859	27	NW	n/a	n/a	n/a
Rv2118c	2377704	2377775	72	NW	n/a	n/a	n/a
Rv2119	2378614	2378634	21	NW	n/a	n/a	n/a
Rv2120c	2379119	2379195	77	NW	n/a	n/a	n/a
Rv2122c	2380336	2380460	125	NW	n/a	n/a	n/a
Rv2124c	2385459	2385682	224	NW	n/a	n/a	n/a
Rv2125	2386563	2386591	29	NW	n/a	n/a	n/a
Rv2126c	2387364	2388005	642	NE	0.9712	0.861	0.9937
Rv2128	2389680	2389697	18	NW	n/a	n/a	n/a
Rv2129c	2390581	2390604	24	NW	n/a	n/a	n/a
Rv2130c	2391851	2391906	56	NW	n/a	n/a	n/a
Rv2131c	2392712	2392800	89	NW	n/a	n/a	n/a
Rv2132	2393033	2393240	208	NW	n/a	n/a	n/a
Rv2133c	2394031	2394039	9	NW	n/a	n/a	n/a
Rv2134c	2394629	2394690	62	NW	n/a	n/a	n/a
Rv2136c	2396230	2396291	62	NW	n/a	n/a	n/a
Rv2137c	2396707	2396719	13	NW	n/a	n/a	n/a
Rv2138	2397798	2398109	312	NW	n/a	n/a	n/a
Rv2139	2399185	2399187	3	NW	n/a	n/a	n/a
Rv2140c	2399720	2399765	46	NW	n/a	n/a	n/a
Rv2141c	2401114	2401582	469	NE	0.5327	0.3397	0.8798
Rv2142c	2401902	2402366	465	NE	0.8657	0.8008	0.9175
Rv2143	2403427	2403554	128	NW	n/a	n/a	n/a
Rv2144c	2403913	2404005	93	NW	n/a	n/a	n/a
Rv2145c	2404790	2405055	266	NW	n/a	n/a	n/a
Rv2146c	2405348	2405507	160	NW	n/a	n/a	n/a
Rv2148c	2407008	2407011	4	NW	n/a	n/a	n/a
Rv2149c	2407766	2407774	9	NW	n/a	n/a	n/a
Rv2150c	2408916	2409086	171	NW	n/a	n/a	n/a
Rv2154c	2414314	2414323	10	NW	n/a	n/a	n/a
Rv2158c	2420000	2420020	21	NW	n/a	n/a	n/a
Rv2160c	2421395	2421660	266	NW	n/a	n/a	n/a
Rv2161c	2422529	2422629	101	NW	n/a	n/a	n/a
Rv2162c	2424230	2424437	208	NW	n/a	n/a	n/a
Rv2165c	2428661	2428816	156	NW	n/a	n/a	n/a
Rv2166c	2429250	2429548	299	NW	n/a	n/a	n/a
Rv2168c	2430812	2430954	143	NW	n/a	n/a	n/a
Rv2169c	2431361	2431624	264	NW	n/a	n/a	n/a
Rv2170	2432247	2432340	94	NW	n/a	n/a	n/a
Rv2172c	2433928	2434236	309	NW	n/a	n/a	n/a
Rv2173	2435297	2435298	2	NW	n/a	n/a	n/a
Rv2175c	2437278	2437330	53	NW	n/a	n/a	n/a
Rv2176	2438532	2438671	140	NW	n/a	n/a	n/a
Rv2177c	2439339	2439721	383	NW	n/a	n/a	n/a
Rv2178c	2441112	2441200	89	NW	n/a	n/a	n/a
Rv2179c	2441709	2441716	8	NW	n/a	n/a	n/a
Rv2180c	2442606	2442691	86	NW	n/a	n/a	n/a
Rv2182c	2444721	2444804	84	NW	n/a	n/a	n/a
Rv2184c	2446338	2446455	118	NW	n/a	n/a	n/a
Rv2185c	2446892	2446994	103	NW	n/a	n/a	n/a
Rv2186c	2447386	2447549	164	NW	n/a	n/a	n/a
Rv2187	2449354	2449382	29	NW	n/a	n/a	n/a
Rv2188c	2450542	2450636	95	NW	n/a	n/a	n/a
Rv2189c	2451412	2451504	93	NW	n/a	n/a	n/a
Rv2190c	2452664	2453208	545	NE	0.253	0.0743	0.5082
Rv2192c	2456135	2456290	156	NW	n/a	n/a	n/a
Rv2193	2456904	2456942	39	NW	n/a	n/a	n/a
Rv2196	2460719	2460893	175	NW	n/a	n/a	n/a
Rv2198c	2462439	2462622	184	NW	n/a	n/a	n/a
Rv2199c	2463044	2463049	6	NW	n/a	n/a	n/a
Rv2200c	2464143	2464386	244	NW	n/a	n/a	n/a
Rv2201	2466347	2466442	96	NW	n/a	n/a	n/a
Rv2202c	2467419	2467620	202	NW	n/a	n/a	n/a
Rv2203	2468315	2468320	6	NW	n/a	n/a	n/a
Rv2204c	2468679	2468776	98	NW	n/a	n/a	n/a
Rv2205c	2469855	2470011	157	NW	n/a	n/a	n/a
Rv2206	2470724	2470800	77	NW	n/a	n/a	n/a
Rv2208	2472634	2472789	156	NW	n/a	n/a	n/a
Rv2210c	2475362	2475431	70	NW	n/a	n/a	n/a
Rv2211c	2476573	2476579	7	NW	n/a	n/a	n/a
Rv2212	2477718	2477727	10	NW	n/a	n/a	n/a
Rv2213	2479277	2479312	36	NW	n/a	n/a	n/a
Rv2214c	2481093	2481354	262	NW	n/a	n/a	n/a
Rv2216	2483923	2483973	51	NW	n/a	n/a	n/a
Rv2218	2485600	2485624	25	NW	n/a	n/a	n/a
Rv2219	2486379	2486383	5	NW	n/a	n/a	n/a
Rv2219A	2486808	2487004	197	NW	n/a	n/a	n/a
Rv2220	2488443	2488758	316	NW	n/a	n/a	n/a
Rv2221c	2491745	2491791	47	NW	n/a	n/a	n/a
Rv2222c	2493134	2493226	93	NW	n/a	n/a	n/a
Rv2223c	2494791	2494850	60	NW	n/a	n/a	n/a
Rv2224c	2496415	2497131	717	NE	0.5609	0.2628	0.6997
Rv2225	2497979	2498221	243	NW	n/a	n/a	n/a
Rv2226	2499765	2500320	556	E	0.009	0.0066	0.0183
Rv2227	2501024	2501033	10	NW	n/a	n/a	n/a
Rv2231c	2505091	2505667	577	NE	0.6054	0.4238	0.7834
Rv2236c	2508767	2508878	112	NW	n/a	n/a	n/a
Rv2237	2509648	2510104	457	NE	0.7135	0.6258	0.8392
Rv2239c	2511044	2511079	36	NW	n/a	n/a	n/a
Rv2240c	2511879	2511928	50	NW	n/a	n/a	n/a
Rv2241	2514636	2514693	58	NW	n/a	n/a	n/a
Rv2242	2515940	2516176	237	NW	n/a	n/a	n/a
Rv2243	2517087	2517160	74	NW	n/a	n/a	n/a
Rv2245	2518757	2518785	29	NW	n/a	n/a	n/a
Rv2246	2520104	2520132	29	NW	n/a	n/a	n/a
Rv2247	2521556	2521749	194	NW	n/a	n/a	n/a
Rv2248	2522567	2522633	67	NW	n/a	n/a	n/a
Rv2250c	2524749	2524794	46	NW	n/a	n/a	n/a
Rv2252	2527312	2527375	64	NW	n/a	n/a	n/a
Rv2253	2527881	2527911	31	NW	n/a	n/a	n/a
Rv2254c	2528369	2528371	3	NW	n/a	n/a	n/a
Rv2255c	2528568	2528732	165	NW	n/a	n/a	n/a
Rv2256c	2529268	2529395	128	NW	n/a	n/a	n/a
Rv2257c	2530216	2530227	12	NW	n/a	n/a	n/a
Rv2258c	2531291	2531636	346	NW	n/a	n/a	n/a
Rv2260	2533359	2533433	75	NW	n/a	n/a	n/a
Rv2261c	2533858	2533861	4	NW	n/a	n/a	n/a
Rv2262c	2534946	2535032	87	NW	n/a	n/a	n/a
Rv2264c	2537744	2538091	348	NW	n/a	n/a	n/a
Rv2265	2539323	2539495	173	NW	n/a	n/a	n/a
Rv2266	2540784	2541035	252	NW	n/a	n/a	n/a
Rv2268c	2543670	2543680	11	NW	n/a	n/a	n/a
Rv2269c	2544015	2544089	75	NW	n/a	n/a	n/a
Rv2270	2544619	2544723	105	NW	n/a	n/a	n/a
Rv2271	2545025	2545128	104	NW	n/a	n/a	n/a
Rv2273	2545825	2545879	55	NW	n/a	n/a	n/a
Rv2274c	2546199	2546274	76	NW	n/a	n/a	n/a
Rv2276	2548333	2548515	183	NW	n/a	n/a	n/a
Rv2277c	2549423	2549456	34	NW	n/a	n/a	n/a
Rv2279	2550720	2550951	232	NW	n/a	n/a	n/a
Rv2280	2552333	2552564	232	NW	n/a	n/a	n/a
Rv2281	2554225	2554329	105	NW	n/a	n/a	n/a
Rv2282c	2555270	2555332	63	NW	n/a	n/a	n/a
Rv2283	2555529	2555536	8	NW	n/a	n/a	n/a
Rv2284	2556834	2556864	31	NW	n/a	n/a	n/a
Rv2285	2558204	2558268	65	NW	n/a	n/a	n/a
Rv2286c	2558963	2559094	132	NW	n/a	n/a	n/a
Rv2289	2561851	2561990	140	NW	n/a	n/a	n/a
Rv2290	2562508	2562565	58	NW	n/a	n/a	n/a
Rv2292c	2563647	2563683	37	NW	n/a	n/a	n/a
Rv2293c	2564426	2564718	293	NW	n/a	n/a	n/a
Rv2294	2565944	2566163	220	NW	n/a	n/a	n/a
Rv2295	2566804	2566895	92	NW	n/a	n/a	n/a
Rv2296	2567800	2567829	30	NW	n/a	n/a	n/a
Rv2297	2568284	2568473	190	NW	n/a	n/a	n/a
Rv2298	2569447	2569450	4	NW	n/a	n/a	n/a
Rv2299c	2571396	2571467	72	NW	n/a	n/a	n/a
Rv2300c	2572402	2572406	5	NW	n/a	n/a	n/a
Rv2301	2573101	2573204	104	NW	n/a	n/a	n/a
Rv2302	2573449	2573487	39	NW	n/a	n/a	n/a
Rv2304c	2574619	2575200	582	NE	0.97	0.9519	0.9899
Rv2305	2576492	2576499	8	NW	n/a	n/a	n/a
Rv2307c	2578090	2578619	530	NE	0.811	0.6772	0.8926
Rv2307A	2578813	2578895	83	NW	n/a	n/a	n/a
Rv2307B	2579329	2579419	91	NW	n/a	n/a	n/a
Rv2307D	2579604	2579810	207	NW	n/a	n/a	n/a
Rv2308	2580529	2581234	706	NE	0.811	0.6739	0.9227
Rv2309c	2581692	2582436	745	NE	0.579	0.3128	0.7924
Rv2309A	2582726	2582826	101	NW	n/a	n/a	n/a
Rv2310	2583173	2583275	103	NW	n/a	n/a	n/a
Rv2311	2583802	2583877	76	NW	n/a	n/a	n/a
Rv2312	2584149	2584443	295	NW	n/a	n/a	n/a
Rv2313c	2585300	2585308	9	NW	n/a	n/a	n/a
Rv2315c	2588198	2588229	32	NW	n/a	n/a	n/a
Rv2318	2591234	2591239	6	NW	n/a	n/a	n/a
Rv2323c	2595663	2595725	63	NW	n/a	n/a	n/a
Rv2324	2596174	2596400	227	NW	n/a	n/a	n/a
Rv2326c	2599341	2599379	39	NW	n/a	n/a	n/a
Rv2327	2599873	2600122	250	NW	n/a	n/a	n/a
Rv2328	2601273	2601305	33	NW	n/a	n/a	n/a
Rv2329c	2602855	2603086	232	NW	n/a	n/a	n/a
Rv2330c	2603616	2603688	73	NW	n/a	n/a	n/a
Rv2331	2604077	2604131	55	NW	n/a	n/a	n/a
Rv2331A	2604472	2604499	28	NW	n/a	n/a	n/a
Rv2333c	2607715	2608187	473	NE	0.8916	0.8489	0.9265
Rv2334	2609122	2609123	2	NW	n/a	n/a	n/a
Rv2335	2609815	2610228	414	NE	0.9575	0.9575	0.9575
Rv2336	2611199	2611260	62	NW	n/a	n/a	n/a
Rv2337c	2612381	2612498	118	NW	n/a	n/a	n/a
Rv2338c	2613457	2614084	628	NE	0.4951	0.2687	0.653
Rv2339	2616975	2617058	84	NW	n/a	n/a	n/a
Rv2340c	2618302	2618988	687	NE	0.9797	0.9586	0.9961
Rv2341	2619410	2619663	254	NW	n/a	n/a	n/a
Rv2342	2619923	2619924	2	NW	n/a	n/a	n/a
Rv2343c	2621846	2621848	3	NW	n/a	n/a	n/a
Rv2344c	2623146	2623212	67	NW	n/a	n/a	n/a
Rv2345	2625197	2625279	83	NW	n/a	n/a	n/a
Rv2346c	2625566	2625614	49	NW	n/a	n/a	n/a
Rv2347c	2625913	2626045	133	NW	n/a	n/a	n/a
Rv2348c	2626374	2626563	190	NW	n/a	n/a	n/a
Rv2349c	2628092	2628172	81	NW	n/a	n/a	n/a
Rv2350c	2629713	2629928	216	NW	n/a	n/a	n/a
Rv2351c	2631469	2632314	846	E	0.3219	0.0021	0.9516
Rv2352c	2633492	2633919	428	NE	0.1199	0.1031	0.1367
Rv2353c	2634986	2635019	34	NW	n/a	n/a	n/a
Rv2355	2636283	2637079	797	NE	0.7308	0.1074	0.9866
Rv2356c	2638929	2639064	136	NW	n/a	n/a	n/a
Rv2357c	2640458	2640637	180	NW	n/a	n/a	n/a
Rv2359	2641436	2641541	106	NW	n/a	n/a	n/a
Rv2362c	2643652	2643711	60	NW	n/a	n/a	n/a
Rv2364c	2646067	2646138	72	NW	n/a	n/a	n/a
Rv2367c	2648306	2648307	2	NW	n/a	n/a	n/a
Rv2370c	2650952	2651144	193	NW	n/a	n/a	n/a
Rv2371	2651332	2651428	97	NW	n/a	n/a	n/a
Rv2372c	2652219	2652230	12	NW	n/a	n/a	n/a
Rv2373c	2653381	2653453	73	NW	n/a	n/a	n/a
Rv2374c	2654487	2654656	170	NW	n/a	n/a	n/a
Rv2375	2654976	2655000	25	NW	n/a	n/a	n/a
Rv2376c	2655509	2655606	98	NW	n/a	n/a	n/a
Rv2380c	2666509	2666646	138	NW	n/a	n/a	n/a
Rv2383c	2675231	2675327	97	NW	n/a	n/a	n/a
Rv2384	2677027	2677120	94	NW	n/a	n/a	n/a
Rv2385	2678043	2678044	2	NW	n/a	n/a	n/a
Rv2386c	2679399	2680156	758	NE	0.8413	0.6265	0.9216
Rv2388c	2682536	2682639	104	NW	n/a	n/a	n/a
Rv2390c	2683660	2684070	411	NE	0.6088	0.6088	0.6088
Rv2393	2687367	2687401	35	NW	n/a	n/a	n/a
Rv2394	2689335	2689463	129	NW	n/a	n/a	n/a
Rv2395	2691469	2692190	722	NE	0.5262	0.3716	0.8194
Rv2396	2693278	2693300	23	NW	n/a	n/a	n/a
Rv2397c	2694358	2694372	15	NW	n/a	n/a	n/a
Rv2400c	2697108	2697119	12	NW	n/a	n/a	n/a
Rv2401A	2697639	2697920	282	NW	n/a	n/a	n/a
Rv2402	2699851	2699926	76	NW	n/a	n/a	n/a
Rv2404c	2702642	2702660	19	NW	n/a	n/a	n/a
Rv2405	2703232	2703400	169	NW	n/a	n/a	n/a
Rv2406c	2703831	2704088	258	NW	n/a	n/a	n/a
Rv2407	2704912	2705408	497	NE	0.4707	0.3493	0.5331
Rv2411c	2709359	2709466	108	NW	n/a	n/a	n/a
Rv2412	2709729	2709742	14	NW	n/a	n/a	n/a
Rv2413c	2710695	2710723	29	NW	n/a	n/a	n/a
Rv2414c	2712270	2712282	13	NW	n/a	n/a	n/a
Rv2415c	2713178	2713515	338	NW	n/a	n/a	n/a
Rv2416c	2714726	2714863	138	NW	n/a	n/a	n/a
Rv2417c	2715708	2715786	79	NW	n/a	n/a	n/a
Rv2421c	2718202	2718474	273	NW	n/a	n/a	n/a
Rv2422	2718749	2718988	240	NW	n/a	n/a	n/a
Rv2423	2720037	2720167	131	NW	n/a	n/a	n/a
Rv2424c	2721171	2721257	87	NW	n/a	n/a	n/a
Rv2426c	2723577	2723621	45	NW	n/a	n/a	n/a
Rv2427c	2724871	2725584	714	NE	0.2801	0.0548	0.813
Rv2428	2726174	2726197	24	NW	n/a	n/a	n/a
Rv2430c	2727314	2727358	45	NW	n/a	n/a	n/a
Rv2431c	2727660	2727828	169	NW	n/a	n/a	n/a
Rv2435c	2732143	2732621	479	NE	0.6123	0.5395	0.6586
Rv2436	2733538	2733767	230	NW	n/a	n/a	n/a
Rv2438A	2736381	2736508	128	NW	n/a	n/a	n/a
Rv2440c	2739080	2739163	84	NW	n/a	n/a	n/a
Rv2441c	2739426	2739438	13	NW	n/a	n/a	n/a
Rv2442c	2739755	2740100	346	NW	n/a	n/a	n/a
Rv2444c	2744378	2744705	328	NW	n/a	n/a	n/a
Rv2445c	2745118	2745158	41	NW	n/a	n/a	n/a
Rv2448c	2749619	2749704	86	NW	n/a	n/a	n/a
Rv2449c	2750966	2751053	88	NW	n/a	n/a	n/a
Rv2450c	2751574	2751653	80	NW	n/a	n/a	n/a
Rv2451	2752054	2752239	186	NW	n/a	n/a	n/a
Rv2452c	2752388	2752409	22	NW	n/a	n/a	n/a
Rv2455c	2756098	2756327	230	NW	n/a	n/a	n/a
Rv2456c	2757586	2757599	14	NW	n/a	n/a	n/a
Rv2457c	2758882	2759170	289	NW	n/a	n/a	n/a
Rv2458	2760081	2760245	165	NW	n/a	n/a	n/a
Rv2459	2761774	2761922	149	NW	n/a	n/a	n/a
Rv2461c	2763168	2763282	115	NW	n/a	n/a	n/a
Rv2462c	2764685	2765046	362	NW	n/a	n/a	n/a
Rv2463	2766233	2766250	18	NW	n/a	n/a	n/a
Rv2464c	2767059	2767062	4	NW	n/a	n/a	n/a
Rv2465c	2767553	2767652	100	NW	n/a	n/a	n/a
Rv2466c	2768278	2768377	100	NW	n/a	n/a	n/a
Rv2467	2770965	2771035	71	NW	n/a	n/a	n/a
Rv2468c	2771541	2771758	218	NW	n/a	n/a	n/a
Rv2469c	2772429	2772569	141	NW	n/a	n/a	n/a
Rv2471	2774598	2774663	66	NW	n/a	n/a	n/a
Rv2473	2775678	2775707	30	NW	n/a	n/a	n/a
Rv2474c	2776363	2776366	4	NW	n/a	n/a	n/a
Rv2476c	2781656	2781757	102	NW	n/a	n/a	n/a
Rv2477c	2783436	2783514	79	NW	n/a	n/a	n/a
Rv2478c	2784002	2784048	47	NW	n/a	n/a	n/a
Rv2480c	2785312	2785966	655	NE	0.4417	0.1677	0.7028
Rv2481c	2786292	2786305	14	NW	n/a	n/a	n/a
Rv2484c	2791888	2792114	227	NW	n/a	n/a	n/a
Rv2485c	2793382	2793741	360	NW	n/a	n/a	n/a
Rv2486	2794514	2794692	179	NW	n/a	n/a	n/a
Rv2487c	2796779	2796858	80	NW	n/a	n/a	n/a
Rv2489c	2800539	2800645	107	NW	n/a	n/a	n/a
Rv2490c	2805630	2806056	427	NE	0.9869	0.9844	0.9892
Rv2492	2807424	2807474	51	NW	n/a	n/a	n/a
Rv2493	2807698	2807701	4	NW	n/a	n/a	n/a
Rv2494	2808129	2808149	21	NW	n/a	n/a	n/a
Rv2496c	2810376	2810384	9	NW	n/a	n/a	n/a
Rv2497c	2811490	2811746	257	NW	n/a	n/a	n/a
Rv2500c	2814305	2814307	3	NW	n/a	n/a	n/a
Rv2501c	2816274	2816276	3	NW	n/a	n/a	n/a
Rv2504c	2819264	2819344	81	NW	n/a	n/a	n/a
Rv2505c	2820990	2821103	114	NW	n/a	n/a	n/a
Rv2506	2821753	2821829	77	NW	n/a	n/a	n/a
Rv2508c	2823987	2824069	83	NW	n/a	n/a	n/a
Rv2509	2824878	2824879	2	NW	n/a	n/a	n/a
Rv2510c	2826483	2826548	66	NW	n/a	n/a	n/a
Rv2511	2827198	2827947	750	NE	0.6995	0.4696	0.8248
Rv2512c	2829197	2829552	356	NW	n/a	n/a	n/a
Rv2513	2829977	2830268	292	NW	n/a	n/a	n/a
Rv2514c	2830732	2830735	4	NW	n/a	n/a	n/a
Rv2515c	2831985	2832101	117	NW	n/a	n/a	n/a
Rv2517c	2833155	2833500	346	NW	n/a	n/a	n/a
Rv2518c	2834729	2835176	448	NE	0.5664	0.3391	0.7478
Rv2519	2836657	2836779	123	NW	n/a	n/a	n/a
Rv2520c	2837009	2837075	67	NW	n/a	n/a	n/a
Rv2523c	2839324	2839514	191	NW	n/a	n/a	n/a
Rv2524c	2848726	2849243	518	NE	0.0553	0.0365	0.103
Rv2525c	2849968	2850482	515	NE	0.8309	0.7632	0.8553
Rv2527	2851110	2851142	33	NW	n/a	n/a	n/a
Rv2528c	2852065	2852266	202	NW	n/a	n/a	n/a
Rv2530A	2854301	2854329	29	NW	n/a	n/a	n/a
Rv2531c	2857175	2857244	70	NW	n/a	n/a	n/a
Rv2534c	2858684	2858691	8	NW	n/a	n/a	n/a
Rv2535c	2859812	2859843	32	NW	n/a	n/a	n/a
Rv2536	2860538	2860539	2	NW	n/a	n/a	n/a
Rv2539c	2862597	2862598	2	NW	n/a	n/a	n/a
Rv2540c	2863806	2863818	13	NW	n/a	n/a	n/a
Rv2541	2864228	2864521	294	NW	n/a	n/a	n/a
Rv2542	2865735	2865859	125	NW	n/a	n/a	n/a
Rv2545	2867455	2867545	91	NW	n/a	n/a	n/a
Rv2546	2867961	2867997	37	NW	n/a	n/a	n/a
Rv2548	2868631	2869118	488	NE	0.0159	0.0088	0.0183
Rv2550c	2869758	2870166	409	NE	0.0924	0.0924	0.0924
Rv2551c	2870588	2870597	10	NW	n/a	n/a	n/a
Rv2555c	2875882	2875970	89	NW	n/a	n/a	n/a
Rv2556c	2876362	2876466	105	NW	n/a	n/a	n/a
Rv2557	2877143	2877225	83	NW	n/a	n/a	n/a
Rv2558	2877938	2877965	28	NW	n/a	n/a	n/a
Rv2559c	2879326	2879469	144	NW	n/a	n/a	n/a
Rv2560	2880449	2880803	355	NW	n/a	n/a	n/a
Rv2561	2881099	2881152	54	NW	n/a	n/a	n/a
Rv2562	2881544	2881684	141	NW	n/a	n/a	n/a
Rv2564	2883731	2884005	275	NW	n/a	n/a	n/a
Rv2565	2885759	2885767	9	NW	n/a	n/a	n/a
Rv2569c	2893805	2893906	102	NW	n/a	n/a	n/a
Rv2571c	2895357	2895407	51	NW	n/a	n/a	n/a
Rv2572c	2897200	2897350	151	NW	n/a	n/a	n/a
Rv2573	2898180	2898200	21	NW	n/a	n/a	n/a
Rv2574	2898706	2898733	28	NW	n/a	n/a	n/a
Rv2575	2899617	2899620	4	NW	n/a	n/a	n/a
Rv2576c	2900087	2900312	226	NW	n/a	n/a	n/a
Rv2578c	2902928	2903033	106	NW	n/a	n/a	n/a
Rv2579	2903938	2904215	278	NW	n/a	n/a	n/a
Rv2581c	2906160	2906208	49	NW	n/a	n/a	n/a
Rv2582	2907137	2907220	84	NW	n/a	n/a	n/a
Rv2583c	2909595	2909623	29	NW	n/a	n/a	n/a
Rv2584c	2910297	2910398	102	NW	n/a	n/a	n/a
Rv2585c	2912074	2912077	4	NW	n/a	n/a	n/a
Rv2586c	2913408	2913409	2	NW	n/a	n/a	n/a
Rv2587c	2915133	2915240	108	NW	n/a	n/a	n/a
Rv2588c	2915590	2915754	165	NW	n/a	n/a	n/a
Rv2589	2917106	2917265	160	NW	n/a	n/a	n/a
Rv2590	2920774	2920945	172	NW	n/a	n/a	n/a
Rv2591	2922579	2922593	15	NW	n/a	n/a	n/a
Rv2594c	2924780	2924886	107	NW	n/a	n/a	n/a
Rv2596	2925535	2925749	215	NW	n/a	n/a	n/a
Rv2597	2926372	2926380	9	NW	n/a	n/a	n/a
Rv2599	2927305	2927384	80	NW	n/a	n/a	n/a
Rv2601	2929356	2929464	109	NW	n/a	n/a	n/a
Rv2602	2930181	2930199	19	NW	n/a	n/a	n/a
Rv2603c	2930957	2931087	131	NW	n/a	n/a	n/a
Rv2604c	2931686	2931691	6	NW	n/a	n/a	n/a
Rv2605c	2932539	2932565	27	NW	n/a	n/a	n/a
Rv2606c	2933467	2933592	126	NW	n/a	n/a	n/a
Rv2607	2934269	2934440	172	NW	n/a	n/a	n/a
Rv2608	2936185	2936204	20	NW	n/a	n/a	n/a
Rv2610c	2938398	2938406	9	NW	n/a	n/a	n/a
Rv2614c	2942664	2942770	107	NW	n/a	n/a	n/a
Rv2615c	2944382	2944724	343	NW	n/a	n/a	n/a
Rv2616	2945227	2945241	15	NW	n/a	n/a	n/a
Rv2617c	2945684	2945828	145	NW	n/a	n/a	n/a
Rv2619c	2946846	2946856	11	NW	n/a	n/a	n/a
Rv2621c	2947955	2948030	76	NW	n/a	n/a	n/a
Rv2622	2948854	2948987	134	NW	n/a	n/a	n/a
Rv2624c	2950704	2950716	13	NW	n/a	n/a	n/a
Rv2625c	2951900	2951956	57	NW	n/a	n/a	n/a
Rv2626c	2952390	2952901	512	NE	0.2935	0.0761	0.7649
Rv2627c	2954145	2954452	308	NW	n/a	n/a	n/a
Rv2628	2954817	2955161	345	NW	n/a	n/a	n/a
Rv2630	2956829	2956966	138	NW	n/a	n/a	n/a
Rv2631	2958267	2958303	37	NW	n/a	n/a	n/a
Rv2632c	2958587	2958729	143	NW	n/a	n/a	n/a
Rv2633c	2959217	2959499	283	NW	n/a	n/a	n/a
Rv2634c	2961838	2961864	27	NW	n/a	n/a	n/a
Rv2636	2962787	2962980	194	NW	n/a	n/a	n/a
Rv2637	2963639	2963799	161	NW	n/a	n/a	n/a
Rv2638	2964248	2964420	173	NW	n/a	n/a	n/a
Rv2639c	2964755	2964872	118	NW	n/a	n/a	n/a
Rv2640c	2965234	2965333	100	NW	n/a	n/a	n/a
Rv2641	2965794	2965927	134	NW	n/a	n/a	n/a
Rv2643	2967803	2967927	125	NW	n/a	n/a	n/a
Rv2644c	2968247	2969517	1271	NE	0.885	0.4882	0.9961
Rv2646	2970946	2971053	108	NW	n/a	n/a	n/a
Rv2647	2971424	2971554	131	NW	n/a	n/a	n/a
Rv2649	2972818	2973189	372	NW	n/a	n/a	n/a
Rv2650c	2974631	2974636	6	NW	n/a	n/a	n/a
Rv2651c	2975172	2975322	151	NW	n/a	n/a	n/a
Rv2652c	2975951	2975980	30	NW	n/a	n/a	n/a
Rv2653c	2976306	2976383	78	NW	n/a	n/a	n/a
Rv2657c	2978706	2978720	15	NW	n/a	n/a	n/a
Rv2659c	2980215	2980357	143	NW	n/a	n/a	n/a
Rv2662	2981151	2981247	97	NW	n/a	n/a	n/a
Rv2663	2981483	2981491	9	NW	n/a	n/a	n/a
Rv2664	2981748	2982093	346	NW	n/a	n/a	n/a
Rv2665	2982377	2982465	89	NW	n/a	n/a	n/a
Rv2666	2983271	2983290	20	NW	n/a	n/a	n/a
Rv2667	2984051	2984127	77	NW	n/a	n/a	n/a
Rv2668	2984651	2984677	27	NW	n/a	n/a	n/a
Rv2671	2987012	2987076	65	NW	n/a	n/a	n/a
Rv2672	2988665	2988685	21	NW	n/a	n/a	n/a
Rv2673	2989989	2990100	112	NW	n/a	n/a	n/a
Rv2674	2990513	2990578	66	NW	n/a	n/a	n/a
[truncated: 938 more rows]

## Sheet: 500 bp wins
Preceding gene	start	end	length	call	p-val avg	p-val min	p-val man
Rv0001	1525	2050	526	NE	0.7424	0.7424	0.7424
Rv0002	3261	3278	18	NW	n/a	n/a	n/a
Rv0004	4998	5121	124	NW	n/a	n/a	n/a
Rv0005	7268	7300	33	NW	n/a	n/a	n/a
Rv0006	9819	9912	94	NW	n/a	n/a	n/a
Rv0007	10829	11872	1044	NE	0.8907	0.4733	0.999
Rv0008c	12312	12466	155	NW	n/a	n/a	n/a
Rv0009	13017	13131	115	NW	n/a	n/a	n/a
Rv0010c	13559	13712	154	NW	n/a	n/a	n/a
Rv0011c	13996	14087	92	NW	n/a	n/a	n/a
Rv0012	14878	14912	35	NW	n/a	n/a	n/a
Rv0018c	23182	23268	87	NW	n/a	n/a	n/a
Rv0019c	23738	23859	122	NW	n/a	n/a	n/a
Rv0020c	25445	25911	467	NW	n/a	n/a	n/a
Rv0021c	26882	27021	140	NW	n/a	n/a	n/a
Rv0022c	27443	27593	151	NW	n/a	n/a	n/a
Rv0024	29208	29243	36	NW	n/a	n/a	n/a
Rv0025	29608	29720	113	NW	n/a	n/a	n/a
Rv0026	31069	31187	119	NW	n/a	n/a	n/a
Rv0027	31507	31512	6	NW	n/a	n/a	n/a
Rv0028	31820	32055	236	NW	n/a	n/a	n/a
Rv0029	33155	33222	68	NW	n/a	n/a	n/a
Rv0030	33554	33580	27	NW	n/a	n/a	n/a
Rv0031	33795	34293	499	NW	n/a	n/a	n/a
Rv0035	38948	39054	107	NW	n/a	n/a	n/a
Rv0036c	39830	39875	46	NW	n/a	n/a	n/a
Rv0037c	41203	41302	100	NW	n/a	n/a	n/a
Rv0038	41913	42002	90	NW	n/a	n/a	n/a
Rv0039c	42352	42431	80	NW	n/a	n/a	n/a
Rv0040c	43366	43560	195	NW	n/a	n/a	n/a
Rv0041	46472	46579	108	NW	n/a	n/a	n/a
Rv0042c	47208	47364	157	NW	n/a	n/a	n/a
Rv0043c	48101	48231	131	NW	n/a	n/a	n/a
Rv0044c	49028	49041	14	NW	n/a	n/a	n/a
Rv0045c	49940	50019	80	NW	n/a	n/a	n/a
Rv0046c	51125	51183	59	NW	n/a	n/a	n/a
Rv0047c	51728	51826	99	NW	n/a	n/a	n/a
Rv0048c	52698	52829	132	NW	n/a	n/a	n/a
Rv0049	53245	53661	417	NW	n/a	n/a	n/a
Rv0051	57376	57405	30	NW	n/a	n/a	n/a
Rv0052	57971	58187	217	NW	n/a	n/a	n/a
Rv0053	58480	58581	102	NW	n/a	n/a	n/a
Rv0054	59078	59117	40	NW	n/a	n/a	n/a
Rv0055	59374	59404	31	NW	n/a	n/a	n/a
Rv0056	59865	59891	27	NW	n/a	n/a	n/a
Rv0058	63018	63195	178	NW	n/a	n/a	n/a
Rv0059	63890	63904	15	NW	n/a	n/a	n/a
Rv0060	64965	64986	22	NW	n/a	n/a	n/a
Rv0061	65414	65547	134	NW	n/a	n/a	n/a
Rv0062	66692	66918	227	NW	n/a	n/a	n/a
Rv0063	68360	68615	256	NW	n/a	n/a	n/a
Rv0064	71557	71816	260	NW	n/a	n/a	n/a
Rv0065	72220	72269	50	NW	n/a	n/a	n/a
Rv0066c	74509	74624	116	NW	n/a	n/a	n/a
Rv0067c	75196	75296	101	NW	n/a	n/a	n/a
Rv0068	76210	76232	23	NW	n/a	n/a	n/a
Rv0070c	78894	79481	588	NE	0.9269	0.8972	0.9306
Rv0071	80191	80619	429	NW	n/a	n/a	n/a
Rv0073	82666	82743	78	NW	n/a	n/a	n/a
Rv0074	83981	83991	11	NW	n/a	n/a	n/a
Rv0075	85166	85178	13	NW	n/a	n/a	n/a
Rv0076c	85570	85631	62	NW	n/a	n/a	n/a
Rv0077c	86464	86523	60	NW	n/a	n/a	n/a
Rv0078	87131	87203	73	NW	n/a	n/a	n/a
Rv0078A	87799	88199	401	NW	n/a	n/a	n/a
Rv0080	89478	89570	93	NW	n/a	n/a	n/a
Rv0081	89917	89919	3	NW	n/a	n/a	n/a
Rv0083	92320	92323	4	NW	n/a	n/a	n/a
Rv0084	93276	93284	9	NW	n/a	n/a	n/a
Rv0087	96890	96922	33	NW	n/a	n/a	n/a
Rv0088	97599	97753	155	NW	n/a	n/a	n/a
Rv0089	98349	98475	127	NW	n/a	n/a	n/a
Rv0090	99248	99679	432	NW	n/a	n/a	n/a
Rv0091	100449	100578	130	NW	n/a	n/a	n/a
Rv0093c	103661	103705	45	NW	n/a	n/a	n/a
Rv0094c	104661	104800	140	NW	n/a	n/a	n/a
Rv0095c	105213	105319	107	NW	n/a	n/a	n/a
Rv0096	106713	106729	17	NW	n/a	n/a	n/a
Rv0098	108149	108151	3	NW	n/a	n/a	n/a
Rv0099	109776	109778	3	NW	n/a	n/a	n/a
Rv0101	117537	117709	173	NW	n/a	n/a	n/a
Rv0102	119697	119910	214	NW	n/a	n/a	n/a
Rv0103c	122171	122312	142	NW	n/a	n/a	n/a
Rv0104	123829	123975	147	NW	n/a	n/a	n/a
Rv0105c	124262	124369	108	NW	n/a	n/a	n/a
Rv0106	125568	125638	71	NW	n/a	n/a	n/a
Rv0107c	130539	130890	352	NW	n/a	n/a	n/a
Rv0108c	131102	131378	277	NW	n/a	n/a	n/a
Rv0109	132871	133016	146	NW	n/a	n/a	n/a
Rv0110	133768	133946	179	NW	n/a	n/a	n/a
Rv0111	136006	136285	280	NW	n/a	n/a	n/a
Rv0112	137244	137315	72	NW	n/a	n/a	n/a
Rv0113	137908	137937	30	NW	n/a	n/a	n/a
Rv0115	139672	140263	592	NE	0.6064	0.5225	0.7127
Rv0116c	141021	141196	176	NW	n/a	n/a	n/a
Rv0118c	143875	144045	171	NW	n/a	n/a	n/a
Rv0120c	147770	147904	135	NW	n/a	n/a	n/a
Rv0121c	148341	148487	147	NW	n/a	n/a	n/a
Rv0123	149223	149529	307	NW	n/a	n/a	n/a
Rv0124	150995	151144	150	NW	n/a	n/a	n/a
Rv0125	152214	152320	107	NW	n/a	n/a	n/a
Rv0126	154128	154228	101	NW	n/a	n/a	n/a
Rv0127	155598	155663	66	NW	n/a	n/a	n/a
Rv0128	156445	156574	130	NW	n/a	n/a	n/a
Rv0129c	157599	157843	245	NW	n/a	n/a	n/a
Rv0130	158301	158311	11	NW	n/a	n/a	n/a
Rv0131c	159657	159696	40	NW	n/a	n/a	n/a
Rv0132c	160781	160865	85	NW	n/a	n/a	n/a
Rv0133	161473	161767	295	NW	n/a	n/a	n/a
Rv0135c	163248	163362	115	NW	n/a	n/a	n/a
Rv0136	164690	164708	19	NW	n/a	n/a	n/a
Rv0137c	165259	165319	61	NW	n/a	n/a	n/a
Rv0139	166848	166906	59	NW	n/a	n/a	n/a
Rv0141c	167680	167707	28	NW	n/a	n/a	n/a
Rv0142	168636	168700	65	NW	n/a	n/a	n/a
Rv0143c	170181	170280	100	NW	n/a	n/a	n/a
Rv0144	171125	171211	87	NW	n/a	n/a	n/a
Rv0145	172167	172207	41	NW	n/a	n/a	n/a
Rv0146	173142	173234	93	NW	n/a	n/a	n/a
Rv0147	174757	174829	73	NW	n/a	n/a	n/a
Rv0148	175692	175696	5	NW	n/a	n/a	n/a
Rv0150c	176951	177539	589	NE	0.7571	0.713	0.8894
Rv0151c	179308	179315	8	NW	n/a	n/a	n/a
Rv0152c	180895	181151	257	NW	n/a	n/a	n/a
Rv0154c	183197	183618	422	NW	n/a	n/a	n/a
Rv0157	186478	186781	304	NW	n/a	n/a	n/a
Rv0158	187428	187429	2	NW	n/a	n/a	n/a
Rv0159c	188838	188927	90	NW	n/a	n/a	n/a
Rv0160c	190438	190603	166	NW	n/a	n/a	n/a
Rv0161	191955	191980	26	NW	n/a	n/a	n/a
Rv0163	193571	193622	52	NW	n/a	n/a	n/a
Rv0164	194110	194140	31	NW	n/a	n/a	n/a
Rv0165c	194937	194989	53	NW	n/a	n/a	n/a
Rv0166	196656	196857	202	NW	n/a	n/a	n/a
Rv0168	198528	198530	3	NW	n/a	n/a	n/a
Rv0174	206777	206810	34	NW	n/a	n/a	n/a
Rv0178	209671	209699	29	NW	n/a	n/a	n/a
Rv0179c	210811	210888	78	NW	n/a	n/a	n/a
Rv0180c	212249	212273	25	NW	n/a	n/a	n/a
Rv0181c	213010	213024	15	NW	n/a	n/a	n/a
Rv0183	214926	214965	40	NW	n/a	n/a	n/a
Rv0185	216223	216265	43	NW	n/a	n/a	n/a
Rv0186	218343	218701	359	NW	n/a	n/a	n/a
Rv0187	219366	219482	117	NW	n/a	n/a	n/a
Rv0188	219916	219992	77	NW	n/a	n/a	n/a
Rv0189c	221722	221867	146	NW	n/a	n/a	n/a
Rv0190	222160	222285	126	NW	n/a	n/a	n/a
Rv0191	223529	223560	32	NW	n/a	n/a	n/a
Rv0192A	223908	224720	813	NE	0.6912	0.5836	0.8808
Rv0193c	226570	226874	305	NW	n/a	n/a	n/a
Rv0194	230461	230895	435	NW	n/a	n/a	n/a
Rv0195	231533	231643	111	NW	n/a	n/a	n/a
Rv0198c	236508	236548	41	NW	n/a	n/a	n/a
Rv0202c	241293	241512	220	NW	n/a	n/a	n/a
Rv0203	241925	241974	50	NW	n/a	n/a	n/a
Rv0204c	243215	243382	168	NW	n/a	n/a	n/a
Rv0206c	247319	247382	64	NW	n/a	n/a	n/a
Rv0208c	248907	249036	130	NW	n/a	n/a	n/a
Rv0210	251599	251780	182	NW	n/a	n/a	n/a
Rv0211	253603	253667	65	NW	n/a	n/a	n/a
Rv0213c	255951	256062	112	NW	n/a	n/a	n/a
Rv0214	257678	257781	104	NW	n/a	n/a	n/a
Rv0215c	258857	258911	55	NW	n/a	n/a	n/a
Rv0217c	260832	260922	91	NW	n/a	n/a	n/a
Rv0219	262803	262810	8	NW	n/a	n/a	n/a
Rv0220	264024	264065	42	NW	n/a	n/a	n/a
Rv0221	265477	265505	29	NW	n/a	n/a	n/a
Rv0222	266296	266299	4	NW	n/a	n/a	n/a
Rv0223c	267765	267861	97	NW	n/a	n/a	n/a
Rv0224c	268628	268661	34	NW	n/a	n/a	n/a
Rv0225	269818	269832	15	NW	n/a	n/a	n/a
Rv0226c	271565	271572	8	NW	n/a	n/a	n/a
Rv0227c	272840	273053	214	NW	n/a	n/a	n/a
Rv0228	274279	274304	26	NW	n/a	n/a	n/a
Rv0230c	275964	276056	93	NW	n/a	n/a	n/a
Rv0231	277765	277897	133	NW	n/a	n/a	n/a
Rv0233	279530	279603	74	NW	n/a	n/a	n/a
Rv0234c	281141	281164	24	NW	n/a	n/a	n/a
Rv0235c	282615	282647	33	NW	n/a	n/a	n/a
Rv0236c	286852	286896	45	NW	n/a	n/a	n/a
Rv0236A	287072	287184	113	NW	n/a	n/a	n/a
Rv0237	288353	288426	74	NW	n/a	n/a	n/a
Rv0238	289043	289102	60	NW	n/a	n/a	n/a
Rv0239	289338	289343	6	NW	n/a	n/a	n/a
Rv0240	289783	289810	28	NW	n/a	n/a	n/a
Rv0241c	290655	290663	9	NW	n/a	n/a	n/a
Rv0242c	292030	292169	140	NW	n/a	n/a	n/a
Rv0243	293494	293796	303	NW	n/a	n/a	n/a
Rv0244c	295634	296003	370	NW	n/a	n/a	n/a
Rv0245	296494	296807	314	NW	n/a	n/a	n/a
Rv0248c	300804	300832	29	NW	n/a	n/a	n/a
Rv0249c	301656	301733	78	NW	n/a	n/a	n/a
Rv0250c	302029	302171	143	NW	n/a	n/a	n/a
Rv0251c	302653	302864	212	NW	n/a	n/a	n/a
Rv0252	305428	305451	24	NW	n/a	n/a	n/a
Rv0253	305810	305823	14	NW	n/a	n/a	n/a
Rv0254c	306350	306372	23	NW	n/a	n/a	n/a
Rv0255c	307859	307875	17	NW	n/a	n/a	n/a
Rv0256c	309548	309697	150	NW	n/a	n/a	n/a
Rv0257	310074	310292	219	NW	n/a	n/a	n/a
Rv0258c	310750	310772	23	NW	n/a	n/a	n/a
Rv0260c	312660	312757	98	NW	n/a	n/a	n/a
Rv0261c	314169	314307	139	NW	n/a	n/a	n/a
Rv0262c	314855	314862	8	NW	n/a	n/a	n/a
Rv0263c	315767	315781	15	NW	n/a	n/a	n/a
Rv0264c	316416	316509	94	NW	n/a	n/a	n/a
Rv0265c	317504	317523	20	NW	n/a	n/a	n/a
Rv0266c	321155	321329	175	NW	n/a	n/a	n/a
Rv0267	322723	322762	40	NW	n/a	n/a	n/a
Rv0268c	323274	323336	63	NW	n/a	n/a	n/a
Rv0269c	324532	324565	34	NW	n/a	n/a	n/a
Rv0270	326250	326264	15	NW	n/a	n/a	n/a
Rv0271c	328462	328573	112	NW	n/a	n/a	n/a
Rv0273c	330326	330420	95	NW	n/a	n/a	n/a
Rv0275c	331659	331746	88	NW	n/a	n/a	n/a
Rv0276	332669	332706	38	NW	n/a	n/a	n/a
Rv0277c	333137	333435	299	NW	n/a	n/a	n/a
Rv0278c	336311	336558	248	NW	n/a	n/a	n/a
Rv0279c	339074	339362	289	NW	n/a	n/a	n/a
Rv0280	340975	340996	22	NW	n/a	n/a	n/a
Rv0281	341907	342128	222	NW	n/a	n/a	n/a
Rv0286	351477	351523	47	NW	n/a	n/a	n/a
Rv0287	351819	351846	28	NW	n/a	n/a	n/a
Rv0288	352139	352147	9	NW	n/a	n/a	n/a
Rv0289	353037	353081	45	NW	n/a	n/a	n/a
Rv0293c	358065	358169	105	NW	n/a	n/a	n/a
Rv0295c	359749	359756	8	NW	n/a	n/a	n/a
Rv0296c	361156	361332	177	NW	n/a	n/a	n/a
Rv0297	363110	363250	141	NW	n/a	n/a	n/a
Rv0299	363779	363824	46	NW	n/a	n/a	n/a
Rv0301	364470	364603	134	NW	n/a	n/a	n/a
Rv0303	366143	366148	6	NW	n/a	n/a	n/a
Rv0304c	372765	372818	54	NW	n/a	n/a	n/a
Rv0305c	375712	375912	201	NW	n/a	n/a	n/a
Rv0307c	377056	377111	56	NW	n/a	n/a	n/a
Rv0308	377830	377929	100	NW	n/a	n/a	n/a
Rv0309	378588	378655	68	NW	n/a	n/a	n/a
Rv0310c	379149	379170	22	NW	n/a	n/a	n/a
Rv0311	380402	380554	153	NW	n/a	n/a	n/a
Rv0312	382419	382488	70	NW	n/a	n/a	n/a
Rv0314c	383542	383600	59	NW	n/a	n/a	n/a
Rv0315	384487	384533	47	NW	n/a	n/a	n/a
Rv0316	385150	385171	22	NW	n/a	n/a	n/a
Rv0317c	385944	386303	360	NW	n/a	n/a	n/a
Rv0318c	387100	387146	47	NW	n/a	n/a	n/a
Rv0319	387817	387886	70	NW	n/a	n/a	n/a
Rv0320	388551	388580	30	NW	n/a	n/a	n/a
Rv0321	389155	389258	104	NW	n/a	n/a	n/a
Rv0323c	391252	391350	99	NW	n/a	n/a	n/a
Rv0324	392033	392037	5	NW	n/a	n/a	n/a
Rv0325	392264	392271	8	NW	n/a	n/a	n/a
Rv0327c	394046	394109	64	NW	n/a	n/a	n/a
Rv0329c	395321	395345	25	NW	n/a	n/a	n/a
Rv0330c	396088	396199	112	NW	n/a	n/a	n/a
Rv0331	397368	397440	73	NW	n/a	n/a	n/a
Rv0332	398228	398252	25	NW	n/a	n/a	n/a
Rv0333	398629	398656	28	NW	n/a	n/a	n/a
Rv0334	399525	399533	9	NW	n/a	n/a	n/a
Rv0335c	400051	400190	140	NW	n/a	n/a	n/a
Rv0336	401704	401871	168	NW	n/a	n/a	n/a
Rv0337c	403163	403191	29	NW	n/a	n/a	n/a
Rv0338c	405842	405948	107	NW	n/a	n/a	n/a
Rv0339c	408449	408632	184	NW	n/a	n/a	n/a
Rv0340	409174	409360	187	NW	n/a	n/a	n/a
Rv0341	410802	410836	35	NW	n/a	n/a	n/a
Rv0343	414239	414379	141	NW	n/a	n/a	n/a
Rv0344c	414942	415048	107	NW	n/a	n/a	n/a
Rv0345	415461	415500	40	NW	n/a	n/a	n/a
Rv0346c	416966	417302	337	NW	n/a	n/a	n/a
Rv0349	419609	419833	225	NW	n/a	n/a	n/a
Rv0351	422417	422450	34	NW	n/a	n/a	n/a
Rv0353	424020	424267	248	NW	n/a	n/a	n/a
Rv0354c	424696	424776	81	NW	n/a	n/a	n/a
Rv0355c	434681	434829	149	NW	n/a	n/a	n/a
Rv0357c	436771	436859	89	NW	n/a	n/a	n/a
Rv0358	437509	437517	9	NW	n/a	n/a	n/a
Rv0359	438299	438301	3	NW	n/a	n/a	n/a
Rv0360c	438741	438821	81	NW	n/a	n/a	n/a
Rv0361	439651	439870	220	NW	n/a	n/a	n/a
Rv0362	441255	441264	10	NW	n/a	n/a	n/a
Rv0363c	442301	442394	94	NW	n/a	n/a	n/a
Rv0365c	444199	444221	23	NW	n/a	n/a	n/a
Rv0366c	444817	444843	27	NW	n/a	n/a	n/a
Rv0367c	445235	445313	79	NW	n/a	n/a	n/a
Rv0368c	446527	446530	4	NW	n/a	n/a	n/a
Rv0369c	447048	447146	99	NW	n/a	n/a	n/a
Rv0372c	449387	449403	17	NW	n/a	n/a	n/a
Rv0374c	452281	452293	13	NW	n/a	n/a	n/a
Rv0375c	453156	453229	74	NW	n/a	n/a	n/a
Rv0376c	454374	454420	47	NW	n/a	n/a	n/a
Rv0377	455388	455636	249	NW	n/a	n/a	n/a
Rv0378	455860	455976	117	NW	n/a	n/a	n/a
Rv0379	456194	456267	74	NW	n/a	n/a	n/a
Rv0380c	456821	456914	94	NW	n/a	n/a	n/a
Rv0381c	457825	457840	16	NW	n/a	n/a	n/a
Rv0382c	458382	458460	79	NW	n/a	n/a	n/a
Rv0383c	459317	459455	139	NW	n/a	n/a	n/a
Rv0384c	462004	462134	131	NW	n/a	n/a	n/a
Rv0385	463309	463410	102	NW	n/a	n/a	n/a
Rv0386	466670	466671	2	NW	n/a	n/a	n/a
Rv0387c	467408	467458	51	NW	n/a	n/a	n/a
Rv0388c	468005	468336	332	NW	n/a	n/a	n/a
Rv0392c	472643	472782	140	NW	n/a	n/a	n/a
Rv0393	474110	474123	14	NW	n/a	n/a	n/a
Rv0394c	474845	474941	97	NW	n/a	n/a	n/a
Rv0395	475348	475351	4	NW	n/a	n/a	n/a
Rv0396	475746	475817	72	NW	n/a	n/a	n/a
Rv0397	476188	476680	493	NW	n/a	n/a	n/a
Rv0398c	477324	477328	5	NW	n/a	n/a	n/a
Rv0399c	478560	478567	8	NW	n/a	n/a	n/a
Rv0400c	479757	479790	34	NW	n/a	n/a	n/a
Rv0401	480164	480356	193	NW	n/a	n/a	n/a
Rv0403c	483660	483978	319	NW	n/a	n/a	n/a
Rv0406c	490709	490784	76	NW	n/a	n/a	n/a
Rv0409	495012	495063	52	NW	n/a	n/a	n/a
Rv0412c	499623	499714	92	NW	n/a	n/a	n/a
Rv0414c	501022	501149	128	NW	n/a	n/a	n/a
Rv0417	503128	503497	370	NW	n/a	n/a	n/a
Rv0418	505002	505087	86	NW	n/a	n/a	n/a
Rv0420c	506975	507133	159	NW	n/a	n/a	n/a
Rv0422c	508559	508583	25	NW	n/a	n/a	n/a
Rv0423c	510229	510378	150	NW	n/a	n/a	n/a
Rv0424c	510656	510703	48	NW	n/a	n/a	n/a
Rv0425c	515325	515374	50	NW	n/a	n/a	n/a
Rv0426c	515820	516018	199	NW	n/a	n/a	n/a
Rv0429c	518400	518734	335	NW	n/a	n/a	n/a
Rv0430	519045	519074	30	NW	n/a	n/a	n/a
Rv0431	519571	519601	31	NW	n/a	n/a	n/a
Rv0433	521458	521515	58	NW	n/a	n/a	n/a
Rv0434	522171	522348	178	NW	n/a	n/a	n/a
Rv0437c	526086	526144	59	NW	n/a	n/a	n/a
Rv0438c	527364	527380	17	NW	n/a	n/a	n/a
Rv0439c	528318	528609	292	NW	n/a	n/a	n/a
Rv0440	530234	530297	64	NW	n/a	n/a	n/a
Rv0441c	530728	530752	25	NW	n/a	n/a	n/a
Rv0442c	532218	532397	180	NW	n/a	n/a	n/a
Rv0443	532915	533092	178	NW	n/a	n/a	n/a
Rv0444c	533793	533834	42	NW	n/a	n/a	n/a
Rv0445c	534400	534446	47	NW	n/a	n/a	n/a
Rv0446c	535219	535225	7	NW	n/a	n/a	n/a
Rv0448c	537173	537230	58	NW	n/a	n/a	n/a
Rv0449c	538552	538589	38	NW	n/a	n/a	n/a
Rv0451c	541914	542143	230	NW	n/a	n/a	n/a
Rv0452	542856	543175	320	NW	n/a	n/a	n/a
Rv0453	544734	544836	103	NW	n/a	n/a	n/a
Rv0454	545189	545376	188	NW	n/a	n/a	n/a
Rv0455c	545825	545890	66	NW	n/a	n/a	n/a
Rv0456c	546807	547077	271	NW	n/a	n/a	n/a
Rv0456A	547361	547587	227	NW	n/a	n/a	n/a
Rv0457c	549611	549676	66	NW	n/a	n/a	n/a
Rv0459	551693	551750	58	NW	n/a	n/a	n/a
Rv0460	551992	552027	36	NW	n/a	n/a	n/a
Rv0461	552554	552615	62	NW	n/a	n/a	n/a
Rv0462	554012	554017	6	NW	n/a	n/a	n/a
Rv0463	554313	554314	2	NW	n/a	n/a	n/a
Rv0465c	556310	556459	150	NW	n/a	n/a	n/a
Rv0466	557256	557528	273	NW	n/a	n/a	n/a
Rv0467	558817	558896	80	NW	n/a	n/a	n/a
Rv0468	559759	559889	131	NW	n/a	n/a	n/a
Rv0469	560752	560849	98	NW	n/a	n/a	n/a
Rv0470c	561715	561855	141	NW	n/a	n/a	n/a
Rv0471c	562717	562724	8	NW	n/a	n/a	n/a
Rv0472c	563431	563565	135	NW	n/a	n/a	n/a
Rv0473	564938	565022	85	NW	n/a	n/a	n/a
Rv0474	565447	565798	352	NW	n/a	n/a	n/a
Rv0475	566400	566509	110	NW	n/a	n/a	n/a
Rv0476	566775	566777	3	NW	n/a	n/a	n/a
Rv0478	567900	567922	23	NW	n/a	n/a	n/a
Rv0480c	569810	569989	180	NW	n/a	n/a	n/a
Rv0481c	570516	570540	25	NW	n/a	n/a	n/a
Rv0482	571652	571711	60	NW	n/a	n/a	n/a
Rv0484c	573805	573985	181	NW	n/a	n/a	n/a
Rv0485	575304	575349	46	NW	n/a	n/a	n/a
Rv0487	577342	577665	324	NW	n/a	n/a	n/a
Rv0488	578273	578427	155	NW	n/a	n/a	n/a
Rv0489	579179	579350	172	NW	n/a	n/a	n/a
Rv0490	580585	580810	226	NW	n/a	n/a	n/a
Rv0493c	584694	584696	3	NW	n/a	n/a	n/a
Rv0495c	586318	586395	78	NW	n/a	n/a	n/a
Rv0497	588313	588326	14	NW	n/a	n/a	n/a
Rv0498	589171	589184	14	NW	n/a	n/a	n/a
Rv0499	590062	590084	23	NW	n/a	n/a	n/a
Rv0500	590974	591112	139	NW	n/a	n/a	n/a
Rv0500A	591351	591476	126	NW	n/a	n/a	n/a
Rv0500B	591580	591655	76	NW	n/a	n/a	n/a
Rv0501	592788	592792	5	NW	n/a	n/a	n/a
Rv0502	593871	593872	2	NW	n/a	n/a	n/a
Rv0503c	594783	594803	21	NW	n/a	n/a	n/a
Rv0504c	595306	595465	160	NW	n/a	n/a	n/a
Rv0505c	596589	596760	172	NW	n/a	n/a	n/a
Rv0508	600395	600442	48	NW	n/a	n/a	n/a
Rv0509	601851	601858	8	NW	n/a	n/a	n/a
Rv0510	602790	602820	31	NW	n/a	n/a	n/a
Rv0511	604520	604603	84	NW	n/a	n/a	n/a
Rv0512	605595	605605	11	NW	n/a	n/a	n/a
Rv0514	606452	606552	101	NW	n/a	n/a	n/a
Rv0516c	608539	608747	209	NW	n/a	n/a	n/a
Rv0517	610060	610189	130	NW	n/a	n/a	n/a
Rv0518	610887	611173	287	NW	n/a	n/a	n/a
Rv0519c	612078	612256	179	NW	n/a	n/a	n/a
Rv0521	612907	613039	133	NW	n/a	n/a	n/a
Rv0523c	614725	614836	112	NW	n/a	n/a	n/a
Rv0525	616835	616847	13	NW	n/a	n/a	n/a
Rv0527	618276	618306	31	NW	n/a	n/a	n/a
Rv0529	620869	620908	40	NW	n/a	n/a	n/a
Rv0530	622128	622330	203	NW	n/a	n/a	n/a
Rv0531	622650	622794	145	NW	n/a	n/a	n/a
Rv0533c	625484	625563	80	NW	n/a	n/a	n/a
Rv0534c	626444	626458	15	NW	n/a	n/a	n/a
Rv0536	628292	628299	8	NW	n/a	n/a	n/a
Rv0537c	629735	630041	307	NW	n/a	n/a	n/a
Rv0538	631690	631744	55	NW	n/a	n/a	n/a
Rv0540	633038	633056	19	NW	n/a	n/a	n/a
Rv0541c	634408	634417	10	NW	n/a	n/a	n/a
Rv0542c	635508	635574	67	NW	n/a	n/a	n/a
Rv0543c	635879	635936	58	NW	n/a	n/a	n/a
Rv0545c	637467	637584	118	NW	n/a	n/a	n/a
Rv0546c	637973	638033	61	NW	n/a	n/a	n/a
Rv0547c	638920	639013	94	NW	n/a	n/a	n/a
Rv0548c	639960	640229	270	NW	n/a	n/a	n/a
Rv0550c	640908	641097	190	NW	n/a	n/a	n/a
Rv0551c	642815	642890	76	NW	n/a	n/a	n/a
Rv0554	646259	646299	41	NW	n/a	n/a	n/a
Rv0556	648478	648537	60	NW	n/a	n/a	n/a
Rv0557	649676	649690	15	NW	n/a	n/a	n/a
Rv0558	650397	650408	12	NW	n/a	n/a	n/a
Rv0559c	650749	650780	32	NW	n/a	n/a	n/a
Rv0560c	651508	651530	23	NW	n/a	n/a	n/a
Rv0561c	652759	652772	14	NW	n/a	n/a	n/a
Rv0562	653782	653880	99	NW	n/a	n/a	n/a
Rv0563	654743	654925	183	NW	n/a	n/a	n/a
Rv0564c	655953	656011	59	NW	n/a	n/a	n/a
Rv0565c	657474	657549	76	NW	n/a	n/a	n/a
Rv0566c	658043	658322	280	NW	n/a	n/a	n/a
Rv0567	659344	659451	108	NW	n/a	n/a	n/a
Rv0568	660872	661004	133	NW	n/a	n/a	n/a
Rv0569	661273	661296	24	NW	n/a	n/a	n/a
Rv0570	663377	663488	112	NW	n/a	n/a	n/a
Rv0571c	664822	665043	222	NW	n/a	n/a	n/a
Rv0572c	665387	665852	466	NW	n/a	n/a	n/a
Rv0573c	667246	667253	8	NW	n/a	n/a	n/a
Rv0574c	668398	668580	183	NW	n/a	n/a	n/a
Rv0575c	669749	669849	101	NW	n/a	n/a	n/a
Rv0576	671156	671167	12	NW	n/a	n/a	n/a
Rv0577	671955	671997	43	NW	n/a	n/a	n/a
Rv0578c	675920	676239	320	NW	n/a	n/a	n/a
Rv0579	677000	677126	127	NW	n/a	n/a	n/a
Rv0580c	677620	677711	92	NW	n/a	n/a	n/a
Rv0582	678333	678390	58	NW	n/a	n/a	n/a
Rv0583c	679079	679230	152	NW	n/a	n/a	n/a
Rv0584	681866	681886	21	NW	n/a	n/a	n/a
Rv0585c	684276	684411	136	NW	n/a	n/a	n/a
Rv0588	686819	686822	4	NW	n/a	n/a	n/a
Rv0593	693236	693238	3	NW	n/a	n/a	n/a
Rv0594	694791	694840	50	NW	n/a	n/a	n/a
Rv0596c	695489	695669	181	NW	n/a	n/a	n/a
Rv0597c	696907	697155	249	NW	n/a	n/a	n/a
Rv0599c	697804	697905	102	NW	n/a	n/a	n/a
Rv0600c	698414	698525	112	NW	n/a	n/a	n/a
Rv0601c	698998	699039	42	NW	n/a	n/a	n/a
Rv0602c	699803	699857	55	NW	n/a	n/a	n/a
Rv0603	700171	700240	70	NW	n/a	n/a	n/a
Rv0604	701193	701407	215	NW	n/a	n/a	n/a
Rv0606	702763	702814	52	NW	n/a	n/a	n/a
Rv0607	703203	703245	43	NW	n/a	n/a	n/a
Rv0609A	704061	704753	693	NE	0.3117	0.2143	0.4034
Rv0610c	705913	705962	50	NW	n/a	n/a	n/a
Rv0612	706933	706949	17	NW	n/a	n/a	n/a
Rv0616c	710854	711007	154	NW	n/a	n/a	n/a
Rv0617	711411	711537	127	NW	n/a	n/a	n/a
Rv0620	713811	714203	393	NW	n/a	n/a	n/a
Rv0621	715270	715371	102	NW	n/a	n/a	n/a
Rv0622	716321	716411	91	NW	n/a	n/a	n/a
Rv0624	717063	717154	92	NW	n/a	n/a	n/a
Rv0625c	717897	718026	130	NW	n/a	n/a	n/a
Rv0627	718693	718762	70	NW	n/a	n/a	n/a
Rv0628c	719916	720006	91	NW	n/a	n/a	n/a
Rv0631c	728310	728584	275	NW	n/a	n/a	n/a
Rv0632c	729282	729328	47	NW	n/a	n/a	n/a
Rv0633c	730170	730321	152	NW	n/a	n/a	n/a
Rv0634c	731037	731114	78	NW	n/a	n/a	n/a
Rv0634A	731368	731713	346	NW	n/a	n/a	n/a
Rv0634B	731883	731931	49	NW	n/a	n/a	n/a
Rv0636	732825	732826	2	NW	n/a	n/a	n/a
Rv0637	733329	733738	410	NW	n/a	n/a	n/a
Rv0638	734226	734255	30	NW	n/a	n/a	n/a
Rv0639	734974	735023	50	NW	n/a	n/a	n/a
Rv0640	735454	735518	65	NW	n/a	n/a	n/a
Rv0641	736228	736299	72	NW	n/a	n/a	n/a
Rv0642c	737207	737269	63	NW	n/a	n/a	n/a
Rv0643c	738153	738298	146	NW	n/a	n/a	n/a
Rv0644c	739164	739328	165	NW	n/a	n/a	n/a
Rv0645c	740191	740235	45	NW	n/a	n/a	n/a
Rv0646c	741143	741152	10	NW	n/a	n/a	n/a
Rv0647c	742621	742720	100	NW	n/a	n/a	n/a
Rv0650	747949	748277	329	NW	n/a	n/a	n/a
Rv0651	748816	748850	35	NW	n/a	n/a	n/a
Rv0653c	749933	750001	69	NW	n/a	n/a	n/a
Rv0654	751509	751518	10	NW	n/a	n/a	n/a
Rv0655	752600	752985	386	NW	n/a	n/a	n/a
Rv0656c	753371	753463	93	NW	n/a	n/a	n/a
Rv0657c	753621	753694	74	NW	n/a	n/a	n/a
Rv0658c	754413	754686	274	NW	n/a	n/a	n/a
Rv0660c	755229	755336	108	NW	n/a	n/a	n/a
Rv0663	758504	758533	30	NW	n/a	n/a	n/a
Rv0666	759313	759808	496	NW	n/a	n/a	n/a
Rv0667	763329	763371	43	NW	n/a	n/a	n/a
Rv0668	767324	767685	362	NW	n/a	n/a	n/a
Rv0669c	769601	769793	193	NW	n/a	n/a	n/a
Rv0670	770554	770583	30	NW	n/a	n/a	n/a
Rv0671	771428	771485	58	NW	n/a	n/a	n/a
Rv0672	773116	773124	9	NW	n/a	n/a	n/a
Rv0675	775578	775587	10	NW	n/a	n/a	n/a
Rv0677c	778909	778991	83	NW	n/a	n/a	n/a
Rv0678	779491	779544	54	NW	n/a	n/a	n/a
Rv0680c	780420	780722	303	NW	n/a	n/a	n/a
Rv0681	781315	781561	247	NW	n/a	n/a	n/a
Rv0683	782408	782486	79	NW	n/a	n/a	n/a
Rv0684	784594	784822	229	NW	n/a	n/a	n/a
Rv0685	786015	786150	136	NW	n/a	n/a	n/a
Rv0686	786950	787100	151	NW	n/a	n/a	n/a
Rv0687	787930	787941	12	NW	n/a	n/a	n/a
Rv0689c	789415	790025	611	NE	0.3435	0.2663	0.3925
Rv0691c	791670	791832	163	NW	n/a	n/a	n/a
Rv0694	794529	794716	188	NW	n/a	n/a	n/a
Rv0695	795474	795520	47	NW	n/a	n/a	n/a
Rv0697	798376	798834	459	NW	n/a	n/a	n/a
Rv0698	799448	799630	183	NW	n/a	n/a	n/a
Rv0699	799854	800488	635	NE	0.0671	0.0223	0.1846
Rv0700	800796	800810	15	NW	n/a	n/a	n/a
Rv0703	802439	802529	91	NW	n/a	n/a	n/a
Rv0704	803374	803412	39	NW	n/a	n/a	n/a
Rv0707	805110	805111	2	NW	n/a	n/a	n/a
Rv0710	806170	806336	167	NW	n/a	n/a	n/a
Rv0711	808702	808747	46	NW	n/a	n/a	n/a
Rv0712	809649	809947	299	NW	n/a	n/a	n/a
Rv0713	810891	811374	484	NW	n/a	n/a	n/a
Rv0716	812626	812628	3	NW	n/a	n/a	n/a
Rv0717	812816	812977	162	NW	n/a	n/a	n/a
Rv0718	813378	813399	22	NW	n/a	n/a	n/a
Rv0720	814312	814329	18	NW	n/a	n/a	n/a
Rv0723	815634	815664	31	NW	n/a	n/a	n/a
Rv0725c	818448	818538	91	NW	n/a	n/a	n/a
Rv0726c	819644	819844	201	NW	n/a	n/a	n/a
Rv0728c	821480	821508	29	NW	n/a	n/a	n/a
Rv0729	822857	822867	11	NW	n/a	n/a	n/a
Rv0730	823598	823684	87	NW	n/a	n/a	n/a
Rv0731c	824643	824801	159	NW	n/a	n/a	n/a
Rv0734	827474	827544	71	NW	n/a	n/a	n/a
Rv0735	828080	828141	62	NW	n/a	n/a	n/a
Rv0736	828896	829208	313	NW	n/a	n/a	n/a
Rv0737	829708	830063	356	NW	n/a	n/a	n/a
Rv0738	830614	830856	243	NW	n/a	n/a	n/a
Rv0739	831665	831777	113	NW	n/a	n/a	n/a
Rv0740	832307	832535	229	NW	n/a	n/a	n/a
Rv0741	832852	832982	131	NW	n/a	n/a	n/a
Rv0742	833512	833887	376	NW	n/a	n/a	n/a
Rv0744c	834950	835155	206	NW	n/a	n/a	n/a
Rv0745	835685	835702	18	NW	n/a	n/a	n/a
Rv0746	838056	838452	397	NW	n/a	n/a	n/a
Rv0747	840860	840948	89	NW	n/a	n/a	n/a
Rv0748	841208	841229	22	NW	n/a	n/a	n/a
Rv0749	841660	841738	79	NW	n/a	n/a	n/a
Rv0749A	841878	842034	157	NW	n/a	n/a	n/a
Rv0750	842282	842348	67	NW	n/a	n/a	n/a
Rv0751c	843235	843243	9	NW	n/a	n/a	n/a
Rv0752c	844418	844422	5	NW	n/a	n/a	n/a
Rv0753c	845957	846160	204	NW	n/a	n/a	n/a
Rv0754	847917	848104	188	NW	n/a	n/a	n/a
Rv0755c	850044	850343	300	NW	n/a	n/a	n/a
Rv0755A	850531	850742	212	NW	n/a	n/a	n/a
Rv0756c	851470	851609	140	NW	n/a	n/a	n/a
Rv0757	852355	852397	43	NW	n/a	n/a	n/a
Rv0759c	854161	854268	108	NW	n/a	n/a	n/a
Rv0760c	854690	854700	11	NW	n/a	n/a	n/a
Rv0761c	855830	855926	97	NW	n/a	n/a	n/a
Rv0767c	860714	860913	200	NW	n/a	n/a	n/a
Rv0768	862385	862413	29	NW	n/a	n/a	n/a
Rv0769	863162	863257	96	NW	n/a	n/a	n/a
Rv0771	864578	864587	10	NW	n/a	n/a	n/a
Rv0773c	867393	867441	49	NW	n/a	n/a	n/a
Rv0774c	868355	868408	54	NW	n/a	n/a	n/a
Rv0776c	869767	870009	243	NW	n/a	n/a	n/a
Rv0777	871430	871432	3	NW	n/a	n/a	n/a
Rv0779c	873296	873344	49	NW	n/a	n/a	n/a
Rv0782	876394	876819	426	NW	n/a	n/a	n/a
Rv0783c	878444	878639	196	NW	n/a	n/a	n/a
Rv0784	879328	879341	14	NW	n/a	n/a	n/a
Rv0785	881044	881076	33	NW	n/a	n/a	n/a
Rv0787	882422	882525	104	NW	n/a	n/a	n/a
Rv0788	883438	883452	15	NW	n/a	n/a	n/a
Rv0789c	884054	884073	20	NW	n/a	n/a	n/a
Rv0792c	886650	886720	71	NW	n/a	n/a	n/a
Rv0793	887028	887138	111	NW	n/a	n/a	n/a
Rv0794c	888640	889073	434	NW	n/a	n/a	n/a
Rv0796	890337	890389	53	NW	n/a	n/a	n/a
Rv0799c	893277	893319	43	NW	n/a	n/a	n/a
Rv0800	894623	894632	10	NW	n/a	n/a	n/a
Rv0802c	895632	895821	190	NW	n/a	n/a	n/a
Rv0804	898714	898832	119	NW	n/a	n/a	n/a
Rv0806c	901334	901636	303	NW	n/a	n/a	n/a
Rv0807	902028	902112	85	NW	n/a	n/a	n/a
Rv0808	903698	903726	29	NW	n/a	n/a	n/a
Rv0809	904823	904906	84	NW	n/a	n/a	n/a
Rv0810c	905091	905235	145	NW	n/a	n/a	n/a
Rv0811c	906344	906424	81	NW	n/a	n/a	n/a
Rv0812	907296	907339	44	NW	n/a	n/a	n/a
Rv0813c	908022	908182	161	NW	n/a	n/a	n/a
Rv0815c	909322	909612	291	NW	n/a	n/a	n/a
Rv0817c	910846	910973	128	NW	n/a	n/a	n/a
Rv0819	912687	912727	41	NW	n/a	n/a	n/a
Rv0820	913506	913559	54	NW	n/a	n/a	n/a
Rv0821c	914203	914258	56	NW	n/a	n/a	n/a
Rv0822c	916315	916478	164	NW	n/a	n/a	n/a
Rv0823c	917650	917735	86	NW	n/a	n/a	n/a
Rv0824c	918754	918913	160	NW	n/a	n/a	n/a
Rv0825c	919557	919635	79	NW	n/a	n/a	n/a
Rv0826	920693	920742	50	NW	n/a	n/a	n/a
Rv0827c	921137	921192	56	NW	n/a	n/a	n/a
Rv0829	921869	921971	103	NW	n/a	n/a	n/a
Rv0830	922879	922895	17	NW	n/a	n/a	n/a
Rv0831c	923713	924952	1240	NE	0.6018	0.1229	0.914
Rv0833	927614	927838	225	NW	n/a	n/a	n/a
Rv0834c	930489	930954	466	NW	n/a	n/a	n/a
Rv0835	931601	932280	680	NE	0.9788	0.9677	0.9856
Rv0836c	932936	933004	69	NW	n/a	n/a	n/a
Rv0837c	934035	934721	687	NE	0.7134	0.4851	0.8716
Rv0838	935494	935578	85	NW	n/a	n/a	n/a
Rv0839	936393	936458	66	NW	n/a	n/a	n/a
Rv0840c	937321	937594	274	NW	n/a	n/a	n/a
Rv0841	937839	938113	275	NW	n/a	n/a	n/a
Rv0843	940396	940457	62	NW	n/a	n/a	n/a
Rv0844c	941110	941191	82	NW	n/a	n/a	n/a
Rv0845	942471	942681	211	NW	n/a	n/a	n/a
Rv0846c	944198	944344	147	NW	n/a	n/a	n/a
Rv0847	944739	944939	201	NW	n/a	n/a	n/a
Rv0851c	948472	948560	89	NW	n/a	n/a	n/a
Rv0852	949399	949437	39	NW	n/a	n/a	n/a
Rv0853c	951122	951184	63	NW	n/a	n/a	n/a
Rv0854	951630	951633	4	NW	n/a	n/a	n/a
Rv0855	952715	952826	112	NW	n/a	n/a	n/a
Rv0856	953233	953258	26	NW	n/a	n/a	n/a
Rv0858c	954924	955078	155	NW	n/a	n/a	n/a
Rv0859	956292	956294	3	NW	n/a	n/a	n/a
Rv0860	958459	958524	66	NW	n/a	n/a	n/a
Rv0861c	960155	960343	189	NW	n/a	n/a	n/a
Rv0863	962884	962891	8	NW	n/a	n/a	n/a
Rv0866	964298	964313	16	NW	n/a	n/a	n/a
Rv0867c	965539	965984	446	NW	n/a	n/a	n/a
Rv0868c	966265	966266	2	NW	n/a	n/a	n/a
Rv0870c	967737	967899	163	NW	n/a	n/a	n/a
Rv0871	968309	968425	117	NW	n/a	n/a	n/a
Rv0872c	970248	970506	259	NW	n/a	n/a	n/a
Rv0873	972461	972547	87	NW	n/a	n/a	n/a
Rv0874c	973710	973807	98	NW	n/a	n/a	n/a
Rv0876c	975941	976076	136	NW	n/a	n/a	n/a
Rv0877	976867	976873	7	NW	n/a	n/a	n/a
Rv0878c	978207	978482	276	NW	n/a	n/a	n/a
Rv0879c	978760	978935	176	NW	n/a	n/a	n/a
Rv0883c	981271	981425	155	NW	n/a	n/a	n/a
Rv0884c	982558	982763	206	NW	n/a	n/a	n/a
Rv0885	983788	983804	17	NW	n/a	n/a	n/a
Rv0887c	985975	987234	1260	E	0.1265	0.0026	0.7897
Rv0888	988709	988741	33	NW	n/a	n/a	n/a
Rv0889c	989865	989949	85	NW	n/a	n/a	n/a
Rv0891c	993459	993854	396	NW	n/a	n/a	n/a
Rv0893c	996299	996525	227	NW	n/a	n/a	n/a
Rv0894	997709	997783	75	NW	n/a	n/a	n/a
Rv0895	999303	999473	171	NW	n/a	n/a	n/a
Rv0896	1000771	1000809	39	NW	n/a	n/a	n/a
Rv0897c	1002419	1002442	24	NW	n/a	n/a	n/a
Rv0898c	1002708	1002813	106	NW	n/a	n/a	n/a
Rv0899	1003796	1003806	11	NW	n/a	n/a	n/a
Rv0901	1004488	1004502	15	NW	n/a	n/a	n/a
Rv0902c	1005845	1005853	9	NW	n/a	n/a	n/a
Rv0903c	1006566	1006694	129	NW	n/a	n/a	n/a
Rv0904c	1008184	1008208	25	NW	n/a	n/a	n/a
Rv0905	1008942	1008945	4	NW	n/a	n/a	n/a
Rv0906	1010066	1010137	72	NW	n/a	n/a	n/a
Rv0908	1014129	1014683	555	NE	0.2899	0.2061	0.3449
Rv0909	1014865	1014868	4	NW	n/a	n/a	n/a
Rv0910	1015305	1015400	96	NW	n/a	n/a	n/a
Rv0911	1016176	1016238	63	NW	n/a	n/a	n/a
Rv0912	1016690	1017219	530	NE	0.2232	0.2232	0.2232
Rv0914c	1019970	1020060	91	NW	n/a	n/a	n/a
Rv0915c	1021334	1021346	13	NW	n/a	n/a	n/a
Rv0916c	1021648	1022089	442	NW	n/a	n/a	n/a
Rv0917	1023873	1024213	341	NW	n/a	n/a	n/a
Rv0919	1025189	1025499	311	NW	n/a	n/a	n/a
Rv0920c	1026821	1027106	286	NW	n/a	n/a	n/a
Rv0922	1029342	1029515	174	NW	n/a	n/a	n/a
Rv0924c	1031869	1031898	30	NW	n/a	n/a	n/a
Rv0925c	1032638	1032712	75	NW	n/a	n/a	n/a
Rv0926c	1033791	1033842	52	NW	n/a	n/a	n/a
Rv0927c	1034636	1034905	270	NW	n/a	n/a	n/a
Rv0928	1036020	1036030	11	NW	n/a	n/a	n/a
Rv0931c	1039919	1039938	20	NW	n/a	n/a	n/a
Rv0932c	1041053	1041266	214	NW	n/a	n/a	n/a
Rv0933	1042099	1042117	19	NW	n/a	n/a	n/a
Rv0934	1043244	1043301	58	NW	n/a	n/a	n/a
Rv0937c	1046025	1046138	114	NW	n/a	n/a	n/a
Rv0939	1050351	1050595	245	NW	n/a	n/a	n/a
Rv0940c	1051464	1051546	83	NW	n/a	n/a	n/a
Rv0941c	1052322	1052362	41	NW	n/a	n/a	n/a
Rv0942	1052643	1052698	56	NW	n/a	n/a	n/a
Rv0943c	1053741	1053767	27	NW	n/a	n/a	n/a
Rv0944	1054246	1054249	4	NW	n/a	n/a	n/a
Rv0945	1055013	1055026	14	NW	n/a	n/a	n/a
Rv0946c	1056690	1057648	959	NE	0.8599	0.1316	0.9954
Rv0948c	1057968	1058262	295	NW	n/a	n/a	n/a
Rv0949	1060580	1060658	79	NW	n/a	n/a	n/a
Rv0950c	1061659	1061966	308	NW	n/a	n/a	n/a
Rv0951	1063132	1063142	11	NW	n/a	n/a	n/a
Rv0952	1064056	1064116	61	NW	n/a	n/a	n/a
Rv0953c	1064967	1065129	163	NW	n/a	n/a	n/a
Rv0954	1066043	1066080	38	NW	n/a	n/a	n/a
Rv0955	1067450	1067563	114	NW	n/a	n/a	n/a
Rv0957	1069781	1069885	105	NW	n/a	n/a	n/a
Rv0959	1073278	1073547	270	NW	n/a	n/a	n/a
Rv0960	1073933	1074076	144	NW	n/a	n/a	n/a
Rv0961	1074426	1074442	17	NW	n/a	n/a	n/a
Rv0962c	1075119	1075299	181	NW	n/a	n/a	n/a
Rv0963c	1076102	1076198	97	NW	n/a	n/a	n/a
Rv0964c	1076683	1076780	98	NW	n/a	n/a	n/a
Rv0965c	1077202	1077235	34	NW	n/a	n/a	n/a
Rv0966c	1077840	1077977	138	NW	n/a	n/a	n/a
Rv0967	1078339	1078393	55	NW	n/a	n/a	n/a
Rv0968	1078692	1078745	54	NW	n/a	n/a	n/a
Rv0970	1081689	1081777	89	NW	n/a	n/a	n/a
Rv0973c	1085755	1085758	4	NW	n/a	n/a	n/a
Rv0976c	1090180	1090375	196	NW	n/a	n/a	n/a
Rv0977	1093149	1093363	215	NW	n/a	n/a	n/a
Rv0978c	1094361	1094672	312	NW	n/a	n/a	n/a
Rv0979c	1094869	1094888	20	NW	n/a	n/a	n/a
Rv0979A	1095064	1095080	17	NW	n/a	n/a	n/a
Rv0980c	1096456	1096818	363	NW	n/a	n/a	n/a
Rv0982	1099027	1099068	42	NW	n/a	n/a	n/a
Rv0984	1101010	1101027	18	NW	n/a	n/a	n/a
Rv0985c	1101485	1101805	321	NW	n/a	n/a	n/a
Rv0987	1105114	1105118	5	NW	n/a	n/a	n/a
Rv0988	1106281	1106407	127	NW	n/a	n/a	n/a
Rv0989c	1107387	1107445	59	NW	n/a	n/a	n/a
Rv0990c	1108104	1108174	71	NW	n/a	n/a	n/a
Rv0991c	1108509	1108580	72	NW	n/a	n/a	n/a
Rv0992c	1109176	1109274	99	NW	n/a	n/a	n/a
Rv0993	1110197	1110271	75	NW	n/a	n/a	n/a
Rv0994	1111554	1111614	61	NW	n/a	n/a	n/a
Rv0995	1112228	1112386	159	NW	n/a	n/a	n/a
Rv0996	1113465	1114295	831	NE	0.6526	0.429	0.8249
Rv0997	1114729	1114750	22	NW	n/a	n/a	n/a
Rv0998	1115754	1115769	16	NW	n/a	n/a	n/a
Rv0999	1116530	1116533	4	NW	n/a	n/a	n/a
Rv1000c	1117153	1117187	35	NW	n/a	n/a	n/a
Rv1001	1118398	1118430	33	NW	n/a	n/a	n/a
Rv1002c	1119944	1120024	81	NW	n/a	n/a	n/a
Rv1003	1120884	1120891	8	NW	n/a	n/a	n/a
Rv1004c	1122153	1122224	72	NW	n/a	n/a	n/a
Rv1005c	1123603	1123716	114	NW	n/a	n/a	n/a
Rv1006	1125422	1125446	25	NW	n/a	n/a	n/a
Rv1007c	1127008	1127091	84	NW	n/a	n/a	n/a
Rv1008	1127888	1128093	206	NW	n/a	n/a	n/a
Rv1010	1130110	1130193	84	NW	n/a	n/a	n/a
Rv1011	1131116	1131130	15	NW	n/a	n/a	n/a
Rv1012	1131426	1131627	202	NW	n/a	n/a	n/a
Rv1013	1133264	1133335	72	NW	n/a	n/a	n/a
Rv1014c	1133913	1133923	11	NW	n/a	n/a	n/a
Rv1015c	1134573	1134787	215	NW	n/a	n/a	n/a
Rv1016c	1135470	1135503	34	NW	n/a	n/a	n/a
Rv1017c	1136486	1136575	90	NW	n/a	n/a	n/a
Rv1018c	1138065	1138317	253	NW	n/a	n/a	n/a
Rv1019	1138913	1138969	57	NW	n/a	n/a	n/a
Rv1021	1143653	1143738	86	NW	n/a	n/a	n/a
Rv1022	1144472	1144566	95	NW	n/a	n/a	n/a
Rv1023	1145858	1145860	3	NW	n/a	n/a	n/a
Rv1024	1146549	1146563	15	NW	n/a	n/a	n/a
Rv1026	1147983	1148429	447	NW	n/a	n/a	n/a
Rv1028c	1151691	1151922	232	NW	n/a	n/a	n/a
Rv1031	1156427	1156428	2	NW	n/a	n/a	n/a
Rv1032c	1157960	1157965	6	NW	n/a	n/a	n/a
Rv1033c	1158741	1158920	180	NW	n/a	n/a	n/a
Rv1034c	1159312	1159377	66	NW	n/a	n/a	n/a
Rv1035c	1160066	1160097	32	NW	n/a	n/a	n/a
Rv1036c	1160438	1160546	109	NW	n/a	n/a	n/a
Rv1037c	1160833	1160857	25	NW	n/a	n/a	n/a
Rv1038c	1161156	1161299	144	NW	n/a	n/a	n/a
Rv1039c	1162477	1162551	75	NW	n/a	n/a	n/a
Rv1040c	1163381	1164574	1194	NE	0.732	0.2221	0.9158
Rv1042c	1165504	1165783	280	NW	n/a	n/a	n/a
Rv1043c	1166811	1167055	245	NW	n/a	n/a	n/a
Rv1045	1168559	1168706	148	NW	n/a	n/a	n/a
Rv1046c	1169234	1169426	193	NW	n/a	n/a	n/a
Rv1047	1170676	1171041	366	NW	n/a	n/a	n/a
Rv1048c	1172159	1172389	231	NW	n/a	n/a	n/a
Rv1049	1172838	1172884	47	NW	n/a	n/a	n/a
Rv1050	1173792	1173948	157	NW	n/a	n/a	n/a
Rv1051c	1174706	1175726	1021	NE	0.8754	0.7761	0.9743
Rv1053c	1176292	1176931	640	NE	0.6547	0.5773	0.6956
Rv1055	1177379	1177631	253	NW	n/a	n/a	n/a
Rv1056	1178398	1179399	1002	E	0.0504	0	0.1727
Rv1057	1180583	1180687	105	NW	n/a	n/a	n/a
Rv1058	1182321	1182394	74	NW	n/a	n/a	n/a
Rv1059	1183461	1183511	51	NW	n/a	n/a	n/a
Rv1060	1183987	1184018	32	NW	n/a	n/a	n/a
Rv1061	1184884	1184886	3	NW	n/a	n/a	n/a
Rv1063c	1186829	1186907	79	NW	n/a	n/a	n/a
Rv1064c	1187329	1187438	110	NW	n/a	n/a	n/a
Rv1066	1188399	1188424	26	NW	n/a	n/a	n/a
Rv1067c	1190430	1190760	331	NW	n/a	n/a	n/a
Rv1068c	1192154	1192513	360	NW	n/a	n/a	n/a
Rv1070c	1195049	1195058	10	NW	n/a	n/a	n/a
Rv1071c	1196098	1196282	185	NW	n/a	n/a	n/a
Rv1072	1197121	1197234	114	NW	n/a	n/a	n/a
Rv1073	1198088	1198159	72	NW	n/a	n/a	n/a
Rv1074c	1199379	1199429	51	NW	n/a	n/a	n/a
Rv1075c	1200376	1200770	395	NW	n/a	n/a	n/a
Rv1076	1201666	1201720	55	NW	n/a	n/a	n/a
Rv1077	1203117	1203316	200	NW	n/a	n/a	n/a
Rv1078	1204041	1204070	30	NW	n/a	n/a	n/a
Rv1079	1205239	1205307	69	NW	n/a	n/a	n/a
Rv1080c	1205804	1205987	184	NW	n/a	n/a	n/a
Rv1081c	1206424	1206523	100	NW	n/a	n/a	n/a
Rv1084	1209663	1209759	97	NW	n/a	n/a	n/a
Rv1085c	1210490	1210598	109	NW	n/a	n/a	n/a
Rv1086	1211389	1211563	175	NW	n/a	n/a	n/a
Rv1087	1213869	1214043	175	NW	n/a	n/a	n/a
Rv1087A	1214366	1214516	151	NW	n/a	n/a	n/a
Rv1089	1215137	1215520	384	NW	n/a	n/a	n/a
Rv1090	1216060	1216472	413	NW	n/a	n/a	n/a
Rv1091	1219036	1219251	216	NW	n/a	n/a	n/a
Rv1092c	1220192	1220577	386	NW	n/a	n/a	n/a
Rv1093	1221860	1221962	103	NW	n/a	n/a	n/a
Rv1094	1222792	1223000	209	NW	n/a	n/a	n/a
Rv1095	1224304	1224388	85	NW	n/a	n/a	n/a
Rv1098c	1227571	1227599	29	NW	n/a	n/a	n/a
Rv1099c	1228588	1228686	99	NW	n/a	n/a	n/a
Rv1100	1229390	1229394	5	NW	n/a	n/a	n/a
Rv1101c	1230554	1230663	110	NW	n/a	n/a	n/a
Rv1103c	1231297	1231304	8	NW	n/a	n/a	n/a
Rv1104	1231996	1232314	319	NW	n/a	n/a	n/a
Rv1105	1232832	1232847	16	NW	n/a	n/a	n/a
Rv1106c	1233962	1233969	8	NW	n/a	n/a	n/a
Rv1109c	1236101	1236188	88	NW	n/a	n/a	n/a
Rv1110	1237198	1237212	15	NW	n/a	n/a	n/a
Rv1111c	1238198	1238258	61	NW	n/a	n/a	n/a
Rv1112	1239334	1239419	86	NW	n/a	n/a	n/a
Rv1114	1239990	1240190	201	NW	n/a	n/a	n/a
Rv1115	1240891	1241006	116	NW	n/a	n/a	n/a
Rv1116A	1241396	1241636	241	NW	n/a	n/a	n/a
Rv1117	1241962	1241974	13	NW	n/a	n/a	n/a
Rv1118c	1242837	1242867	31	NW	n/a	n/a	n/a
Rv1120c	1243510	1243710	201	NW	n/a	n/a	n/a
Rv1121	1245113	1245132	20	NW	n/a	n/a	n/a
Rv1123c	1247058	1247130	73	NW	n/a	n/a	n/a
Rv1124	1248083	1248085	3	NW	n/a	n/a	n/a
Rv1125	1249332	1249333	2	NW	n/a	n/a	n/a
Rv1127c	1251410	1251620	211	NW	n/a	n/a	n/a
Rv1128c	1252978	1253077	100	NW	n/a	n/a	n/a
Rv1129c	1254540	1254558	19	NW	n/a	n/a	n/a
Rv1131	1257319	1257328	10	NW	n/a	n/a	n/a
Rv1132	1259061	1259070	10	NW	n/a	n/a	n/a
Rv1133c	1261352	1261925	574	NE	0.9522	0.9352	0.955
Rv1134	1262164	1262275	112	NW	n/a	n/a	n/a
Rv1135c	1264134	1264317	184	NW	n/a	n/a	n/a
Rv1135A	1264562	1264609	48	NW	n/a	n/a	n/a
Rv1136	1264953	1265090	138	NW	n/a	n/a	n/a
Rv1137c	1265461	1265475	15	NW	n/a	n/a	n/a
Rv1139c	1266991	1267350	360	NW	n/a	n/a	n/a
Rv1140	1268201	1268206	6	NW	n/a	n/a	n/a
Rv1141c	1269015	1269155	141	NW	n/a	n/a	n/a
Rv1142c	1269964	1270065	102	NW	n/a	n/a	n/a
Rv1143	1271150	1271159	10	NW	n/a	n/a	n/a
Rv1144	1271914	1272426	513	NE	0.8853	0.8853	0.8853
Rv1145	1273340	1273358	19	NW	n/a	n/a	n/a
Rv1146	1274773	1274903	131	NW	n/a	n/a	n/a
Rv1147	1275556	1276303	748	NE	0.9433	0.9276	0.9951
Rv1148c	1277754	1277896	143	NW	n/a	n/a	n/a
Rv1149	1278306	1278907	602	NE	0.8247	0.8192	0.8467
Rv1151c	1279623	1279658	36	NW	n/a	n/a	n/a
Rv1155	1281878	1282309	432	NW	n/a	n/a	n/a
Rv1156	1282899	1283059	161	NW	n/a	n/a	n/a
Rv1157c	1284177	1284182	6	NW	n/a	n/a	n/a
Rv1158c	1284868	1284995	128	NW	n/a	n/a	n/a
Rv1159A	1286574	1286598	25	NW	n/a	n/a	n/a
Rv1160	1287026	1287331	306	NW	n/a	n/a	n/a
Rv1161	1291032	1291068	37	NW	n/a	n/a	n/a
Rv1162	1292747	1292801	55	NW	n/a	n/a	n/a
Rv1164	1294152	1294171	20	NW	n/a	n/a	n/a
Rv1165	1296060	1296155	96	NW	n/a	n/a	n/a
Rv1166	1298065	1298090	26	NW	n/a	n/a	n/a
Rv1167c	1298698	1298767	70	NW	n/a	n/a	n/a
Rv1168c	1299810	1299825	16	NW	n/a	n/a	n/a
Rv1169c	1300130	1300307	178	NW	n/a	n/a	n/a
Rv1170	1301221	1301310	90	NW	n/a	n/a	n/a
Rv1171	1301753	1301758	6	NW	n/a	n/a	n/a
Rv1172c	1302687	1302934	248	NW	n/a	n/a	n/a
Rv1173	1305507	1305672	166	NW	n/a	n/a	n/a
Rv1174c	1306007	1306205	199	NW	n/a	n/a	n/a
Rv1176c	1308798	1309008	211	NW	n/a	n/a	n/a
Rv1177	1309337	1309367	31	NW	n/a	n/a	n/a
Rv1178	1310458	1310483	26	NW	n/a	n/a	n/a
Rv1179c	1313305	1313729	425	NW	n/a	n/a	n/a
Rv1180	1315198	1315238	41	NW	n/a	n/a	n/a
Rv1181	1319989	1320039	51	NW	n/a	n/a	n/a
Rv1182	1321460	1321524	65	NW	n/a	n/a	n/a
Rv1183	1324535	1324536	2	NW	n/a	n/a	n/a
Rv1184c	1325618	1325780	163	NW	n/a	n/a	n/a
Rv1185c	1327519	1327693	175	NW	n/a	n/a	n/a
Rv1186c	1329312	1329394	83	NW	n/a	n/a	n/a
Rv1188	1332017	1332096	80	NW	n/a	n/a	n/a
Rv1189	1332971	1332984	14	NW	n/a	n/a	n/a
Rv1190	1333865	1333935	71	NW	n/a	n/a	n/a
Rv1191	1334852	1334931	80	NW	n/a	n/a	n/a
Rv1192	1335761	1335798	38	NW	n/a	n/a	n/a
Rv1193	1337222	1337252	31	NW	n/a	n/a	n/a
Rv1194c	1338520	1339007	488	NW	n/a	n/a	n/a
Rv1195	1339309	1339353	45	NW	n/a	n/a	n/a
Rv1196	1340531	1340663	133	NW	n/a	n/a	n/a
Rv1197	1340962	1341010	49	NW	n/a	n/a	n/a
Rv1198	1341297	1341362	66	NW	n/a	n/a	n/a
Rv1199c	1342612	1342946	335	NW	n/a	n/a	n/a
Rv1201c	1345176	1345264	89	NW	n/a	n/a	n/a
Rv1203c	1346912	1346940	29	NW	n/a	n/a	n/a
Rv1204c	1348631	1348723	93	NW	n/a	n/a	n/a
Rv1205	1349289	1349336	48	NW	n/a	n/a	n/a
Rv1206	1351132	1351195	64	NW	n/a	n/a	n/a
Rv1208	1353125	1353161	37	NW	n/a	n/a	n/a
Rv1210	1354143	1354247	105	NW	n/a	n/a	n/a
Rv1211	1354477	1354502	26	NW	n/a	n/a	n/a
Rv1212c	1355668	1355840	173	NW	n/a	n/a	n/a
Rv1213	1357057	1357297	241	NW	n/a	n/a	n/a
Rv1214c	1357632	1357763	132	NW	n/a	n/a	n/a
Rv1215c	1359451	1359476	26	NW	n/a	n/a	n/a
Rv1216c	1360153	1360159	7	NW	n/a	n/a	n/a
Rv1219c	1363368	1363507	140	NW	n/a	n/a	n/a
Rv1220c	1364157	1364417	261	NW	n/a	n/a	n/a
Rv1221	1365193	1365348	156	NW	n/a	n/a	n/a
Rv1222	1365815	1365879	65	NW	n/a	n/a	n/a
Rv1224	1367865	1367895	31	NW	n/a	n/a	n/a
Rv1225c	1368728	1368836	109	NW	n/a	n/a	n/a
Rv1227c	1370832	1370924	93	NW	n/a	n/a	n/a
Rv1228	1371484	1371781	298	NW	n/a	n/a	n/a
Rv1229c	1372956	1372966	11	NW	n/a	n/a	n/a
Rv1230c	1374204	1374326	123	NW	n/a	n/a	n/a
Rv1232c	1376175	1376234	60	NW	n/a	n/a	n/a
Rv1233c	1376833	1376980	148	NW	n/a	n/a	n/a
Rv1234	1377510	1377528	19	NW	n/a	n/a	n/a
Rv1236	1379857	1379859	3	NW	n/a	n/a	n/a
Rv1237	1380686	1380688	3	NW	n/a	n/a	n/a
Rv1238	1381872	1381946	75	NW	n/a	n/a	n/a
Rv1239c	1383049	1383217	169	NW	n/a	n/a	n/a
Rv1240	1384209	1384282	74	NW	n/a	n/a	n/a
Rv1242	1384973	1384993	21	NW	n/a	n/a	n/a
Rv1243c	1386684	1386861	178	NW	n/a	n/a	n/a
Rv1244	1387724	1387802	79	NW	n/a	n/a	n/a
Rv1245c	1388635	1388689	55	NW	n/a	n/a	n/a
Rv1247c	1389251	1389361	111	NW	n/a	n/a	n/a
Rv1248c	1393059	1393198	140	NW	n/a	n/a	n/a
Rv1249c	1393989	1394183	195	NW	n/a	n/a	n/a
Rv1251c	1399247	1399300	54	NW	n/a	n/a	n/a
Rv1252c	1399911	1399974	64	NW	n/a	n/a	n/a
Rv1256c	1404610	1404721	112	NW	n/a	n/a	n/a
Rv1260	1409365	1409488	124	NW	n/a	n/a	n/a
Rv1261c	1409940	1409942	3	NW	n/a	n/a	n/a
Rv1262c	1410379	1410435	57	NW	n/a	n/a	n/a
Rv1263	1411826	1411898	73	NW	n/a	n/a	n/a
Rv1264	1413094	1413264	171	NW	n/a	n/a	n/a
Rv1265	1413947	1413964	18	NW	n/a	n/a	n/a
Rv1266c	1415847	1416185	339	NW	n/a	n/a	n/a
Rv1267c	1417354	1417662	309	NW	n/a	n/a	n/a
Rv1268c	1418363	1418583	221	NW	n/a	n/a	n/a
Rv1269c	1418960	1419018	59	NW	n/a	n/a	n/a
Rv1270c	1419755	1419965	211	NW	n/a	n/a	n/a
Rv1271c	1420309	1420414	106	NW	n/a	n/a	n/a
Rv1273c	1424057	1424201	145	NW	n/a	n/a	n/a
Rv1275	1425300	1425442	143	NW	n/a	n/a	n/a
Rv1276c	1425921	1426168	248	NW	n/a	n/a	n/a
Rv1278	1430048	1430066	19	NW	n/a	n/a	n/a
Rv1279	1431655	1431669	15	NW	n/a	n/a	n/a
Rv1283c	1437124	1437328	205	NW	n/a	n/a	n/a
Rv1284	1437822	1437913	92	NW	n/a	n/a	n/a
Rv1286	1440758	1440809	52	NW	n/a	n/a	n/a
Rv1287	1441297	1441352	56	NW	n/a	n/a	n/a
Rv1288	1442725	1442771	47	NW	n/a	n/a	n/a
Rv1289	1443406	1443486	81	NW	n/a	n/a	n/a
Rv1290c	1445054	1445062	9	NW	n/a	n/a	n/a
Rv1290A	1445379	1445503	125	NW	n/a	n/a	n/a
Rv1291c	1445841	1446383	543	NE	0.0522	0.047	0.0679
Rv1293	1449378	1449379	2	NW	n/a	n/a	n/a
Rv1295	1451786	1452001	216	NW	n/a	n/a	n/a
Rv1296	1452954	1453208	255	NW	n/a	n/a	n/a
Rv1297	1455019	1455167	149	NW	n/a	n/a	n/a
Rv1298	1455412	1455499	88	NW	n/a	n/a	n/a
Rv1300	1457549	1457562	14	NW	n/a	n/a	n/a
Rv1301	1458218	1458299	82	NW	n/a	n/a	n/a
Rv1302	1459516	1459770	255	NW	n/a	n/a	n/a
Rv1304	1461003	1461049	47	NW	n/a	n/a	n/a
Rv1305	1461297	1461325	29	NW	n/a	n/a	n/a
Rv1306	1461843	1461847	5	NW	n/a	n/a	n/a
Rv1307	1463190	1463232	43	NW	n/a	n/a	n/a
Rv1308	1464884	1464888	5	NW	n/a	n/a	n/a
Rv1309	1465808	1465845	38	NW	n/a	n/a	n/a
Rv1310	1467308	1467319	12	NW	n/a	n/a	n/a
Rv1311	1467687	1467692	6	NW	n/a	n/a	n/a
Rv1312	1468138	1468175	38	NW	n/a	n/a	n/a
Rv1313c	1469512	1469675	164	NW	n/a	n/a	n/a
Rv1314c	1470259	1470325	67	NW	n/a	n/a	n/a
Rv1315	1471584	1477138	5555	E	0	0	0.0025
Rv1317c	1479125	1479203	79	NW	n/a	n/a	n/a
Rv1318c	1480831	1480898	68	NW	n/a	n/a	n/a
Rv1319c	1482508	1482518	11	NW	n/a	n/a	n/a
Rv1320c	1484224	1484283	60	NW	n/a	n/a	n/a
Rv1321	1484966	1484986	21	NW	n/a	n/a	n/a
Rv1322	1485285	1485317	33	NW	n/a	n/a	n/a
Rv1322A	1485778	1485866	89	NW	n/a	n/a	n/a
Rv1323	1487038	1487165	128	NW	n/a	n/a	n/a
Rv1324	1488082	1488158	77	NW	n/a	n/a	n/a
Rv1325c	1489972	1490121	150	NW	n/a	n/a	n/a
Rv1326c	1492319	1492324	6	NW	n/a	n/a	n/a
Rv1327c	1494432	1494568	137	NW	n/a	n/a	n/a
Rv1328	1497162	1497199	38	NW	n/a	n/a	n/a
Rv1329c	1499196	1499217	22	NW	n/a	n/a	n/a
Rv1330c	1500566	1500665	100	NW	n/a	n/a	n/a
Rv1332	1501589	1501603	15	NW	n/a	n/a	n/a
Rv1333	1502640	1502645	6	NW	n/a	n/a	n/a
Rv1334	1503088	1503107	20	NW	n/a	n/a	n/a
Rv1335	1503391	1503398	8	NW	n/a	n/a	n/a
Rv1338	1505897	1505921	25	NW	n/a	n/a	n/a
Rv1339	1506745	1506759	15	NW	n/a	n/a	n/a
Rv1340	1507541	1507577	37	NW	n/a	n/a	n/a
Rv1343c	1508930	1508972	43	NW	n/a	n/a	n/a
Rv1347c	1512612	1513051	440	NW	n/a	n/a	n/a
Rv1349	1517369	1517495	127	NW	n/a	n/a	n/a
Rv1351	1518567	1518767	201	NW	n/a	n/a	n/a
Rv1352	1519141	1519204	64	NW	n/a	n/a	n/a
Rv1353c	1519992	1520009	18	NW	n/a	n/a	n/a
Rv1354c	1521883	1521889	7	NW	n/a	n/a	n/a
Rv1356c	1524827	1525297	471	NW	n/a	n/a	n/a
Rv1357c	1526223	1526616	394	NW	n/a	n/a	n/a
Rv1358	1530098	1530177	80	NW	n/a	n/a	n/a
Rv1359	1530932	1531352	421	NW	n/a	n/a	n/a
Rv1360	1532377	1532447	71	NW	n/a	n/a	n/a
Rv1361c	1533640	1533952	313	NW	n/a	n/a	n/a
Rv1363c	1535399	1535687	289	NW	n/a	n/a	n/a
Rv1364c	1537651	1537787	137	NW	n/a	n/a	n/a
Rv1365c	1538176	1538394	219	NW	n/a	n/a	n/a
Rv1366	1539218	1539516	299	NW	n/a	n/a	n/a
Rv1367c	1540652	1541024	373	NW	n/a	n/a	n/a
Rv1368	1541812	1541998	187	NW	n/a	n/a	n/a
Rv1369c	1542885	1542933	49	NW	n/a	n/a	n/a
Rv1370c	1543262	1543363	102	NW	n/a	n/a	n/a
Rv1372	1546013	1546016	4	NW	n/a	n/a	n/a
Rv1373	1546999	1547076	78	NW	n/a	n/a	n/a
Rv1374c	1547537	1547836	300	NW	n/a	n/a	n/a
Rv1377c	1551224	1551232	9	NW	n/a	n/a	n/a
Rv1385	1561276	1561468	193	NW	n/a	n/a	n/a
Rv1387	1563395	1563698	304	NW	n/a	n/a	n/a
Rv1388	1564273	1564405	133	NW	n/a	n/a	n/a
Rv1389	1565034	1565097	64	NW	n/a	n/a	n/a
Rv1390	1565432	1565445	14	NW	n/a	n/a	n/a
Rv1391	1566704	1566829	126	NW	n/a	n/a	n/a
Rv1392	1568043	1568113	71	NW	n/a	n/a	n/a
Rv1394c	1570976	1571051	76	NW	n/a	n/a	n/a
Rv1395	1572088	1572131	44	NW	n/a	n/a	n/a
Rv1396c	1573864	1574116	253	NW	n/a	n/a	n/a
Rv1398c	1574774	1574854	81	NW	n/a	n/a	n/a
Rv1399c	1575816	1575838	23	NW	n/a	n/a	n/a
Rv1400c	1576803	1576934	132	NW	n/a	n/a	n/a
Rv1401	1577539	1577617	79	NW	n/a	n/a	n/a
Rv1402	1579587	1579602	16	NW	n/a	n/a	n/a
Rv1403c	1580429	1580595	167	NW	n/a	n/a	n/a
Rv1404	1581080	1581149	70	NW	n/a	n/a	n/a
Rv1405c	1581976	1582170	195	NW	n/a	n/a	n/a
Rv1407	1584481	1584503	23	NW	n/a	n/a	n/a
Rv1410c	1587773	1587776	4	NW	n/a	n/a	n/a
Rv1411c	1588489	1588571	83	NW	n/a	n/a	n/a
Rv1412	1589179	1589390	212	NW	n/a	n/a	n/a
Rv1414	1590299	1590401	103	NW	n/a	n/a	n/a
Rv1415	1591681	1591693	13	NW	n/a	n/a	n/a
Rv1417	1592621	1592643	23	NW	n/a	n/a	n/a
Rv1418	1593332	1593509	178	NW	n/a	n/a	n/a
Rv1419	1593985	1594046	62	NW	n/a	n/a	n/a
Rv1423	1598890	1598897	8	NW	n/a	n/a	n/a
Rv1424c	1599661	1599662	2	NW	n/a	n/a	n/a
Rv1425	1601044	1601063	20	NW	n/a	n/a	n/a
Rv1427c	1603935	1603936	2	NW	n/a	n/a	n/a
Rv1428c	1604766	1604882	117	NW	n/a	n/a	n/a
Rv1429	1606153	1606390	238	NW	n/a	n/a	n/a
Rv1430	1607979	1608087	109	NW	n/a	n/a	n/a
Rv1432	1611277	1611438	162	NW	n/a	n/a	n/a
Rv1433	1612256	1612260	5	NW	n/a	n/a	n/a
Rv1435c	1612957	1613311	355	NW	n/a	n/a	n/a
Rv1438	1616356	1616965	610	NE	0.5367	0.4807	0.643
Rv1439c	1617393	1617841	449	NW	n/a	n/a	n/a
Rv1440	1618077	1618213	137	NW	n/a	n/a	n/a
Rv1441c	1619691	1619795	105	NW	n/a	n/a	n/a
Rv1442	1622098	1622211	114	NW	n/a	n/a	n/a
Rv1443c	1622699	1623291	593	NE	0.1329	0.0911	0.1784
Rv1444c	1623704	1623718	15	NW	n/a	n/a	n/a
Rv1446c	1625372	1625422	51	NW	n/a	n/a	n/a
Rv1448c	1628087	1628101	15	NW	n/a	n/a	n/a
Rv1449c	1630206	1630642	437	NW	n/a	n/a	n/a
Rv1450c	1634634	1635033	400	NW	n/a	n/a	n/a
Rv1451	1635962	1636008	47	NW	n/a	n/a	n/a
Rv1452c	1638236	1638385	150	NW	n/a	n/a	n/a
Rv1453	1639653	1639678	26	NW	n/a	n/a	n/a
Rv1454c	1640667	1640684	18	NW	n/a	n/a	n/a
Rv1456c	1642432	1642541	110	NW	n/a	n/a	n/a
Rv1458c	1644267	1644367	101	NW	n/a	n/a	n/a
Rv1459c	1646145	1646190	46	NW	n/a	n/a	n/a
Rv1466	1653585	1653677	93	NW	n/a	n/a	n/a
Rv1467c	1655509	1655613	105	NW	n/a	n/a	n/a
Rv1468c	1656728	1656967	240	NW	n/a	n/a	n/a
Rv1469	1658943	1658984	42	NW	n/a	n/a	n/a
Rv1470	1659361	1659374	14	NW	n/a	n/a	n/a
Rv1471	1659748	1659767	20	NW	n/a	n/a	n/a
Rv1472	1660627	1660660	34	NW	n/a	n/a	n/a
Rv1473	1662291	1662385	95	NW	n/a	n/a	n/a
Rv1473A	1662579	1662645	67	NW	n/a	n/a	n/a
Rv1474c	1663211	1663219	9	NW	n/a	n/a	n/a
Rv1475c	1666053	1666208	156	NW	n/a	n/a	n/a
Rv1476	1666771	1666994	224	NW	n/a	n/a	n/a
Rv1477	1668415	1668423	9	NW	n/a	n/a	n/a
Rv1478	1669151	1669287	137	NW	n/a	n/a	n/a
Rv1480	1671373	1671381	9	NW	n/a	n/a	n/a
Rv1481	1672391	1672461	71	NW	n/a	n/a	n/a
Rv1482c	1673306	1673444	139	NW	n/a	n/a	n/a
Rv1483	1674190	1674206	17	NW	n/a	n/a	n/a
Rv1484	1675018	1675021	4	NW	n/a	n/a	n/a
Rv1486c	1676890	1676945	56	NW	n/a	n/a	n/a
Rv1487	1677382	1677401	20	NW	n/a	n/a	n/a
Rv1488	1678549	1678556	8	NW	n/a	n/a	n/a
Rv1489	1678915	1678946	32	NW	n/a	n/a	n/a
Rv1489A	1679179	1679326	148	NW	n/a	n/a	n/a
Rv1490	1680636	1681212	577	NE	0.8242	0.7777	0.8707
Rv1491c	1681973	1682161	189	NW	n/a	n/a	n/a
Rv1493	1686264	1686275	12	NW	n/a	n/a	n/a
Rv1496	1687895	1687945	51	NW	n/a	n/a	n/a
Rv1497	1689237	1689307	71	NW	n/a	n/a	n/a
Rv1498c	1689927	1690138	212	NW	n/a	n/a	n/a
Rv1498A	1690353	1690411	59	NW	n/a	n/a	n/a
Rv1499	1690812	1690854	43	NW	n/a	n/a	n/a
Rv1500	1691885	1691894	10	NW	n/a	n/a	n/a
Rv1501	1692718	1692928	211	NW	n/a	n/a	n/a
Rv1502	1693830	1694000	171	NW	n/a	n/a	n/a
Rv1504c	1695151	1695285	135	NW	n/a	n/a	n/a
Rv1506c	1696450	1696731	282	NW	n/a	n/a	n/a
Rv1507A	1697866	1698099	234	NW	n/a	n/a	n/a
Rv1509	1701100	1701299	200	NW	n/a	n/a	n/a
Rv1510	1702600	1703078	479	NW	n/a	n/a	n/a
Rv1513	1705796	1705811	16	NW	n/a	n/a	n/a
Rv1514c	1706602	1706634	33	NW	n/a	n/a	n/a
Rv1516c	1708546	1708875	330	NW	n/a	n/a	n/a
Rv1517	1709642	1709648	7	NW	n/a	n/a	n/a
Rv1518	1710610	1710737	128	NW	n/a	n/a	n/a
Rv1519	1711009	1711032	24	NW	n/a	n/a	n/a
Rv1520	1712075	1712306	232	NW	n/a	n/a	n/a
Rv1521	1714060	1714176	117	NW	n/a	n/a	n/a
Rv1522c	1717619	1717657	39	NW	n/a	n/a	n/a
Rv1523	1718703	1718730	28	NW	n/a	n/a	n/a
Rv1524	1719977	1720021	45	NW	n/a	n/a	n/a
Rv1526c	1722067	1722087	21	NW	n/a	n/a	n/a
Rv1527c	1728416	1728957	542	NE	0.747	0.7377	0.768
Rv1528c	1729457	1729506	50	NW	n/a	n/a	n/a
Rv1529	1731263	1731377	115	NW	n/a	n/a	n/a
Rv1531	1733046	1733120	75	NW	n/a	n/a	n/a
Rv1532c	1733557	1733614	58	NW	n/a	n/a	n/a
Rv1534	1735418	1735980	563	NE	0.9604	0.9289	0.9798
Rv1535	1736219	1736523	305	NW	n/a	n/a	n/a
Rv1536	1739651	1739845	195	NW	n/a	n/a	n/a
Rv1538c	1742199	1742248	50	NW	n/a	n/a	n/a
Rv1540	1743778	1743782	5	NW	n/a	n/a	n/a
Rv1541c	1744378	1744430	53	NW	n/a	n/a	n/a
Rv1542c	1744843	1745068	226	NW	n/a	n/a	n/a
Rv1543	1746096	1746098	3	NW	n/a	n/a	n/a
Rv1544	1746904	1746923	20	NW	n/a	n/a	n/a
Rv1545	1747153	1747199	47	NW	n/a	n/a	n/a
Rv1546	1747633	1747698	66	NW	n/a	n/a	n/a
Rv1547	1751255	1751301	47	NW	n/a	n/a	n/a
Rv1548c	1753340	1753514	175	NW	n/a	n/a	n/a
Rv1550	1755438	1755449	12	NW	n/a	n/a	n/a
Rv1551	1757317	1757685	369	NW	n/a	n/a	n/a
Rv1555	1760936	1761001	66	NW	n/a	n/a	n/a
Rv1556	1761612	1761748	137	NW	n/a	n/a	n/a
Rv1557	1762944	1762951	8	NW	n/a	n/a	n/a
Rv1558	1763400	1763432	33	NW	n/a	n/a	n/a
Rv1559	1764724	1764759	36	NW	n/a	n/a	n/a
Rv1560	1764980	1764983	4	NW	n/a	n/a	n/a
Rv1561	1765390	1765404	15	NW	n/a	n/a	n/a
Rv1563c	1769439	1769440	2	NW	n/a	n/a	n/a
Rv1564c	1771608	1771644	37	NW	n/a	n/a	n/a
Rv1565c	1773836	1773932	97	NW	n/a	n/a	n/a
Rv1566c	1774627	1774864	238	NW	n/a	n/a	n/a
Rv1567c	1775151	1775396	246	NW	n/a	n/a	n/a
Rv1571	1779055	1779198	144	NW	n/a	n/a	n/a
Rv1572c	1779305	1779318	14	NW	n/a	n/a	n/a
Rv1573	1779731	1779934	204	NW	n/a	n/a	n/a
Rv1576c	1782072	1782077	6	NW	n/a	n/a	n/a
Rv1577c	1782592	1782763	172	NW	n/a	n/a	n/a
Rv1578c	1783236	1783314	79	NW	n/a	n/a	n/a
Rv1580c	1783900	1783911	12	NW	n/a	n/a	n/a
Rv1581c	1784309	1784502	194	NW	n/a	n/a	n/a
Rv1584c	1786536	1786589	54	NW	n/a	n/a	n/a
Rv1587c	1789171	1789173	3	NW	n/a	n/a	n/a
Rv1588c	1789844	1790289	446	NW	n/a	n/a	n/a
Rv1591	1792243	1792405	163	NW	n/a	n/a	n/a
Rv1592c	1793748	1794002	255	NW	n/a	n/a	n/a
Rv1593c	1794715	1794761	47	NW	n/a	n/a	n/a
Rv1596	1798253	1798299	47	NW	n/a	n/a	n/a
Rv1597	1799060	1799078	19	NW	n/a	n/a	n/a
Rv1598c	1799491	1799588	98	NW	n/a	n/a	n/a
Rv1602	1803292	1803299	8	NW	n/a	n/a	n/a
Rv1603	1804039	1804044	6	NW	n/a	n/a	n/a
Rv1606	1806008	1806186	179	NW	n/a	n/a	n/a
Rv1607	1807271	1807303	33	NW	n/a	n/a	n/a
Rv1608c	1807770	1807908	139	NW	n/a	n/a	n/a
Rv1610	1810158	1810245	88	NW	n/a	n/a	n/a
Rv1611	1811066	1811132	67	NW	n/a	n/a	n/a
Rv1614	1814585	1815258	674	NE	0.8057	0.7732	0.88
Rv1616	1816089	1816194	106	NW	n/a	n/a	n/a
Rv1617	1817615	1817620	6	NW	n/a	n/a	n/a
Rv1618	1818525	1818580	56	NW	n/a	n/a	n/a
Rv1621c	1823281	1823365	85	NW	n/a	n/a	n/a
Rv1622c	1824408	1824435	28	NW	n/a	n/a	n/a
Rv1623c	1825895	1826003	109	NW	n/a	n/a	n/a
Rv1624c	1826593	1826619	27	NW	n/a	n/a	n/a
Rv1625c	1827953	1828185	233	NW	n/a	n/a	n/a
Rv1626	1828805	1828870	66	NW	n/a	n/a	n/a
Rv1628c	1830569	1830670	102	NW	n/a	n/a	n/a
Rv1629	1833387	1833547	161	NW	n/a	n/a	n/a
Rv1630	1834995	1835018	24	NW	n/a	n/a	n/a
Rv1631	1836244	1836392	149	NW	n/a	n/a	n/a
Rv1632c	1836838	1837080	243	NW	n/a	n/a	n/a
Rv1635c	1842250	1842456	207	NW	n/a	n/a	n/a
Rv1636	1842899	1842903	5	NW	n/a	n/a	n/a
Rv1637c	1843700	1843746	47	NW	n/a	n/a	n/a
Rv1638	1846667	1846721	55	NW	n/a	n/a	n/a
Rv1638A	1846981	1846994	14	NW	n/a	n/a	n/a
Rv1639c	1848466	1848522	57	NW	n/a	n/a	n/a
Rv1640c	1852043	1852278	236	NW	n/a	n/a	n/a
Rv1641	1852886	1852933	48	NW	n/a	n/a	n/a
Rv1642	1853130	1853189	60	NW	n/a	n/a	n/a
Rv1643	1853581	1853611	31	NW	n/a	n/a	n/a
Rv1644	1854396	1854404	9	NW	n/a	n/a	n/a
Rv1645c	1855462	1855769	308	NW	n/a	n/a	n/a
Rv1646	1856704	1856779	76	NW	n/a	n/a	n/a
Rv1647	1857732	1857736	5	NW	n/a	n/a	n/a
Rv1648	1858545	1858738	194	NW	n/a	n/a	n/a
Rv1650	1862261	1862352	92	NW	n/a	n/a	n/a
Rv1651c	1865390	1865581	192	NW	n/a	n/a	n/a
Rv1657	1871362	1871368	7	NW	n/a	n/a	n/a
Rv1658	1872567	1872644	78	NW	n/a	n/a	n/a
Rv1659	1874059	1874165	107	NW	n/a	n/a	n/a
Rv1660	1875229	1875309	81	NW	n/a	n/a	n/a
Rv1661	1881692	1881709	18	NW	n/a	n/a	n/a
Rv1663	1888028	1888031	4	NW	n/a	n/a	n/a
Rv1664	1891087	1891231	145	NW	n/a	n/a	n/a
Rv1666c	1893570	1893582	13	NW	n/a	n/a	n/a
Rv1668c	1895350	1895730	381	NW	n/a	n/a	n/a
Rv1669	1896095	1896125	31	NW	n/a	n/a	n/a
Rv1670	1896475	1896480	6	NW	n/a	n/a	n/a
Rv1671	1896875	1896881	7	NW	n/a	n/a	n/a
Rv1672c	1898215	1898305	91	NW	n/a	n/a	n/a
Rv1673c	1899240	1899265	26	NW	n/a	n/a	n/a
Rv1674c	1899924	1900246	323	NW	n/a	n/a	n/a
Rv1675c	1900983	1901052	70	NW	n/a	n/a	n/a
Rv1677	1902304	1902402	99	NW	n/a	n/a	n/a
Rv1679	1904428	1904434	7	NW	n/a	n/a	n/a
Rv1681	1906250	1906408	159	NW	n/a	n/a	n/a
Rv1682	1907328	1907599	272	NW	n/a	n/a	n/a
Rv1686c	1912089	1912158	70	NW	n/a	n/a	n/a
Rv1687c	1912928	1912984	57	NW	n/a	n/a	n/a
Rv1688	1913598	1913607	10	NW	n/a	n/a	n/a
Rv1689	1914884	1915532	649	E	0.0735	0.0001	0.1619
Rv1690	1915918	1915954	37	NW	n/a	n/a	n/a
Rv1693	1917940	1917945	6	NW	n/a	n/a	n/a
Rv1695	1919677	1919688	12	NW	n/a	n/a	n/a
Rv1696	1921454	1921547	94	NW	n/a	n/a	n/a
Rv1697	1922731	1922750	20	NW	n/a	n/a	n/a
Rv1698	1923697	1923834	138	NW	n/a	n/a	n/a
Rv1701	1927145	1927216	72	NW	n/a	n/a	n/a
Rv1702c	1928583	1929136	554	NE	0.5227	0.3931	0.5737
Rv1703c	1929729	1929791	63	NW	n/a	n/a	n/a
Rv1704c	1931464	1931502	39	NW	n/a	n/a	n/a
Rv1705c	1932662	1932699	38	NW	n/a	n/a	n/a
Rv1706c	1933886	1934487	602	NE	0.3631	0.1647	0.5045
Rv1706A	1934657	1934887	231	NW	n/a	n/a	n/a
Rv1707	1936350	1936365	16	NW	n/a	n/a	n/a
Rv1713	1941687	1941858	172	NW	n/a	n/a	n/a
Rv1717	1944764	1944814	51	NW	n/a	n/a	n/a
Rv1718	1945635	1945646	12	NW	n/a	n/a	n/a
Rv1719	1946428	1947035	608	NE	0.1569	0.1367	0.2215
Rv1721c	1947651	1947866	216	NW	n/a	n/a	n/a
Rv1723	1950597	1950637	41	NW	n/a	n/a	n/a
Rv1725c	1951759	1951857	99	NW	n/a	n/a	n/a
Rv1726	1953245	1953275	31	NW	n/a	n/a	n/a
Rv1727	1953847	1953869	23	NW	n/a	n/a	n/a
Rv1729c	1955577	1955697	121	NW	n/a	n/a	n/a
Rv1730c	1957253	1957682	430	NW	n/a	n/a	n/a
Rv1731	1959241	1959248	8	NW	n/a	n/a	n/a
Rv1732c	1959799	1959860	62	NW	n/a	n/a	n/a
Rv1733c	1960495	1960779	285	NW	n/a	n/a	n/a
Rv1734c	1961024	1961296	273	NW	n/a	n/a	n/a
Rv1735c	1961796	1962233	438	NW	n/a	n/a	n/a
Rv1737c	1965378	1965662	285	NW	n/a	n/a	n/a
Rv1738	1965949	1965960	12	NW	n/a	n/a	n/a
Rv1739c	1967645	1967710	66	NW	n/a	n/a	n/a
Rv1741	1968173	1968178	6	NW	n/a	n/a	n/a
Rv1742	1968918	1969009	92	NW	n/a	n/a	n/a
Rv1743	1970712	1970994	283	NW	n/a	n/a	n/a
Rv1745c	1971999	1972143	145	NW	n/a	n/a	n/a
Rv1746	1973576	1973635	60	NW	n/a	n/a	n/a
Rv1747	1976235	1976605	371	NW	n/a	n/a	n/a
Rv1749c	1977893	1977974	82	NW	n/a	n/a	n/a
Rv1750c	1979575	1979626	52	NW	n/a	n/a	n/a
Rv1751	1981011	1981135	125	NW	n/a	n/a	n/a
Rv1752	1981587	1981619	33	NW	n/a	n/a	n/a
Rv1753c	1984783	1984984	202	NW	n/a	n/a	n/a
Rv1754c	1986678	1986859	182	NW	n/a	n/a	n/a
Rv1755c	1987093	1987133	41	NW	n/a	n/a	n/a
Rv1756c	1988020	1988068	49	NW	n/a	n/a	n/a
Rv1757c	1988397	1988430	34	NW	n/a	n/a	n/a
Rv1758	1988957	1989221	265	NW	n/a	n/a	n/a
Rv1759c	1991968	1992541	574	NE	0.9827	0.9818	0.9835
Rv1760	1994052	1994059	8	NW	n/a	n/a	n/a
Rv1762c	1995233	1995540	308	NW	n/a	n/a	n/a
Rv1763	1995869	1995917	49	NW	n/a	n/a	n/a
Rv1764	1996804	1996806	3	NW	n/a	n/a	n/a
Rv1765c	1997906	1998530	625	NE	0.4638	0.2168	0.7505
Rv1765A	1998748	1999125	378	NW	n/a	n/a	n/a
Rv1766	1999397	1999462	66	NW	n/a	n/a	n/a
Rv1767	1999824	2000002	179	NW	n/a	n/a	n/a
Rv1768	2001861	2002014	154	NW	n/a	n/a	n/a
Rv1769	2003261	2003266	6	NW	n/a	n/a	n/a
Rv1771	2005838	2006024	187	NW	n/a	n/a	n/a
Rv1772	2006338	2006408	71	NW	n/a	n/a	n/a
Rv1773c	2007157	2007220	64	NW	n/a	n/a	n/a
Rv1775	2009381	2009383	3	NW	n/a	n/a	n/a
Rv1776c	2009946	2010044	99	NW	n/a	n/a	n/a
Rv1777	2011351	2011469	119	NW	n/a	n/a	n/a
Rv1778c	2011921	2012074	154	NW	n/a	n/a	n/a
Rv1779c	2013870	2014087	218	NW	n/a	n/a	n/a
Rv1780	2014653	2014690	38	NW	n/a	n/a	n/a
Rv1781c	2016867	2017128	262	NW	n/a	n/a	n/a
Rv1783	2019955	2020022	68	NW	n/a	n/a	n/a
Rv1784	2022823	2022835	13	NW	n/a	n/a	n/a
Rv1785c	2024019	2024216	198	NW	n/a	n/a	n/a
Rv1786	2024422	2024689	268	NW	n/a	n/a	n/a
Rv1787	2025789	2025865	77	NW	n/a	n/a	n/a
Rv1788	2026167	2026178	12	NW	n/a	n/a	n/a
Rv1789	2027362	2027813	452	NW	n/a	n/a	n/a
Rv1790	2028868	2029292	425	NW	n/a	n/a	n/a
Rv1791	2029594	2030082	489	NW	n/a	n/a	n/a
Rv1793	2030369	2030454	86	NW	n/a	n/a	n/a
Rv1794	2031359	2031628	270	NW	n/a	n/a	n/a
Rv1798	2037923	2038547	625	E	0.0013	0	0.0032
Rv1799	2038741	2038841	101	NW	n/a	n/a	n/a
Rv1800	2040811	2041389	579	NE	0.8948	0.8709	0.9032
Rv1801	2042663	2042772	110	NW	n/a	n/a	n/a
Rv1802	2044166	2044311	146	NW	n/a	n/a	n/a
Rv1803c	2046233	2046411	179	NW	n/a	n/a	n/a
Rv1804c	2046740	2047075	336	NW	n/a	n/a	n/a
Rv1805c	2047425	2047460	36	NW	n/a	n/a	n/a
Rv1806	2047762	2047786	25	NW	n/a	n/a	n/a
Rv1807	2048988	2049309	322	NW	n/a	n/a	n/a
Rv1808	2050541	2050670	130	NW	n/a	n/a	n/a
Rv1809	2052079	2052321	243	NW	n/a	n/a	n/a
Rv1810	2052680	2052831	152	NW	n/a	n/a	n/a
Rv1811	2053538	2053545	8	NW	n/a	n/a	n/a
Rv1812c	2054750	2055069	320	NW	n/a	n/a	n/a
Rv1813c	2055503	2055909	407	NW	n/a	n/a	n/a
Rv1814	2056814	2056916	103	NW	n/a	n/a	n/a
Rv1815	2057584	2057644	61	NW	n/a	n/a	n/a
Rv1816	2058351	2058983	633	NE	0.5132	0.4571	0.5403
Rv1817	2060449	2060566	118	NW	n/a	n/a	n/a
Rv1818c	2062065	2062197	133	NW	n/a	n/a	n/a
Rv1819c	2064119	2064187	69	NW	n/a	n/a	n/a
Rv1820	2065833	2065845	13	NW	n/a	n/a	n/a
Rv1821	2068274	2068468	195	NW	n/a	n/a	n/a
Rv1823	2070016	2070042	27	NW	n/a	n/a	n/a
Rv1824	2070410	2070424	15	NW	n/a	n/a	n/a
Rv1825	2071305	2071340	36	NW	n/a	n/a	n/a
Rv1826	2071747	2071984	238	NW	n/a	n/a	n/a
Rv1828	2073215	2073331	117	NW	n/a	n/a	n/a
Rv1829	2073828	2074229	402	NW	n/a	n/a	n/a
Rv1830	2074909	2074959	51	NW	n/a	n/a	n/a
Rv1831	2075219	2075265	47	NW	n/a	n/a	n/a
Rv1832	2078093	2078317	225	NW	n/a	n/a	n/a
Rv1833c	2079180	2079218	39	NW	n/a	n/a	n/a
Rv1834	2080087	2080089	3	NW	n/a	n/a	n/a
Rv1835c	2081978	2081991	14	NW	n/a	n/a	n/a
Rv1836c	2084027	2084144	118	NW	n/a	n/a	n/a
Rv1837c	2086372	2086645	274	NW	n/a	n/a	n/a
Rv1839c	2087303	2087359	57	NW	n/a	n/a	n/a
Rv1840c	2088909	2089069	161	NW	n/a	n/a	n/a
Rv1842c	2091476	2091647	172	NW	n/a	n/a	n/a
Rv1843c	2093089	2093119	31	NW	n/a	n/a	n/a
Rv1844c	2094579	2094606	28	NW	n/a	n/a	n/a
Rv1845c	2095559	2095571	13	NW	n/a	n/a	n/a
Rv1846c	2095990	2096265	276	NW	n/a	n/a	n/a
Rv1847	2096690	2096736	47	NW	n/a	n/a	n/a
Rv1851	2099720	2099728	9	NW	n/a	n/a	n/a
Rv1852	2100405	2100410	6	NW	n/a	n/a	n/a
Rv1854c	2102433	2102572	140	NW	n/a	n/a	n/a
Rv1855c	2103498	2103534	37	NW	n/a	n/a	n/a
Rv1856c	2104214	2104373	160	NW	n/a	n/a	n/a
Rv1858	2105958	2105962	5	NW	n/a	n/a	n/a
Rv1859	2107074	2107124	51	NW	n/a	n/a	n/a
Rv1860	2108104	2108553	450	NW	n/a	n/a	n/a
Rv1861	2108861	2108932	72	NW	n/a	n/a	n/a
Rv1862	2109975	2109979	5	NW	n/a	n/a	n/a
Rv1865c	2112357	2112528	172	NW	n/a	n/a	n/a
Rv1866	2114867	2115152	286	NW	n/a	n/a	n/a
Rv1867	2116639	2116735	97	NW	n/a	n/a	n/a
Rv1868	2118837	2118848	12	NW	n/a	n/a	n/a
Rv1869c	2120086	2120183	98	NW	n/a	n/a	n/a
Rv1870c	2120821	2120883	63	NW	n/a	n/a	n/a
Rv1871c	2121275	2121295	21	NW	n/a	n/a	n/a
Rv1872c	2122542	2122562	21	NW	n/a	n/a	n/a
Rv1873	2123002	2123072	71	NW	n/a	n/a	n/a
Rv1874	2123761	2123769	9	NW	n/a	n/a	n/a
Rv1875	2124215	2124728	514	NE	0.9987	0.9987	0.9987
Rv1876	2125210	2125292	83	NW	n/a	n/a	n/a
Rv1877	2127358	2127410	53	NW	n/a	n/a	n/a
Rv1879	2129904	2129929	26	NW	n/a	n/a	n/a
Rv1880c	2131248	2131295	48	NW	n/a	n/a	n/a
Rv1881c	2131720	2131758	39	NW	n/a	n/a	n/a
Rv1882c	2132594	2132619	26	NW	n/a	n/a	n/a
Rv1883c	2133083	2133119	37	NW	n/a	n/a	n/a
Rv1884c	2133652	2133661	10	NW	n/a	n/a	n/a
Rv1885c	2134263	2134278	16	NW	n/a	n/a	n/a
Rv1886c	2135258	2135646	389	NW	n/a	n/a	n/a
Rv1887	2136791	2136907	117	NW	n/a	n/a	n/a
Rv1888c	2137470	2137832	363	NW	n/a	n/a	n/a
Rv1888A	2138008	2138049	42	NW	n/a	n/a	n/a
Rv1889c	2138408	2138464	57	NW	n/a	n/a	n/a
Rv1890c	2139078	2139129	52	NW	n/a	n/a	n/a
Rv1891	2139539	2139553	15	NW	n/a	n/a	n/a
Rv1892	2139867	2139874	8	NW	n/a	n/a	n/a
Rv1893	2140095	2140127	33	NW	n/a	n/a	n/a
Rv1894c	2141260	2141909	650	NE	0.6161	0.4392	0.775
Rv1896c	2143837	2143839	3	NW	n/a	n/a	n/a
Rv1897c	2144273	2144328	56	NW	n/a	n/a	n/a
Rv1900c	2147024	2147050	27	NW	n/a	n/a	n/a
Rv1901	2148345	2148394	50	NW	n/a	n/a	n/a
Rv1902c	2149665	2149752	88	NW	n/a	n/a	n/a
Rv1903	2150159	2150342	184	NW	n/a	n/a	n/a
Rv1904	2150776	2150821	46	NW	n/a	n/a	n/a
Rv1905c	2151786	2151813	28	NW	n/a	n/a	n/a
Rv1906c	2152286	2152623	338	NW	n/a	n/a	n/a
Rv1907c	2153273	2153277	5	NW	n/a	n/a	n/a
Rv1908c	2155502	2155537	36	NW	n/a	n/a	n/a
Rv1909c	2155992	2156094	103	NW	n/a	n/a	n/a
Rv1910c	2156690	2156770	81	NW	n/a	n/a	n/a
Rv1911c	2157378	2157475	98	NW	n/a	n/a	n/a
Rv1912c	2158482	2158579	98	NW	n/a	n/a	n/a
Rv1914c	2159719	2159851	133	NW	n/a	n/a	n/a
Rv1916	2162153	2162320	168	NW	n/a	n/a	n/a
Rv1917c	2166702	2167037	336	NW	n/a	n/a	n/a
Rv1918c	2170003	2170449	447	NW	n/a	n/a	n/a
Rv1919c	2170916	2171011	96	NW	n/a	n/a	n/a
Rv1920	2171877	2171912	36	NW	n/a	n/a	n/a
Rv1921c	2173186	2173455	270	NW	n/a	n/a	n/a
Rv1923	2175904	2175938	35	NW	n/a	n/a	n/a
Rv1924c	2176321	2176475	155	NW	n/a	n/a	n/a
Rv1925	2178340	2178345	6	NW	n/a	n/a	n/a
Rv1926c	2178827	2179061	235	NW	n/a	n/a	n/a
Rv1927	2179837	2179838	2	NW	n/a	n/a	n/a
Rv1928c	2180608	2180650	43	NW	n/a	n/a	n/a
Rv1929c	2181297	2181306	10	NW	n/a	n/a	n/a
Rv1930c	2181833	2181848	16	NW	n/a	n/a	n/a
Rv1931c	2182630	2182760	131	NW	n/a	n/a	n/a
Rv1934c	2185579	2185591	13	NW	n/a	n/a	n/a
Rv1935c	2186550	2186772	223	NW	n/a	n/a	n/a
Rv1937	2190406	2190415	10	NW	n/a	n/a	n/a
Rv1941	2193825	2194032	208	NW	n/a	n/a	n/a
Rv1944c	2195325	2195377	53	NW	n/a	n/a	n/a
Rv1945	2196744	2196896	153	NW	n/a	n/a	n/a
Rv1946c	2197351	2197412	62	NW	n/a	n/a	n/a
Rv1947	2197816	2198102	287	NW	n/a	n/a	n/a
Rv1948c	2198455	2198463	9	NW	n/a	n/a	n/a
Rv1951c	2199877	2200114	238	NW	n/a	n/a	n/a
Rv1955	2201487	2201526	40	NW	n/a	n/a	n/a
Rv1958c	2203023	2203069	47	NW	n/a	n/a	n/a
Rv1961	2204097	2204254	158	NW	n/a	n/a	n/a
Rv1962c	2204664	2204970	307	NW	n/a	n/a	n/a
Rv1963c	2206193	2207089	897	E	0.0032	0	0.0074
Rv1964	2207889	2207896	8	NW	n/a	n/a	n/a
Rv1965	2208714	2208716	3	NW	n/a	n/a	n/a
Rv1971	2215962	2215981	20	NW	n/a	n/a	n/a
Rv1973	2217038	2217048	11	NW	n/a	n/a	n/a
Rv1974	2217428	2217441	14	NW	n/a	n/a	n/a
Rv1975	2218109	2218233	125	NW	n/a	n/a	n/a
Rv1976c	2218643	2219143	501	NW	n/a	n/a	n/a
Rv1977	2220192	2220297	106	NW	n/a	n/a	n/a
Rv1979c	2222556	2222732	177	NW	n/a	n/a	n/a
Rv1980c	2223421	2223609	189	NW	n/a	n/a	n/a
Rv1981c	2224580	2224802	223	NW	n/a	n/a	n/a
Rv1982c	2225224	2225633	410	NW	n/a	n/a	n/a
Rv1984c	2227953	2228380	428	NW	n/a	n/a	n/a
Rv1985c	2229294	2229400	107	NW	n/a	n/a	n/a
Rv1986	2230002	2230415	414	NW	n/a	n/a	n/a
Rv1987	2230846	2231069	224	NW	n/a	n/a	n/a
Rv1988	2231611	2232128	518	NE	0.7316	0.7316	0.7316
Rv1990c	2233029	2233270	242	NW	n/a	n/a	n/a
Rv1990A	2233608	2233694	87	NW	n/a	n/a	n/a
Rv1991c	2234041	2234380	340	NW	n/a	n/a	n/a
Rv1993c	2236967	2237017	51	NW	n/a	n/a	n/a
Rv1994c	2237376	2237530	155	NW	n/a	n/a	n/a
Rv1995	2238300	2238393	94	NW	n/a	n/a	n/a
Rv1996	2239349	2239548	200	NW	n/a	n/a	n/a
Rv1997	2242268	2242334	67	NW	n/a	n/a	n/a
Rv1998c	2243113	2243205	93	NW	n/a	n/a	n/a
Rv1999c	2244530	2244598	69	NW	n/a	n/a	n/a
Rv2000	2246214	2246221	8	NW	n/a	n/a	n/a
Rv2001	2246976	2247049	74	NW	n/a	n/a	n/a
Rv2002	2247834	2247952	119	NW	n/a	n/a	n/a
Rv2003c	2248812	2248867	56	NW	n/a	n/a	n/a
Rv2004c	2250366	2250385	20	NW	n/a	n/a	n/a
Rv2005c	2251275	2251391	117	NW	n/a	n/a	n/a
Rv2006	2255377	2255473	97	NW	n/a	n/a	n/a
Rv2007c	2255820	2256006	187	NW	n/a	n/a	n/a
Rv2008c	2257334	2257419	86	NW	n/a	n/a	n/a
Rv2010	2258063	2258243	181	NW	n/a	n/a	n/a
Rv2011c	2258677	2258715	39	NW	n/a	n/a	n/a
Rv2012	2259212	2260054	843	NE	0.7252	0.0714	0.939
Rv2014	2261080	2261205	126	NW	n/a	n/a	n/a
Rv2015c	2262464	2262815	352	NW	n/a	n/a	n/a
Rv2017	2264430	2264669	240	NW	n/a	n/a	n/a
Rv2019	2265797	2265810	14	NW	n/a	n/a	n/a
Rv2020c	2266112	2266194	83	NW	n/a	n/a	n/a
Rv2021c	2266502	2266508	7	NW	n/a	n/a	n/a
Rv2022c	2267116	2267138	23	NW	n/a	n/a	n/a
Rv2023c	2267500	2268082	583	NE	0.3867	0.2637	0.4708
Rv2024c	2269632	2270139	508	NW	n/a	n/a	n/a
Rv2025c	2271140	2271252	113	NW	n/a	n/a	n/a
Rv2026c	2272139	2272176	38	NW	n/a	n/a	n/a
Rv2027c	2273900	2273958	59	NW	n/a	n/a	n/a
Rv2029c	2275816	2275830	15	NW	n/a	n/a	n/a
Rv2030c	2277878	2277887	10	NW	n/a	n/a	n/a
Rv2031c	2278324	2278518	195	NW	n/a	n/a	n/a
Rv2032	2279516	2279629	114	NW	n/a	n/a	n/a
Rv2033c	2280474	2280683	210	NW	n/a	n/a	n/a
Rv2036	2282132	2282136	5	NW	n/a	n/a	n/a
Rv2041c	2287238	2287273	36	NW	n/a	n/a	n/a
Rv2043c	2288633	2288671	39	NW	n/a	n/a	n/a
Rv2044c	2288991	2289074	84	NW	n/a	n/a	n/a
Rv2045c	2290612	2290658	47	NW	n/a	n/a	n/a
Rv2046	2291317	2291351	35	NW	n/a	n/a	n/a
Rv2047c	2293918	2293920	3	NW	n/a	n/a	n/a
Rv2048c	2306378	2306682	305	NW	n/a	n/a	n/a
Rv2049c	2306909	2307210	302	NW	n/a	n/a	n/a
Rv2051c	2310147	2310302	156	NW	n/a	n/a	n/a
Rv2052c	2311909	2311911	3	NW	n/a	n/a	n/a
Rv2053c	2312441	2312514	74	NW	n/a	n/a	n/a
Rv2054	2313230	2313476	247	NW	n/a	n/a	n/a
Rv2058c	2314453	2314563	111	NW	n/a	n/a	n/a
Rv2061c	2316477	2316558	82	NW	n/a	n/a	n/a
Rv2062c	2320145	2320220	76	NW	n/a	n/a	n/a
Rv2063	2320456	2320840	385	NW	n/a	n/a	n/a
Rv2064	2321934	2321941	8	NW	n/a	n/a	n/a
Rv2067c	2325262	2325275	14	NW	n/a	n/a	n/a
Rv2068c	2326201	2326333	133	NW	n/a	n/a	n/a
Rv2072c	2329538	2329603	66	NW	n/a	n/a	n/a
Rv2073c	2330355	2330382	28	NW	n/a	n/a	n/a
Rv2074	2330798	2330805	8	NW	n/a	n/a	n/a
Rv2075c	2332271	2332426	156	NW	n/a	n/a	n/a
Rv2076c	2332680	2332712	33	NW	n/a	n/a	n/a
Rv2077A	2333986	2334448	463	NW	n/a	n/a	n/a
Rv2080	2337261	2337454	194	NW	n/a	n/a	n/a
Rv2081c	2337897	2338098	202	NW	n/a	n/a	n/a
Rv2084	2342336	2342416	81	NW	n/a	n/a	n/a
Rv2086	2343308	2343383	76	NW	n/a	n/a	n/a
Rv2087	2343616	2343800	185	NW	n/a	n/a	n/a
Rv2088	2345572	2345586	15	NW	n/a	n/a	n/a
Rv2089c	2346716	2346762	47	NW	n/a	n/a	n/a
Rv2090	2347946	2347947	2	NW	n/a	n/a	n/a
Rv2091c	2348684	2348723	40	NW	n/a	n/a	n/a
Rv2092c	2351446	2351492	47	NW	n/a	n/a	n/a
Rv2093c	2352421	2352435	15	NW	n/a	n/a	n/a
Rv2094c	2352689	2352754	66	NW	n/a	n/a	n/a
Rv2096c	2354702	2354708	7	NW	n/a	n/a	n/a
Rv2097c	2356069	2357778	1710	NE	0.5547	0.0728	0.7424
Rv2100	2359433	2359629	197	NW	n/a	n/a	n/a
Rv2101	2362673	2362780	108	NW	n/a	n/a	n/a
Rv2103c	2363912	2363916	5	NW	n/a	n/a	n/a
Rv2104c	2364173	2364854	682	NE	0.6166	0.3748	0.7733
Rv2106	2366118	2366748	631	NE	0.3553	0.3055	0.4097
Rv2107	2367047	2367100	54	NW	n/a	n/a	n/a
Rv2108	2367834	2368372	539	NE	0.3046	0.1903	0.6475
Rv2111c	2370184	2370294	111	NW	n/a	n/a	n/a
Rv2112c	2371961	2372019	59	NW	n/a	n/a	n/a
Rv2113	2373215	2373223	9	NW	n/a	n/a	n/a
Rv2114	2373849	2373850	2	NW	n/a	n/a	n/a
Rv2115c	2375682	2375960	279	NW	n/a	n/a	n/a
Rv2116	2376532	2376537	6	NW	n/a	n/a	n/a
Rv2117	2376833	2376859	27	NW	n/a	n/a	n/a
Rv2118c	2377704	2377775	72	NW	n/a	n/a	n/a
Rv2119	2378614	2378634	21	NW	n/a	n/a	n/a
Rv2120c	2379119	2379195	77	NW	n/a	n/a	n/a
Rv2122c	2380336	2380460	125	NW	n/a	n/a	n/a
Rv2124c	2385459	2385682	224	NW	n/a	n/a	n/a
Rv2125	2386563	2386591	29	NW	n/a	n/a	n/a
Rv2126c	2387364	2388005	642	NE	0.9856	0.9792	0.9905
Rv2128	2389680	2389697	18	NW	n/a	n/a	n/a
Rv2129c	2390581	2390604	24	NW	n/a	n/a	n/a
Rv2130c	2391851	2391906	56	NW	n/a	n/a	n/a
Rv2131c	2392712	2392800	89	NW	n/a	n/a	n/a
Rv2132	2393033	2393240	208	NW	n/a	n/a	n/a
Rv2133c	2394031	2394039	9	NW	n/a	n/a	n/a
Rv2134c	2394629	2394690	62	NW	n/a	n/a	n/a
Rv2136c	2396230	2396291	62	NW	n/a	n/a	n/a
Rv2137c	2396707	2396719	13	NW	n/a	n/a	n/a
Rv2138	2397798	2398109	312	NW	n/a	n/a	n/a
Rv2139	2399185	2399187	3	NW	n/a	n/a	n/a
Rv2140c	2399720	2399765	46	NW	n/a	n/a	n/a
Rv2141c	2401114	2401582	469	NW	n/a	n/a	n/a
Rv2142c	2401902	2402366	465	NW	n/a	n/a	n/a
Rv2143	2403427	2403554	128	NW	n/a	n/a	n/a
Rv2144c	2403913	2404005	93	NW	n/a	n/a	n/a
Rv2145c	2404790	2405055	266	NW	n/a	n/a	n/a
Rv2146c	2405348	2405507	160	NW	n/a	n/a	n/a
Rv2148c	2407008	2407011	4	NW	n/a	n/a	n/a
Rv2149c	2407766	2407774	9	NW	n/a	n/a	n/a
Rv2150c	2408916	2409086	171	NW	n/a	n/a	n/a
Rv2154c	2414314	2414323	10	NW	n/a	n/a	n/a
Rv2158c	2420000	2420020	21	NW	n/a	n/a	n/a
Rv2160c	2421395	2421660	266	NW	n/a	n/a	n/a
Rv2161c	2422529	2422629	101	NW	n/a	n/a	n/a
Rv2162c	2424230	2424437	208	NW	n/a	n/a	n/a
Rv2165c	2428661	2428816	156	NW	n/a	n/a	n/a
Rv2166c	2429250	2429548	299	NW	n/a	n/a	n/a
Rv2168c	2430812	2430954	143	NW	n/a	n/a	n/a
Rv2169c	2431361	2431624	264	NW	n/a	n/a	n/a
Rv2170	2432247	2432340	94	NW	n/a	n/a	n/a
Rv2172c	2433928	2434236	309	NW	n/a	n/a	n/a
Rv2173	2435297	2435298	2	NW	n/a	n/a	n/a
Rv2175c	2437278	2437330	53	NW	n/a	n/a	n/a
Rv2176	2438532	2438671	140	NW	n/a	n/a	n/a
Rv2177c	2439339	2439721	383	NW	n/a	n/a	n/a
Rv2178c	2441112	2441200	89	NW	n/a	n/a	n/a
Rv2179c	2441709	2441716	8	NW	n/a	n/a	n/a
Rv2180c	2442606	2442691	86	NW	n/a	n/a	n/a
Rv2182c	2444721	2444804	84	NW	n/a	n/a	n/a
Rv2184c	2446338	2446455	118	NW	n/a	n/a	n/a
Rv2185c	2446892	2446994	103	NW	n/a	n/a	n/a
Rv2186c	2447386	2447549	164	NW	n/a	n/a	n/a
Rv2187	2449354	2449382	29	NW	n/a	n/a	n/a
Rv2188c	2450542	2450636	95	NW	n/a	n/a	n/a
Rv2189c	2451412	2451504	93	NW	n/a	n/a	n/a
Rv2190c	2452664	2453208	545	NE	0.4296	0.4159	0.4565
Rv2192c	2456135	2456290	156	NW	n/a	n/a	n/a
Rv2193	2456904	2456942	39	NW	n/a	n/a	n/a
Rv2196	2460719	2460893	175	NW	n/a	n/a	n/a
Rv2198c	2462439	2462622	184	NW	n/a	n/a	n/a
Rv2199c	2463044	2463049	6	NW	n/a	n/a	n/a
Rv2200c	2464143	2464386	244	NW	n/a	n/a	n/a
Rv2201	2466347	2466442	96	NW	n/a	n/a	n/a
Rv2202c	2467419	2467620	202	NW	n/a	n/a	n/a
Rv2203	2468315	2468320	6	NW	n/a	n/a	n/a
Rv2204c	2468679	2468776	98	NW	n/a	n/a	n/a
Rv2205c	2469855	2470011	157	NW	n/a	n/a	n/a
Rv2206	2470724	2470800	77	NW	n/a	n/a	n/a
Rv2208	2472634	2472789	156	NW	n/a	n/a	n/a
Rv2210c	2475362	2475431	70	NW	n/a	n/a	n/a
Rv2211c	2476573	2476579	7	NW	n/a	n/a	n/a
Rv2212	2477718	2477727	10	NW	n/a	n/a	n/a
Rv2213	2479277	2479312	36	NW	n/a	n/a	n/a
Rv2214c	2481093	2481354	262	NW	n/a	n/a	n/a
Rv2216	2483923	2483973	51	NW	n/a	n/a	n/a
Rv2218	2485600	2485624	25	NW	n/a	n/a	n/a
Rv2219	2486379	2486383	5	NW	n/a	n/a	n/a
Rv2219A	2486808	2487004	197	NW	n/a	n/a	n/a
Rv2220	2488443	2488758	316	NW	n/a	n/a	n/a
Rv2221c	2491745	2491791	47	NW	n/a	n/a	n/a
Rv2222c	2493134	2493226	93	NW	n/a	n/a	n/a
Rv2223c	2494791	2494850	60	NW	n/a	n/a	n/a
Rv2224c	2496415	2497131	717	NE	0.5212	0.3361	0.6997
Rv2225	2497979	2498221	243	NW	n/a	n/a	n/a
Rv2226	2499765	2500320	556	E	0.0019	0.0009	0.0034
Rv2227	2501024	2501033	10	NW	n/a	n/a	n/a
Rv2231c	2505091	2505667	577	NE	0.503	0.4238	0.5492
Rv2236c	2508767	2508878	112	NW	n/a	n/a	n/a
Rv2237	2509648	2510104	457	NW	n/a	n/a	n/a
Rv2239c	2511044	2511079	36	NW	n/a	n/a	n/a
Rv2240c	2511879	2511928	50	NW	n/a	n/a	n/a
Rv2241	2514636	2514693	58	NW	n/a	n/a	n/a
Rv2242	2515940	2516176	237	NW	n/a	n/a	n/a
Rv2243	2517087	2517160	74	NW	n/a	n/a	n/a
Rv2245	2518757	2518785	29	NW	n/a	n/a	n/a
Rv2246	2520104	2520132	29	NW	n/a	n/a	n/a
Rv2247	2521556	2521749	194	NW	n/a	n/a	n/a
Rv2248	2522567	2522633	67	NW	n/a	n/a	n/a
Rv2250c	2524749	2524794	46	NW	n/a	n/a	n/a
Rv2252	2527312	2527375	64	NW	n/a	n/a	n/a
Rv2253	2527881	2527911	31	NW	n/a	n/a	n/a
Rv2254c	2528369	2528371	3	NW	n/a	n/a	n/a
Rv2255c	2528568	2528732	165	NW	n/a	n/a	n/a
Rv2256c	2529268	2529395	128	NW	n/a	n/a	n/a
Rv2257c	2530216	2530227	12	NW	n/a	n/a	n/a
Rv2258c	2531291	2531636	346	NW	n/a	n/a	n/a
Rv2260	2533359	2533433	75	NW	n/a	n/a	n/a
Rv2261c	2533858	2533861	4	NW	n/a	n/a	n/a
Rv2262c	2534946	2535032	87	NW	n/a	n/a	n/a
Rv2264c	2537744	2538091	348	NW	n/a	n/a	n/a
Rv2265	2539323	2539495	173	NW	n/a	n/a	n/a
Rv2266	2540784	2541035	252	NW	n/a	n/a	n/a
Rv2268c	2543670	2543680	11	NW	n/a	n/a	n/a
Rv2269c	2544015	2544089	75	NW	n/a	n/a	n/a
Rv2270	2544619	2544723	105	NW	n/a	n/a	n/a
Rv2271	2545025	2545128	104	NW	n/a	n/a	n/a
Rv2273	2545825	2545879	55	NW	n/a	n/a	n/a
Rv2274c	2546199	2546274	76	NW	n/a	n/a	n/a
Rv2276	2548333	2548515	183	NW	n/a	n/a	n/a
Rv2277c	2549423	2549456	34	NW	n/a	n/a	n/a
Rv2279	2550720	2550951	232	NW	n/a	n/a	n/a
Rv2280	2552333	2552564	232	NW	n/a	n/a	n/a
Rv2281	2554225	2554329	105	NW	n/a	n/a	n/a
Rv2282c	2555270	2555332	63	NW	n/a	n/a	n/a
Rv2283	2555529	2555536	8	NW	n/a	n/a	n/a
Rv2284	2556834	2556864	31	NW	n/a	n/a	n/a
Rv2285	2558204	2558268	65	NW	n/a	n/a	n/a
Rv2286c	2558963	2559094	132	NW	n/a	n/a	n/a
Rv2289	2561851	2561990	140	NW	n/a	n/a	n/a
Rv2290	2562508	2562565	58	NW	n/a	n/a	n/a
Rv2292c	2563647	2563683	37	NW	n/a	n/a	n/a
Rv2293c	2564426	2564718	293	NW	n/a	n/a	n/a
Rv2294	2565944	2566163	220	NW	n/a	n/a	n/a
Rv2295	2566804	2566895	92	NW	n/a	n/a	n/a
Rv2296	2567800	2567829	30	NW	n/a	n/a	n/a
Rv2297	2568284	2568473	190	NW	n/a	n/a	n/a
Rv2298	2569447	2569450	4	NW	n/a	n/a	n/a
Rv2299c	2571396	2571467	72	NW	n/a	n/a	n/a
Rv2300c	2572402	2572406	5	NW	n/a	n/a	n/a
Rv2301	2573101	2573204	104	NW	n/a	n/a	n/a
Rv2302	2573449	2573487	39	NW	n/a	n/a	n/a
Rv2304c	2574619	2575200	582	NE	0.9903	0.9899	0.9913
Rv2305	2576492	2576499	8	NW	n/a	n/a	n/a
Rv2307c	2578090	2578619	530	NE	0.865	0.8383	0.9184
Rv2307A	2578813	2578895	83	NW	n/a	n/a	n/a
Rv2307B	2579329	2579419	91	NW	n/a	n/a	n/a
Rv2307D	2579604	2579810	207	NW	n/a	n/a	n/a
Rv2308	2580529	2581234	706	NE	0.831	0.6739	0.8885
Rv2309c	2581692	2582436	745	NE	0.5977	0.5242	0.7639
Rv2309A	2582726	2582826	101	NW	n/a	n/a	n/a
Rv2310	2583173	2583275	103	NW	n/a	n/a	n/a
Rv2311	2583802	2583877	76	NW	n/a	n/a	n/a
Rv2312	2584149	2584443	295	NW	n/a	n/a	n/a
Rv2313c	2585300	2585308	9	NW	n/a	n/a	n/a
Rv2315c	2588198	2588229	32	NW	n/a	n/a	n/a
Rv2318	2591234	2591239	6	NW	n/a	n/a	n/a
Rv2323c	2595663	2595725	63	NW	n/a	n/a	n/a
Rv2324	2596174	2596400	227	NW	n/a	n/a	n/a
Rv2326c	2599341	2599379	39	NW	n/a	n/a	n/a
Rv2327	2599873	2600122	250	NW	n/a	n/a	n/a
Rv2328	2601273	2601305	33	NW	n/a	n/a	n/a
Rv2329c	2602855	2603086	232	NW	n/a	n/a	n/a
Rv2330c	2603616	2603688	73	NW	n/a	n/a	n/a
Rv2331	2604077	2604131	55	NW	n/a	n/a	n/a
Rv2331A	2604472	2604499	28	NW	n/a	n/a	n/a
Rv2333c	2607715	2608187	473	NW	n/a	n/a	n/a
Rv2334	2609122	2609123	2	NW	n/a	n/a	n/a
Rv2335	2609815	2610228	414	NW	n/a	n/a	n/a
Rv2336	2611199	2611260	62	NW	n/a	n/a	n/a
Rv2337c	2612381	2612498	118	NW	n/a	n/a	n/a
Rv2338c	2613457	2614084	628	NE	0.4967	0.4649	0.5737
Rv2339	2616975	2617058	84	NW	n/a	n/a	n/a
Rv2340c	2618302	2618988	687	NE	0.9797	0.9558	0.9947
Rv2341	2619410	2619663	254	NW	n/a	n/a	n/a
Rv2342	2619923	2619924	2	NW	n/a	n/a	n/a
Rv2343c	2621846	2621848	3	NW	n/a	n/a	n/a
Rv2344c	2623146	2623212	67	NW	n/a	n/a	n/a
Rv2345	2625197	2625279	83	NW	n/a	n/a	n/a
Rv2346c	2625566	2625614	49	NW	n/a	n/a	n/a
Rv2347c	2625913	2626045	133	NW	n/a	n/a	n/a
Rv2348c	2626374	2626563	190	NW	n/a	n/a	n/a
Rv2349c	2628092	2628172	81	NW	n/a	n/a	n/a
Rv2350c	2629713	2629928	216	NW	n/a	n/a	n/a
Rv2351c	2631469	2632314	846	E	0.2577	0.0021	0.7301
Rv2352c	2633492	2633919	428	NW	n/a	n/a	n/a
Rv2353c	2634986	2635019	34	NW	n/a	n/a	n/a
Rv2355	2636283	2637079	797	NE	0.8368	0.5836	0.9835
Rv2356c	2638929	2639064	136	NW	n/a	n/a	n/a
Rv2357c	2640458	2640637	180	NW	n/a	n/a	n/a
Rv2359	2641436	2641541	106	NW	n/a	n/a	n/a
Rv2362c	2643652	2643711	60	NW	n/a	n/a	n/a
Rv2364c	2646067	2646138	72	NW	n/a	n/a	n/a
Rv2367c	2648306	2648307	2	NW	n/a	n/a	n/a
Rv2370c	2650952	2651144	193	NW	n/a	n/a	n/a
Rv2371	2651332	2651428	97	NW	n/a	n/a	n/a
Rv2372c	2652219	2652230	12	NW	n/a	n/a	n/a
Rv2373c	2653381	2653453	73	NW	n/a	n/a	n/a
Rv2374c	2654487	2654656	170	NW	n/a	n/a	n/a
Rv2375	2654976	2655000	25	NW	n/a	n/a	n/a
Rv2376c	2655509	2655606	98	NW	n/a	n/a	n/a
Rv2380c	2666509	2666646	138	NW	n/a	n/a	n/a
Rv2383c	2675231	2675327	97	NW	n/a	n/a	n/a
Rv2384	2677027	2677120	94	NW	n/a	n/a	n/a
Rv2385	2678043	2678044	2	NW	n/a	n/a	n/a
Rv2386c	2679399	2680156	758	NE	0.8251	0.5573	0.8929
Rv2388c	2682536	2682639	104	NW	n/a	n/a	n/a
Rv2390c	2683660	2684070	411	NW	n/a	n/a	n/a
Rv2393	2687367	2687401	35	NW	n/a	n/a	n/a
Rv2394	2689335	2689463	129	NW	n/a	n/a	n/a
Rv2395	2691469	2692190	722	NE	0.5	0.3716	0.7677
Rv2396	2693278	2693300	23	NW	n/a	n/a	n/a
Rv2397c	2694358	2694372	15	NW	n/a	n/a	n/a
Rv2400c	2697108	2697119	12	NW	n/a	n/a	n/a
Rv2401A	2697639	2697920	282	NW	n/a	n/a	n/a
Rv2402	2699851	2699926	76	NW	n/a	n/a	n/a
Rv2404c	2702642	2702660	19	NW	n/a	n/a	n/a
Rv2405	2703232	2703400	169	NW	n/a	n/a	n/a
Rv2406c	2703831	2704088	258	NW	n/a	n/a	n/a
Rv2407	2704912	2705408	497	NW	n/a	n/a	n/a
Rv2411c	2709359	2709466	108	NW	n/a	n/a	n/a
Rv2412	2709729	2709742	14	NW	n/a	n/a	n/a
Rv2413c	2710695	2710723	29	NW	n/a	n/a	n/a
Rv2414c	2712270	2712282	13	NW	n/a	n/a	n/a
Rv2415c	2713178	2713515	338	NW	n/a	n/a	n/a
Rv2416c	2714726	2714863	138	NW	n/a	n/a	n/a
Rv2417c	2715708	2715786	79	NW	n/a	n/a	n/a
Rv2421c	2718202	2718474	273	NW	n/a	n/a	n/a
Rv2422	2718749	2718988	240	NW	n/a	n/a	n/a
Rv2423	2720037	2720167	131	NW	n/a	n/a	n/a
Rv2424c	2721171	2721257	87	NW	n/a	n/a	n/a
Rv2426c	2723577	2723621	45	NW	n/a	n/a	n/a
Rv2427c	2724871	2725584	714	NE	0.268	0.0289	0.8075
Rv2428	2726174	2726197	24	NW	n/a	n/a	n/a
Rv2430c	2727314	2727358	45	NW	n/a	n/a	n/a
Rv2431c	2727660	2727828	169	NW	n/a	n/a	n/a
Rv2435c	2732143	2732621	479	NW	n/a	n/a	n/a
Rv2436	2733538	2733767	230	NW	n/a	n/a	n/a
Rv2438A	2736381	2736508	128	NW	n/a	n/a	n/a
Rv2440c	2739080	2739163	84	NW	n/a	n/a	n/a
Rv2441c	2739426	2739438	13	NW	n/a	n/a	n/a
Rv2442c	2739755	2740100	346	NW	n/a	n/a	n/a
Rv2444c	2744378	2744705	328	NW	n/a	n/a	n/a
Rv2445c	2745118	2745158	41	NW	n/a	n/a	n/a
Rv2448c	2749619	2749704	86	NW	n/a	n/a	n/a
Rv2449c	2750966	2751053	88	NW	n/a	n/a	n/a
Rv2450c	2751574	2751653	80	NW	n/a	n/a	n/a
Rv2451	2752054	2752239	186	NW	n/a	n/a	n/a
Rv2452c	2752388	2752409	22	NW	n/a	n/a	n/a
Rv2455c	2756098	2756327	230	NW	n/a	n/a	n/a
Rv2456c	2757586	2757599	14	NW	n/a	n/a	n/a
Rv2457c	2758882	2759170	289	NW	n/a	n/a	n/a
Rv2458	2760081	2760245	165	NW	n/a	n/a	n/a
Rv2459	2761774	2761922	149	NW	n/a	n/a	n/a
Rv2461c	2763168	2763282	115	NW	n/a	n/a	n/a
Rv2462c	2764685	2765046	362	NW	n/a	n/a	n/a
Rv2463	2766233	2766250	18	NW	n/a	n/a	n/a
Rv2464c	2767059	2767062	4	NW	n/a	n/a	n/a
Rv2465c	2767553	2767652	100	NW	n/a	n/a	n/a
Rv2466c	2768278	2768377	100	NW	n/a	n/a	n/a
Rv2467	2770965	2771035	71	NW	n/a	n/a	n/a
Rv2468c	2771541	2771758	218	NW	n/a	n/a	n/a
Rv2469c	2772429	2772569	141	NW	n/a	n/a	n/a
Rv2471	2774598	2774663	66	NW	n/a	n/a	n/a
Rv2473	2775678	2775707	30	NW	n/a	n/a	n/a
Rv2474c	2776363	2776366	4	NW	n/a	n/a	n/a
Rv2476c	2781656	2781757	102	NW	n/a	n/a	n/a
Rv2477c	2783436	2783514	79	NW	n/a	n/a	n/a
Rv2478c	2784002	2784048	47	NW	n/a	n/a	n/a
Rv2480c	2785312	2785966	655	NE	0.4872	0.2822	0.5681
Rv2481c	2786292	2786305	14	NW	n/a	n/a	n/a
Rv2484c	2791888	2792114	227	NW	n/a	n/a	n/a
Rv2485c	2793382	2793741	360	NW	n/a	n/a	n/a
Rv2486	2794514	2794692	179	NW	n/a	n/a	n/a
Rv2487c	2796779	2796858	80	NW	n/a	n/a	n/a
Rv2489c	2800539	2800645	107	NW	n/a	n/a	n/a
Rv2490c	2805630	2806056	427	NW	n/a	n/a	n/a
Rv2492	2807424	2807474	51	NW	n/a	n/a	n/a
Rv2493	2807698	2807701	4	NW	n/a	n/a	n/a
Rv2494	2808129	2808149	21	NW	n/a	n/a	n/a
Rv2496c	2810376	2810384	9	NW	n/a	n/a	n/a
Rv2497c	2811490	2811746	257	NW	n/a	n/a	n/a
Rv2500c	2814305	2814307	3	NW	n/a	n/a	n/a
Rv2501c	2816274	2816276	3	NW	n/a	n/a	n/a
Rv2504c	2819264	2819344	81	NW	n/a	n/a	n/a
Rv2505c	2820990	2821103	114	NW	n/a	n/a	n/a
Rv2506	2821753	2821829	77	NW	n/a	n/a	n/a
Rv2508c	2823987	2824069	83	NW	n/a	n/a	n/a
Rv2509	2824878	2824879	2	NW	n/a	n/a	n/a
Rv2510c	2826483	2826548	66	NW	n/a	n/a	n/a
Rv2511	2827198	2827947	750	NE	0.6655	0.6088	0.7127
Rv2512c	2829197	2829552	356	NW	n/a	n/a	n/a
Rv2513	2829977	2830268	292	NW	n/a	n/a	n/a
Rv2514c	2830732	2830735	4	NW	n/a	n/a	n/a
Rv2515c	2831985	2832101	117	NW	n/a	n/a	n/a
Rv2517c	2833155	2833500	346	NW	n/a	n/a	n/a
Rv2518c	2834729	2835176	448	NW	n/a	n/a	n/a
Rv2519	2836657	2836779	123	NW	n/a	n/a	n/a
Rv2520c	2837009	2837075	67	NW	n/a	n/a	n/a
Rv2523c	2839324	2839514	191	NW	n/a	n/a	n/a
Rv2524c	2848726	2849243	518	NE	0.1026	0.0877	0.1175
Rv2525c	2849968	2850482	515	NE	0.7152	0.6816	0.7489
Rv2527	2851110	2851142	33	NW	n/a	n/a	n/a
Rv2528c	2852065	2852266	202	NW	n/a	n/a	n/a
Rv2530A	2854301	2854329	29	NW	n/a	n/a	n/a
Rv2531c	2857175	2857244	70	NW	n/a	n/a	n/a
Rv2534c	2858684	2858691	8	NW	n/a	n/a	n/a
Rv2535c	2859812	2859843	32	NW	n/a	n/a	n/a
Rv2536	2860538	2860539	2	NW	n/a	n/a	n/a
Rv2539c	2862597	2862598	2	NW	n/a	n/a	n/a
Rv2540c	2863806	2863818	13	NW	n/a	n/a	n/a
Rv2541	2864228	2864521	294	NW	n/a	n/a	n/a
Rv2542	2865735	2865859	125	NW	n/a	n/a	n/a
Rv2545	2867455	2867545	91	NW	n/a	n/a	n/a
Rv2546	2867961	2867997	37	NW	n/a	n/a	n/a
Rv2548	2868631	2869118	488	NW	n/a	n/a	n/a
Rv2550c	2869758	2870166	409	NW	n/a	n/a	n/a
Rv2551c	2870588	2870597	10	NW	n/a	n/a	n/a
Rv2555c	2875882	2875970	89	NW	n/a	n/a	n/a
Rv2556c	2876362	2876466	105	NW	n/a	n/a	n/a
Rv2557	2877143	2877225	83	NW	n/a	n/a	n/a
Rv2558	2877938	2877965	28	NW	n/a	n/a	n/a
Rv2559c	2879326	2879469	144	NW	n/a	n/a	n/a
Rv2560	2880449	2880803	355	NW	n/a	n/a	n/a
Rv2561	2881099	2881152	54	NW	n/a	n/a	n/a
Rv2562	2881544	2881684	141	NW	n/a	n/a	n/a
Rv2564	2883731	2884005	275	NW	n/a	n/a	n/a
Rv2565	2885759	2885767	9	NW	n/a	n/a	n/a
Rv2569c	2893805	2893906	102	NW	n/a	n/a	n/a
Rv2571c	2895357	2895407	51	NW	n/a	n/a	n/a
Rv2572c	2897200	2897350	151	NW	n/a	n/a	n/a
Rv2573	2898180	2898200	21	NW	n/a	n/a	n/a
Rv2574	2898706	2898733	28	NW	n/a	n/a	n/a
Rv2575	2899617	2899620	4	NW	n/a	n/a	n/a
Rv2576c	2900087	2900312	226	NW	n/a	n/a	n/a
Rv2578c	2902928	2903033	106	NW	n/a	n/a	n/a
Rv2579	2903938	2904215	278	NW	n/a	n/a	n/a
Rv2581c	2906160	2906208	49	NW	n/a	n/a	n/a
Rv2582	2907137	2907220	84	NW	n/a	n/a	n/a
Rv2583c	2909595	2909623	29	NW	n/a	n/a	n/a
Rv2584c	2910297	2910398	102	NW	n/a	n/a	n/a
Rv2585c	2912074	2912077	4	NW	n/a	n/a	n/a
Rv2586c	2913408	2913409	2	NW	n/a	n/a	n/a
Rv2587c	2915133	2915240	108	NW	n/a	n/a	n/a
Rv2588c	2915590	2915754	165	NW	n/a	n/a	n/a
Rv2589	2917106	2917265	160	NW	n/a	n/a	n/a
Rv2590	2920774	2920945	172	NW	n/a	n/a	n/a
Rv2591	2922579	2922593	15	NW	n/a	n/a	n/a
Rv2594c	2924780	2924886	107	NW	n/a	n/a	n/a
Rv2596	2925535	2925749	215	NW	n/a	n/a	n/a
Rv2597	2926372	2926380	9	NW	n/a	n/a	n/a
Rv2599	2927305	2927384	80	NW	n/a	n/a	n/a
Rv2601	2929356	2929464	109	NW	n/a	n/a	n/a
Rv2602	2930181	2930199	19	NW	n/a	n/a	n/a
Rv2603c	2930957	2931087	131	NW	n/a	n/a	n/a
Rv2604c	2931686	2931691	6	NW	n/a	n/a	n/a
Rv2605c	2932539	2932565	27	NW	n/a	n/a	n/a
Rv2606c	2933467	2933592	126	NW	n/a	n/a	n/a
Rv2607	2934269	2934440	172	NW	n/a	n/a	n/a
Rv2608	2936185	2936204	20	NW	n/a	n/a	n/a
Rv2610c	2938398	2938406	9	NW	n/a	n/a	n/a
Rv2614c	2942664	2942770	107	NW	n/a	n/a	n/a
Rv2615c	2944382	2944724	343	NW	n/a	n/a	n/a
Rv2616	2945227	2945241	15	NW	n/a	n/a	n/a
Rv2617c	2945684	2945828	145	NW	n/a	n/a	n/a
Rv2619c	2946846	2946856	11	NW	n/a	n/a	n/a
Rv2621c	2947955	2948030	76	NW	n/a	n/a	n/a
Rv2622	2948854	2948987	134	NW	n/a	n/a	n/a
Rv2624c	2950704	2950716	13	NW	n/a	n/a	n/a
Rv2625c	2951900	2951956	57	NW	n/a	n/a	n/a
Rv2626c	2952390	2952901	512	NE	0.7649	0.7649	0.7649
Rv2627c	2954145	2954452	308	NW	n/a	n/a	n/a
Rv2628	2954817	2955161	345	NW	n/a	n/a	n/a
Rv2630	2956829	2956966	138	NW	n/a	n/a	n/a
Rv2631	2958267	2958303	37	NW	n/a	n/a	n/a
Rv2632c	2958587	2958729	143	NW	n/a	n/a	n/a
Rv2633c	2959217	2959499	283	NW	n/a	n/a	n/a
Rv2634c	2961838	2961864	27	NW	n/a	n/a	n/a
Rv2636	2962787	2962980	194	NW	n/a	n/a	n/a
Rv2637	2963639	2963799	161	NW	n/a	n/a	n/a
Rv2638	2964248	2964420	173	NW	n/a	n/a	n/a
Rv2639c	2964755	2964872	118	NW	n/a	n/a	n/a
Rv2640c	2965234	2965333	100	NW	n/a	n/a	n/a
Rv2641	2965794	2965927	134	NW	n/a	n/a	n/a
Rv2643	2967803	2967927	125	NW	n/a	n/a	n/a
Rv2644c	2968247	2969517	1271	NE	0.9529	0.7983	0.9961
Rv2646	2970946	2971053	108	NW	n/a	n/a	n/a
Rv2647	2971424	2971554	131	NW	n/a	n/a	n/a
Rv2649	2972818	2973189	372	NW	n/a	n/a	n/a
Rv2650c	2974631	2974636	6	NW	n/a	n/a	n/a
Rv2651c	2975172	2975322	151	NW	n/a	n/a	n/a
Rv2652c	2975951	2975980	30	NW	n/a	n/a	n/a
Rv2653c	2976306	2976383	78	NW	n/a	n/a	n/a
Rv2657c	2978706	2978720	15	NW	n/a	n/a	n/a
Rv2659c	2980215	2980357	143	NW	n/a	n/a	n/a
Rv2662	2981151	2981247	97	NW	n/a	n/a	n/a
Rv2663	2981483	2981491	9	NW	n/a	n/a	n/a
Rv2664	2981748	2982093	346	NW	n/a	n/a	n/a
Rv2665	2982377	2982465	89	NW	n/a	n/a	n/a
Rv2666	2983271	2983290	20	NW	n/a	n/a	n/a
Rv2667	2984051	2984127	77	NW	n/a	n/a	n/a
Rv2668	2984651	2984677	27	NW	n/a	n/a	n/a
Rv2671	2987012	2987076	65	NW	n/a	n/a	n/a
Rv2672	2988665	2988685	21	NW	n/a	n/a	n/a
Rv2673	2989989	2990100	112	NW	n/a	n/a	n/a
Rv2674	2990513	2990578	66	NW	n/a	n/a	n/a
[truncated: 938 more rows]

## Sheet: 600 bp wins
Preceding gene	start	end	length	call	p-val avg	p-val min	p-val man
Rv0001	1525	2050	526	NW	n/a	n/a	n/a
Rv0002	3261	3278	18	NW	n/a	n/a	n/a
Rv0004	4998	5121	124	NW	n/a	n/a	n/a
Rv0005	7268	7300	33	NW	n/a	n/a	n/a
Rv0006	9819	9912	94	NW	n/a	n/a	n/a
Rv0007	10829	11872	1044	NE	0.918	0.6483	0.9984
Rv0008c	12312	12466	155	NW	n/a	n/a	n/a
Rv0009	13017	13131	115	NW	n/a	n/a	n/a
Rv0010c	13559	13712	154	NW	n/a	n/a	n/a
Rv0011c	13996	14087	92	NW	n/a	n/a	n/a
Rv0012	14878	14912	35	NW	n/a	n/a	n/a
Rv0018c	23182	23268	87	NW	n/a	n/a	n/a
Rv0019c	23738	23859	122	NW	n/a	n/a	n/a
Rv0020c	25445	25911	467	NW	n/a	n/a	n/a
Rv0021c	26882	27021	140	NW	n/a	n/a	n/a
Rv0022c	27443	27593	151	NW	n/a	n/a	n/a
Rv0024	29208	29243	36	NW	n/a	n/a	n/a
Rv0025	29608	29720	113	NW	n/a	n/a	n/a
Rv0026	31069	31187	119	NW	n/a	n/a	n/a
Rv0027	31507	31512	6	NW	n/a	n/a	n/a
Rv0028	31820	32055	236	NW	n/a	n/a	n/a
Rv0029	33155	33222	68	NW	n/a	n/a	n/a
Rv0030	33554	33580	27	NW	n/a	n/a	n/a
Rv0031	33795	34293	499	NW	n/a	n/a	n/a
Rv0035	38948	39054	107	NW	n/a	n/a	n/a
Rv0036c	39830	39875	46	NW	n/a	n/a	n/a
Rv0037c	41203	41302	100	NW	n/a	n/a	n/a
Rv0038	41913	42002	90	NW	n/a	n/a	n/a
Rv0039c	42352	42431	80	NW	n/a	n/a	n/a
Rv0040c	43366	43560	195	NW	n/a	n/a	n/a
Rv0041	46472	46579	108	NW	n/a	n/a	n/a
Rv0042c	47208	47364	157	NW	n/a	n/a	n/a
Rv0043c	48101	48231	131	NW	n/a	n/a	n/a
Rv0044c	49028	49041	14	NW	n/a	n/a	n/a
Rv0045c	49940	50019	80	NW	n/a	n/a	n/a
Rv0046c	51125	51183	59	NW	n/a	n/a	n/a
Rv0047c	51728	51826	99	NW	n/a	n/a	n/a
Rv0048c	52698	52829	132	NW	n/a	n/a	n/a
Rv0049	53245	53661	417	NW	n/a	n/a	n/a
Rv0051	57376	57405	30	NW	n/a	n/a	n/a
Rv0052	57971	58187	217	NW	n/a	n/a	n/a
Rv0053	58480	58581	102	NW	n/a	n/a	n/a
Rv0054	59078	59117	40	NW	n/a	n/a	n/a
Rv0055	59374	59404	31	NW	n/a	n/a	n/a
Rv0056	59865	59891	27	NW	n/a	n/a	n/a
Rv0058	63018	63195	178	NW	n/a	n/a	n/a
Rv0059	63890	63904	15	NW	n/a	n/a	n/a
Rv0060	64965	64986	22	NW	n/a	n/a	n/a
Rv0061	65414	65547	134	NW	n/a	n/a	n/a
Rv0062	66692	66918	227	NW	n/a	n/a	n/a
Rv0063	68360	68615	256	NW	n/a	n/a	n/a
Rv0064	71557	71816	260	NW	n/a	n/a	n/a
Rv0065	72220	72269	50	NW	n/a	n/a	n/a
Rv0066c	74509	74624	116	NW	n/a	n/a	n/a
Rv0067c	75196	75296	101	NW	n/a	n/a	n/a
Rv0068	76210	76232	23	NW	n/a	n/a	n/a
Rv0070c	78894	79481	588	NW	n/a	n/a	n/a
Rv0071	80191	80619	429	NW	n/a	n/a	n/a
Rv0073	82666	82743	78	NW	n/a	n/a	n/a
Rv0074	83981	83991	11	NW	n/a	n/a	n/a
Rv0075	85166	85178	13	NW	n/a	n/a	n/a
Rv0076c	85570	85631	62	NW	n/a	n/a	n/a
Rv0077c	86464	86523	60	NW	n/a	n/a	n/a
Rv0078	87131	87203	73	NW	n/a	n/a	n/a
Rv0078A	87799	88199	401	NW	n/a	n/a	n/a
Rv0080	89478	89570	93	NW	n/a	n/a	n/a
Rv0081	89917	89919	3	NW	n/a	n/a	n/a
Rv0083	92320	92323	4	NW	n/a	n/a	n/a
Rv0084	93276	93284	9	NW	n/a	n/a	n/a
Rv0087	96890	96922	33	NW	n/a	n/a	n/a
Rv0088	97599	97753	155	NW	n/a	n/a	n/a
Rv0089	98349	98475	127	NW	n/a	n/a	n/a
Rv0090	99248	99679	432	NW	n/a	n/a	n/a
Rv0091	100449	100578	130	NW	n/a	n/a	n/a
Rv0093c	103661	103705	45	NW	n/a	n/a	n/a
Rv0094c	104661	104800	140	NW	n/a	n/a	n/a
Rv0095c	105213	105319	107	NW	n/a	n/a	n/a
Rv0096	106713	106729	17	NW	n/a	n/a	n/a
Rv0098	108149	108151	3	NW	n/a	n/a	n/a
Rv0099	109776	109778	3	NW	n/a	n/a	n/a
Rv0101	117537	117709	173	NW	n/a	n/a	n/a
Rv0102	119697	119910	214	NW	n/a	n/a	n/a
Rv0103c	122171	122312	142	NW	n/a	n/a	n/a
Rv0104	123829	123975	147	NW	n/a	n/a	n/a
Rv0105c	124262	124369	108	NW	n/a	n/a	n/a
Rv0106	125568	125638	71	NW	n/a	n/a	n/a
Rv0107c	130539	130890	352	NW	n/a	n/a	n/a
Rv0108c	131102	131378	277	NW	n/a	n/a	n/a
Rv0109	132871	133016	146	NW	n/a	n/a	n/a
Rv0110	133768	133946	179	NW	n/a	n/a	n/a
Rv0111	136006	136285	280	NW	n/a	n/a	n/a
Rv0112	137244	137315	72	NW	n/a	n/a	n/a
Rv0113	137908	137937	30	NW	n/a	n/a	n/a
Rv0115	139672	140263	592	NW	n/a	n/a	n/a
Rv0116c	141021	141196	176	NW	n/a	n/a	n/a
Rv0118c	143875	144045	171	NW	n/a	n/a	n/a
Rv0120c	147770	147904	135	NW	n/a	n/a	n/a
Rv0121c	148341	148487	147	NW	n/a	n/a	n/a
Rv0123	149223	149529	307	NW	n/a	n/a	n/a
Rv0124	150995	151144	150	NW	n/a	n/a	n/a
Rv0125	152214	152320	107	NW	n/a	n/a	n/a
Rv0126	154128	154228	101	NW	n/a	n/a	n/a
Rv0127	155598	155663	66	NW	n/a	n/a	n/a
Rv0128	156445	156574	130	NW	n/a	n/a	n/a
Rv0129c	157599	157843	245	NW	n/a	n/a	n/a
Rv0130	158301	158311	11	NW	n/a	n/a	n/a
Rv0131c	159657	159696	40	NW	n/a	n/a	n/a
Rv0132c	160781	160865	85	NW	n/a	n/a	n/a
Rv0133	161473	161767	295	NW	n/a	n/a	n/a
Rv0135c	163248	163362	115	NW	n/a	n/a	n/a
Rv0136	164690	164708	19	NW	n/a	n/a	n/a
Rv0137c	165259	165319	61	NW	n/a	n/a	n/a
Rv0139	166848	166906	59	NW	n/a	n/a	n/a
Rv0141c	167680	167707	28	NW	n/a	n/a	n/a
Rv0142	168636	168700	65	NW	n/a	n/a	n/a
Rv0143c	170181	170280	100	NW	n/a	n/a	n/a
Rv0144	171125	171211	87	NW	n/a	n/a	n/a
Rv0145	172167	172207	41	NW	n/a	n/a	n/a
Rv0146	173142	173234	93	NW	n/a	n/a	n/a
Rv0147	174757	174829	73	NW	n/a	n/a	n/a
Rv0148	175692	175696	5	NW	n/a	n/a	n/a
Rv0150c	176951	177539	589	NW	n/a	n/a	n/a
Rv0151c	179308	179315	8	NW	n/a	n/a	n/a
Rv0152c	180895	181151	257	NW	n/a	n/a	n/a
Rv0154c	183197	183618	422	NW	n/a	n/a	n/a
Rv0157	186478	186781	304	NW	n/a	n/a	n/a
Rv0158	187428	187429	2	NW	n/a	n/a	n/a
Rv0159c	188838	188927	90	NW	n/a	n/a	n/a
Rv0160c	190438	190603	166	NW	n/a	n/a	n/a
Rv0161	191955	191980	26	NW	n/a	n/a	n/a
Rv0163	193571	193622	52	NW	n/a	n/a	n/a
Rv0164	194110	194140	31	NW	n/a	n/a	n/a
Rv0165c	194937	194989	53	NW	n/a	n/a	n/a
Rv0166	196656	196857	202	NW	n/a	n/a	n/a
Rv0168	198528	198530	3	NW	n/a	n/a	n/a
Rv0174	206777	206810	34	NW	n/a	n/a	n/a
Rv0178	209671	209699	29	NW	n/a	n/a	n/a
Rv0179c	210811	210888	78	NW	n/a	n/a	n/a
Rv0180c	212249	212273	25	NW	n/a	n/a	n/a
Rv0181c	213010	213024	15	NW	n/a	n/a	n/a
Rv0183	214926	214965	40	NW	n/a	n/a	n/a
Rv0185	216223	216265	43	NW	n/a	n/a	n/a
Rv0186	218343	218701	359	NW	n/a	n/a	n/a
Rv0187	219366	219482	117	NW	n/a	n/a	n/a
Rv0188	219916	219992	77	NW	n/a	n/a	n/a
Rv0189c	221722	221867	146	NW	n/a	n/a	n/a
Rv0190	222160	222285	126	NW	n/a	n/a	n/a
Rv0191	223529	223560	32	NW	n/a	n/a	n/a
Rv0192A	223908	224720	813	NE	0.7122	0.5836	0.846
Rv0193c	226570	226874	305	NW	n/a	n/a	n/a
Rv0194	230461	230895	435	NW	n/a	n/a	n/a
Rv0195	231533	231643	111	NW	n/a	n/a	n/a
Rv0198c	236508	236548	41	NW	n/a	n/a	n/a
Rv0202c	241293	241512	220	NW	n/a	n/a	n/a
Rv0203	241925	241974	50	NW	n/a	n/a	n/a
Rv0204c	243215	243382	168	NW	n/a	n/a	n/a
Rv0206c	247319	247382	64	NW	n/a	n/a	n/a
Rv0208c	248907	249036	130	NW	n/a	n/a	n/a
Rv0210	251599	251780	182	NW	n/a	n/a	n/a
Rv0211	253603	253667	65	NW	n/a	n/a	n/a
Rv0213c	255951	256062	112	NW	n/a	n/a	n/a
Rv0214	257678	257781	104	NW	n/a	n/a	n/a
Rv0215c	258857	258911	55	NW	n/a	n/a	n/a
Rv0217c	260832	260922	91	NW	n/a	n/a	n/a
Rv0219	262803	262810	8	NW	n/a	n/a	n/a
Rv0220	264024	264065	42	NW	n/a	n/a	n/a
Rv0221	265477	265505	29	NW	n/a	n/a	n/a
Rv0222	266296	266299	4	NW	n/a	n/a	n/a
Rv0223c	267765	267861	97	NW	n/a	n/a	n/a
Rv0224c	268628	268661	34	NW	n/a	n/a	n/a
Rv0225	269818	269832	15	NW	n/a	n/a	n/a
Rv0226c	271565	271572	8	NW	n/a	n/a	n/a
Rv0227c	272840	273053	214	NW	n/a	n/a	n/a
Rv0228	274279	274304	26	NW	n/a	n/a	n/a
Rv0230c	275964	276056	93	NW	n/a	n/a	n/a
Rv0231	277765	277897	133	NW	n/a	n/a	n/a
Rv0233	279530	279603	74	NW	n/a	n/a	n/a
Rv0234c	281141	281164	24	NW	n/a	n/a	n/a
Rv0235c	282615	282647	33	NW	n/a	n/a	n/a
Rv0236c	286852	286896	45	NW	n/a	n/a	n/a
Rv0236A	287072	287184	113	NW	n/a	n/a	n/a
Rv0237	288353	288426	74	NW	n/a	n/a	n/a
Rv0238	289043	289102	60	NW	n/a	n/a	n/a
Rv0239	289338	289343	6	NW	n/a	n/a	n/a
Rv0240	289783	289810	28	NW	n/a	n/a	n/a
Rv0241c	290655	290663	9	NW	n/a	n/a	n/a
Rv0242c	292030	292169	140	NW	n/a	n/a	n/a
Rv0243	293494	293796	303	NW	n/a	n/a	n/a
Rv0244c	295634	296003	370	NW	n/a	n/a	n/a
Rv0245	296494	296807	314	NW	n/a	n/a	n/a
Rv0248c	300804	300832	29	NW	n/a	n/a	n/a
Rv0249c	301656	301733	78	NW	n/a	n/a	n/a
Rv0250c	302029	302171	143	NW	n/a	n/a	n/a
Rv0251c	302653	302864	212	NW	n/a	n/a	n/a
Rv0252	305428	305451	24	NW	n/a	n/a	n/a
Rv0253	305810	305823	14	NW	n/a	n/a	n/a
Rv0254c	306350	306372	23	NW	n/a	n/a	n/a
Rv0255c	307859	307875	17	NW	n/a	n/a	n/a
Rv0256c	309548	309697	150	NW	n/a	n/a	n/a
Rv0257	310074	310292	219	NW	n/a	n/a	n/a
Rv0258c	310750	310772	23	NW	n/a	n/a	n/a
Rv0260c	312660	312757	98	NW	n/a	n/a	n/a
Rv0261c	314169	314307	139	NW	n/a	n/a	n/a
Rv0262c	314855	314862	8	NW	n/a	n/a	n/a
Rv0263c	315767	315781	15	NW	n/a	n/a	n/a
Rv0264c	316416	316509	94	NW	n/a	n/a	n/a
Rv0265c	317504	317523	20	NW	n/a	n/a	n/a
Rv0266c	321155	321329	175	NW	n/a	n/a	n/a
Rv0267	322723	322762	40	NW	n/a	n/a	n/a
Rv0268c	323274	323336	63	NW	n/a	n/a	n/a
Rv0269c	324532	324565	34	NW	n/a	n/a	n/a
Rv0270	326250	326264	15	NW	n/a	n/a	n/a
Rv0271c	328462	328573	112	NW	n/a	n/a	n/a
Rv0273c	330326	330420	95	NW	n/a	n/a	n/a
Rv0275c	331659	331746	88	NW	n/a	n/a	n/a
Rv0276	332669	332706	38	NW	n/a	n/a	n/a
Rv0277c	333137	333435	299	NW	n/a	n/a	n/a
Rv0278c	336311	336558	248	NW	n/a	n/a	n/a
Rv0279c	339074	339362	289	NW	n/a	n/a	n/a
Rv0280	340975	340996	22	NW	n/a	n/a	n/a
Rv0281	341907	342128	222	NW	n/a	n/a	n/a
Rv0286	351477	351523	47	NW	n/a	n/a	n/a
Rv0287	351819	351846	28	NW	n/a	n/a	n/a
Rv0288	352139	352147	9	NW	n/a	n/a	n/a
Rv0289	353037	353081	45	NW	n/a	n/a	n/a
Rv0293c	358065	358169	105	NW	n/a	n/a	n/a
Rv0295c	359749	359756	8	NW	n/a	n/a	n/a
Rv0296c	361156	361332	177	NW	n/a	n/a	n/a
Rv0297	363110	363250	141	NW	n/a	n/a	n/a
Rv0299	363779	363824	46	NW	n/a	n/a	n/a
Rv0301	364470	364603	134	NW	n/a	n/a	n/a
Rv0303	366143	366148	6	NW	n/a	n/a	n/a
Rv0304c	372765	372818	54	NW	n/a	n/a	n/a
Rv0305c	375712	375912	201	NW	n/a	n/a	n/a
Rv0307c	377056	377111	56	NW	n/a	n/a	n/a
Rv0308	377830	377929	100	NW	n/a	n/a	n/a
Rv0309	378588	378655	68	NW	n/a	n/a	n/a
Rv0310c	379149	379170	22	NW	n/a	n/a	n/a
Rv0311	380402	380554	153	NW	n/a	n/a	n/a
Rv0312	382419	382488	70	NW	n/a	n/a	n/a
Rv0314c	383542	383600	59	NW	n/a	n/a	n/a
Rv0315	384487	384533	47	NW	n/a	n/a	n/a
Rv0316	385150	385171	22	NW	n/a	n/a	n/a
Rv0317c	385944	386303	360	NW	n/a	n/a	n/a
Rv0318c	387100	387146	47	NW	n/a	n/a	n/a
Rv0319	387817	387886	70	NW	n/a	n/a	n/a
Rv0320	388551	388580	30	NW	n/a	n/a	n/a
Rv0321	389155	389258	104	NW	n/a	n/a	n/a
Rv0323c	391252	391350	99	NW	n/a	n/a	n/a
Rv0324	392033	392037	5	NW	n/a	n/a	n/a
Rv0325	392264	392271	8	NW	n/a	n/a	n/a
Rv0327c	394046	394109	64	NW	n/a	n/a	n/a
Rv0329c	395321	395345	25	NW	n/a	n/a	n/a
Rv0330c	396088	396199	112	NW	n/a	n/a	n/a
Rv0331	397368	397440	73	NW	n/a	n/a	n/a
Rv0332	398228	398252	25	NW	n/a	n/a	n/a
Rv0333	398629	398656	28	NW	n/a	n/a	n/a
Rv0334	399525	399533	9	NW	n/a	n/a	n/a
Rv0335c	400051	400190	140	NW	n/a	n/a	n/a
Rv0336	401704	401871	168	NW	n/a	n/a	n/a
Rv0337c	403163	403191	29	NW	n/a	n/a	n/a
Rv0338c	405842	405948	107	NW	n/a	n/a	n/a
Rv0339c	408449	408632	184	NW	n/a	n/a	n/a
Rv0340	409174	409360	187	NW	n/a	n/a	n/a
Rv0341	410802	410836	35	NW	n/a	n/a	n/a
Rv0343	414239	414379	141	NW	n/a	n/a	n/a
Rv0344c	414942	415048	107	NW	n/a	n/a	n/a
Rv0345	415461	415500	40	NW	n/a	n/a	n/a
Rv0346c	416966	417302	337	NW	n/a	n/a	n/a
Rv0349	419609	419833	225	NW	n/a	n/a	n/a
Rv0351	422417	422450	34	NW	n/a	n/a	n/a
Rv0353	424020	424267	248	NW	n/a	n/a	n/a
Rv0354c	424696	424776	81	NW	n/a	n/a	n/a
Rv0355c	434681	434829	149	NW	n/a	n/a	n/a
Rv0357c	436771	436859	89	NW	n/a	n/a	n/a
Rv0358	437509	437517	9	NW	n/a	n/a	n/a
Rv0359	438299	438301	3	NW	n/a	n/a	n/a
Rv0360c	438741	438821	81	NW	n/a	n/a	n/a
Rv0361	439651	439870	220	NW	n/a	n/a	n/a
Rv0362	441255	441264	10	NW	n/a	n/a	n/a
Rv0363c	442301	442394	94	NW	n/a	n/a	n/a
Rv0365c	444199	444221	23	NW	n/a	n/a	n/a
Rv0366c	444817	444843	27	NW	n/a	n/a	n/a
Rv0367c	445235	445313	79	NW	n/a	n/a	n/a
Rv0368c	446527	446530	4	NW	n/a	n/a	n/a
Rv0369c	447048	447146	99	NW	n/a	n/a	n/a
Rv0372c	449387	449403	17	NW	n/a	n/a	n/a
Rv0374c	452281	452293	13	NW	n/a	n/a	n/a
Rv0375c	453156	453229	74	NW	n/a	n/a	n/a
Rv0376c	454374	454420	47	NW	n/a	n/a	n/a
Rv0377	455388	455636	249	NW	n/a	n/a	n/a
Rv0378	455860	455976	117	NW	n/a	n/a	n/a
Rv0379	456194	456267	74	NW	n/a	n/a	n/a
Rv0380c	456821	456914	94	NW	n/a	n/a	n/a
Rv0381c	457825	457840	16	NW	n/a	n/a	n/a
Rv0382c	458382	458460	79	NW	n/a	n/a	n/a
Rv0383c	459317	459455	139	NW	n/a	n/a	n/a
Rv0384c	462004	462134	131	NW	n/a	n/a	n/a
Rv0385	463309	463410	102	NW	n/a	n/a	n/a
Rv0386	466670	466671	2	NW	n/a	n/a	n/a
Rv0387c	467408	467458	51	NW	n/a	n/a	n/a
Rv0388c	468005	468336	332	NW	n/a	n/a	n/a
Rv0392c	472643	472782	140	NW	n/a	n/a	n/a
Rv0393	474110	474123	14	NW	n/a	n/a	n/a
Rv0394c	474845	474941	97	NW	n/a	n/a	n/a
Rv0395	475348	475351	4	NW	n/a	n/a	n/a
Rv0396	475746	475817	72	NW	n/a	n/a	n/a
Rv0397	476188	476680	493	NW	n/a	n/a	n/a
Rv0398c	477324	477328	5	NW	n/a	n/a	n/a
Rv0399c	478560	478567	8	NW	n/a	n/a	n/a
Rv0400c	479757	479790	34	NW	n/a	n/a	n/a
Rv0401	480164	480356	193	NW	n/a	n/a	n/a
Rv0403c	483660	483978	319	NW	n/a	n/a	n/a
Rv0406c	490709	490784	76	NW	n/a	n/a	n/a
Rv0409	495012	495063	52	NW	n/a	n/a	n/a
Rv0412c	499623	499714	92	NW	n/a	n/a	n/a
Rv0414c	501022	501149	128	NW	n/a	n/a	n/a
Rv0417	503128	503497	370	NW	n/a	n/a	n/a
Rv0418	505002	505087	86	NW	n/a	n/a	n/a
Rv0420c	506975	507133	159	NW	n/a	n/a	n/a
Rv0422c	508559	508583	25	NW	n/a	n/a	n/a
Rv0423c	510229	510378	150	NW	n/a	n/a	n/a
Rv0424c	510656	510703	48	NW	n/a	n/a	n/a
Rv0425c	515325	515374	50	NW	n/a	n/a	n/a
Rv0426c	515820	516018	199	NW	n/a	n/a	n/a
Rv0429c	518400	518734	335	NW	n/a	n/a	n/a
Rv0430	519045	519074	30	NW	n/a	n/a	n/a
Rv0431	519571	519601	31	NW	n/a	n/a	n/a
Rv0433	521458	521515	58	NW	n/a	n/a	n/a
Rv0434	522171	522348	178	NW	n/a	n/a	n/a
Rv0437c	526086	526144	59	NW	n/a	n/a	n/a
Rv0438c	527364	527380	17	NW	n/a	n/a	n/a
Rv0439c	528318	528609	292	NW	n/a	n/a	n/a
Rv0440	530234	530297	64	NW	n/a	n/a	n/a
Rv0441c	530728	530752	25	NW	n/a	n/a	n/a
Rv0442c	532218	532397	180	NW	n/a	n/a	n/a
Rv0443	532915	533092	178	NW	n/a	n/a	n/a
Rv0444c	533793	533834	42	NW	n/a	n/a	n/a
Rv0445c	534400	534446	47	NW	n/a	n/a	n/a
Rv0446c	535219	535225	7	NW	n/a	n/a	n/a
Rv0448c	537173	537230	58	NW	n/a	n/a	n/a
Rv0449c	538552	538589	38	NW	n/a	n/a	n/a
Rv0451c	541914	542143	230	NW	n/a	n/a	n/a
Rv0452	542856	543175	320	NW	n/a	n/a	n/a
Rv0453	544734	544836	103	NW	n/a	n/a	n/a
Rv0454	545189	545376	188	NW	n/a	n/a	n/a
Rv0455c	545825	545890	66	NW	n/a	n/a	n/a
Rv0456c	546807	547077	271	NW	n/a	n/a	n/a
Rv0456A	547361	547587	227	NW	n/a	n/a	n/a
Rv0457c	549611	549676	66	NW	n/a	n/a	n/a
Rv0459	551693	551750	58	NW	n/a	n/a	n/a
Rv0460	551992	552027	36	NW	n/a	n/a	n/a
Rv0461	552554	552615	62	NW	n/a	n/a	n/a
Rv0462	554012	554017	6	NW	n/a	n/a	n/a
Rv0463	554313	554314	2	NW	n/a	n/a	n/a
Rv0465c	556310	556459	150	NW	n/a	n/a	n/a
Rv0466	557256	557528	273	NW	n/a	n/a	n/a
Rv0467	558817	558896	80	NW	n/a	n/a	n/a
Rv0468	559759	559889	131	NW	n/a	n/a	n/a
Rv0469	560752	560849	98	NW	n/a	n/a	n/a
Rv0470c	561715	561855	141	NW	n/a	n/a	n/a
Rv0471c	562717	562724	8	NW	n/a	n/a	n/a
Rv0472c	563431	563565	135	NW	n/a	n/a	n/a
Rv0473	564938	565022	85	NW	n/a	n/a	n/a
Rv0474	565447	565798	352	NW	n/a	n/a	n/a
Rv0475	566400	566509	110	NW	n/a	n/a	n/a
Rv0476	566775	566777	3	NW	n/a	n/a	n/a
Rv0478	567900	567922	23	NW	n/a	n/a	n/a
Rv0480c	569810	569989	180	NW	n/a	n/a	n/a
Rv0481c	570516	570540	25	NW	n/a	n/a	n/a
Rv0482	571652	571711	60	NW	n/a	n/a	n/a
Rv0484c	573805	573985	181	NW	n/a	n/a	n/a
Rv0485	575304	575349	46	NW	n/a	n/a	n/a
Rv0487	577342	577665	324	NW	n/a	n/a	n/a
Rv0488	578273	578427	155	NW	n/a	n/a	n/a
Rv0489	579179	579350	172	NW	n/a	n/a	n/a
Rv0490	580585	580810	226	NW	n/a	n/a	n/a
Rv0493c	584694	584696	3	NW	n/a	n/a	n/a
Rv0495c	586318	586395	78	NW	n/a	n/a	n/a
Rv0497	588313	588326	14	NW	n/a	n/a	n/a
Rv0498	589171	589184	14	NW	n/a	n/a	n/a
Rv0499	590062	590084	23	NW	n/a	n/a	n/a
Rv0500	590974	591112	139	NW	n/a	n/a	n/a
Rv0500A	591351	591476	126	NW	n/a	n/a	n/a
Rv0500B	591580	591655	76	NW	n/a	n/a	n/a
Rv0501	592788	592792	5	NW	n/a	n/a	n/a
Rv0502	593871	593872	2	NW	n/a	n/a	n/a
Rv0503c	594783	594803	21	NW	n/a	n/a	n/a
Rv0504c	595306	595465	160	NW	n/a	n/a	n/a
Rv0505c	596589	596760	172	NW	n/a	n/a	n/a
Rv0508	600395	600442	48	NW	n/a	n/a	n/a
Rv0509	601851	601858	8	NW	n/a	n/a	n/a
Rv0510	602790	602820	31	NW	n/a	n/a	n/a
Rv0511	604520	604603	84	NW	n/a	n/a	n/a
Rv0512	605595	605605	11	NW	n/a	n/a	n/a
Rv0514	606452	606552	101	NW	n/a	n/a	n/a
Rv0516c	608539	608747	209	NW	n/a	n/a	n/a
Rv0517	610060	610189	130	NW	n/a	n/a	n/a
Rv0518	610887	611173	287	NW	n/a	n/a	n/a
Rv0519c	612078	612256	179	NW	n/a	n/a	n/a
Rv0521	612907	613039	133	NW	n/a	n/a	n/a
Rv0523c	614725	614836	112	NW	n/a	n/a	n/a
Rv0525	616835	616847	13	NW	n/a	n/a	n/a
Rv0527	618276	618306	31	NW	n/a	n/a	n/a
Rv0529	620869	620908	40	NW	n/a	n/a	n/a
Rv0530	622128	622330	203	NW	n/a	n/a	n/a
Rv0531	622650	622794	145	NW	n/a	n/a	n/a
Rv0533c	625484	625563	80	NW	n/a	n/a	n/a
Rv0534c	626444	626458	15	NW	n/a	n/a	n/a
Rv0536	628292	628299	8	NW	n/a	n/a	n/a
Rv0537c	629735	630041	307	NW	n/a	n/a	n/a
Rv0538	631690	631744	55	NW	n/a	n/a	n/a
Rv0540	633038	633056	19	NW	n/a	n/a	n/a
Rv0541c	634408	634417	10	NW	n/a	n/a	n/a
Rv0542c	635508	635574	67	NW	n/a	n/a	n/a
Rv0543c	635879	635936	58	NW	n/a	n/a	n/a
Rv0545c	637467	637584	118	NW	n/a	n/a	n/a
Rv0546c	637973	638033	61	NW	n/a	n/a	n/a
Rv0547c	638920	639013	94	NW	n/a	n/a	n/a
Rv0548c	639960	640229	270	NW	n/a	n/a	n/a
Rv0550c	640908	641097	190	NW	n/a	n/a	n/a
Rv0551c	642815	642890	76	NW	n/a	n/a	n/a
Rv0554	646259	646299	41	NW	n/a	n/a	n/a
Rv0556	648478	648537	60	NW	n/a	n/a	n/a
Rv0557	649676	649690	15	NW	n/a	n/a	n/a
Rv0558	650397	650408	12	NW	n/a	n/a	n/a
Rv0559c	650749	650780	32	NW	n/a	n/a	n/a
Rv0560c	651508	651530	23	NW	n/a	n/a	n/a
Rv0561c	652759	652772	14	NW	n/a	n/a	n/a
Rv0562	653782	653880	99	NW	n/a	n/a	n/a
Rv0563	654743	654925	183	NW	n/a	n/a	n/a
Rv0564c	655953	656011	59	NW	n/a	n/a	n/a
Rv0565c	657474	657549	76	NW	n/a	n/a	n/a
Rv0566c	658043	658322	280	NW	n/a	n/a	n/a
Rv0567	659344	659451	108	NW	n/a	n/a	n/a
Rv0568	660872	661004	133	NW	n/a	n/a	n/a
Rv0569	661273	661296	24	NW	n/a	n/a	n/a
Rv0570	663377	663488	112	NW	n/a	n/a	n/a
Rv0571c	664822	665043	222	NW	n/a	n/a	n/a
Rv0572c	665387	665852	466	NW	n/a	n/a	n/a
Rv0573c	667246	667253	8	NW	n/a	n/a	n/a
Rv0574c	668398	668580	183	NW	n/a	n/a	n/a
Rv0575c	669749	669849	101	NW	n/a	n/a	n/a
Rv0576	671156	671167	12	NW	n/a	n/a	n/a
Rv0577	671955	671997	43	NW	n/a	n/a	n/a
Rv0578c	675920	676239	320	NW	n/a	n/a	n/a
Rv0579	677000	677126	127	NW	n/a	n/a	n/a
Rv0580c	677620	677711	92	NW	n/a	n/a	n/a
Rv0582	678333	678390	58	NW	n/a	n/a	n/a
Rv0583c	679079	679230	152	NW	n/a	n/a	n/a
Rv0584	681866	681886	21	NW	n/a	n/a	n/a
Rv0585c	684276	684411	136	NW	n/a	n/a	n/a
Rv0588	686819	686822	4	NW	n/a	n/a	n/a
Rv0593	693236	693238	3	NW	n/a	n/a	n/a
Rv0594	694791	694840	50	NW	n/a	n/a	n/a
Rv0596c	695489	695669	181	NW	n/a	n/a	n/a
Rv0597c	696907	697155	249	NW	n/a	n/a	n/a
Rv0599c	697804	697905	102	NW	n/a	n/a	n/a
Rv0600c	698414	698525	112	NW	n/a	n/a	n/a
Rv0601c	698998	699039	42	NW	n/a	n/a	n/a
Rv0602c	699803	699857	55	NW	n/a	n/a	n/a
Rv0603	700171	700240	70	NW	n/a	n/a	n/a
Rv0604	701193	701407	215	NW	n/a	n/a	n/a
Rv0606	702763	702814	52	NW	n/a	n/a	n/a
Rv0607	703203	703245	43	NW	n/a	n/a	n/a
Rv0609A	704061	704753	693	NE	0.2699	0.2143	0.3269
Rv0610c	705913	705962	50	NW	n/a	n/a	n/a
Rv0612	706933	706949	17	NW	n/a	n/a	n/a
Rv0616c	710854	711007	154	NW	n/a	n/a	n/a
Rv0617	711411	711537	127	NW	n/a	n/a	n/a
Rv0620	713811	714203	393	NW	n/a	n/a	n/a
Rv0621	715270	715371	102	NW	n/a	n/a	n/a
Rv0622	716321	716411	91	NW	n/a	n/a	n/a
Rv0624	717063	717154	92	NW	n/a	n/a	n/a
Rv0625c	717897	718026	130	NW	n/a	n/a	n/a
Rv0627	718693	718762	70	NW	n/a	n/a	n/a
Rv0628c	719916	720006	91	NW	n/a	n/a	n/a
Rv0631c	728310	728584	275	NW	n/a	n/a	n/a
Rv0632c	729282	729328	47	NW	n/a	n/a	n/a
Rv0633c	730170	730321	152	NW	n/a	n/a	n/a
Rv0634c	731037	731114	78	NW	n/a	n/a	n/a
Rv0634A	731368	731713	346	NW	n/a	n/a	n/a
Rv0634B	731883	731931	49	NW	n/a	n/a	n/a
Rv0636	732825	732826	2	NW	n/a	n/a	n/a
Rv0637	733329	733738	410	NW	n/a	n/a	n/a
Rv0638	734226	734255	30	NW	n/a	n/a	n/a
Rv0639	734974	735023	50	NW	n/a	n/a	n/a
Rv0640	735454	735518	65	NW	n/a	n/a	n/a
Rv0641	736228	736299	72	NW	n/a	n/a	n/a
Rv0642c	737207	737269	63	NW	n/a	n/a	n/a
Rv0643c	738153	738298	146	NW	n/a	n/a	n/a
Rv0644c	739164	739328	165	NW	n/a	n/a	n/a
Rv0645c	740191	740235	45	NW	n/a	n/a	n/a
Rv0646c	741143	741152	10	NW	n/a	n/a	n/a
Rv0647c	742621	742720	100	NW	n/a	n/a	n/a
Rv0650	747949	748277	329	NW	n/a	n/a	n/a
Rv0651	748816	748850	35	NW	n/a	n/a	n/a
Rv0653c	749933	750001	69	NW	n/a	n/a	n/a
Rv0654	751509	751518	10	NW	n/a	n/a	n/a
Rv0655	752600	752985	386	NW	n/a	n/a	n/a
Rv0656c	753371	753463	93	NW	n/a	n/a	n/a
Rv0657c	753621	753694	74	NW	n/a	n/a	n/a
Rv0658c	754413	754686	274	NW	n/a	n/a	n/a
Rv0660c	755229	755336	108	NW	n/a	n/a	n/a
Rv0663	758504	758533	30	NW	n/a	n/a	n/a
Rv0666	759313	759808	496	NW	n/a	n/a	n/a
Rv0667	763329	763371	43	NW	n/a	n/a	n/a
Rv0668	767324	767685	362	NW	n/a	n/a	n/a
Rv0669c	769601	769793	193	NW	n/a	n/a	n/a
Rv0670	770554	770583	30	NW	n/a	n/a	n/a
Rv0671	771428	771485	58	NW	n/a	n/a	n/a
Rv0672	773116	773124	9	NW	n/a	n/a	n/a
Rv0675	775578	775587	10	NW	n/a	n/a	n/a
Rv0677c	778909	778991	83	NW	n/a	n/a	n/a
Rv0678	779491	779544	54	NW	n/a	n/a	n/a
Rv0680c	780420	780722	303	NW	n/a	n/a	n/a
Rv0681	781315	781561	247	NW	n/a	n/a	n/a
Rv0683	782408	782486	79	NW	n/a	n/a	n/a
Rv0684	784594	784822	229	NW	n/a	n/a	n/a
Rv0685	786015	786150	136	NW	n/a	n/a	n/a
Rv0686	786950	787100	151	NW	n/a	n/a	n/a
Rv0687	787930	787941	12	NW	n/a	n/a	n/a
Rv0689c	789415	790025	611	NE	0.2393	0.2393	0.2393
Rv0691c	791670	791832	163	NW	n/a	n/a	n/a
Rv0694	794529	794716	188	NW	n/a	n/a	n/a
Rv0695	795474	795520	47	NW	n/a	n/a	n/a
Rv0697	798376	798834	459	NW	n/a	n/a	n/a
Rv0698	799448	799630	183	NW	n/a	n/a	n/a
Rv0699	799854	800488	635	NE	0.0544	0.0544	0.0544
Rv0700	800796	800810	15	NW	n/a	n/a	n/a
Rv0703	802439	802529	91	NW	n/a	n/a	n/a
Rv0704	803374	803412	39	NW	n/a	n/a	n/a
Rv0707	805110	805111	2	NW	n/a	n/a	n/a
Rv0710	806170	806336	167	NW	n/a	n/a	n/a
Rv0711	808702	808747	46	NW	n/a	n/a	n/a
Rv0712	809649	809947	299	NW	n/a	n/a	n/a
Rv0713	810891	811374	484	NW	n/a	n/a	n/a
Rv0716	812626	812628	3	NW	n/a	n/a	n/a
Rv0717	812816	812977	162	NW	n/a	n/a	n/a
Rv0718	813378	813399	22	NW	n/a	n/a	n/a
Rv0720	814312	814329	18	NW	n/a	n/a	n/a
Rv0723	815634	815664	31	NW	n/a	n/a	n/a
Rv0725c	818448	818538	91	NW	n/a	n/a	n/a
Rv0726c	819644	819844	201	NW	n/a	n/a	n/a
Rv0728c	821480	821508	29	NW	n/a	n/a	n/a
Rv0729	822857	822867	11	NW	n/a	n/a	n/a
Rv0730	823598	823684	87	NW	n/a	n/a	n/a
Rv0731c	824643	824801	159	NW	n/a	n/a	n/a
Rv0734	827474	827544	71	NW	n/a	n/a	n/a
Rv0735	828080	828141	62	NW	n/a	n/a	n/a
Rv0736	828896	829208	313	NW	n/a	n/a	n/a
Rv0737	829708	830063	356	NW	n/a	n/a	n/a
Rv0738	830614	830856	243	NW	n/a	n/a	n/a
Rv0739	831665	831777	113	NW	n/a	n/a	n/a
Rv0740	832307	832535	229	NW	n/a	n/a	n/a
Rv0741	832852	832982	131	NW	n/a	n/a	n/a
Rv0742	833512	833887	376	NW	n/a	n/a	n/a
Rv0744c	834950	835155	206	NW	n/a	n/a	n/a
Rv0745	835685	835702	18	NW	n/a	n/a	n/a
Rv0746	838056	838452	397	NW	n/a	n/a	n/a
Rv0747	840860	840948	89	NW	n/a	n/a	n/a
Rv0748	841208	841229	22	NW	n/a	n/a	n/a
Rv0749	841660	841738	79	NW	n/a	n/a	n/a
Rv0749A	841878	842034	157	NW	n/a	n/a	n/a
Rv0750	842282	842348	67	NW	n/a	n/a	n/a
Rv0751c	843235	843243	9	NW	n/a	n/a	n/a
Rv0752c	844418	844422	5	NW	n/a	n/a	n/a
Rv0753c	845957	846160	204	NW	n/a	n/a	n/a
Rv0754	847917	848104	188	NW	n/a	n/a	n/a
Rv0755c	850044	850343	300	NW	n/a	n/a	n/a
Rv0755A	850531	850742	212	NW	n/a	n/a	n/a
Rv0756c	851470	851609	140	NW	n/a	n/a	n/a
Rv0757	852355	852397	43	NW	n/a	n/a	n/a
Rv0759c	854161	854268	108	NW	n/a	n/a	n/a
Rv0760c	854690	854700	11	NW	n/a	n/a	n/a
Rv0761c	855830	855926	97	NW	n/a	n/a	n/a
Rv0767c	860714	860913	200	NW	n/a	n/a	n/a
Rv0768	862385	862413	29	NW	n/a	n/a	n/a
Rv0769	863162	863257	96	NW	n/a	n/a	n/a
Rv0771	864578	864587	10	NW	n/a	n/a	n/a
Rv0773c	867393	867441	49	NW	n/a	n/a	n/a
Rv0774c	868355	868408	54	NW	n/a	n/a	n/a
Rv0776c	869767	870009	243	NW	n/a	n/a	n/a
Rv0777	871430	871432	3	NW	n/a	n/a	n/a
Rv0779c	873296	873344	49	NW	n/a	n/a	n/a
Rv0782	876394	876819	426	NW	n/a	n/a	n/a
Rv0783c	878444	878639	196	NW	n/a	n/a	n/a
Rv0784	879328	879341	14	NW	n/a	n/a	n/a
Rv0785	881044	881076	33	NW	n/a	n/a	n/a
Rv0787	882422	882525	104	NW	n/a	n/a	n/a
Rv0788	883438	883452	15	NW	n/a	n/a	n/a
Rv0789c	884054	884073	20	NW	n/a	n/a	n/a
Rv0792c	886650	886720	71	NW	n/a	n/a	n/a
Rv0793	887028	887138	111	NW	n/a	n/a	n/a
Rv0794c	888640	889073	434	NW	n/a	n/a	n/a
Rv0796	890337	890389	53	NW	n/a	n/a	n/a
Rv0799c	893277	893319	43	NW	n/a	n/a	n/a
Rv0800	894623	894632	10	NW	n/a	n/a	n/a
Rv0802c	895632	895821	190	NW	n/a	n/a	n/a
Rv0804	898714	898832	119	NW	n/a	n/a	n/a
Rv0806c	901334	901636	303	NW	n/a	n/a	n/a
Rv0807	902028	902112	85	NW	n/a	n/a	n/a
Rv0808	903698	903726	29	NW	n/a	n/a	n/a
Rv0809	904823	904906	84	NW	n/a	n/a	n/a
Rv0810c	905091	905235	145	NW	n/a	n/a	n/a
Rv0811c	906344	906424	81	NW	n/a	n/a	n/a
Rv0812	907296	907339	44	NW	n/a	n/a	n/a
Rv0813c	908022	908182	161	NW	n/a	n/a	n/a
Rv0815c	909322	909612	291	NW	n/a	n/a	n/a
Rv0817c	910846	910973	128	NW	n/a	n/a	n/a
Rv0819	912687	912727	41	NW	n/a	n/a	n/a
Rv0820	913506	913559	54	NW	n/a	n/a	n/a
Rv0821c	914203	914258	56	NW	n/a	n/a	n/a
Rv0822c	916315	916478	164	NW	n/a	n/a	n/a
Rv0823c	917650	917735	86	NW	n/a	n/a	n/a
Rv0824c	918754	918913	160	NW	n/a	n/a	n/a
Rv0825c	919557	919635	79	NW	n/a	n/a	n/a
Rv0826	920693	920742	50	NW	n/a	n/a	n/a
Rv0827c	921137	921192	56	NW	n/a	n/a	n/a
Rv0829	921869	921971	103	NW	n/a	n/a	n/a
Rv0830	922879	922895	17	NW	n/a	n/a	n/a
Rv0831c	923713	924952	1240	NE	0.6798	0.3255	0.8706
Rv0833	927614	927838	225	NW	n/a	n/a	n/a
Rv0834c	930489	930954	466	NW	n/a	n/a	n/a
Rv0835	931601	932280	680	NE	0.9842	0.9832	0.9851
Rv0836c	932936	933004	69	NW	n/a	n/a	n/a
Rv0837c	934035	934721	687	NE	0.7446	0.4851	0.8716
Rv0838	935494	935578	85	NW	n/a	n/a	n/a
Rv0839	936393	936458	66	NW	n/a	n/a	n/a
Rv0840c	937321	937594	274	NW	n/a	n/a	n/a
Rv0841	937839	938113	275	NW	n/a	n/a	n/a
Rv0843	940396	940457	62	NW	n/a	n/a	n/a
Rv0844c	941110	941191	82	NW	n/a	n/a	n/a
Rv0845	942471	942681	211	NW	n/a	n/a	n/a
Rv0846c	944198	944344	147	NW	n/a	n/a	n/a
Rv0847	944739	944939	201	NW	n/a	n/a	n/a
Rv0851c	948472	948560	89	NW	n/a	n/a	n/a
Rv0852	949399	949437	39	NW	n/a	n/a	n/a
Rv0853c	951122	951184	63	NW	n/a	n/a	n/a
Rv0854	951630	951633	4	NW	n/a	n/a	n/a
Rv0855	952715	952826	112	NW	n/a	n/a	n/a
Rv0856	953233	953258	26	NW	n/a	n/a	n/a
Rv0858c	954924	955078	155	NW	n/a	n/a	n/a
Rv0859	956292	956294	3	NW	n/a	n/a	n/a
Rv0860	958459	958524	66	NW	n/a	n/a	n/a
Rv0861c	960155	960343	189	NW	n/a	n/a	n/a
Rv0863	962884	962891	8	NW	n/a	n/a	n/a
Rv0866	964298	964313	16	NW	n/a	n/a	n/a
Rv0867c	965539	965984	446	NW	n/a	n/a	n/a
Rv0868c	966265	966266	2	NW	n/a	n/a	n/a
Rv0870c	967737	967899	163	NW	n/a	n/a	n/a
Rv0871	968309	968425	117	NW	n/a	n/a	n/a
Rv0872c	970248	970506	259	NW	n/a	n/a	n/a
Rv0873	972461	972547	87	NW	n/a	n/a	n/a
Rv0874c	973710	973807	98	NW	n/a	n/a	n/a
Rv0876c	975941	976076	136	NW	n/a	n/a	n/a
Rv0877	976867	976873	7	NW	n/a	n/a	n/a
Rv0878c	978207	978482	276	NW	n/a	n/a	n/a
Rv0879c	978760	978935	176	NW	n/a	n/a	n/a
Rv0883c	981271	981425	155	NW	n/a	n/a	n/a
Rv0884c	982558	982763	206	NW	n/a	n/a	n/a
Rv0885	983788	983804	17	NW	n/a	n/a	n/a
Rv0887c	985975	987234	1260	E	0.1105	0.0032	0.7825
Rv0888	988709	988741	33	NW	n/a	n/a	n/a
Rv0889c	989865	989949	85	NW	n/a	n/a	n/a
Rv0891c	993459	993854	396	NW	n/a	n/a	n/a
Rv0893c	996299	996525	227	NW	n/a	n/a	n/a
Rv0894	997709	997783	75	NW	n/a	n/a	n/a
Rv0895	999303	999473	171	NW	n/a	n/a	n/a
Rv0896	1000771	1000809	39	NW	n/a	n/a	n/a
Rv0897c	1002419	1002442	24	NW	n/a	n/a	n/a
Rv0898c	1002708	1002813	106	NW	n/a	n/a	n/a
Rv0899	1003796	1003806	11	NW	n/a	n/a	n/a
Rv0901	1004488	1004502	15	NW	n/a	n/a	n/a
Rv0902c	1005845	1005853	9	NW	n/a	n/a	n/a
Rv0903c	1006566	1006694	129	NW	n/a	n/a	n/a
Rv0904c	1008184	1008208	25	NW	n/a	n/a	n/a
Rv0905	1008942	1008945	4	NW	n/a	n/a	n/a
Rv0906	1010066	1010137	72	NW	n/a	n/a	n/a
Rv0908	1014129	1014683	555	NW	n/a	n/a	n/a
Rv0909	1014865	1014868	4	NW	n/a	n/a	n/a
Rv0910	1015305	1015400	96	NW	n/a	n/a	n/a
Rv0911	1016176	1016238	63	NW	n/a	n/a	n/a
Rv0912	1016690	1017219	530	NW	n/a	n/a	n/a
Rv0914c	1019970	1020060	91	NW	n/a	n/a	n/a
Rv0915c	1021334	1021346	13	NW	n/a	n/a	n/a
Rv0916c	1021648	1022089	442	NW	n/a	n/a	n/a
Rv0917	1023873	1024213	341	NW	n/a	n/a	n/a
Rv0919	1025189	1025499	311	NW	n/a	n/a	n/a
Rv0920c	1026821	1027106	286	NW	n/a	n/a	n/a
Rv0922	1029342	1029515	174	NW	n/a	n/a	n/a
Rv0924c	1031869	1031898	30	NW	n/a	n/a	n/a
Rv0925c	1032638	1032712	75	NW	n/a	n/a	n/a
Rv0926c	1033791	1033842	52	NW	n/a	n/a	n/a
Rv0927c	1034636	1034905	270	NW	n/a	n/a	n/a
Rv0928	1036020	1036030	11	NW	n/a	n/a	n/a
Rv0931c	1039919	1039938	20	NW	n/a	n/a	n/a
Rv0932c	1041053	1041266	214	NW	n/a	n/a	n/a
Rv0933	1042099	1042117	19	NW	n/a	n/a	n/a
Rv0934	1043244	1043301	58	NW	n/a	n/a	n/a
Rv0937c	1046025	1046138	114	NW	n/a	n/a	n/a
Rv0939	1050351	1050595	245	NW	n/a	n/a	n/a
Rv0940c	1051464	1051546	83	NW	n/a	n/a	n/a
Rv0941c	1052322	1052362	41	NW	n/a	n/a	n/a
Rv0942	1052643	1052698	56	NW	n/a	n/a	n/a
Rv0943c	1053741	1053767	27	NW	n/a	n/a	n/a
Rv0944	1054246	1054249	4	NW	n/a	n/a	n/a
Rv0945	1055013	1055026	14	NW	n/a	n/a	n/a
Rv0946c	1056690	1057648	959	NE	0.9469	0.6127	0.9935
Rv0948c	1057968	1058262	295	NW	n/a	n/a	n/a
Rv0949	1060580	1060658	79	NW	n/a	n/a	n/a
Rv0950c	1061659	1061966	308	NW	n/a	n/a	n/a
Rv0951	1063132	1063142	11	NW	n/a	n/a	n/a
Rv0952	1064056	1064116	61	NW	n/a	n/a	n/a
Rv0953c	1064967	1065129	163	NW	n/a	n/a	n/a
Rv0954	1066043	1066080	38	NW	n/a	n/a	n/a
Rv0955	1067450	1067563	114	NW	n/a	n/a	n/a
Rv0957	1069781	1069885	105	NW	n/a	n/a	n/a
Rv0959	1073278	1073547	270	NW	n/a	n/a	n/a
Rv0960	1073933	1074076	144	NW	n/a	n/a	n/a
Rv0961	1074426	1074442	17	NW	n/a	n/a	n/a
Rv0962c	1075119	1075299	181	NW	n/a	n/a	n/a
Rv0963c	1076102	1076198	97	NW	n/a	n/a	n/a
Rv0964c	1076683	1076780	98	NW	n/a	n/a	n/a
Rv0965c	1077202	1077235	34	NW	n/a	n/a	n/a
Rv0966c	1077840	1077977	138	NW	n/a	n/a	n/a
Rv0967	1078339	1078393	55	NW	n/a	n/a	n/a
Rv0968	1078692	1078745	54	NW	n/a	n/a	n/a
Rv0970	1081689	1081777	89	NW	n/a	n/a	n/a
Rv0973c	1085755	1085758	4	NW	n/a	n/a	n/a
Rv0976c	1090180	1090375	196	NW	n/a	n/a	n/a
Rv0977	1093149	1093363	215	NW	n/a	n/a	n/a
Rv0978c	1094361	1094672	312	NW	n/a	n/a	n/a
Rv0979c	1094869	1094888	20	NW	n/a	n/a	n/a
Rv0979A	1095064	1095080	17	NW	n/a	n/a	n/a
Rv0980c	1096456	1096818	363	NW	n/a	n/a	n/a
Rv0982	1099027	1099068	42	NW	n/a	n/a	n/a
Rv0984	1101010	1101027	18	NW	n/a	n/a	n/a
Rv0985c	1101485	1101805	321	NW	n/a	n/a	n/a
Rv0987	1105114	1105118	5	NW	n/a	n/a	n/a
Rv0988	1106281	1106407	127	NW	n/a	n/a	n/a
Rv0989c	1107387	1107445	59	NW	n/a	n/a	n/a
Rv0990c	1108104	1108174	71	NW	n/a	n/a	n/a
Rv0991c	1108509	1108580	72	NW	n/a	n/a	n/a
Rv0992c	1109176	1109274	99	NW	n/a	n/a	n/a
Rv0993	1110197	1110271	75	NW	n/a	n/a	n/a
Rv0994	1111554	1111614	61	NW	n/a	n/a	n/a
Rv0995	1112228	1112386	159	NW	n/a	n/a	n/a
Rv0996	1113465	1114295	831	NE	0.6324	0.3731	0.7761
Rv0997	1114729	1114750	22	NW	n/a	n/a	n/a
Rv0998	1115754	1115769	16	NW	n/a	n/a	n/a
Rv0999	1116530	1116533	4	NW	n/a	n/a	n/a
Rv1000c	1117153	1117187	35	NW	n/a	n/a	n/a
Rv1001	1118398	1118430	33	NW	n/a	n/a	n/a
Rv1002c	1119944	1120024	81	NW	n/a	n/a	n/a
Rv1003	1120884	1120891	8	NW	n/a	n/a	n/a
Rv1004c	1122153	1122224	72	NW	n/a	n/a	n/a
Rv1005c	1123603	1123716	114	NW	n/a	n/a	n/a
Rv1006	1125422	1125446	25	NW	n/a	n/a	n/a
Rv1007c	1127008	1127091	84	NW	n/a	n/a	n/a
Rv1008	1127888	1128093	206	NW	n/a	n/a	n/a
Rv1010	1130110	1130193	84	NW	n/a	n/a	n/a
Rv1011	1131116	1131130	15	NW	n/a	n/a	n/a
Rv1012	1131426	1131627	202	NW	n/a	n/a	n/a
Rv1013	1133264	1133335	72	NW	n/a	n/a	n/a
Rv1014c	1133913	1133923	11	NW	n/a	n/a	n/a
Rv1015c	1134573	1134787	215	NW	n/a	n/a	n/a
Rv1016c	1135470	1135503	34	NW	n/a	n/a	n/a
Rv1017c	1136486	1136575	90	NW	n/a	n/a	n/a
Rv1018c	1138065	1138317	253	NW	n/a	n/a	n/a
Rv1019	1138913	1138969	57	NW	n/a	n/a	n/a
Rv1021	1143653	1143738	86	NW	n/a	n/a	n/a
Rv1022	1144472	1144566	95	NW	n/a	n/a	n/a
Rv1023	1145858	1145860	3	NW	n/a	n/a	n/a
Rv1024	1146549	1146563	15	NW	n/a	n/a	n/a
Rv1026	1147983	1148429	447	NW	n/a	n/a	n/a
Rv1028c	1151691	1151922	232	NW	n/a	n/a	n/a
Rv1031	1156427	1156428	2	NW	n/a	n/a	n/a
Rv1032c	1157960	1157965	6	NW	n/a	n/a	n/a
Rv1033c	1158741	1158920	180	NW	n/a	n/a	n/a
Rv1034c	1159312	1159377	66	NW	n/a	n/a	n/a
Rv1035c	1160066	1160097	32	NW	n/a	n/a	n/a
Rv1036c	1160438	1160546	109	NW	n/a	n/a	n/a
Rv1037c	1160833	1160857	25	NW	n/a	n/a	n/a
Rv1038c	1161156	1161299	144	NW	n/a	n/a	n/a
Rv1039c	1162477	1162551	75	NW	n/a	n/a	n/a
Rv1040c	1163381	1164574	1194	NE	0.7486	0.5176	0.8707
Rv1042c	1165504	1165783	280	NW	n/a	n/a	n/a
Rv1043c	1166811	1167055	245	NW	n/a	n/a	n/a
Rv1045	1168559	1168706	148	NW	n/a	n/a	n/a
Rv1046c	1169234	1169426	193	NW	n/a	n/a	n/a
Rv1047	1170676	1171041	366	NW	n/a	n/a	n/a
Rv1048c	1172159	1172389	231	NW	n/a	n/a	n/a
Rv1049	1172838	1172884	47	NW	n/a	n/a	n/a
Rv1050	1173792	1173948	157	NW	n/a	n/a	n/a
Rv1051c	1174706	1175726	1021	NE	0.8913	0.7897	0.9595
Rv1053c	1176292	1176931	640	NE	0.5945	0.5403	0.6126
Rv1055	1177379	1177631	253	NW	n/a	n/a	n/a
Rv1056	1178398	1179399	1002	E	0.0259	0	0.0767
Rv1057	1180583	1180687	105	NW	n/a	n/a	n/a
Rv1058	1182321	1182394	74	NW	n/a	n/a	n/a
Rv1059	1183461	1183511	51	NW	n/a	n/a	n/a
Rv1060	1183987	1184018	32	NW	n/a	n/a	n/a
Rv1061	1184884	1184886	3	NW	n/a	n/a	n/a
Rv1063c	1186829	1186907	79	NW	n/a	n/a	n/a
Rv1064c	1187329	1187438	110	NW	n/a	n/a	n/a
Rv1066	1188399	1188424	26	NW	n/a	n/a	n/a
Rv1067c	1190430	1190760	331	NW	n/a	n/a	n/a
Rv1068c	1192154	1192513	360	NW	n/a	n/a	n/a
Rv1070c	1195049	1195058	10	NW	n/a	n/a	n/a
Rv1071c	1196098	1196282	185	NW	n/a	n/a	n/a
Rv1072	1197121	1197234	114	NW	n/a	n/a	n/a
Rv1073	1198088	1198159	72	NW	n/a	n/a	n/a
Rv1074c	1199379	1199429	51	NW	n/a	n/a	n/a
Rv1075c	1200376	1200770	395	NW	n/a	n/a	n/a
Rv1076	1201666	1201720	55	NW	n/a	n/a	n/a
Rv1077	1203117	1203316	200	NW	n/a	n/a	n/a
Rv1078	1204041	1204070	30	NW	n/a	n/a	n/a
Rv1079	1205239	1205307	69	NW	n/a	n/a	n/a
Rv1080c	1205804	1205987	184	NW	n/a	n/a	n/a
Rv1081c	1206424	1206523	100	NW	n/a	n/a	n/a
Rv1084	1209663	1209759	97	NW	n/a	n/a	n/a
Rv1085c	1210490	1210598	109	NW	n/a	n/a	n/a
Rv1086	1211389	1211563	175	NW	n/a	n/a	n/a
Rv1087	1213869	1214043	175	NW	n/a	n/a	n/a
Rv1087A	1214366	1214516	151	NW	n/a	n/a	n/a
Rv1089	1215137	1215520	384	NW	n/a	n/a	n/a
Rv1090	1216060	1216472	413	NW	n/a	n/a	n/a
Rv1091	1219036	1219251	216	NW	n/a	n/a	n/a
Rv1092c	1220192	1220577	386	NW	n/a	n/a	n/a
Rv1093	1221860	1221962	103	NW	n/a	n/a	n/a
Rv1094	1222792	1223000	209	NW	n/a	n/a	n/a
Rv1095	1224304	1224388	85	NW	n/a	n/a	n/a
Rv1098c	1227571	1227599	29	NW	n/a	n/a	n/a
Rv1099c	1228588	1228686	99	NW	n/a	n/a	n/a
Rv1100	1229390	1229394	5	NW	n/a	n/a	n/a
Rv1101c	1230554	1230663	110	NW	n/a	n/a	n/a
Rv1103c	1231297	1231304	8	NW	n/a	n/a	n/a
Rv1104	1231996	1232314	319	NW	n/a	n/a	n/a
Rv1105	1232832	1232847	16	NW	n/a	n/a	n/a
Rv1106c	1233962	1233969	8	NW	n/a	n/a	n/a
Rv1109c	1236101	1236188	88	NW	n/a	n/a	n/a
Rv1110	1237198	1237212	15	NW	n/a	n/a	n/a
Rv1111c	1238198	1238258	61	NW	n/a	n/a	n/a
Rv1112	1239334	1239419	86	NW	n/a	n/a	n/a
Rv1114	1239990	1240190	201	NW	n/a	n/a	n/a
Rv1115	1240891	1241006	116	NW	n/a	n/a	n/a
Rv1116A	1241396	1241636	241	NW	n/a	n/a	n/a
Rv1117	1241962	1241974	13	NW	n/a	n/a	n/a
Rv1118c	1242837	1242867	31	NW	n/a	n/a	n/a
Rv1120c	1243510	1243710	201	NW	n/a	n/a	n/a
Rv1121	1245113	1245132	20	NW	n/a	n/a	n/a
Rv1123c	1247058	1247130	73	NW	n/a	n/a	n/a
Rv1124	1248083	1248085	3	NW	n/a	n/a	n/a
Rv1125	1249332	1249333	2	NW	n/a	n/a	n/a
Rv1127c	1251410	1251620	211	NW	n/a	n/a	n/a
Rv1128c	1252978	1253077	100	NW	n/a	n/a	n/a
Rv1129c	1254540	1254558	19	NW	n/a	n/a	n/a
Rv1131	1257319	1257328	10	NW	n/a	n/a	n/a
Rv1132	1259061	1259070	10	NW	n/a	n/a	n/a
Rv1133c	1261352	1261925	574	NW	n/a	n/a	n/a
Rv1134	1262164	1262275	112	NW	n/a	n/a	n/a
Rv1135c	1264134	1264317	184	NW	n/a	n/a	n/a
Rv1135A	1264562	1264609	48	NW	n/a	n/a	n/a
Rv1136	1264953	1265090	138	NW	n/a	n/a	n/a
Rv1137c	1265461	1265475	15	NW	n/a	n/a	n/a
Rv1139c	1266991	1267350	360	NW	n/a	n/a	n/a
Rv1140	1268201	1268206	6	NW	n/a	n/a	n/a
Rv1141c	1269015	1269155	141	NW	n/a	n/a	n/a
Rv1142c	1269964	1270065	102	NW	n/a	n/a	n/a
Rv1143	1271150	1271159	10	NW	n/a	n/a	n/a
Rv1144	1271914	1272426	513	NW	n/a	n/a	n/a
Rv1145	1273340	1273358	19	NW	n/a	n/a	n/a
Rv1146	1274773	1274903	131	NW	n/a	n/a	n/a
Rv1147	1275556	1276303	748	NE	0.9345	0.9092	0.9938
Rv1148c	1277754	1277896	143	NW	n/a	n/a	n/a
Rv1149	1278306	1278907	602	NW	n/a	n/a	n/a
Rv1151c	1279623	1279658	36	NW	n/a	n/a	n/a
Rv1155	1281878	1282309	432	NW	n/a	n/a	n/a
Rv1156	1282899	1283059	161	NW	n/a	n/a	n/a
Rv1157c	1284177	1284182	6	NW	n/a	n/a	n/a
Rv1158c	1284868	1284995	128	NW	n/a	n/a	n/a
Rv1159A	1286574	1286598	25	NW	n/a	n/a	n/a
Rv1160	1287026	1287331	306	NW	n/a	n/a	n/a
Rv1161	1291032	1291068	37	NW	n/a	n/a	n/a
Rv1162	1292747	1292801	55	NW	n/a	n/a	n/a
Rv1164	1294152	1294171	20	NW	n/a	n/a	n/a
Rv1165	1296060	1296155	96	NW	n/a	n/a	n/a
Rv1166	1298065	1298090	26	NW	n/a	n/a	n/a
Rv1167c	1298698	1298767	70	NW	n/a	n/a	n/a
Rv1168c	1299810	1299825	16	NW	n/a	n/a	n/a
Rv1169c	1300130	1300307	178	NW	n/a	n/a	n/a
Rv1170	1301221	1301310	90	NW	n/a	n/a	n/a
Rv1171	1301753	1301758	6	NW	n/a	n/a	n/a
Rv1172c	1302687	1302934	248	NW	n/a	n/a	n/a
Rv1173	1305507	1305672	166	NW	n/a	n/a	n/a
Rv1174c	1306007	1306205	199	NW	n/a	n/a	n/a
Rv1176c	1308798	1309008	211	NW	n/a	n/a	n/a
Rv1177	1309337	1309367	31	NW	n/a	n/a	n/a
Rv1178	1310458	1310483	26	NW	n/a	n/a	n/a
Rv1179c	1313305	1313729	425	NW	n/a	n/a	n/a
Rv1180	1315198	1315238	41	NW	n/a	n/a	n/a
Rv1181	1319989	1320039	51	NW	n/a	n/a	n/a
Rv1182	1321460	1321524	65	NW	n/a	n/a	n/a
Rv1183	1324535	1324536	2	NW	n/a	n/a	n/a
Rv1184c	1325618	1325780	163	NW	n/a	n/a	n/a
Rv1185c	1327519	1327693	175	NW	n/a	n/a	n/a
Rv1186c	1329312	1329394	83	NW	n/a	n/a	n/a
Rv1188	1332017	1332096	80	NW	n/a	n/a	n/a
Rv1189	1332971	1332984	14	NW	n/a	n/a	n/a
Rv1190	1333865	1333935	71	NW	n/a	n/a	n/a
Rv1191	1334852	1334931	80	NW	n/a	n/a	n/a
Rv1192	1335761	1335798	38	NW	n/a	n/a	n/a
Rv1193	1337222	1337252	31	NW	n/a	n/a	n/a
Rv1194c	1338520	1339007	488	NW	n/a	n/a	n/a
Rv1195	1339309	1339353	45	NW	n/a	n/a	n/a
Rv1196	1340531	1340663	133	NW	n/a	n/a	n/a
Rv1197	1340962	1341010	49	NW	n/a	n/a	n/a
Rv1198	1341297	1341362	66	NW	n/a	n/a	n/a
Rv1199c	1342612	1342946	335	NW	n/a	n/a	n/a
Rv1201c	1345176	1345264	89	NW	n/a	n/a	n/a
Rv1203c	1346912	1346940	29	NW	n/a	n/a	n/a
Rv1204c	1348631	1348723	93	NW	n/a	n/a	n/a
Rv1205	1349289	1349336	48	NW	n/a	n/a	n/a
Rv1206	1351132	1351195	64	NW	n/a	n/a	n/a
Rv1208	1353125	1353161	37	NW	n/a	n/a	n/a
Rv1210	1354143	1354247	105	NW	n/a	n/a	n/a
Rv1211	1354477	1354502	26	NW	n/a	n/a	n/a
Rv1212c	1355668	1355840	173	NW	n/a	n/a	n/a
Rv1213	1357057	1357297	241	NW	n/a	n/a	n/a
Rv1214c	1357632	1357763	132	NW	n/a	n/a	n/a
Rv1215c	1359451	1359476	26	NW	n/a	n/a	n/a
Rv1216c	1360153	1360159	7	NW	n/a	n/a	n/a
Rv1219c	1363368	1363507	140	NW	n/a	n/a	n/a
Rv1220c	1364157	1364417	261	NW	n/a	n/a	n/a
Rv1221	1365193	1365348	156	NW	n/a	n/a	n/a
Rv1222	1365815	1365879	65	NW	n/a	n/a	n/a
Rv1224	1367865	1367895	31	NW	n/a	n/a	n/a
Rv1225c	1368728	1368836	109	NW	n/a	n/a	n/a
Rv1227c	1370832	1370924	93	NW	n/a	n/a	n/a
Rv1228	1371484	1371781	298	NW	n/a	n/a	n/a
Rv1229c	1372956	1372966	11	NW	n/a	n/a	n/a
Rv1230c	1374204	1374326	123	NW	n/a	n/a	n/a
Rv1232c	1376175	1376234	60	NW	n/a	n/a	n/a
Rv1233c	1376833	1376980	148	NW	n/a	n/a	n/a
Rv1234	1377510	1377528	19	NW	n/a	n/a	n/a
Rv1236	1379857	1379859	3	NW	n/a	n/a	n/a
Rv1237	1380686	1380688	3	NW	n/a	n/a	n/a
Rv1238	1381872	1381946	75	NW	n/a	n/a	n/a
Rv1239c	1383049	1383217	169	NW	n/a	n/a	n/a
Rv1240	1384209	1384282	74	NW	n/a	n/a	n/a
Rv1242	1384973	1384993	21	NW	n/a	n/a	n/a
Rv1243c	1386684	1386861	178	NW	n/a	n/a	n/a
Rv1244	1387724	1387802	79	NW	n/a	n/a	n/a
Rv1245c	1388635	1388689	55	NW	n/a	n/a	n/a
Rv1247c	1389251	1389361	111	NW	n/a	n/a	n/a
Rv1248c	1393059	1393198	140	NW	n/a	n/a	n/a
Rv1249c	1393989	1394183	195	NW	n/a	n/a	n/a
Rv1251c	1399247	1399300	54	NW	n/a	n/a	n/a
Rv1252c	1399911	1399974	64	NW	n/a	n/a	n/a
Rv1256c	1404610	1404721	112	NW	n/a	n/a	n/a
Rv1260	1409365	1409488	124	NW	n/a	n/a	n/a
Rv1261c	1409940	1409942	3	NW	n/a	n/a	n/a
Rv1262c	1410379	1410435	57	NW	n/a	n/a	n/a
Rv1263	1411826	1411898	73	NW	n/a	n/a	n/a
Rv1264	1413094	1413264	171	NW	n/a	n/a	n/a
Rv1265	1413947	1413964	18	NW	n/a	n/a	n/a
Rv1266c	1415847	1416185	339	NW	n/a	n/a	n/a
Rv1267c	1417354	1417662	309	NW	n/a	n/a	n/a
Rv1268c	1418363	1418583	221	NW	n/a	n/a	n/a
Rv1269c	1418960	1419018	59	NW	n/a	n/a	n/a
Rv1270c	1419755	1419965	211	NW	n/a	n/a	n/a
Rv1271c	1420309	1420414	106	NW	n/a	n/a	n/a
Rv1273c	1424057	1424201	145	NW	n/a	n/a	n/a
Rv1275	1425300	1425442	143	NW	n/a	n/a	n/a
Rv1276c	1425921	1426168	248	NW	n/a	n/a	n/a
Rv1278	1430048	1430066	19	NW	n/a	n/a	n/a
Rv1279	1431655	1431669	15	NW	n/a	n/a	n/a
Rv1283c	1437124	1437328	205	NW	n/a	n/a	n/a
Rv1284	1437822	1437913	92	NW	n/a	n/a	n/a
Rv1286	1440758	1440809	52	NW	n/a	n/a	n/a
Rv1287	1441297	1441352	56	NW	n/a	n/a	n/a
Rv1288	1442725	1442771	47	NW	n/a	n/a	n/a
Rv1289	1443406	1443486	81	NW	n/a	n/a	n/a
Rv1290c	1445054	1445062	9	NW	n/a	n/a	n/a
Rv1290A	1445379	1445503	125	NW	n/a	n/a	n/a
Rv1291c	1445841	1446383	543	NW	n/a	n/a	n/a
Rv1293	1449378	1449379	2	NW	n/a	n/a	n/a
Rv1295	1451786	1452001	216	NW	n/a	n/a	n/a
Rv1296	1452954	1453208	255	NW	n/a	n/a	n/a
Rv1297	1455019	1455167	149	NW	n/a	n/a	n/a
Rv1298	1455412	1455499	88	NW	n/a	n/a	n/a
Rv1300	1457549	1457562	14	NW	n/a	n/a	n/a
Rv1301	1458218	1458299	82	NW	n/a	n/a	n/a
Rv1302	1459516	1459770	255	NW	n/a	n/a	n/a
Rv1304	1461003	1461049	47	NW	n/a	n/a	n/a
Rv1305	1461297	1461325	29	NW	n/a	n/a	n/a
Rv1306	1461843	1461847	5	NW	n/a	n/a	n/a
Rv1307	1463190	1463232	43	NW	n/a	n/a	n/a
Rv1308	1464884	1464888	5	NW	n/a	n/a	n/a
Rv1309	1465808	1465845	38	NW	n/a	n/a	n/a
Rv1310	1467308	1467319	12	NW	n/a	n/a	n/a
Rv1311	1467687	1467692	6	NW	n/a	n/a	n/a
Rv1312	1468138	1468175	38	NW	n/a	n/a	n/a
Rv1313c	1469512	1469675	164	NW	n/a	n/a	n/a
Rv1314c	1470259	1470325	67	NW	n/a	n/a	n/a
Rv1315	1471584	1477138	5555	E	0	0	0.0003
Rv1317c	1479125	1479203	79	NW	n/a	n/a	n/a
Rv1318c	1480831	1480898	68	NW	n/a	n/a	n/a
Rv1319c	1482508	1482518	11	NW	n/a	n/a	n/a
Rv1320c	1484224	1484283	60	NW	n/a	n/a	n/a
Rv1321	1484966	1484986	21	NW	n/a	n/a	n/a
Rv1322	1485285	1485317	33	NW	n/a	n/a	n/a
Rv1322A	1485778	1485866	89	NW	n/a	n/a	n/a
Rv1323	1487038	1487165	128	NW	n/a	n/a	n/a
Rv1324	1488082	1488158	77	NW	n/a	n/a	n/a
Rv1325c	1489972	1490121	150	NW	n/a	n/a	n/a
Rv1326c	1492319	1492324	6	NW	n/a	n/a	n/a
Rv1327c	1494432	1494568	137	NW	n/a	n/a	n/a
Rv1328	1497162	1497199	38	NW	n/a	n/a	n/a
Rv1329c	1499196	1499217	22	NW	n/a	n/a	n/a
Rv1330c	1500566	1500665	100	NW	n/a	n/a	n/a
Rv1332	1501589	1501603	15	NW	n/a	n/a	n/a
Rv1333	1502640	1502645	6	NW	n/a	n/a	n/a
Rv1334	1503088	1503107	20	NW	n/a	n/a	n/a
Rv1335	1503391	1503398	8	NW	n/a	n/a	n/a
Rv1338	1505897	1505921	25	NW	n/a	n/a	n/a
Rv1339	1506745	1506759	15	NW	n/a	n/a	n/a
Rv1340	1507541	1507577	37	NW	n/a	n/a	n/a
Rv1343c	1508930	1508972	43	NW	n/a	n/a	n/a
Rv1347c	1512612	1513051	440	NW	n/a	n/a	n/a
Rv1349	1517369	1517495	127	NW	n/a	n/a	n/a
Rv1351	1518567	1518767	201	NW	n/a	n/a	n/a
Rv1352	1519141	1519204	64	NW	n/a	n/a	n/a
Rv1353c	1519992	1520009	18	NW	n/a	n/a	n/a
Rv1354c	1521883	1521889	7	NW	n/a	n/a	n/a
Rv1356c	1524827	1525297	471	NW	n/a	n/a	n/a
Rv1357c	1526223	1526616	394	NW	n/a	n/a	n/a
Rv1358	1530098	1530177	80	NW	n/a	n/a	n/a
Rv1359	1530932	1531352	421	NW	n/a	n/a	n/a
Rv1360	1532377	1532447	71	NW	n/a	n/a	n/a
Rv1361c	1533640	1533952	313	NW	n/a	n/a	n/a
Rv1363c	1535399	1535687	289	NW	n/a	n/a	n/a
Rv1364c	1537651	1537787	137	NW	n/a	n/a	n/a
Rv1365c	1538176	1538394	219	NW	n/a	n/a	n/a
Rv1366	1539218	1539516	299	NW	n/a	n/a	n/a
Rv1367c	1540652	1541024	373	NW	n/a	n/a	n/a
Rv1368	1541812	1541998	187	NW	n/a	n/a	n/a
Rv1369c	1542885	1542933	49	NW	n/a	n/a	n/a
Rv1370c	1543262	1543363	102	NW	n/a	n/a	n/a
Rv1372	1546013	1546016	4	NW	n/a	n/a	n/a
Rv1373	1546999	1547076	78	NW	n/a	n/a	n/a
Rv1374c	1547537	1547836	300	NW	n/a	n/a	n/a
Rv1377c	1551224	1551232	9	NW	n/a	n/a	n/a
Rv1385	1561276	1561468	193	NW	n/a	n/a	n/a
Rv1387	1563395	1563698	304	NW	n/a	n/a	n/a
Rv1388	1564273	1564405	133	NW	n/a	n/a	n/a
Rv1389	1565034	1565097	64	NW	n/a	n/a	n/a
Rv1390	1565432	1565445	14	NW	n/a	n/a	n/a
Rv1391	1566704	1566829	126	NW	n/a	n/a	n/a
Rv1392	1568043	1568113	71	NW	n/a	n/a	n/a
Rv1394c	1570976	1571051	76	NW	n/a	n/a	n/a
Rv1395	1572088	1572131	44	NW	n/a	n/a	n/a
Rv1396c	1573864	1574116	253	NW	n/a	n/a	n/a
Rv1398c	1574774	1574854	81	NW	n/a	n/a	n/a
Rv1399c	1575816	1575838	23	NW	n/a	n/a	n/a
Rv1400c	1576803	1576934	132	NW	n/a	n/a	n/a
Rv1401	1577539	1577617	79	NW	n/a	n/a	n/a
Rv1402	1579587	1579602	16	NW	n/a	n/a	n/a
Rv1403c	1580429	1580595	167	NW	n/a	n/a	n/a
Rv1404	1581080	1581149	70	NW	n/a	n/a	n/a
Rv1405c	1581976	1582170	195	NW	n/a	n/a	n/a
Rv1407	1584481	1584503	23	NW	n/a	n/a	n/a
Rv1410c	1587773	1587776	4	NW	n/a	n/a	n/a
Rv1411c	1588489	1588571	83	NW	n/a	n/a	n/a
Rv1412	1589179	1589390	212	NW	n/a	n/a	n/a
Rv1414	1590299	1590401	103	NW	n/a	n/a	n/a
Rv1415	1591681	1591693	13	NW	n/a	n/a	n/a
Rv1417	1592621	1592643	23	NW	n/a	n/a	n/a
Rv1418	1593332	1593509	178	NW	n/a	n/a	n/a
Rv1419	1593985	1594046	62	NW	n/a	n/a	n/a
Rv1423	1598890	1598897	8	NW	n/a	n/a	n/a
Rv1424c	1599661	1599662	2	NW	n/a	n/a	n/a
Rv1425	1601044	1601063	20	NW	n/a	n/a	n/a
Rv1427c	1603935	1603936	2	NW	n/a	n/a	n/a
Rv1428c	1604766	1604882	117	NW	n/a	n/a	n/a
Rv1429	1606153	1606390	238	NW	n/a	n/a	n/a
Rv1430	1607979	1608087	109	NW	n/a	n/a	n/a
Rv1432	1611277	1611438	162	NW	n/a	n/a	n/a
Rv1433	1612256	1612260	5	NW	n/a	n/a	n/a
Rv1435c	1612957	1613311	355	NW	n/a	n/a	n/a
Rv1438	1616356	1616965	610	NE	0.6367	0.6367	0.6367
Rv1439c	1617393	1617841	449	NW	n/a	n/a	n/a
Rv1440	1618077	1618213	137	NW	n/a	n/a	n/a
Rv1441c	1619691	1619795	105	NW	n/a	n/a	n/a
Rv1442	1622098	1622211	114	NW	n/a	n/a	n/a
Rv1443c	1622699	1623291	593	NW	n/a	n/a	n/a
Rv1444c	1623704	1623718	15	NW	n/a	n/a	n/a
Rv1446c	1625372	1625422	51	NW	n/a	n/a	n/a
Rv1448c	1628087	1628101	15	NW	n/a	n/a	n/a
Rv1449c	1630206	1630642	437	NW	n/a	n/a	n/a
Rv1450c	1634634	1635033	400	NW	n/a	n/a	n/a
Rv1451	1635962	1636008	47	NW	n/a	n/a	n/a
Rv1452c	1638236	1638385	150	NW	n/a	n/a	n/a
Rv1453	1639653	1639678	26	NW	n/a	n/a	n/a
Rv1454c	1640667	1640684	18	NW	n/a	n/a	n/a
Rv1456c	1642432	1642541	110	NW	n/a	n/a	n/a
Rv1458c	1644267	1644367	101	NW	n/a	n/a	n/a
Rv1459c	1646145	1646190	46	NW	n/a	n/a	n/a
Rv1466	1653585	1653677	93	NW	n/a	n/a	n/a
Rv1467c	1655509	1655613	105	NW	n/a	n/a	n/a
Rv1468c	1656728	1656967	240	NW	n/a	n/a	n/a
Rv1469	1658943	1658984	42	NW	n/a	n/a	n/a
Rv1470	1659361	1659374	14	NW	n/a	n/a	n/a
Rv1471	1659748	1659767	20	NW	n/a	n/a	n/a
Rv1472	1660627	1660660	34	NW	n/a	n/a	n/a
Rv1473	1662291	1662385	95	NW	n/a	n/a	n/a
Rv1473A	1662579	1662645	67	NW	n/a	n/a	n/a
Rv1474c	1663211	1663219	9	NW	n/a	n/a	n/a
Rv1475c	1666053	1666208	156	NW	n/a	n/a	n/a
Rv1476	1666771	1666994	224	NW	n/a	n/a	n/a
Rv1477	1668415	1668423	9	NW	n/a	n/a	n/a
Rv1478	1669151	1669287	137	NW	n/a	n/a	n/a
Rv1480	1671373	1671381	9	NW	n/a	n/a	n/a
Rv1481	1672391	1672461	71	NW	n/a	n/a	n/a
Rv1482c	1673306	1673444	139	NW	n/a	n/a	n/a
Rv1483	1674190	1674206	17	NW	n/a	n/a	n/a
Rv1484	1675018	1675021	4	NW	n/a	n/a	n/a
Rv1486c	1676890	1676945	56	NW	n/a	n/a	n/a
Rv1487	1677382	1677401	20	NW	n/a	n/a	n/a
Rv1488	1678549	1678556	8	NW	n/a	n/a	n/a
Rv1489	1678915	1678946	32	NW	n/a	n/a	n/a
Rv1489A	1679179	1679326	148	NW	n/a	n/a	n/a
Rv1490	1680636	1681212	577	NW	n/a	n/a	n/a
Rv1491c	1681973	1682161	189	NW	n/a	n/a	n/a
Rv1493	1686264	1686275	12	NW	n/a	n/a	n/a
Rv1496	1687895	1687945	51	NW	n/a	n/a	n/a
Rv1497	1689237	1689307	71	NW	n/a	n/a	n/a
Rv1498c	1689927	1690138	212	NW	n/a	n/a	n/a
Rv1498A	1690353	1690411	59	NW	n/a	n/a	n/a
Rv1499	1690812	1690854	43	NW	n/a	n/a	n/a
Rv1500	1691885	1691894	10	NW	n/a	n/a	n/a
Rv1501	1692718	1692928	211	NW	n/a	n/a	n/a
Rv1502	1693830	1694000	171	NW	n/a	n/a	n/a
Rv1504c	1695151	1695285	135	NW	n/a	n/a	n/a
Rv1506c	1696450	1696731	282	NW	n/a	n/a	n/a
Rv1507A	1697866	1698099	234	NW	n/a	n/a	n/a
Rv1509	1701100	1701299	200	NW	n/a	n/a	n/a
Rv1510	1702600	1703078	479	NW	n/a	n/a	n/a
Rv1513	1705796	1705811	16	NW	n/a	n/a	n/a
Rv1514c	1706602	1706634	33	NW	n/a	n/a	n/a
Rv1516c	1708546	1708875	330	NW	n/a	n/a	n/a
Rv1517	1709642	1709648	7	NW	n/a	n/a	n/a
Rv1518	1710610	1710737	128	NW	n/a	n/a	n/a
Rv1519	1711009	1711032	24	NW	n/a	n/a	n/a
Rv1520	1712075	1712306	232	NW	n/a	n/a	n/a
Rv1521	1714060	1714176	117	NW	n/a	n/a	n/a
Rv1522c	1717619	1717657	39	NW	n/a	n/a	n/a
Rv1523	1718703	1718730	28	NW	n/a	n/a	n/a
Rv1524	1719977	1720021	45	NW	n/a	n/a	n/a
Rv1526c	1722067	1722087	21	NW	n/a	n/a	n/a
Rv1527c	1728416	1728957	542	NW	n/a	n/a	n/a
Rv1528c	1729457	1729506	50	NW	n/a	n/a	n/a
Rv1529	1731263	1731377	115	NW	n/a	n/a	n/a
Rv1531	1733046	1733120	75	NW	n/a	n/a	n/a
Rv1532c	1733557	1733614	58	NW	n/a	n/a	n/a
Rv1534	1735418	1735980	563	NW	n/a	n/a	n/a
Rv1535	1736219	1736523	305	NW	n/a	n/a	n/a
Rv1536	1739651	1739845	195	NW	n/a	n/a	n/a
Rv1538c	1742199	1742248	50	NW	n/a	n/a	n/a
Rv1540	1743778	1743782	5	NW	n/a	n/a	n/a
Rv1541c	1744378	1744430	53	NW	n/a	n/a	n/a
Rv1542c	1744843	1745068	226	NW	n/a	n/a	n/a
Rv1543	1746096	1746098	3	NW	n/a	n/a	n/a
Rv1544	1746904	1746923	20	NW	n/a	n/a	n/a
Rv1545	1747153	1747199	47	NW	n/a	n/a	n/a
Rv1546	1747633	1747698	66	NW	n/a	n/a	n/a
Rv1547	1751255	1751301	47	NW	n/a	n/a	n/a
Rv1548c	1753340	1753514	175	NW	n/a	n/a	n/a
Rv1550	1755438	1755449	12	NW	n/a	n/a	n/a
Rv1551	1757317	1757685	369	NW	n/a	n/a	n/a
Rv1555	1760936	1761001	66	NW	n/a	n/a	n/a
Rv1556	1761612	1761748	137	NW	n/a	n/a	n/a
Rv1557	1762944	1762951	8	NW	n/a	n/a	n/a
Rv1558	1763400	1763432	33	NW	n/a	n/a	n/a
Rv1559	1764724	1764759	36	NW	n/a	n/a	n/a
Rv1560	1764980	1764983	4	NW	n/a	n/a	n/a
Rv1561	1765390	1765404	15	NW	n/a	n/a	n/a
Rv1563c	1769439	1769440	2	NW	n/a	n/a	n/a
Rv1564c	1771608	1771644	37	NW	n/a	n/a	n/a
Rv1565c	1773836	1773932	97	NW	n/a	n/a	n/a
Rv1566c	1774627	1774864	238	NW	n/a	n/a	n/a
Rv1567c	1775151	1775396	246	NW	n/a	n/a	n/a
Rv1571	1779055	1779198	144	NW	n/a	n/a	n/a
Rv1572c	1779305	1779318	14	NW	n/a	n/a	n/a
Rv1573	1779731	1779934	204	NW	n/a	n/a	n/a
Rv1576c	1782072	1782077	6	NW	n/a	n/a	n/a
Rv1577c	1782592	1782763	172	NW	n/a	n/a	n/a
Rv1578c	1783236	1783314	79	NW	n/a	n/a	n/a
Rv1580c	1783900	1783911	12	NW	n/a	n/a	n/a
Rv1581c	1784309	1784502	194	NW	n/a	n/a	n/a
Rv1584c	1786536	1786589	54	NW	n/a	n/a	n/a
Rv1587c	1789171	1789173	3	NW	n/a	n/a	n/a
Rv1588c	1789844	1790289	446	NW	n/a	n/a	n/a
Rv1591	1792243	1792405	163	NW	n/a	n/a	n/a
Rv1592c	1793748	1794002	255	NW	n/a	n/a	n/a
Rv1593c	1794715	1794761	47	NW	n/a	n/a	n/a
Rv1596	1798253	1798299	47	NW	n/a	n/a	n/a
Rv1597	1799060	1799078	19	NW	n/a	n/a	n/a
Rv1598c	1799491	1799588	98	NW	n/a	n/a	n/a
Rv1602	1803292	1803299	8	NW	n/a	n/a	n/a
Rv1603	1804039	1804044	6	NW	n/a	n/a	n/a
Rv1606	1806008	1806186	179	NW	n/a	n/a	n/a
Rv1607	1807271	1807303	33	NW	n/a	n/a	n/a
Rv1608c	1807770	1807908	139	NW	n/a	n/a	n/a
Rv1610	1810158	1810245	88	NW	n/a	n/a	n/a
Rv1611	1811066	1811132	67	NW	n/a	n/a	n/a
Rv1614	1814585	1815258	674	NE	0.8342	0.7732	0.88
Rv1616	1816089	1816194	106	NW	n/a	n/a	n/a
Rv1617	1817615	1817620	6	NW	n/a	n/a	n/a
Rv1618	1818525	1818580	56	NW	n/a	n/a	n/a
Rv1621c	1823281	1823365	85	NW	n/a	n/a	n/a
Rv1622c	1824408	1824435	28	NW	n/a	n/a	n/a
Rv1623c	1825895	1826003	109	NW	n/a	n/a	n/a
Rv1624c	1826593	1826619	27	NW	n/a	n/a	n/a
Rv1625c	1827953	1828185	233	NW	n/a	n/a	n/a
Rv1626	1828805	1828870	66	NW	n/a	n/a	n/a
Rv1628c	1830569	1830670	102	NW	n/a	n/a	n/a
Rv1629	1833387	1833547	161	NW	n/a	n/a	n/a
Rv1630	1834995	1835018	24	NW	n/a	n/a	n/a
Rv1631	1836244	1836392	149	NW	n/a	n/a	n/a
Rv1632c	1836838	1837080	243	NW	n/a	n/a	n/a
Rv1635c	1842250	1842456	207	NW	n/a	n/a	n/a
Rv1636	1842899	1842903	5	NW	n/a	n/a	n/a
Rv1637c	1843700	1843746	47	NW	n/a	n/a	n/a
Rv1638	1846667	1846721	55	NW	n/a	n/a	n/a
Rv1638A	1846981	1846994	14	NW	n/a	n/a	n/a
Rv1639c	1848466	1848522	57	NW	n/a	n/a	n/a
Rv1640c	1852043	1852278	236	NW	n/a	n/a	n/a
Rv1641	1852886	1852933	48	NW	n/a	n/a	n/a
Rv1642	1853130	1853189	60	NW	n/a	n/a	n/a
Rv1643	1853581	1853611	31	NW	n/a	n/a	n/a
Rv1644	1854396	1854404	9	NW	n/a	n/a	n/a
Rv1645c	1855462	1855769	308	NW	n/a	n/a	n/a
Rv1646	1856704	1856779	76	NW	n/a	n/a	n/a
Rv1647	1857732	1857736	5	NW	n/a	n/a	n/a
Rv1648	1858545	1858738	194	NW	n/a	n/a	n/a
Rv1650	1862261	1862352	92	NW	n/a	n/a	n/a
Rv1651c	1865390	1865581	192	NW	n/a	n/a	n/a
Rv1657	1871362	1871368	7	NW	n/a	n/a	n/a
Rv1658	1872567	1872644	78	NW	n/a	n/a	n/a
Rv1659	1874059	1874165	107	NW	n/a	n/a	n/a
Rv1660	1875229	1875309	81	NW	n/a	n/a	n/a
Rv1661	1881692	1881709	18	NW	n/a	n/a	n/a
Rv1663	1888028	1888031	4	NW	n/a	n/a	n/a
Rv1664	1891087	1891231	145	NW	n/a	n/a	n/a
Rv1666c	1893570	1893582	13	NW	n/a	n/a	n/a
Rv1668c	1895350	1895730	381	NW	n/a	n/a	n/a
Rv1669	1896095	1896125	31	NW	n/a	n/a	n/a
Rv1670	1896475	1896480	6	NW	n/a	n/a	n/a
Rv1671	1896875	1896881	7	NW	n/a	n/a	n/a
Rv1672c	1898215	1898305	91	NW	n/a	n/a	n/a
Rv1673c	1899240	1899265	26	NW	n/a	n/a	n/a
Rv1674c	1899924	1900246	323	NW	n/a	n/a	n/a
Rv1675c	1900983	1901052	70	NW	n/a	n/a	n/a
Rv1677	1902304	1902402	99	NW	n/a	n/a	n/a
Rv1679	1904428	1904434	7	NW	n/a	n/a	n/a
Rv1681	1906250	1906408	159	NW	n/a	n/a	n/a
Rv1682	1907328	1907599	272	NW	n/a	n/a	n/a
Rv1686c	1912089	1912158	70	NW	n/a	n/a	n/a
Rv1687c	1912928	1912984	57	NW	n/a	n/a	n/a
Rv1688	1913598	1913607	10	NW	n/a	n/a	n/a
Rv1689	1914884	1915532	649	NE	0.0439	0.0423	0.0462
Rv1690	1915918	1915954	37	NW	n/a	n/a	n/a
Rv1693	1917940	1917945	6	NW	n/a	n/a	n/a
Rv1695	1919677	1919688	12	NW	n/a	n/a	n/a
Rv1696	1921454	1921547	94	NW	n/a	n/a	n/a
Rv1697	1922731	1922750	20	NW	n/a	n/a	n/a
Rv1698	1923697	1923834	138	NW	n/a	n/a	n/a
Rv1701	1927145	1927216	72	NW	n/a	n/a	n/a
Rv1702c	1928583	1929136	554	NW	n/a	n/a	n/a
Rv1703c	1929729	1929791	63	NW	n/a	n/a	n/a
Rv1704c	1931464	1931502	39	NW	n/a	n/a	n/a
Rv1705c	1932662	1932699	38	NW	n/a	n/a	n/a
Rv1706c	1933886	1934487	602	NW	n/a	n/a	n/a
Rv1706A	1934657	1934887	231	NW	n/a	n/a	n/a
Rv1707	1936350	1936365	16	NW	n/a	n/a	n/a
Rv1713	1941687	1941858	172	NW	n/a	n/a	n/a
Rv1717	1944764	1944814	51	NW	n/a	n/a	n/a
Rv1718	1945635	1945646	12	NW	n/a	n/a	n/a
Rv1719	1946428	1947035	608	NE	0.1367	0.1367	0.1367
Rv1721c	1947651	1947866	216	NW	n/a	n/a	n/a
Rv1723	1950597	1950637	41	NW	n/a	n/a	n/a
Rv1725c	1951759	1951857	99	NW	n/a	n/a	n/a
Rv1726	1953245	1953275	31	NW	n/a	n/a	n/a
Rv1727	1953847	1953869	23	NW	n/a	n/a	n/a
Rv1729c	1955577	1955697	121	NW	n/a	n/a	n/a
Rv1730c	1957253	1957682	430	NW	n/a	n/a	n/a
Rv1731	1959241	1959248	8	NW	n/a	n/a	n/a
Rv1732c	1959799	1959860	62	NW	n/a	n/a	n/a
Rv1733c	1960495	1960779	285	NW	n/a	n/a	n/a
Rv1734c	1961024	1961296	273	NW	n/a	n/a	n/a
Rv1735c	1961796	1962233	438	NW	n/a	n/a	n/a
Rv1737c	1965378	1965662	285	NW	n/a	n/a	n/a
Rv1738	1965949	1965960	12	NW	n/a	n/a	n/a
Rv1739c	1967645	1967710	66	NW	n/a	n/a	n/a
Rv1741	1968173	1968178	6	NW	n/a	n/a	n/a
Rv1742	1968918	1969009	92	NW	n/a	n/a	n/a
Rv1743	1970712	1970994	283	NW	n/a	n/a	n/a
Rv1745c	1971999	1972143	145	NW	n/a	n/a	n/a
Rv1746	1973576	1973635	60	NW	n/a	n/a	n/a
Rv1747	1976235	1976605	371	NW	n/a	n/a	n/a
Rv1749c	1977893	1977974	82	NW	n/a	n/a	n/a
Rv1750c	1979575	1979626	52	NW	n/a	n/a	n/a
Rv1751	1981011	1981135	125	NW	n/a	n/a	n/a
Rv1752	1981587	1981619	33	NW	n/a	n/a	n/a
Rv1753c	1984783	1984984	202	NW	n/a	n/a	n/a
Rv1754c	1986678	1986859	182	NW	n/a	n/a	n/a
Rv1755c	1987093	1987133	41	NW	n/a	n/a	n/a
Rv1756c	1988020	1988068	49	NW	n/a	n/a	n/a
Rv1757c	1988397	1988430	34	NW	n/a	n/a	n/a
Rv1758	1988957	1989221	265	NW	n/a	n/a	n/a
Rv1759c	1991968	1992541	574	NW	n/a	n/a	n/a
Rv1760	1994052	1994059	8	NW	n/a	n/a	n/a
Rv1762c	1995233	1995540	308	NW	n/a	n/a	n/a
Rv1763	1995869	1995917	49	NW	n/a	n/a	n/a
Rv1764	1996804	1996806	3	NW	n/a	n/a	n/a
Rv1765c	1997906	1998530	625	NE	0.6673	0.6318	0.7028
Rv1765A	1998748	1999125	378	NW	n/a	n/a	n/a
Rv1766	1999397	1999462	66	NW	n/a	n/a	n/a
Rv1767	1999824	2000002	179	NW	n/a	n/a	n/a
Rv1768	2001861	2002014	154	NW	n/a	n/a	n/a
Rv1769	2003261	2003266	6	NW	n/a	n/a	n/a
Rv1771	2005838	2006024	187	NW	n/a	n/a	n/a
Rv1772	2006338	2006408	71	NW	n/a	n/a	n/a
Rv1773c	2007157	2007220	64	NW	n/a	n/a	n/a
Rv1775	2009381	2009383	3	NW	n/a	n/a	n/a
Rv1776c	2009946	2010044	99	NW	n/a	n/a	n/a
Rv1777	2011351	2011469	119	NW	n/a	n/a	n/a
Rv1778c	2011921	2012074	154	NW	n/a	n/a	n/a
Rv1779c	2013870	2014087	218	NW	n/a	n/a	n/a
Rv1780	2014653	2014690	38	NW	n/a	n/a	n/a
Rv1781c	2016867	2017128	262	NW	n/a	n/a	n/a
Rv1783	2019955	2020022	68	NW	n/a	n/a	n/a
Rv1784	2022823	2022835	13	NW	n/a	n/a	n/a
Rv1785c	2024019	2024216	198	NW	n/a	n/a	n/a
Rv1786	2024422	2024689	268	NW	n/a	n/a	n/a
Rv1787	2025789	2025865	77	NW	n/a	n/a	n/a
Rv1788	2026167	2026178	12	NW	n/a	n/a	n/a
Rv1789	2027362	2027813	452	NW	n/a	n/a	n/a
Rv1790	2028868	2029292	425	NW	n/a	n/a	n/a
Rv1791	2029594	2030082	489	NW	n/a	n/a	n/a
Rv1793	2030369	2030454	86	NW	n/a	n/a	n/a
Rv1794	2031359	2031628	270	NW	n/a	n/a	n/a
Rv1798	2037923	2038547	625	E	0.0001	0.0001	0.0001
Rv1799	2038741	2038841	101	NW	n/a	n/a	n/a
Rv1800	2040811	2041389	579	NW	n/a	n/a	n/a
Rv1801	2042663	2042772	110	NW	n/a	n/a	n/a
Rv1802	2044166	2044311	146	NW	n/a	n/a	n/a
Rv1803c	2046233	2046411	179	NW	n/a	n/a	n/a
Rv1804c	2046740	2047075	336	NW	n/a	n/a	n/a
Rv1805c	2047425	2047460	36	NW	n/a	n/a	n/a
Rv1806	2047762	2047786	25	NW	n/a	n/a	n/a
Rv1807	2048988	2049309	322	NW	n/a	n/a	n/a
Rv1808	2050541	2050670	130	NW	n/a	n/a	n/a
Rv1809	2052079	2052321	243	NW	n/a	n/a	n/a
Rv1810	2052680	2052831	152	NW	n/a	n/a	n/a
Rv1811	2053538	2053545	8	NW	n/a	n/a	n/a
Rv1812c	2054750	2055069	320	NW	n/a	n/a	n/a
Rv1813c	2055503	2055909	407	NW	n/a	n/a	n/a
Rv1814	2056814	2056916	103	NW	n/a	n/a	n/a
Rv1815	2057584	2057644	61	NW	n/a	n/a	n/a
Rv1816	2058351	2058983	633	NE	0.4285	0.4285	0.4285
Rv1817	2060449	2060566	118	NW	n/a	n/a	n/a
Rv1818c	2062065	2062197	133	NW	n/a	n/a	n/a
Rv1819c	2064119	2064187	69	NW	n/a	n/a	n/a
Rv1820	2065833	2065845	13	NW	n/a	n/a	n/a
Rv1821	2068274	2068468	195	NW	n/a	n/a	n/a
Rv1823	2070016	2070042	27	NW	n/a	n/a	n/a
Rv1824	2070410	2070424	15	NW	n/a	n/a	n/a
Rv1825	2071305	2071340	36	NW	n/a	n/a	n/a
Rv1826	2071747	2071984	238	NW	n/a	n/a	n/a
Rv1828	2073215	2073331	117	NW	n/a	n/a	n/a
Rv1829	2073828	2074229	402	NW	n/a	n/a	n/a
Rv1830	2074909	2074959	51	NW	n/a	n/a	n/a
Rv1831	2075219	2075265	47	NW	n/a	n/a	n/a
Rv1832	2078093	2078317	225	NW	n/a	n/a	n/a
Rv1833c	2079180	2079218	39	NW	n/a	n/a	n/a
Rv1834	2080087	2080089	3	NW	n/a	n/a	n/a
Rv1835c	2081978	2081991	14	NW	n/a	n/a	n/a
Rv1836c	2084027	2084144	118	NW	n/a	n/a	n/a
Rv1837c	2086372	2086645	274	NW	n/a	n/a	n/a
Rv1839c	2087303	2087359	57	NW	n/a	n/a	n/a
Rv1840c	2088909	2089069	161	NW	n/a	n/a	n/a
Rv1842c	2091476	2091647	172	NW	n/a	n/a	n/a
Rv1843c	2093089	2093119	31	NW	n/a	n/a	n/a
Rv1844c	2094579	2094606	28	NW	n/a	n/a	n/a
Rv1845c	2095559	2095571	13	NW	n/a	n/a	n/a
Rv1846c	2095990	2096265	276	NW	n/a	n/a	n/a
Rv1847	2096690	2096736	47	NW	n/a	n/a	n/a
Rv1851	2099720	2099728	9	NW	n/a	n/a	n/a
Rv1852	2100405	2100410	6	NW	n/a	n/a	n/a
Rv1854c	2102433	2102572	140	NW	n/a	n/a	n/a
Rv1855c	2103498	2103534	37	NW	n/a	n/a	n/a
Rv1856c	2104214	2104373	160	NW	n/a	n/a	n/a
Rv1858	2105958	2105962	5	NW	n/a	n/a	n/a
Rv1859	2107074	2107124	51	NW	n/a	n/a	n/a
Rv1860	2108104	2108553	450	NW	n/a	n/a	n/a
Rv1861	2108861	2108932	72	NW	n/a	n/a	n/a
Rv1862	2109975	2109979	5	NW	n/a	n/a	n/a
Rv1865c	2112357	2112528	172	NW	n/a	n/a	n/a
Rv1866	2114867	2115152	286	NW	n/a	n/a	n/a
Rv1867	2116639	2116735	97	NW	n/a	n/a	n/a
Rv1868	2118837	2118848	12	NW	n/a	n/a	n/a
Rv1869c	2120086	2120183	98	NW	n/a	n/a	n/a
Rv1870c	2120821	2120883	63	NW	n/a	n/a	n/a
Rv1871c	2121275	2121295	21	NW	n/a	n/a	n/a
Rv1872c	2122542	2122562	21	NW	n/a	n/a	n/a
Rv1873	2123002	2123072	71	NW	n/a	n/a	n/a
Rv1874	2123761	2123769	9	NW	n/a	n/a	n/a
Rv1875	2124215	2124728	514	NW	n/a	n/a	n/a
Rv1876	2125210	2125292	83	NW	n/a	n/a	n/a
Rv1877	2127358	2127410	53	NW	n/a	n/a	n/a
Rv1879	2129904	2129929	26	NW	n/a	n/a	n/a
Rv1880c	2131248	2131295	48	NW	n/a	n/a	n/a
Rv1881c	2131720	2131758	39	NW	n/a	n/a	n/a
Rv1882c	2132594	2132619	26	NW	n/a	n/a	n/a
Rv1883c	2133083	2133119	37	NW	n/a	n/a	n/a
Rv1884c	2133652	2133661	10	NW	n/a	n/a	n/a
Rv1885c	2134263	2134278	16	NW	n/a	n/a	n/a
Rv1886c	2135258	2135646	389	NW	n/a	n/a	n/a
Rv1887	2136791	2136907	117	NW	n/a	n/a	n/a
Rv1888c	2137470	2137832	363	NW	n/a	n/a	n/a
Rv1888A	2138008	2138049	42	NW	n/a	n/a	n/a
Rv1889c	2138408	2138464	57	NW	n/a	n/a	n/a
Rv1890c	2139078	2139129	52	NW	n/a	n/a	n/a
Rv1891	2139539	2139553	15	NW	n/a	n/a	n/a
Rv1892	2139867	2139874	8	NW	n/a	n/a	n/a
Rv1893	2140095	2140127	33	NW	n/a	n/a	n/a
Rv1894c	2141260	2141909	650	NE	0.581	0.5573	0.6265
Rv1896c	2143837	2143839	3	NW	n/a	n/a	n/a
Rv1897c	2144273	2144328	56	NW	n/a	n/a	n/a
Rv1900c	2147024	2147050	27	NW	n/a	n/a	n/a
Rv1901	2148345	2148394	50	NW	n/a	n/a	n/a
Rv1902c	2149665	2149752	88	NW	n/a	n/a	n/a
Rv1903	2150159	2150342	184	NW	n/a	n/a	n/a
Rv1904	2150776	2150821	46	NW	n/a	n/a	n/a
Rv1905c	2151786	2151813	28	NW	n/a	n/a	n/a
Rv1906c	2152286	2152623	338	NW	n/a	n/a	n/a
Rv1907c	2153273	2153277	5	NW	n/a	n/a	n/a
Rv1908c	2155502	2155537	36	NW	n/a	n/a	n/a
Rv1909c	2155992	2156094	103	NW	n/a	n/a	n/a
Rv1910c	2156690	2156770	81	NW	n/a	n/a	n/a
Rv1911c	2157378	2157475	98	NW	n/a	n/a	n/a
Rv1912c	2158482	2158579	98	NW	n/a	n/a	n/a
Rv1914c	2159719	2159851	133	NW	n/a	n/a	n/a
Rv1916	2162153	2162320	168	NW	n/a	n/a	n/a
Rv1917c	2166702	2167037	336	NW	n/a	n/a	n/a
Rv1918c	2170003	2170449	447	NW	n/a	n/a	n/a
Rv1919c	2170916	2171011	96	NW	n/a	n/a	n/a
Rv1920	2171877	2171912	36	NW	n/a	n/a	n/a
Rv1921c	2173186	2173455	270	NW	n/a	n/a	n/a
Rv1923	2175904	2175938	35	NW	n/a	n/a	n/a
Rv1924c	2176321	2176475	155	NW	n/a	n/a	n/a
Rv1925	2178340	2178345	6	NW	n/a	n/a	n/a
Rv1926c	2178827	2179061	235	NW	n/a	n/a	n/a
Rv1927	2179837	2179838	2	NW	n/a	n/a	n/a
Rv1928c	2180608	2180650	43	NW	n/a	n/a	n/a
Rv1929c	2181297	2181306	10	NW	n/a	n/a	n/a
Rv1930c	2181833	2181848	16	NW	n/a	n/a	n/a
Rv1931c	2182630	2182760	131	NW	n/a	n/a	n/a
Rv1934c	2185579	2185591	13	NW	n/a	n/a	n/a
Rv1935c	2186550	2186772	223	NW	n/a	n/a	n/a
Rv1937	2190406	2190415	10	NW	n/a	n/a	n/a
Rv1941	2193825	2194032	208	NW	n/a	n/a	n/a
Rv1944c	2195325	2195377	53	NW	n/a	n/a	n/a
Rv1945	2196744	2196896	153	NW	n/a	n/a	n/a
Rv1946c	2197351	2197412	62	NW	n/a	n/a	n/a
Rv1947	2197816	2198102	287	NW	n/a	n/a	n/a
Rv1948c	2198455	2198463	9	NW	n/a	n/a	n/a
Rv1951c	2199877	2200114	238	NW	n/a	n/a	n/a
Rv1955	2201487	2201526	40	NW	n/a	n/a	n/a
Rv1958c	2203023	2203069	47	NW	n/a	n/a	n/a
Rv1961	2204097	2204254	158	NW	n/a	n/a	n/a
Rv1962c	2204664	2204970	307	NW	n/a	n/a	n/a
Rv1963c	2206193	2207089	897	E	0.0018	0	0.0054
Rv1964	2207889	2207896	8	NW	n/a	n/a	n/a
Rv1965	2208714	2208716	3	NW	n/a	n/a	n/a
Rv1971	2215962	2215981	20	NW	n/a	n/a	n/a
Rv1973	2217038	2217048	11	NW	n/a	n/a	n/a
Rv1974	2217428	2217441	14	NW	n/a	n/a	n/a
Rv1975	2218109	2218233	125	NW	n/a	n/a	n/a
Rv1976c	2218643	2219143	501	NW	n/a	n/a	n/a
Rv1977	2220192	2220297	106	NW	n/a	n/a	n/a
Rv1979c	2222556	2222732	177	NW	n/a	n/a	n/a
Rv1980c	2223421	2223609	189	NW	n/a	n/a	n/a
Rv1981c	2224580	2224802	223	NW	n/a	n/a	n/a
Rv1982c	2225224	2225633	410	NW	n/a	n/a	n/a
Rv1984c	2227953	2228380	428	NW	n/a	n/a	n/a
Rv1985c	2229294	2229400	107	NW	n/a	n/a	n/a
Rv1986	2230002	2230415	414	NW	n/a	n/a	n/a
Rv1987	2230846	2231069	224	NW	n/a	n/a	n/a
Rv1988	2231611	2232128	518	NW	n/a	n/a	n/a
Rv1990c	2233029	2233270	242	NW	n/a	n/a	n/a
Rv1990A	2233608	2233694	87	NW	n/a	n/a	n/a
Rv1991c	2234041	2234380	340	NW	n/a	n/a	n/a
Rv1993c	2236967	2237017	51	NW	n/a	n/a	n/a
Rv1994c	2237376	2237530	155	NW	n/a	n/a	n/a
Rv1995	2238300	2238393	94	NW	n/a	n/a	n/a
Rv1996	2239349	2239548	200	NW	n/a	n/a	n/a
Rv1997	2242268	2242334	67	NW	n/a	n/a	n/a
Rv1998c	2243113	2243205	93	NW	n/a	n/a	n/a
Rv1999c	2244530	2244598	69	NW	n/a	n/a	n/a
Rv2000	2246214	2246221	8	NW	n/a	n/a	n/a
Rv2001	2246976	2247049	74	NW	n/a	n/a	n/a
Rv2002	2247834	2247952	119	NW	n/a	n/a	n/a
Rv2003c	2248812	2248867	56	NW	n/a	n/a	n/a
Rv2004c	2250366	2250385	20	NW	n/a	n/a	n/a
Rv2005c	2251275	2251391	117	NW	n/a	n/a	n/a
Rv2006	2255377	2255473	97	NW	n/a	n/a	n/a
Rv2007c	2255820	2256006	187	NW	n/a	n/a	n/a
Rv2008c	2257334	2257419	86	NW	n/a	n/a	n/a
Rv2010	2258063	2258243	181	NW	n/a	n/a	n/a
Rv2011c	2258677	2258715	39	NW	n/a	n/a	n/a
Rv2012	2259212	2260054	843	NE	0.913	0.8833	0.939
Rv2014	2261080	2261205	126	NW	n/a	n/a	n/a
Rv2015c	2262464	2262815	352	NW	n/a	n/a	n/a
Rv2017	2264430	2264669	240	NW	n/a	n/a	n/a
Rv2019	2265797	2265810	14	NW	n/a	n/a	n/a
Rv2020c	2266112	2266194	83	NW	n/a	n/a	n/a
Rv2021c	2266502	2266508	7	NW	n/a	n/a	n/a
Rv2022c	2267116	2267138	23	NW	n/a	n/a	n/a
Rv2023c	2267500	2268082	583	NW	n/a	n/a	n/a
Rv2024c	2269632	2270139	508	NW	n/a	n/a	n/a
Rv2025c	2271140	2271252	113	NW	n/a	n/a	n/a
Rv2026c	2272139	2272176	38	NW	n/a	n/a	n/a
Rv2027c	2273900	2273958	59	NW	n/a	n/a	n/a
Rv2029c	2275816	2275830	15	NW	n/a	n/a	n/a
Rv2030c	2277878	2277887	10	NW	n/a	n/a	n/a
Rv2031c	2278324	2278518	195	NW	n/a	n/a	n/a
Rv2032	2279516	2279629	114	NW	n/a	n/a	n/a
Rv2033c	2280474	2280683	210	NW	n/a	n/a	n/a
Rv2036	2282132	2282136	5	NW	n/a	n/a	n/a
Rv2041c	2287238	2287273	36	NW	n/a	n/a	n/a
Rv2043c	2288633	2288671	39	NW	n/a	n/a	n/a
Rv2044c	2288991	2289074	84	NW	n/a	n/a	n/a
Rv2045c	2290612	2290658	47	NW	n/a	n/a	n/a
Rv2046	2291317	2291351	35	NW	n/a	n/a	n/a
Rv2047c	2293918	2293920	3	NW	n/a	n/a	n/a
Rv2048c	2306378	2306682	305	NW	n/a	n/a	n/a
Rv2049c	2306909	2307210	302	NW	n/a	n/a	n/a
Rv2051c	2310147	2310302	156	NW	n/a	n/a	n/a
Rv2052c	2311909	2311911	3	NW	n/a	n/a	n/a
Rv2053c	2312441	2312514	74	NW	n/a	n/a	n/a
Rv2054	2313230	2313476	247	NW	n/a	n/a	n/a
Rv2058c	2314453	2314563	111	NW	n/a	n/a	n/a
Rv2061c	2316477	2316558	82	NW	n/a	n/a	n/a
Rv2062c	2320145	2320220	76	NW	n/a	n/a	n/a
Rv2063	2320456	2320840	385	NW	n/a	n/a	n/a
Rv2064	2321934	2321941	8	NW	n/a	n/a	n/a
Rv2067c	2325262	2325275	14	NW	n/a	n/a	n/a
Rv2068c	2326201	2326333	133	NW	n/a	n/a	n/a
Rv2072c	2329538	2329603	66	NW	n/a	n/a	n/a
Rv2073c	2330355	2330382	28	NW	n/a	n/a	n/a
Rv2074	2330798	2330805	8	NW	n/a	n/a	n/a
Rv2075c	2332271	2332426	156	NW	n/a	n/a	n/a
Rv2076c	2332680	2332712	33	NW	n/a	n/a	n/a
Rv2077A	2333986	2334448	463	NW	n/a	n/a	n/a
Rv2080	2337261	2337454	194	NW	n/a	n/a	n/a
Rv2081c	2337897	2338098	202	NW	n/a	n/a	n/a
Rv2084	2342336	2342416	81	NW	n/a	n/a	n/a
Rv2086	2343308	2343383	76	NW	n/a	n/a	n/a
Rv2087	2343616	2343800	185	NW	n/a	n/a	n/a
Rv2088	2345572	2345586	15	NW	n/a	n/a	n/a
Rv2089c	2346716	2346762	47	NW	n/a	n/a	n/a
Rv2090	2347946	2347947	2	NW	n/a	n/a	n/a
Rv2091c	2348684	2348723	40	NW	n/a	n/a	n/a
Rv2092c	2351446	2351492	47	NW	n/a	n/a	n/a
Rv2093c	2352421	2352435	15	NW	n/a	n/a	n/a
Rv2094c	2352689	2352754	66	NW	n/a	n/a	n/a
Rv2096c	2354702	2354708	7	NW	n/a	n/a	n/a
Rv2097c	2356069	2357778	1710	NE	0.5619	0.1012	0.7642
Rv2100	2359433	2359629	197	NW	n/a	n/a	n/a
Rv2101	2362673	2362780	108	NW	n/a	n/a	n/a
Rv2103c	2363912	2363916	5	NW	n/a	n/a	n/a
Rv2104c	2364173	2364854	682	NE	0.7533	0.4851	0.8047
Rv2106	2366118	2366748	631	NE	0.2989	0.2989	0.2989
Rv2107	2367047	2367100	54	NW	n/a	n/a	n/a
Rv2108	2367834	2368372	539	NW	n/a	n/a	n/a
Rv2111c	2370184	2370294	111	NW	n/a	n/a	n/a
Rv2112c	2371961	2372019	59	NW	n/a	n/a	n/a
Rv2113	2373215	2373223	9	NW	n/a	n/a	n/a
Rv2114	2373849	2373850	2	NW	n/a	n/a	n/a
Rv2115c	2375682	2375960	279	NW	n/a	n/a	n/a
Rv2116	2376532	2376537	6	NW	n/a	n/a	n/a
Rv2117	2376833	2376859	27	NW	n/a	n/a	n/a
Rv2118c	2377704	2377775	72	NW	n/a	n/a	n/a
Rv2119	2378614	2378634	21	NW	n/a	n/a	n/a
Rv2120c	2379119	2379195	77	NW	n/a	n/a	n/a
Rv2122c	2380336	2380460	125	NW	n/a	n/a	n/a
Rv2124c	2385459	2385682	224	NW	n/a	n/a	n/a
Rv2125	2386563	2386591	29	NW	n/a	n/a	n/a
Rv2126c	2387364	2388005	642	NE	0.9859	0.9816	0.9879
Rv2128	2389680	2389697	18	NW	n/a	n/a	n/a
Rv2129c	2390581	2390604	24	NW	n/a	n/a	n/a
Rv2130c	2391851	2391906	56	NW	n/a	n/a	n/a
Rv2131c	2392712	2392800	89	NW	n/a	n/a	n/a
Rv2132	2393033	2393240	208	NW	n/a	n/a	n/a
Rv2133c	2394031	2394039	9	NW	n/a	n/a	n/a
Rv2134c	2394629	2394690	62	NW	n/a	n/a	n/a
Rv2136c	2396230	2396291	62	NW	n/a	n/a	n/a
Rv2137c	2396707	2396719	13	NW	n/a	n/a	n/a
Rv2138	2397798	2398109	312	NW	n/a	n/a	n/a
Rv2139	2399185	2399187	3	NW	n/a	n/a	n/a
Rv2140c	2399720	2399765	46	NW	n/a	n/a	n/a
Rv2141c	2401114	2401582	469	NW	n/a	n/a	n/a
Rv2142c	2401902	2402366	465	NW	n/a	n/a	n/a
Rv2143	2403427	2403554	128	NW	n/a	n/a	n/a
Rv2144c	2403913	2404005	93	NW	n/a	n/a	n/a
Rv2145c	2404790	2405055	266	NW	n/a	n/a	n/a
Rv2146c	2405348	2405507	160	NW	n/a	n/a	n/a
Rv2148c	2407008	2407011	4	NW	n/a	n/a	n/a
Rv2149c	2407766	2407774	9	NW	n/a	n/a	n/a
Rv2150c	2408916	2409086	171	NW	n/a	n/a	n/a
Rv2154c	2414314	2414323	10	NW	n/a	n/a	n/a
Rv2158c	2420000	2420020	21	NW	n/a	n/a	n/a
Rv2160c	2421395	2421660	266	NW	n/a	n/a	n/a
Rv2161c	2422529	2422629	101	NW	n/a	n/a	n/a
Rv2162c	2424230	2424437	208	NW	n/a	n/a	n/a
Rv2165c	2428661	2428816	156	NW	n/a	n/a	n/a
Rv2166c	2429250	2429548	299	NW	n/a	n/a	n/a
Rv2168c	2430812	2430954	143	NW	n/a	n/a	n/a
Rv2169c	2431361	2431624	264	NW	n/a	n/a	n/a
Rv2170	2432247	2432340	94	NW	n/a	n/a	n/a
Rv2172c	2433928	2434236	309	NW	n/a	n/a	n/a
Rv2173	2435297	2435298	2	NW	n/a	n/a	n/a
Rv2175c	2437278	2437330	53	NW	n/a	n/a	n/a
Rv2176	2438532	2438671	140	NW	n/a	n/a	n/a
Rv2177c	2439339	2439721	383	NW	n/a	n/a	n/a
Rv2178c	2441112	2441200	89	NW	n/a	n/a	n/a
Rv2179c	2441709	2441716	8	NW	n/a	n/a	n/a
Rv2180c	2442606	2442691	86	NW	n/a	n/a	n/a
Rv2182c	2444721	2444804	84	NW	n/a	n/a	n/a
Rv2184c	2446338	2446455	118	NW	n/a	n/a	n/a
Rv2185c	2446892	2446994	103	NW	n/a	n/a	n/a
Rv2186c	2447386	2447549	164	NW	n/a	n/a	n/a
Rv2187	2449354	2449382	29	NW	n/a	n/a	n/a
Rv2188c	2450542	2450636	95	NW	n/a	n/a	n/a
Rv2189c	2451412	2451504	93	NW	n/a	n/a	n/a
Rv2190c	2452664	2453208	545	NW	n/a	n/a	n/a
Rv2192c	2456135	2456290	156	NW	n/a	n/a	n/a
Rv2193	2456904	2456942	39	NW	n/a	n/a	n/a
Rv2196	2460719	2460893	175	NW	n/a	n/a	n/a
Rv2198c	2462439	2462622	184	NW	n/a	n/a	n/a
Rv2199c	2463044	2463049	6	NW	n/a	n/a	n/a
Rv2200c	2464143	2464386	244	NW	n/a	n/a	n/a
Rv2201	2466347	2466442	96	NW	n/a	n/a	n/a
[truncated: 1,280 more rows]
