# Supplementary material for: Global Assessment of Genomic Regions Required for Growth in Mycobacterium tuberculosis
Source: PLoS Pathog. 2012 Sep 27;8(9):e1002946. doi: 10.1371/journal.ppat.1002946 (PMC3460630; doi:10.1371/journal.ppat.1002946)
Supplement: Table S4 — Sliding windows. (ZIP) [file ppat.1002946.s006.zip]

Archive with 1 entries (1 files):
- Table 4 Sliding Windows.xlsx
