# Supplementary material for: Global Assessment of Genomic Regions Required for Growth in Mycobacterium tuberculosis
Source: PLoS Pathog. 2012 Sep 27;8(9):e1002946. doi: 10.1371/journal.ppat.1002946 (PMC3460630; doi:10.1371/journal.ppat.1002946)
Supplement: Table S4 — Sliding windows. (ZIP) [file ppat.1002946.s006.zip › Table 4 Sliding Windows.xlsx]

## Sheet: 250 bp
Chromosome	Start	End	Feature	p-value	TAs	reads	q-value
H37RvUM2	0	250	site	0.0325	5	0	0.1733
H37RvUM2	10	260	site	0.0325	5	0	0.1733
H37RvUM2	20	270	site	0.0325	5	0	0.1733
H37RvUM2	30	280	site	0.0325	5	0	0.1733
H37RvUM2	40	290	site	0.0325	5	0	0.1733
H37RvUM2	50	300	site	0.0325	5	0	0.1733
H37RvUM2	60	310	site	0.0325	5	0	0.1733
H37RvUM2	70	320	site	0.0714	4	0	0.31643
H37RvUM2	80	330	site	0.1293	3	0	0.47507
H37RvUM2	90	340	site	0.0714	4	0	0.31643
H37RvUM2	100	350	site	0.0714	4	0	0.31643
H37RvUM2	110	360	site	0.1293	3	0	0.47507
H37RvUM2	120	370	site	0.0714	4	0	0.31643
H37RvUM2	130	380	site	0.0714	4	0	0.31643
H37RvUM2	140	390	site	0.0714	4	0	0.31643
H37RvUM2	150	400	site	0.0714	4	0	0.31643
H37RvUM2	160	410	site	0.0714	4	0	0.31643
H37RvUM2	170	420	site	0.0714	4	0	0.31643
H37RvUM2	180	430	site	0.0325	5	0	0.1733
H37RvUM2	190	440	site	0.0325	5	0	0.1733
H37RvUM2	200	450	site	0.0714	4	0	0.31643
H37RvUM2	210	460	site	0.0325	5	0	0.1733
H37RvUM2	220	470	site	0.0325	5	0	0.1733
H37RvUM2	230	480	site	0.0183	6	0	0.11767
H37RvUM2	240	490	site	0.0088	7	0	0.06173
H37RvUM2	250	500	site	0.0088	7	0	0.06173
H37RvUM2	260	510	site	0.0066	8	0	0.05144
H37RvUM2	270	520	site	0.0034	9	0	0.03138
H37RvUM2	280	530	site	0.0009	10	0	0.00865
H37RvUM2	290	540	site	0.0005	11	0	0.00449
H37RvUM2	300	550	site	0.0005	11	0	0.00449
H37RvUM2	310	560	site	0.0005	11	0	0.00449
H37RvUM2	320	570	site	0.0005	11	0	0.00449
H37RvUM2	330	580	site	0.0005	11	0	0.00449
H37RvUM2	340	590	site	0.0009	10	0	0.00865
H37RvUM2	350	600	site	0.0009	10	0	0.00865
H37RvUM2	360	610	site	0.0005	11	0	0.00449
H37RvUM2	370	620	site	0.0009	10	0	0.00865
H37RvUM2	380	630	site	0.0009	10	0	0.00865
H37RvUM2	390	640	site	0.0009	10	0	0.00865
H37RvUM2	400	650	site	0.0009	10	0	0.00865
H37RvUM2	410	660	site	0.0005	11	0	0.00449
H37RvUM2	420	670	site	0.0005	11	0	0.00449
H37RvUM2	430	680	site	0.0005	11	0	0.00449
H37RvUM2	440	690	site	0.0005	11	0	0.00449
H37RvUM2	450	700	site	0.0005	11	0	0.00449
H37RvUM2	460	710	site	0.0005	11	0	0.00449
H37RvUM2	470	720	site	0.0005	11	0	0.00449
H37RvUM2	480	730	site	0.0009	10	0	0.00865
H37RvUM2	490	740	site	0.0034	9	0	0.03138
H37RvUM2	500	750	site	0.0034	9	0	0.03138
H37RvUM2	510	760	site	0.0066	8	0	0.05144
H37RvUM2	520	770	site	0.0088	7	0	0.06173
H37RvUM2	530	780	site	0.0183	6	0	0.11767
H37RvUM2	540	790	site	0.0183	6	0	0.11767
H37RvUM2	550	800	site	0.0088	7	0	0.06173
H37RvUM2	560	810	site	0.0088	7	0	0.06173
H37RvUM2	570	820	site	0.0088	7	0	0.06173
H37RvUM2	580	830	site	0.0088	7	0	0.06173
H37RvUM2	590	840	site	0.0088	7	0	0.06173
H37RvUM2	600	850	site	0.0066	8	0	0.05144
H37RvUM2	610	860	site	0.0088	7	0	0.06173
H37RvUM2	620	870	site	0.0088	7	0	0.06173
H37RvUM2	630	880	site	0.0088	7	0	0.06173
H37RvUM2	640	890	site	0.0088	7	0	0.06173
H37RvUM2	650	900	site	0.0088	7	0	0.06173
H37RvUM2	660	910	site	0.0183	6	0	0.11767
H37RvUM2	670	920	site	0.0183	6	0	0.11767
H37RvUM2	680	930	site	0.0325	5	0	0.1733
H37RvUM2	690	940	site	0.0325	5	0	0.1733
H37RvUM2	700	950	site	0.0325	5	0	0.1733
H37RvUM2	710	960	site	0.0714	4	0	0.31643
H37RvUM2	720	970	site	0.0714	4	0	0.31643
H37RvUM2	730	980	site	0.0714	4	0	0.31643
H37RvUM2	740	990	site	0.0714	4	0	0.31643
H37RvUM2	750	1000	site	0.0714	4	0	0.31643
H37RvUM2	760	1010	site	0.0714	4	0	0.31643
H37RvUM2	770	1020	site	0.0714	4	0	0.31643
H37RvUM2	780	1030	site	0.0714	4	0	0.31643
H37RvUM2	790	1040	site	0.1293	3	0	0.47507
H37RvUM2	800	1050	site	0.2628	2	0	0.72687
H37RvUM2	810	1060	site	0.2628	2	0	0.72687
H37RvUM2	820	1070	site	0.2628	2	0	0.72687
H37RvUM2	830	1080	site	0.2628	2	0	0.72687
H37RvUM2	840	1090	site	0.2628	2	0	0.72687
H37RvUM2	850	1100	site	0.2628	2	0	0.72687
H37RvUM2	860	1110	site	0.1293	3	0	0.47507
H37RvUM2	870	1120	site	0.1293	3	0	0.47507
H37RvUM2	880	1130	site	0.1293	3	0	0.47507
H37RvUM2	890	1140	site	0.1293	3	0	0.47507
H37RvUM2	900	1150	site	0.1293	3	0	0.47507
H37RvUM2	910	1160	site	0.1293	3	0	0.47507
H37RvUM2	920	1170	site	0.1293	3	0	0.47507
H37RvUM2	930	1180	site	0.1293	3	0	0.47507
H37RvUM2	940	1190	site	0.1293	3	0	0.47507
H37RvUM2	950	1200	site	0.1293	3	0	0.47507
H37RvUM2	960	1210	site	0.1293	3	0	0.47507
H37RvUM2	970	1220	site	0.1293	3	0	0.47507
H37RvUM2	980	1230	site	0.1293	3	0	0.47507
H37RvUM2	990	1240	site	0.1293	3	0	0.47507
H37RvUM2	1000	1250	site	0.2628	2	0	0.72687
H37RvUM2	1010	1260	site	0.2628	2	0	0.72687
H37RvUM2	1020	1270	site	0.1293	3	0	0.47507
H37RvUM2	1030	1280	site	0.1293	3	0	0.47507
H37RvUM2	1040	1290	site	0.0714	4	0	0.31643
H37RvUM2	1050	1300	site	0.0714	4	0	0.31643
H37RvUM2	1060	1310	site	0.0714	4	0	0.31643
H37RvUM2	1070	1320	site	0.0714	4	0	0.31643
H37RvUM2	1080	1330	site	0.0714	4	0	0.31643
H37RvUM2	1090	1340	site	0.0714	4	0	0.31643
H37RvUM2	1100	1350	site	0.0714	4	0	0.31643
H37RvUM2	1110	1360	site	0.1293	3	0	0.47507
H37RvUM2	1120	1370	site	0.1293	3	0	0.47507
H37RvUM2	1130	1380	site	0.1293	3	0	0.47507
H37RvUM2	1140	1390	site	0.1293	3	0	0.47507
H37RvUM2	1150	1400	site	0.1293	3	0	0.47507
H37RvUM2	1160	1410	site	0.1293	3	0	0.47507
H37RvUM2	1170	1420	site	0.1293	3	0	0.47507
H37RvUM2	1180	1430	site	0.0714	4	0	0.31643
H37RvUM2	1190	1440	site	0.0714	4	0	0.31643
H37RvUM2	1200	1450	site	0.0714	4	0	0.31643
H37RvUM2	1210	1460	site	0.0714	4	0	0.31643
H37RvUM2	1220	1470	site	0.0714	4	0	0.31643
H37RvUM2	1230	1480	site	0.0714	4	0	0.31643
H37RvUM2	1240	1490	site	0.0714	4	0	0.31643
H37RvUM2	1250	1500	site	0.0714	4	0	0.31643
H37RvUM2	1260	1510	site	0.0714	4	0	0.31643
H37RvUM2	1270	1520	site	0.1293	3	0	0.47507
H37RvUM2	1280	1530	site	0.1331	4	10	0.47579
H37RvUM2	1290	1540	site	0.2253	3	10	0.63439
H37RvUM2	1300	1550	site	0.2253	3	10	0.63439
H37RvUM2	1310	1560	site	0.1331	4	10	0.47579
H37RvUM2	1320	1570	site	0.1331	4	10	0.47579
H37RvUM2	1330	1580	site	0.1331	4	10	0.47579
H37RvUM2	1340	1590	site	0.1331	4	10	0.47579
H37RvUM2	1350	1600	site	0.2253	3	10	0.63439
H37RvUM2	1360	1610	site	0.2253	3	10	0.63439
H37RvUM2	1370	1620	site	0.2253	3	10	0.63439
H37RvUM2	1380	1630	site	0.2253	3	10	0.63439
H37RvUM2	1390	1640	site	0.7047	4	154	0.96434
H37RvUM2	1400	1650	site	0.7047	4	154	0.96434
H37RvUM2	1410	1660	site	0.7047	4	154	0.96434
H37RvUM2	1420	1670	site	0.7047	4	154	0.96434
H37RvUM2	1430	1680	site	0.7981	3	154	0.9738
H37RvUM2	1440	1690	site	0.7981	3	154	0.9738
H37RvUM2	1450	1700	site	0.7981	3	154	0.9738
H37RvUM2	1460	1710	site	0.7981	3	154	0.9738
H37RvUM2	1470	1720	site	0.7981	3	154	0.9738
H37RvUM2	1480	1730	site	0.7981	3	154	0.9738
H37RvUM2	1490	1740	site	0.7981	3	154	0.9738
H37RvUM2	1500	1750	site	0.7981	3	154	0.9738
H37RvUM2	1510	1760	site	0.7981	3	154	0.9738
H37RvUM2	1520	1770	site	0.7981	3	154	0.9738
H37RvUM2	1530	1780	site	0.8655	2	144	0.96168
H37RvUM2	1540	1790	site	0.684	4	144	0.95666
H37RvUM2	1550	1800	site	0.579	5	144	0.95844
H37RvUM2	1560	1810	site	0.684	4	144	0.95666
H37RvUM2	1570	1820	site	0.684	4	144	0.95666
H37RvUM2	1580	1830	site	0.684	4	144	0.95666
H37RvUM2	1590	1840	site	0.684	4	144	0.95666
H37RvUM2	1600	1850	site	0.579	5	144	0.95844
H37RvUM2	1610	1860	site	0.579	5	144	0.95844
H37RvUM2	1620	1870	site	0.6947	6	231	1
H37RvUM2	1630	1880	site	0.6947	6	231	1
H37RvUM2	1640	1890	site	0.4033	5	87	0.85248
H37RvUM2	1650	1900	site	0.4033	5	87	0.85248
H37RvUM2	1660	1910	site	0.4033	5	87	0.85248
H37RvUM2	1670	1920	site	0.4033	5	87	0.85248
H37RvUM2	1680	1930	site	0.7645	6	271	1
H37RvUM2	1690	1940	site	0.7645	6	271	1
H37RvUM2	1700	1950	site	0.7645	6	271	1
H37RvUM2	1710	1960	site	0.7645	6	271	1
H37RvUM2	1720	1970	site	0.7645	6	271	1
H37RvUM2	1730	1980	site	0.7645	6	271	1
H37RvUM2	1740	1990	site	0.7645	6	271	1
H37RvUM2	1750	2000	site	0.7645	6	271	1
H37RvUM2	1760	2010	site	0.6942	7	271	1
H37RvUM2	1770	2020	site	0.6196	8	271	1
H37RvUM2	1780	2030	site	0.6196	8	271	1
H37RvUM2	1790	2040	site	0.7645	6	271	1
H37RvUM2	1800	2050	site	0.8246	5	271	0.99998
H37RvUM2	1810	2060	site	0.8246	5	271	0.99998
H37RvUM2	1820	2070	site	0.7645	6	271	1
H37RvUM2	1830	2080	site	0.7645	6	271	1
H37RvUM2	1840	2090	site	0.7645	6	271	1
H37RvUM2	1850	2100	site	0.8246	5	271	0.99998
H37RvUM2	1860	2110	site	0.7645	6	271	1
H37RvUM2	1870	2120	site	0.6731	5	184	0.98929
H37RvUM2	1880	2130	site	0.6731	5	184	0.98929
H37RvUM2	1890	2140	site	0.6731	5	184	0.98929
H37RvUM2	1900	2150	site	0.5988	6	184	1
H37RvUM2	1910	2160	site	0.5988	6	184	1
H37RvUM2	1920	2170	site	0.5988	6	184	1
H37RvUM2	1930	2180	site	0.0325	5	0	0.1733
H37RvUM2	1940	2190	site	0.0325	5	0	0.1733
H37RvUM2	1950	2200	site	0.0325	5	0	0.1733
H37RvUM2	1960	2210	site	0.0325	5	0	0.1733
H37RvUM2	1970	2220	site	0.0325	5	0	0.1733
H37RvUM2	1980	2230	site	0.0325	5	0	0.1733
H37RvUM2	1990	2240	site	0.0183	6	0	0.11767
H37RvUM2	2000	2250	site	0.0183	6	0	0.11767
H37RvUM2	2010	2260	site	0.0325	5	0	0.1733
H37RvUM2	2020	2270	site	0.0714	4	0	0.31643
H37RvUM2	2030	2280	site	0.0714	4	0	0.31643
H37RvUM2	2040	2290	site	0.0714	4	0	0.31643
H37RvUM2	2050	2300	site	0.0325	5	0	0.1733
H37RvUM2	2060	2310	site	0.0325	5	0	0.1733
H37RvUM2	2070	2320	site	0.0325	5	0	0.1733
H37RvUM2	2080	2330	site	0.0183	6	0	0.11767
H37RvUM2	2090	2340	site	0.0088	7	0	0.06173
H37RvUM2	2100	2350	site	0.0066	8	0	0.05144
H37RvUM2	2110	2360	site	0.0088	7	0	0.06173
H37RvUM2	2120	2370	site	0.0066	8	0	0.05144
H37RvUM2	2130	2380	site	0.0066	8	0	0.05144
H37RvUM2	2140	2390	site	0.0034	9	0	0.03138
H37RvUM2	2150	2400	site	0.0066	8	0	0.05144
H37RvUM2	2160	2410	site	0.0034	9	0	0.03138
H37RvUM2	2170	2420	site	0.0034	9	0	0.03138
H37RvUM2	2180	2430	site	0.0009	10	0	0.00865
H37RvUM2	2190	2440	site	0.0009	10	0	0.00865
H37RvUM2	2200	2450	site	0.0009	10	0	0.00865
H37RvUM2	2210	2460	site	0.0009	10	0	0.00865
H37RvUM2	2220	2470	site	0.0009	10	0	0.00865
H37RvUM2	2230	2480	site	0.0009	10	0	0.00865
H37RvUM2	2240	2490	site	0.0009	10	0	0.00865
H37RvUM2	2250	2500	site	0.0009	10	0	0.00865
H37RvUM2	2260	2510	site	0.0005	11	0	0.00449
H37RvUM2	2270	2520	site	0.0005	11	0	0.00449
H37RvUM2	2280	2530	site	0.0005	11	0	0.00449
H37RvUM2	2290	2540	site	0.0001	12	0	0.00071
H37RvUM2	2300	2550	site	0.0005	11	0	0.00449
H37RvUM2	2310	2560	site	0.0005	11	0	0.00449
H37RvUM2	2320	2570	site	0.0009	10	0	0.00865
H37RvUM2	2330	2580	site	0.0034	9	0	0.03138
H37RvUM2	2340	2590	site	0.0066	8	0	0.05144
H37RvUM2	2350	2600	site	0.0066	8	0	0.05144
H37RvUM2	2360	2610	site	0.0066	8	0	0.05144
H37RvUM2	2370	2620	site	0.0088	7	0	0.06173
H37RvUM2	2380	2630	site	0.0088	7	0	0.06173
H37RvUM2	2390	2640	site	0.0183	6	0	0.11767
H37RvUM2	2400	2650	site	0.0183	6	0	0.11767
H37RvUM2	2410	2660	site	0.0183	6	0	0.11767
H37RvUM2	2420	2670	site	0.0183	6	0	0.11767
H37RvUM2	2430	2680	site	0.0325	5	0	0.1733
H37RvUM2	2440	2690	site	0.0325	5	0	0.1733
H37RvUM2	2450	2700	site	0.0325	5	0	0.1733
H37RvUM2	2460	2710	site	0.0325	5	0	0.1733
H37RvUM2	2470	2720	site	0.0325	5	0	0.1733
H37RvUM2	2480	2730	site	0.0325	5	0	0.1733
H37RvUM2	2490	2740	site	0.0714	4	0	0.31643
H37RvUM2	2500	2750	site	0.0325	5	0	0.1733
H37RvUM2	2510	2760	site	0.0714	4	0	0.31643
H37RvUM2	2520	2770	site	0.0714	4	0	0.31643
H37RvUM2	2530	2780	site	0.0325	5	0	0.1733
H37RvUM2	2540	2790	site	0.0714	4	0	0.31643
H37RvUM2	2550	2800	site	0.0714	4	0	0.31643
H37RvUM2	2560	2810	site	0.0714	4	0	0.31643
H37RvUM2	2570	2820	site	0.0714	4	0	0.31643
H37RvUM2	2580	2830	site	0.0714	4	0	0.31643
H37RvUM2	2590	2840	site	0.0714	4	0	0.31643
H37RvUM2	2600	2850	site	0.0714	4	0	0.31643
H37RvUM2	2610	2860	site	0.0714	4	0	0.31643
H37RvUM2	2620	2870	site	0.0714	4	0	0.31643
H37RvUM2	2630	2880	site	0.0714	4	0	0.31643
H37RvUM2	2640	2890	site	0.0714	4	0	0.31643
H37RvUM2	2650	2900	site	0.0714	4	0	0.31643
H37RvUM2	2660	2910	site	0.1293	3	0	0.47507
H37RvUM2	2670	2920	site	0.1293	3	0	0.47507
H37RvUM2	2680	2930	site	0.0714	4	0	0.31643
H37RvUM2	2690	2940	site	0.0714	4	0	0.31643
H37RvUM2	2700	2950	site	0.0714	4	0	0.31643
H37RvUM2	2710	2960	site	0.0714	4	0	0.31643
H37RvUM2	2720	2970	site	0.0714	4	0	0.31643
H37RvUM2	2730	2980	site	0.0714	4	0	0.31643
H37RvUM2	2740	2990	site	0.0714	4	0	0.31643
H37RvUM2	2750	3000	site	0.1293	3	0	0.47507
H37RvUM2	2760	3010	site	0.1293	3	0	0.47507
H37RvUM2	2770	3020	site	0.1293	3	0	0.47507
H37RvUM2	2780	3030	site	0.1293	3	0	0.47507
H37RvUM2	2790	3040	site	0.1293	3	0	0.47507
H37RvUM2	2800	3050	site	0.1293	3	0	0.47507
H37RvUM2	2810	3060	site	0.0714	4	0	0.31643
H37RvUM2	2820	3070	site	0.0325	5	0	0.1733
H37RvUM2	2830	3080	site	0.0183	6	0	0.11767
H37RvUM2	2840	3090	site	0.0183	6	0	0.11767
H37RvUM2	2850	3100	site	0.0325	5	0	0.1733
H37RvUM2	2860	3110	site	0.0325	5	0	0.1733
H37RvUM2	2870	3120	site	0.0325	5	0	0.1733
H37RvUM2	2880	3130	site	0.0183	6	0	0.11767
H37RvUM2	2890	3140	site	0.0088	7	0	0.06173
H37RvUM2	2900	3150	site	0.0066	8	0	0.05144
H37RvUM2	2910	3160	site	0.0066	8	0	0.05144
H37RvUM2	2920	3170	site	0.0066	8	0	0.05144
H37RvUM2	2930	3180	site	0.0088	7	0	0.06173
H37RvUM2	2940	3190	site	0.0088	7	0	0.06173
H37RvUM2	2950	3200	site	0.0088	7	0	0.06173
H37RvUM2	2960	3210	site	0.0088	7	0	0.06173
H37RvUM2	2970	3220	site	0.0088	7	0	0.06173
H37RvUM2	2980	3230	site	0.0066	8	0	0.05144
H37RvUM2	2990	3240	site	0.0034	9	0	0.03138
H37RvUM2	3000	3250	site	0.0034	9	0	0.03138
H37RvUM2	3010	3260	site	0.0034	9	0	0.03138
H37RvUM2	3020	3270	site	0.0034	9	0	0.03138
H37RvUM2	3030	3280	site	0.0066	8	0	0.05144
H37RvUM2	3040	3290	site	0.1083	9	79	0.41706
H37RvUM2	3050	3300	site	0.1083	9	79	0.41706
H37RvUM2	3060	3310	site	0.1528	8	79	0.52905
H37RvUM2	3070	3320	site	0.2221	7	79	0.65765
H37RvUM2	3080	3330	site	0.2861	6	79	0.75958
H37RvUM2	3090	3340	site	0.3453	7	124	0.82262
H37RvUM2	3100	3350	site	0.3453	7	124	0.82262
H37RvUM2	3110	3360	site	0.3453	7	124	0.82262
H37RvUM2	3120	3370	site	0.3453	7	124	0.82262
H37RvUM2	3130	3380	site	0.3453	7	124	0.82262
H37RvUM2	3140	3390	site	0.2828	8	124	0.73555
H37RvUM2	3150	3400	site	0.2828	8	124	0.73555
H37RvUM2	3160	3410	site	0.2828	8	124	0.73555
H37RvUM2	3170	3420	site	0.2168	9	124	0.62084
H37RvUM2	3180	3430	site	0.1677	10	124	0.49254
H37RvUM2	3190	3440	site	0.1677	10	124	0.49254
H37RvUM2	3200	3450	site	0.1337	11	124	0.38741
H37RvUM2	3210	3460	site	0.1337	11	124	0.38741
H37RvUM2	3220	3470	site	0.1012	12	124	0.23728
H37RvUM2	3230	3480	site	0.1012	12	126	0.23728
H37RvUM2	3240	3490	site	0.1337	11	126	0.38741
H37RvUM2	3250	3500	site	0.1337	11	126	0.38741
H37RvUM2	3260	3510	site	0.1337	11	126	0.38741
H37RvUM2	3270	3520	site	0.1846	12	170	0.37533
H37RvUM2	3280	3530	site	0.1846	12	170	0.37533
H37RvUM2	3290	3540	site	0.0761	11	91	0.26357
H37RvUM2	3300	3550	site	0.0761	11	91	0.26357
H37RvUM2	3310	3560	site	0.0761	11	91	0.26357
H37RvUM2	3320	3570	site	0.0761	11	91	0.26357
H37RvUM2	3330	3580	site	0.0761	11	91	0.26357
H37RvUM2	3340	3590	site	0.0334	10	46	0.17651
H37RvUM2	3350	3600	site	0.0233	11	46	0.10871
H37RvUM2	3360	3610	site	0.0233	11	46	0.10871
H37RvUM2	3370	3620	site	0.0233	11	46	0.10871
H37RvUM2	3380	3630	site	0.0334	10	46	0.17651
H37RvUM2	3390	3640	site	0.0723	8	46	0.31748
H37RvUM2	3400	3650	site	0.1152	7	46	0.44513
H37RvUM2	3410	3660	site	0.1152	7	46	0.44513
H37RvUM2	3420	3670	site	0.1577	6	46	0.55102
H37RvUM2	3430	3680	site	0.2397	5	46	0.67431
H37RvUM2	3440	3690	site	0.1577	6	46	0.55102
H37RvUM2	3450	3700	site	0.2397	5	46	0.67431
H37RvUM2	3460	3710	site	0.2397	5	46	0.67431
H37RvUM2	3470	3720	site	0.5516	5	134	0.94514
H37RvUM2	3480	3730	site	0.6526	4	132	0.94725
H37RvUM2	3490	3740	site	0.5516	5	132	0.94514
H37RvUM2	3500	3750	site	0.4899	6	138	0.94818
H37RvUM2	3510	3760	site	0.4899	6	138	0.94818
H37RvUM2	3520	3770	site	0.4194	5	94	0.86129
H37RvUM2	3530	3780	site	0.3282	6	94	0.80403
H37RvUM2	3540	3790	site	0.4794	7	169	0.93821
H37RvUM2	3550	3800	site	0.4116	8	169	0.88522
H37RvUM2	3560	3810	site	0.4116	8	169	0.88522
H37RvUM2	3570	3820	site	0.4116	8	169	0.88522
H37RvUM2	3580	3830	site	0.4116	8	169	0.88522
H37RvUM2	3590	3840	site	0.3268	9	169	0.78468
H37RvUM2	3600	3850	site	0.4116	8	169	0.88522
H37RvUM2	3610	3860	site	0.4116	8	169	0.88522
H37RvUM2	3620	3870	site	0.4116	8	169	0.88522
H37RvUM2	3630	3880	site	0.4116	8	169	0.88522
H37RvUM2	3640	3890	site	0.4116	8	169	0.88522
H37RvUM2	3650	3900	site	0.4116	8	169	0.88522
H37RvUM2	3660	3910	site	0.4116	8	169	0.88522
H37RvUM2	3670	3920	site	0.4116	8	169	0.88522
H37RvUM2	3680	3930	site	0.3505	9	171	0.82317
H37RvUM2	3690	3940	site	0.4116	8	171	0.88522
H37RvUM2	3700	3950	site	0.4116	8	171	0.88522
H37RvUM2	3710	3960	site	0.4116	8	171	0.88522
H37RvUM2	3720	3970	site	0.1288	9	83	0.46297
H37RvUM2	3730	3980	site	0.1288	9	83	0.46297
H37RvUM2	3740	3990	site	0.1288	9	83	0.46297
H37RvUM2	3750	4000	site	0.1528	8	77	0.52905
H37RvUM2	3760	4010	site	0.1528	8	77	0.52905
H37RvUM2	3770	4020	site	0.1083	9	77	0.41706
H37RvUM2	3780	4030	site	0.1528	8	77	0.52905
H37RvUM2	3790	4040	site	0.0066	8	2	0.05144
H37RvUM2	3800	4050	site	0.0088	7	2	0.06173
H37RvUM2	3810	4060	site	0.0088	7	2	0.06173
H37RvUM2	3820	4070	site	0.0088	7	2	0.06173
H37RvUM2	3830	4080	site	0.0088	7	2	0.06173
H37RvUM2	3840	4090	site	0.0183	6	2	0.11767
H37RvUM2	3850	4100	site	0.0088	7	2	0.06173
H37RvUM2	3860	4110	site	0.0088	7	2	0.06173
H37RvUM2	3870	4120	site	0.0088	7	2	0.06173
H37RvUM2	3880	4130	site	0.0096	9	10	0.07298
H37RvUM2	3890	4140	site	0.0073	10	10	0.05511
H37RvUM2	3900	4150	site	0.0073	10	10	0.05511
H37RvUM2	3910	4160	site	0.0073	10	10	0.05511
H37RvUM2	3920	4170	site	0.0005	11	10	0.00449
H37RvUM2	3930	4180	site	0.0009	10	8	0.00865
H37RvUM2	3940	4190	site	0.0009	10	8	0.00865
H37RvUM2	3950	4200	site	0.0009	10	8	0.00865
H37RvUM2	3960	4210	site	0.0005	11	8	0.00449
H37RvUM2	3970	4220	site	0.0009	10	8	0.00865
H37RvUM2	3980	4230	site	0.0009	10	8	0.00865
H37RvUM2	3990	4240	site	0.0034	9	8	0.03138
H37RvUM2	4000	4250	site	0.0034	9	8	0.03138
H37RvUM2	4010	4260	site	0.0034	9	8	0.03138
H37RvUM2	4020	4270	site	0.0153	8	8	0.09928
H37RvUM2	4030	4280	site	0.0153	8	8	0.09928
H37RvUM2	4040	4290	site	0.0233	7	8	0.14078
H37RvUM2	4050	4300	site	0.0233	7	8	0.14078
H37RvUM2	4060	4310	site	0.0233	7	8	0.14078
H37RvUM2	4070	4320	site	0.0233	7	8	0.14078
H37RvUM2	4080	4330	site	0.0233	7	8	0.14078
H37RvUM2	4090	4340	site	0.0233	7	8	0.14078
H37RvUM2	4100	4350	site	0.0385	6	8	0.21367
H37RvUM2	4110	4360	site	0.0233	7	11	0.14078
H37RvUM2	4120	4370	site	0.0233	7	11	0.14078
H37RvUM2	4130	4380	site	0.0325	5	3	0.1733
H37RvUM2	4140	4390	site	0.0714	4	3	0.31643
H37RvUM2	4150	4400	site	0.0714	4	3	0.31643
H37RvUM2	4160	4410	site	0.0714	4	3	0.31643
H37RvUM2	4170	4420	site	0.1713	3	3	0.55847
H37RvUM2	4180	4430	site	0.1713	3	3	0.55847
H37RvUM2	4190	4440	site	0.1713	3	3	0.55847
H37RvUM2	4200	4450	site	0.1713	3	3	0.55847
H37RvUM2	4210	4460	site	0.299	2	3	0.76342
H37RvUM2	4220	4470	site	0.5552	1	3	0.89108
H37RvUM2	4230	4480	site	0.5552	1	3	0.89108
H37RvUM2	4240	4490	site	0.5552	1	3	0.89108
H37RvUM2	4250	4500	site	0.5552	1	3	0.89108
H37RvUM2	4260	4510	site	0.5552	1	3	0.89108
H37RvUM2	4270	4520	site	0.5552	1	3	0.89108
H37RvUM2	4280	4530	site	0.5552	1	3	0.89108
H37RvUM2	4290	4540	site	0.5552	1	3	0.89108
H37RvUM2	4300	4550	site	0.5552	1	3	0.89108
H37RvUM2	4310	4560	site	0.5552	1	3	0.89108
H37RvUM2	4320	4570	site	0.5552	1	3	0.89108
H37RvUM2	4330	4580	site	0.5552	1	3	0.89108
H37RvUM2	4340	4590	site	0.5552	1	3	0.89108
H37RvUM2	4350	4600	site	0.5552	1	3	0.89108
H37RvUM2	4360	4610	site	n/a	0	n/a	n/a
H37RvUM2	4370	4620	site	n/a	0	n/a	n/a
H37RvUM2	4380	4630	site	n/a	0	n/a	n/a
H37RvUM2	4390	4640	site	n/a	0	n/a	n/a
H37RvUM2	4400	4650	site	n/a	0	n/a	n/a
H37RvUM2	4410	4660	site	n/a	0	n/a	n/a
H37RvUM2	4420	4670	site	0.5065	1	0	0.89108
H37RvUM2	4430	4680	site	0.5065	1	0	0.89108
H37RvUM2	4440	4690	site	0.5065	1	0	0.89108
H37RvUM2	4450	4700	site	0.5065	1	0	0.89108
H37RvUM2	4460	4710	site	0.5065	1	0	0.89108
H37RvUM2	4470	4720	site	0.5065	1	0	0.89108
H37RvUM2	4480	4730	site	0.2628	2	0	0.72687
H37RvUM2	4490	4740	site	0.2628	2	0	0.72687
H37RvUM2	4500	4750	site	0.2628	2	0	0.72687
H37RvUM2	4510	4760	site	0.2628	2	0	0.72687
H37RvUM2	4520	4770	site	0.2628	2	0	0.72687
H37RvUM2	4530	4780	site	0.2628	2	0	0.72687
H37RvUM2	4540	4790	site	0.2628	2	0	0.72687
H37RvUM2	4550	4800	site	0.1293	3	0	0.47507
H37RvUM2	4560	4810	site	0.1293	3	0	0.47507
H37RvUM2	4570	4820	site	0.1293	3	0	0.47507
H37RvUM2	4580	4830	site	0.1293	3	0	0.47507
H37RvUM2	4590	4840	site	0.1293	3	0	0.47507
H37RvUM2	4600	4850	site	0.1293	3	0	0.47507
H37RvUM2	4610	4860	site	0.1293	3	0	0.47507
H37RvUM2	4620	4870	site	0.1293	3	0	0.47507
H37RvUM2	4630	4880	site	0.1293	3	0	0.47507
H37RvUM2	4640	4890	site	0.1293	3	0	0.47507
H37RvUM2	4650	4900	site	0.1293	3	0	0.47507
H37RvUM2	4660	4910	site	0.1293	3	0	0.47507
H37RvUM2	4670	4920	site	0.1293	3	0	0.47507
H37RvUM2	4680	4930	site	0.1293	3	0	0.47507
H37RvUM2	4690	4940	site	0.1293	3	0	0.47507
H37RvUM2	4700	4950	site	0.1293	3	0	0.47507
H37RvUM2	4710	4960	site	0.1293	3	0	0.47507
H37RvUM2	4720	4970	site	0.0714	4	0	0.31643
H37RvUM2	4730	4980	site	0.0714	4	0	0.31643
H37RvUM2	4740	4990	site	0.0714	4	0	0.31643
H37RvUM2	4750	5000	site	0.2861	6	83	0.75958
H37RvUM2	4760	5010	site	0.2861	6	83	0.75958
H37RvUM2	4770	5020	site	0.2861	6	83	0.75958
H37RvUM2	4780	5030	site	0.2861	6	83	0.75958
H37RvUM2	4790	5040	site	0.2861	6	83	0.75958
H37RvUM2	4800	5050	site	0.3834	5	83	0.83601
H37RvUM2	4810	5060	site	0.3834	5	83	0.83601
H37RvUM2	4820	5070	site	0.2861	6	83	0.75958
H37RvUM2	4830	5080	site	0.2861	6	83	0.75958
H37RvUM2	4840	5090	site	0.2861	6	83	0.75958
H37RvUM2	4850	5100	site	0.2861	6	83	0.75958
H37RvUM2	4860	5110	site	0.2861	6	83	0.75958
H37RvUM2	4870	5120	site	0.2861	6	83	0.75958
H37RvUM2	4880	5130	site	0.2861	6	83	0.75958
H37RvUM2	4890	5140	site	0.2416	7	84	0.68376
H37RvUM2	4900	5150	site	0.2416	7	84	0.68376
H37RvUM2	4910	5160	site	0.2416	7	84	0.68376
H37RvUM2	4920	5170	site	0.307	6	84	0.78249
H37RvUM2	4930	5180	site	0.5311	7	190	0.97508
H37RvUM2	4940	5190	site	0.5311	7	190	0.97508
H37RvUM2	4950	5200	site	0.5311	7	190	0.97508
H37RvUM2	4960	5210	site	0.5311	7	190	0.97508
H37RvUM2	4970	5220	site	0.613	6	190	1
H37RvUM2	4980	5230	site	0.6945	5	190	0.99602
H37RvUM2	4990	5240	site	0.613	6	190	1
H37RvUM2	5000	5250	site	0.5728	4	107	0.91621
H37RvUM2	5010	5260	site	0.5728	4	107	0.91621
H37RvUM2	5020	5270	site	0.5728	4	107	0.91621
H37RvUM2	5030	5280	site	0.4738	5	107	0.89894
H37RvUM2	5040	5290	site	0.3719	6	107	0.85188
H37RvUM2	5050	5300	site	0.3719	6	107	0.85188
H37RvUM2	5060	5310	site	0.3719	6	107	0.85188
H37RvUM2	5070	5320	site	0.4738	5	107	0.89894
H37RvUM2	5080	5330	site	0.4738	5	107	0.89894
H37RvUM2	5090	5340	site	0.3719	6	107	0.85188
H37RvUM2	5100	5350	site	0.3719	6	107	0.85188
H37RvUM2	5110	5360	site	0.3719	6	107	0.85188
H37RvUM2	5120	5370	site	0.3029	7	107	0.76758
H37RvUM2	5130	5380	site	0.3029	7	107	0.76758
H37RvUM2	5140	5390	site	0.3719	6	106	0.85188
H37RvUM2	5150	5400	site	0.3719	6	106	0.85188
H37RvUM2	5160	5410	site	0.3719	6	106	0.85188
H37RvUM2	5170	5420	site	0.3719	6	106	0.85188
H37RvUM2	5180	5430	site	0.0183	6	0	0.11767
H37RvUM2	5190	5440	site	0.0183	6	0	0.11767
H37RvUM2	5200	5450	site	0.0088	7	0	0.06173
H37RvUM2	5210	5460	site	0.0088	7	0	0.06173
H37RvUM2	5220	5470	site	0.0088	7	0	0.06173
H37RvUM2	5230	5480	site	0.0088	7	0	0.06173
H37RvUM2	5240	5490	site	0.0183	6	0	0.11767
H37RvUM2	5250	5500	site	0.0183	6	0	0.11767
H37RvUM2	5260	5510	site	0.0183	6	0	0.11767
H37RvUM2	5270	5520	site	0.0088	7	0	0.06173
H37RvUM2	5280	5530	site	0.0183	6	0	0.11767
H37RvUM2	5290	5540	site	0.0325	5	0	0.1733
H37RvUM2	5300	5550	site	0.0183	6	0	0.11767
H37RvUM2	5310	5560	site	0.0183	6	0	0.11767
H37RvUM2	5320	5570	site	0.0183	6	0	0.11767
H37RvUM2	5330	5580	site	0.0183	6	0	0.11767
H37RvUM2	5340	5590	site	0.0088	7	0	0.06173
H37RvUM2	5350	5600	site	0.0088	7	0	0.06173
H37RvUM2	5360	5610	site	0.0088	7	0	0.06173
H37RvUM2	5370	5620	site	0.0183	6	0	0.11767
H37RvUM2	5380	5630	site	0.0088	7	0	0.06173
H37RvUM2	5390	5640	site	0.0066	8	0	0.05144
H37RvUM2	5400	5650	site	0.0066	8	0	0.05144
H37RvUM2	5410	5660	site	0.0066	8	0	0.05144
H37RvUM2	5420	5670	site	0.0066	8	0	0.05144
H37RvUM2	5430	5680	site	0.0066	8	0	0.05144
H37RvUM2	5440	5690	site	0.0034	9	0	0.03138
H37RvUM2	5450	5700	site	0.0066	8	0	0.05144
H37RvUM2	5460	5710	site	0.0066	8	0	0.05144
H37RvUM2	5470	5720	site	0.0066	8	0	0.05144
H37RvUM2	5480	5730	site	0.0066	8	0	0.05144
H37RvUM2	5490	5740	site	0.0066	8	0	0.05144
H37RvUM2	5500	5750	site	0.0066	8	0	0.05144
H37RvUM2	5510	5760	site	0.0066	8	0	0.05144
H37RvUM2	5520	5770	site	0.0088	7	0	0.06173
H37RvUM2	5530	5780	site	0.0088	7	0	0.06173
H37RvUM2	5540	5790	site	0.0088	7	0	0.06173
H37RvUM2	5550	5800	site	0.0088	7	0	0.06173
H37RvUM2	5560	5810	site	0.0088	7	0	0.06173
H37RvUM2	5570	5820	site	0.0088	7	0	0.06173
H37RvUM2	5580	5830	site	0.0088	7	0	0.06173
H37RvUM2	5590	5840	site	0.0325	5	0	0.1733
H37RvUM2	5600	5850	site	0.0325	5	0	0.1733
H37RvUM2	5610	5860	site	0.0325	5	0	0.1733
H37RvUM2	5620	5870	site	0.0325	5	0	0.1733
H37RvUM2	5630	5880	site	0.0714	4	0	0.31643
H37RvUM2	5640	5890	site	0.1293	3	0	0.47507
H37RvUM2	5650	5900	site	0.1293	3	0	0.47507
H37RvUM2	5660	5910	site	0.1293	3	0	0.47507
H37RvUM2	5670	5920	site	0.1293	3	0	0.47507
H37RvUM2	5680	5930	site	0.2628	2	0	0.72687
H37RvUM2	5690	5940	site	0.5065	1	0	0.89108
H37RvUM2	5700	5950	site	0.5065	1	0	0.89108
H37RvUM2	5710	5960	site	0.5065	1	0	0.89108
H37RvUM2	5720	5970	site	0.5065	1	0	0.89108
H37RvUM2	5730	5980	site	0.2628	2	0	0.72687
H37RvUM2	5740	5990	site	0.2628	2	0	0.72687
H37RvUM2	5750	6000	site	0.1293	3	0	0.47507
H37RvUM2	5760	6010	site	0.1293	3	0	0.47507
H37RvUM2	5770	6020	site	0.1293	3	0	0.47507
H37RvUM2	5780	6030	site	0.1293	3	0	0.47507
H37RvUM2	5790	6040	site	0.1293	3	0	0.47507
H37RvUM2	5800	6050	site	0.2628	2	0	0.72687
H37RvUM2	5810	6060	site	0.1293	3	0	0.47507
H37RvUM2	5820	6070	site	0.1293	3	0	0.47507
H37RvUM2	5830	6080	site	0.1293	3	0	0.47507
H37RvUM2	5840	6090	site	0.1293	3	0	0.47507
H37RvUM2	5850	6100	site	0.1293	3	0	0.47507
H37RvUM2	5860	6110	site	0.1293	3	0	0.47507
H37RvUM2	5870	6120	site	0.1293	3	0	0.47507
H37RvUM2	5880	6130	site	0.1293	3	0	0.47507
H37RvUM2	5890	6140	site	0.0714	4	0	0.31643
H37RvUM2	5900	6150	site	0.0714	4	0	0.31643
H37RvUM2	5910	6160	site	0.0714	4	0	0.31643
H37RvUM2	5920	6170	site	0.0714	4	0	0.31643
H37RvUM2	5930	6180	site	0.0714	4	0	0.31643
H37RvUM2	5940	6190	site	0.0714	4	0	0.31643
H37RvUM2	5950	6200	site	0.0714	4	0	0.31643
H37RvUM2	5960	6210	site	0.0714	4	0	0.31643
H37RvUM2	5970	6220	site	0.0714	4	0	0.31643
H37RvUM2	5980	6230	site	0.1293	3	0	0.47507
H37RvUM2	5990	6240	site	0.0714	4	0	0.31643
H37RvUM2	6000	6250	site	0.1293	3	0	0.47507
H37RvUM2	6010	6260	site	0.0714	4	0	0.31643
H37RvUM2	6020	6270	site	0.0714	4	0	0.31643
H37RvUM2	6030	6280	site	0.0714	4	0	0.31643
H37RvUM2	6040	6290	site	0.0325	5	0	0.1733
H37RvUM2	6050	6300	site	0.0325	5	0	0.1733
H37RvUM2	6060	6310	site	0.0714	4	0	0.31643
H37RvUM2	6070	6320	site	0.0714	4	0	0.31643
H37RvUM2	6080	6330	site	0.0714	4	0	0.31643
H37RvUM2	6090	6340	site	0.0714	4	0	0.31643
H37RvUM2	6100	6350	site	0.0714	4	0	0.31643
H37RvUM2	6110	6360	site	0.0714	4	0	0.31643
H37RvUM2	6120	6370	site	0.0714	4	0	0.31643
H37RvUM2	6130	6380	site	0.0714	4	0	0.31643
H37RvUM2	6140	6390	site	0.1293	3	0	0.47507
H37RvUM2	6150	6400	site	0.1293	3	0	0.47507
H37RvUM2	6160	6410	site	0.0714	4	0	0.31643
H37RvUM2	6170	6420	site	0.0714	4	0	0.31643
H37RvUM2	6180	6430	site	0.0714	4	0	0.31643
H37RvUM2	6190	6440	site	0.0714	4	0	0.31643
H37RvUM2	6200	6450	site	0.0714	4	0	0.31643
H37RvUM2	6210	6460	site	0.0714	4	0	0.31643
H37RvUM2	6220	6470	site	0.0714	4	0	0.31643
H37RvUM2	6230	6480	site	0.0714	4	0	0.31643
H37RvUM2	6240	6490	site	0.1293	3	0	0.47507
H37RvUM2	6250	6500	site	0.0714	4	0	0.31643
H37RvUM2	6260	6510	site	0.0714	4	0	0.31643
H37RvUM2	6270	6520	site	0.0714	4	0	0.31643
H37RvUM2	6280	6530	site	0.0325	5	0	0.1733
H37RvUM2	6290	6540	site	0.0714	4	0	0.31643
H37RvUM2	6300	6550	site	0.0714	4	0	0.31643
H37RvUM2	6310	6560	site	0.0714	4	0	0.31643
H37RvUM2	6320	6570	site	0.0714	4	0	0.31643
H37RvUM2	6330	6580	site	0.0714	4	0	0.31643
H37RvUM2	6340	6590	site	0.0714	4	0	0.31643
H37RvUM2	6350	6600	site	0.0714	4	0	0.31643
H37RvUM2	6360	6610	site	0.0325	5	0	0.1733
H37RvUM2	6370	6620	site	0.0183	6	0	0.11767
H37RvUM2	6380	6630	site	0.0183	6	0	0.11767
H37RvUM2	6390	6640	site	0.0183	6	0	0.11767
H37RvUM2	6400	6650	site	0.0183	6	0	0.11767
H37RvUM2	6410	6660	site	0.0325	5	0	0.1733
H37RvUM2	6420	6670	site	0.0325	5	0	0.1733
H37RvUM2	6430	6680	site	0.0183	6	0	0.11767
H37RvUM2	6440	6690	site	0.0183	6	0	0.11767
H37RvUM2	6450	6700	site	0.0183	6	0	0.11767
H37RvUM2	6460	6710	site	0.0183	6	0	0.11767
H37RvUM2	6470	6720	site	0.0183	6	0	0.11767
H37RvUM2	6480	6730	site	0.0183	6	0	0.11767
H37RvUM2	6490	6740	site	0.0088	7	0	0.06173
H37RvUM2	6500	6750	site	0.0183	6	0	0.11767
H37RvUM2	6510	6760	site	0.0325	5	0	0.1733
H37RvUM2	6520	6770	site	0.0325	5	0	0.1733
H37RvUM2	6530	6780	site	0.0714	4	0	0.31643
H37RvUM2	6540	6790	site	0.0714	4	0	0.31643
H37RvUM2	6550	6800	site	0.0325	5	0	0.1733
H37RvUM2	6560	6810	site	0.0325	5	0	0.1733
H37RvUM2	6570	6820	site	0.0183	6	0	0.11767
H37RvUM2	6580	6830	site	0.0183	6	0	0.11767
H37RvUM2	6590	6840	site	0.0183	6	0	0.11767
H37RvUM2	6600	6850	site	0.0183	6	0	0.11767
H37RvUM2	6610	6860	site	0.0183	6	0	0.11767
H37RvUM2	6620	6870	site	0.0325	5	0	0.1733
H37RvUM2	6630	6880	site	0.0325	5	0	0.1733
H37RvUM2	6640	6890	site	0.0325	5	0	0.1733
H37RvUM2	6650	6900	site	0.0325	5	0	0.1733
H37RvUM2	6660	6910	site	0.0325	5	0	0.1733
H37RvUM2	6670	6920	site	0.0325	5	0	0.1733
H37RvUM2	6680	6930	site	0.0714	4	0	0.31643
H37RvUM2	6690	6940	site	0.0714	4	0	0.31643
H37RvUM2	6700	6950	site	0.0325	5	0	0.1733
H37RvUM2	6710	6960	site	0.0325	5	0	0.1733
H37RvUM2	6720	6970	site	0.0325	5	0	0.1733
H37RvUM2	6730	6980	site	0.0325	5	0	0.1733
H37RvUM2	6740	6990	site	0.0325	5	0	0.1733
H37RvUM2	6750	7000	site	0.0325	5	0	0.1733
H37RvUM2	6760	7010	site	0.0325	5	0	0.1733
H37RvUM2	6770	7020	site	0.0325	5	0	0.1733
H37RvUM2	6780	7030	site	0.0325	5	0	0.1733
H37RvUM2	6790	7040	site	0.0325	5	0	0.1733
H37RvUM2	6800	7050	site	0.0714	4	0	0.31643
H37RvUM2	6810	7060	site	0.0714	4	0	0.31643
H37RvUM2	6820	7070	site	0.0714	4	0	0.31643
H37RvUM2	6830	7080	site	0.0325	5	0	0.1733
H37RvUM2	6840	7090	site	0.0325	5	0	0.1733
H37RvUM2	6850	7100	site	0.0183	6	0	0.11767
H37RvUM2	6860	7110	site	0.0325	5	0	0.1733
H37RvUM2	6870	7120	site	0.0325	5	0	0.1733
H37RvUM2	6880	7130	site	0.0325	5	0	0.1733
H37RvUM2	6890	7140	site	0.0325	5	0	0.1733
H37RvUM2	6900	7150	site	0.0325	5	0	0.1733
H37RvUM2	6910	7160	site	0.0325	5	0	0.1733
H37RvUM2	6920	7170	site	0.0325	5	0	0.1733
H37RvUM2	6930	7180	site	0.0325	5	0	0.1733
H37RvUM2	6940	7190	site	0.0325	5	0	0.1733
H37RvUM2	6950	7200	site	0.0714	4	0	0.31643
H37RvUM2	6960	7210	site	0.0714	4	0	0.31643
H37RvUM2	6970	7220	site	0.0714	4	0	0.31643
H37RvUM2	6980	7230	site	0.0325	5	0	0.1733
H37RvUM2	6990	7240	site	0.0714	4	0	0.31643
H37RvUM2	7000	7250	site	0.0714	4	0	0.31643
H37RvUM2	7010	7260	site	0.0714	4	0	0.31643
H37RvUM2	7020	7270	site	0.0325	5	0	0.1733
H37RvUM2	7030	7280	site	0.0325	5	0	0.1733
H37RvUM2	7040	7290	site	0.0325	5	0	0.1733
H37RvUM2	7050	7300	site	0.0325	5	0	0.1733
H37RvUM2	7060	7310	site	0.0325	5	0	0.1733
H37RvUM2	7070	7320	site	0.0714	4	0	0.31643
H37RvUM2	7080	7330	site	0.1293	3	0	0.47507
H37RvUM2	7090	7340	site	0.1293	3	0	0.47507
H37RvUM2	7100	7350	site	0.2628	2	0	0.72687
H37RvUM2	7110	7360	site	0.2628	2	0	0.72687
H37RvUM2	7120	7370	site	0.2628	2	0	0.72687
H37RvUM2	7130	7380	site	0.2628	2	0	0.72687
H37RvUM2	7140	7390	site	0.1293	3	0	0.47507
H37RvUM2	7150	7400	site	0.0714	4	0	0.31643
H37RvUM2	7160	7410	site	0.0714	4	0	0.31643
H37RvUM2	7170	7420	site	0.0714	4	0	0.31643
H37RvUM2	7180	7430	site	0.0714	4	0	0.31643
H37RvUM2	7190	7440	site	0.0714	4	0	0.31643
H37RvUM2	7200	7450	site	0.0714	4	0	0.31643
H37RvUM2	7210	7460	site	0.0714	4	0	0.31643
H37RvUM2	7220	7470	site	0.0714	4	0	0.31643
H37RvUM2	7230	7480	site	0.0714	4	0	0.31643
H37RvUM2	7240	7490	site	0.0714	4	0	0.31643
H37RvUM2	7250	7500	site	0.0714	4	0	0.31643
H37RvUM2	7260	7510	site	0.0714	4	0	0.31643
H37RvUM2	7270	7520	site	0.1293	3	0	0.47507
H37RvUM2	7280	7530	site	0.1293	3	0	0.47507
H37RvUM2	7290	7540	site	0.1293	3	0	0.47507
H37RvUM2	7300	7550	site	0.1293	3	0	0.47507
H37RvUM2	7310	7560	site	0.0714	4	0	0.31643
H37RvUM2	7320	7570	site	0.0714	4	0	0.31643
H37RvUM2	7330	7580	site	0.0714	4	0	0.31643
H37RvUM2	7340	7590	site	0.0325	5	0	0.1733
H37RvUM2	7350	7600	site	0.0325	5	0	0.1733
H37RvUM2	7360	7610	site	0.0325	5	0	0.1733
H37RvUM2	7370	7620	site	0.0325	5	0	0.1733
H37RvUM2	7380	7630	site	0.0183	6	0	0.11767
H37RvUM2	7390	7640	site	0.0325	5	0	0.1733
H37RvUM2	7400	7650	site	0.0714	4	0	0.31643
H37RvUM2	7410	7660	site	0.0714	4	0	0.31643
H37RvUM2	7420	7670	site	0.0714	4	0	0.31643
H37RvUM2	7430	7680	site	0.0714	4	0	0.31643
H37RvUM2	7440	7690	site	0.0325	5	0	0.1733
H37RvUM2	7450	7700	site	0.0325	5	0	0.1733
H37RvUM2	7460	7710	site	0.0325	5	0	0.1733
H37RvUM2	7470	7720	site	0.0325	5	0	0.1733
H37RvUM2	7480	7730	site	0.0714	4	0	0.31643
H37RvUM2	7490	7740	site	0.0714	4	0	0.31643
H37RvUM2	7500	7750	site	0.0714	4	0	0.31643
H37RvUM2	7510	7760	site	0.0714	4	0	0.31643
H37RvUM2	7520	7770	site	0.0183	6	0	0.11767
H37RvUM2	7530	7780	site	0.0183	6	0	0.11767
H37RvUM2	7540	7790	site	0.0183	6	0	0.11767
H37RvUM2	7550	7800	site	0.0183	6	0	0.11767
H37RvUM2	7560	7810	site	0.0183	6	0	0.11767
H37RvUM2	7570	7820	site	0.0183	6	0	0.11767
H37RvUM2	7580	7830	site	0.0183	6	0	0.11767
H37RvUM2	7590	7840	site	0.0325	5	0	0.1733
H37RvUM2	7600	7850	site	0.0325	5	0	0.1733
H37RvUM2	7610	7860	site	0.0325	5	0	0.1733
H37RvUM2	7620	7870	site	0.0183	6	0	0.11767
H37RvUM2	7630	7880	site	0.0325	5	0	0.1733
H37RvUM2	7640	7890	site	0.0325	5	0	0.1733
H37RvUM2	7650	7900	site	0.0325	5	0	0.1733
H37RvUM2	7660	7910	site	0.0325	5	0	0.1733
H37RvUM2	7670	7920	site	0.0325	5	0	0.1733
H37RvUM2	7680	7930	site	0.0325	5	0	0.1733
H37RvUM2	7690	7940	site	0.0714	4	0	0.31643
H37RvUM2	7700	7950	site	0.0714	4	0	0.31643
H37RvUM2	7710	7960	site	0.0714	4	0	0.31643
H37RvUM2	7720	7970	site	0.0714	4	0	0.31643
H37RvUM2	7730	7980	site	0.0325	5	0	0.1733
H37RvUM2	7740	7990	site	0.0325	5	0	0.1733
H37RvUM2	7750	8000	site	0.0325	5	0	0.1733
H37RvUM2	7760	8010	site	0.0325	5	0	0.1733
H37RvUM2	7770	8020	site	0.1293	3	0	0.47507
H37RvUM2	7780	8030	site	0.1293	3	0	0.47507
H37RvUM2	7790	8040	site	0.0714	4	0	0.31643
H37RvUM2	7800	8050	site	0.0714	4	0	0.31643
H37RvUM2	7810	8060	site	0.1293	3	0	0.47507
H37RvUM2	7820	8070	site	0.1293	3	0	0.47507
H37RvUM2	7830	8080	site	0.0714	4	0	0.31643
H37RvUM2	7840	8090	site	0.0714	4	0	0.31643
H37RvUM2	7850	8100	site	0.0714	4	0	0.31643
H37RvUM2	7860	8110	site	0.0325	5	0	0.1733
H37RvUM2	7870	8120	site	0.0714	4	0	0.31643
H37RvUM2	7880	8130	site	0.0325	5	0	0.1733
H37RvUM2	7890	8140	site	0.0325	5	0	0.1733
H37RvUM2	7900	8150	site	0.0325	5	0	0.1733
H37RvUM2	7910	8160	site	0.0325	5	0	0.1733
H37RvUM2	7920	8170	site	0.0325	5	0	0.1733
H37RvUM2	7930	8180	site	0.0325	5	0	0.1733
H37RvUM2	7940	8190	site	0.0325	5	0	0.1733
H37RvUM2	7950	8200	site	0.0325	5	0	0.1733
H37RvUM2	7960	8210	site	0.0325	5	0	0.1733
H37RvUM2	7970	8220	site	0.0325	5	0	0.1733
H37RvUM2	7980	8230	site	0.0325	5	0	0.1733
H37RvUM2	7990	8240	site	0.0183	6	0	0.11767
H37RvUM2	8000	8250	site	0.0183	6	0	0.11767
H37RvUM2	8010	8260	site	0.0183	6	0	0.11767
H37RvUM2	8020	8270	site	0.0183	6	0	0.11767
H37RvUM2	8030	8280	site	0.0183	6	0	0.11767
H37RvUM2	8040	8290	site	0.0325	5	0	0.1733
H37RvUM2	8050	8300	site	0.0088	7	0	0.06173
H37RvUM2	8060	8310	site	0.0088	7	0	0.06173
H37RvUM2	8070	8320	site	0.0088	7	0	0.06173
H37RvUM2	8080	8330	site	0.0183	6	0	0.11767
H37RvUM2	8090	8340	site	0.0183	6	0	0.11767
H37RvUM2	8100	8350	site	0.0088	7	0	0.06173
H37RvUM2	8110	8360	site	0.0183	6	0	0.11767
H37RvUM2	8120	8370	site	0.0183	6	0	0.11767
H37RvUM2	8130	8380	site	0.0325	5	0	0.1733
H37RvUM2	8140	8390	site	0.0325	5	0	0.1733
H37RvUM2	8150	8400	site	0.0088	7	0	0.06173
H37RvUM2	8160	8410	site	0.0088	7	0	0.06173
H37RvUM2	8170	8420	site	0.0088	7	0	0.06173
H37RvUM2	8180	8430	site	0.0088	7	0	0.06173
H37RvUM2	8190	8440	site	0.0066	8	0	0.05144
H37RvUM2	8200	8450	site	0.0066	8	0	0.05144
H37RvUM2	8210	8460	site	0.0066	8	0	0.05144
H37RvUM2	8220	8470	site	0.0066	8	0	0.05144
H37RvUM2	8230	8480	site	0.0088	7	0	0.06173
H37RvUM2	8240	8490	site	0.0088	7	0	0.06173
H37RvUM2	8250	8500	site	0.0088	7	0	0.06173
H37RvUM2	8260	8510	site	0.0088	7	0	0.06173
H37RvUM2	8270	8520	site	0.0088	7	0	0.06173
H37RvUM2	8280	8530	site	0.0088	7	0	0.06173
H37RvUM2	8290	8540	site	0.0088	7	0	0.06173
H37RvUM2	8300	8550	site	0.0183	6	0	0.11767
H37RvUM2	8310	8560	site	0.0183	6	0	0.11767
H37RvUM2	8320	8570	site	0.0183	6	0	0.11767
H37RvUM2	8330	8580	site	0.0183	6	0	0.11767
H37RvUM2	8340	8590	site	0.0183	6	0	0.11767
H37RvUM2	8350	8600	site	0.0325	5	0	0.1733
H37RvUM2	8360	8610	site	0.0325	5	0	0.1733
H37RvUM2	8370	8620	site	0.0325	5	0	0.1733
H37RvUM2	8380	8630	site	0.0325	5	0	0.1733
H37RvUM2	8390	8640	site	0.0325	5	0	0.1733
H37RvUM2	8400	8650	site	0.1293	3	0	0.47507
H37RvUM2	8410	8660	site	0.1293	3	0	0.47507
H37RvUM2	8420	8670	site	0.1293	3	0	0.47507
H37RvUM2	8430	8680	site	0.1293	3	0	0.47507
H37RvUM2	8440	8690	site	0.2628	2	0	0.72687
H37RvUM2	8450	8700	site	0.2628	2	0	0.72687
H37RvUM2	8460	8710	site	0.2628	2	0	0.72687
H37RvUM2	8470	8720	site	0.2628	2	0	0.72687
H37RvUM2	8480	8730	site	0.2628	2	0	0.72687
H37RvUM2	8490	8740	site	0.5065	1	0	0.89108
H37RvUM2	8500	8750	site	0.5065	1	0	0.89108
H37RvUM2	8510	8760	site	0.5065	1	0	0.89108
H37RvUM2	8520	8770	site	0.5065	1	0	0.89108
H37RvUM2	8530	8780	site	0.5065	1	0	0.89108
H37RvUM2	8540	8790	site	0.2628	2	0	0.72687
H37RvUM2	8550	8800	site	0.5065	1	0	0.89108
H37RvUM2	8560	8810	site	0.5065	1	0	0.89108
H37RvUM2	8570	8820	site	0.5065	1	0	0.89108
H37RvUM2	8580	8830	site	0.5065	1	0	0.89108
H37RvUM2	8590	8840	site	0.5065	1	0	0.89108
H37RvUM2	8600	8850	site	0.5065	1	0	0.89108
H37RvUM2	8610	8860	site	0.5065	1	0	0.89108
H37RvUM2	8620	8870	site	0.2628	2	0	0.72687
H37RvUM2	8630	8880	site	0.1293	3	0	0.47507
H37RvUM2	8640	8890	site	0.1293	3	0	0.47507
H37RvUM2	8650	8900	site	0.1293	3	0	0.47507
H37RvUM2	8660	8910	site	0.0714	4	0	0.31643
H37RvUM2	8670	8920	site	0.0714	4	0	0.31643
H37RvUM2	8680	8930	site	0.0714	4	0	0.31643
H37RvUM2	8690	8940	site	0.0714	4	0	0.31643
H37RvUM2	8700	8950	site	0.0714	4	0	0.31643
H37RvUM2	8710	8960	site	0.0714	4	0	0.31643
H37RvUM2	8720	8970	site	0.0714	4	0	0.31643
H37RvUM2	8730	8980	site	0.0714	4	0	0.31643
H37RvUM2	8740	8990	site	0.0714	4	0	0.31643
H37RvUM2	8750	9000	site	0.0714	4	0	0.31643
H37RvUM2	8760	9010	site	0.0714	4	0	0.31643
H37RvUM2	8770	9020	site	0.0714	4	0	0.31643
H37RvUM2	8780	9030	site	0.0714	4	0	0.31643
H37RvUM2	8790	9040	site	0.0714	4	0	0.31643
H37RvUM2	8800	9050	site	0.0325	5	0	0.1733
H37RvUM2	8810	9060	site	0.0325	5	0	0.1733
H37RvUM2	8820	9070	site	0.0325	5	0	0.1733
H37RvUM2	8830	9080	site	0.0325	5	0	0.1733
H37RvUM2	8840	9090	site	0.0325	5	0	0.1733
H37RvUM2	8850	9100	site	0.0325	5	0	0.1733
H37RvUM2	8860	9110	site	0.0183	6	0	0.11767
H37RvUM2	8870	9120	site	0.0325	5	0	0.1733
H37RvUM2	8880	9130	site	0.0714	4	0	0.31643
H37RvUM2	8890	9140	site	0.0714	4	0	0.31643
H37RvUM2	8900	9150	site	0.0714	4	0	0.31643
H37RvUM2	8910	9160	site	0.0714	4	0	0.31643
H37RvUM2	8920	9170	site	0.0325	5	0	0.1733
H37RvUM2	8930	9180	site	0.0325	5	0	0.1733
H37RvUM2	8940	9190	site	0.0325	5	0	0.1733
H37RvUM2	8950	9200	site	0.0325	5	0	0.1733
H37RvUM2	8960	9210	site	0.0325	5	0	0.1733
H37RvUM2	8970	9220	site	0.0325	5	0	0.1733
H37RvUM2	8980	9230	site	0.0325	5	0	0.1733
H37RvUM2	8990	9240	site	0.0325	5	0	0.1733
H37RvUM2	9000	9250	site	0.0325	5	0	0.1733
H37RvUM2	9010	9260	site	0.0325	5	0	0.1733
H37RvUM2	9020	9270	site	0.0325	5	0	0.1733
H37RvUM2	9030	9280	site	0.0325	5	0	0.1733
H37RvUM2	9040	9290	site	0.0714	4	0	0.31643
H37RvUM2	9050	9300	site	0.1293	3	0	0.47507
H37RvUM2	9060	9310	site	0.1293	3	0	0.47507
H37RvUM2	9070	9320	site	0.1293	3	0	0.47507
H37RvUM2	9080	9330	site	0.1293	3	0	0.47507
H37RvUM2	9090	9340	site	0.1293	3	0	0.47507
H37RvUM2	9100	9350	site	0.1293	3	0	0.47507
H37RvUM2	9110	9360	site	0.2628	2	0	0.72687
H37RvUM2	9120	9370	site	0.2628	2	0	0.72687
H37RvUM2	9130	9380	site	0.2628	2	0	0.72687
H37RvUM2	9140	9390	site	0.2628	2	0	0.72687
H37RvUM2	9150	9400	site	0.2628	2	0	0.72687
H37RvUM2	9160	9410	site	0.5065	1	0	0.89108
H37RvUM2	9170	9420	site	n/a	0	n/a	n/a
H37RvUM2	9180	9430	site	0.5065	1	0	0.89108
H37RvUM2	9190	9440	site	0.5065	1	0	0.89108
H37RvUM2	9200	9450	site	0.5065	1	0	0.89108
H37RvUM2	9210	9460	site	0.5065	1	0	0.89108
H37RvUM2	9220	9470	site	0.2628	2	0	0.72687
H37RvUM2	9230	9480	site	0.2628	2	0	0.72687
H37RvUM2	9240	9490	site	0.2628	2	0	0.72687
H37RvUM2	9250	9500	site	0.1293	3	0	0.47507
H37RvUM2	9260	9510	site	0.0714	4	0	0.31643
H37RvUM2	9270	9520	site	0.0714	4	0	0.31643
H37RvUM2	9280	9530	site	0.0183	6	0	0.11767
H37RvUM2	9290	9540	site	0.0183	6	0	0.11767
H37RvUM2	9300	9550	site	0.0088	7	0	0.06173
H37RvUM2	9310	9560	site	0.0088	7	0	0.06173
H37RvUM2	9320	9570	site	0.0066	8	0	0.05144
H37RvUM2	9330	9580	site	0.0066	8	0	0.05144
H37RvUM2	9340	9590	site	0.0066	8	0	0.05144
H37RvUM2	9350	9600	site	0.0066	8	0	0.05144
H37RvUM2	9360	9610	site	0.0066	8	0	0.05144
H37RvUM2	9370	9620	site	0.0066	8	0	0.05144
H37RvUM2	9380	9630	site	0.0034	9	0	0.03138
H37RvUM2	9390	9640	site	0.0034	9	0	0.03138
H37RvUM2	9400	9650	site	0.0034	9	0	0.03138
H37RvUM2	9410	9660	site	0.0034	9	0	0.03138
H37RvUM2	9420	9670	site	0.0034	9	0	0.03138
H37RvUM2	9430	9680	site	0.0066	8	0	0.05144
H37RvUM2	9440	9690	site	0.0066	8	0	0.05144
H37RvUM2	9450	9700	site	0.0066	8	0	0.05144
H37RvUM2	9460	9710	site	0.0066	8	0	0.05144
H37RvUM2	9470	9720	site	0.0088	7	0	0.06173
H37RvUM2	9480	9730	site	0.0088	7	0	0.06173
H37RvUM2	9490	9740	site	0.0088	7	0	0.06173
H37RvUM2	9500	9750	site	0.0183	6	0	0.11767
H37RvUM2	9510	9760	site	0.0325	5	0	0.1733
H37RvUM2	9520	9770	site	0.0325	5	0	0.1733
H37RvUM2	9530	9780	site	0.0714	4	1	0.31643
H37RvUM2	9540	9790	site	0.0714	4	1	0.31643
H37RvUM2	9550	9800	site	0.1293	3	1	0.47507
H37RvUM2	9560	9810	site	0.1293	3	1	0.47507
H37RvUM2	9570	9820	site	0.6205	3	83	0.924
H37RvUM2	9580	9830	site	0.6205	3	83	0.924
H37RvUM2	9590	9840	site	0.6205	3	83	0.924
H37RvUM2	9600	9850	site	0.6205	3	83	0.924
H37RvUM2	9610	9860	site	0.4882	4	83	0.87162
H37RvUM2	9620	9870	site	0.4882	4	83	0.87162
H37RvUM2	9630	9880	site	0.5318	4	95	0.89471
H37RvUM2	9640	9890	site	0.5318	4	95	0.89471
H37RvUM2	9650	9900	site	0.5516	5	132	0.94514
H37RvUM2	9660	9910	site	0.626	6	197	1
H37RvUM2	9670	9920	site	0.626	6	197	1
H37RvUM2	9680	9930	site	0.626	6	197	1
H37RvUM2	9690	9940	site	0.626	6	197	1
H37RvUM2	9700	9950	site	0.626	6	197	1
H37RvUM2	9710	9960	site	0.626	6	197	1
H37RvUM2	9720	9970	site	0.626	6	197	1
H37RvUM2	9730	9980	site	0.626	6	197	1
H37RvUM2	9740	9990	site	0.626	6	197	1
H37RvUM2	9750	10000	site	0.626	6	197	1
H37RvUM2	9760	10010	site	0.626	6	197	1
H37RvUM2	9770	10020	site	0.626	6	197	1
H37RvUM2	9780	10030	site	0.7983	6	297	1
H37RvUM2	9790	10040	site	0.7983	6	297	1
H37RvUM2	9800	10050	site	0.7983	6	297	1
H37RvUM2	9810	10060	site	0.7983	6	297	1
H37RvUM2	9820	10070	site	0.7431	5	215	0.99998
H37RvUM2	9830	10080	site	0.7431	5	215	0.99998
H37RvUM2	9840	10090	site	0.7431	5	215	0.99998
H37RvUM2	9850	10100	site	0.7431	5	215	0.99998
H37RvUM2	9860	10110	site	0.7431	5	215	0.99998
H37RvUM2	9870	10120	site	0.7431	5	215	0.99998
H37RvUM2	9880	10130	site	0.7969	4	203	0.99356
H37RvUM2	9890	10140	site	0.7969	4	203	0.99356
H37RvUM2	9900	10150	site	0.8192	3	166	0.97772
H37RvUM2	9910	10160	site	0.7912	2	101	0.94834
H37RvUM2	9920	10170	site	0.7912	2	101	0.94834
H37RvUM2	9930	10180	site	0.7912	2	101	0.94834
H37RvUM2	9940	10190	site	0.7912	2	101	0.94834
H37RvUM2	9950	10200	site	0.7912	2	101	0.94834
H37RvUM2	9960	10210	site	0.7912	2	101	0.94834
H37RvUM2	9970	10220	site	0.7912	2	101	0.94834
H37RvUM2	9980	10230	site	0.7912	2	101	0.94834
H37RvUM2	9990	10240	site	0.7912	2	101	0.94834
H37RvUM2	10000	10250	site	0.7912	2	101	0.94834
H37RvUM2	10010	10260	site	0.7912	2	101	0.94834
H37RvUM2	10020	10270	site	0.7912	2	101	0.94834
H37RvUM2	10030	10280	site	0.299	2	3	0.76342
H37RvUM2	10040	10290	site	0.299	2	3	0.76342
H37RvUM2	10050	10300	site	0.299	2	3	0.76342
H37RvUM2	10060	10310	site	0.1986	3	7	0.5965
H37RvUM2	10070	10320	site	0.1986	3	7	0.5965
H37RvUM2	10080	10330	site	0.1986	3	7	0.5965
H37RvUM2	10090	10340	site	0.1986	3	7	0.5965
H37RvUM2	10100	10350	site	0.1986	3	7	0.5965
H37RvUM2	10110	10360	site	0.3565	2	7	0.80375
H37RvUM2	10120	10370	site	0.3565	2	7	0.80375
H37RvUM2	10130	10380	site	0.3565	2	7	0.80375
H37RvUM2	10140	10390	site	0.3565	2	7	0.80375
H37RvUM2	10150	10400	site	0.3565	2	7	0.80375
H37RvUM2	10160	10410	site	0.3565	2	7	0.80375
H37RvUM2	10170	10420	site	0.1986	3	7	0.5965
H37RvUM2	10180	10430	site	0.5728	4	106	0.91621
H37RvUM2	10190	10440	site	0.5728	4	106	0.91621
H37RvUM2	10200	10450	site	0.5728	4	106	0.91621
H37RvUM2	10210	10460	site	0.5728	4	106	0.91621
H37RvUM2	10220	10470	site	0.5728	4	106	0.91621
H37RvUM2	10230	10480	site	0.5728	4	106	0.91621
H37RvUM2	10240	10490	site	0.5728	4	106	0.91621
H37RvUM2	10250	10500	site	0.5728	4	106	0.91621
H37RvUM2	10260	10510	site	0.5728	4	106	0.91621
H37RvUM2	10270	10520	site	0.5728	4	106	0.91621
H37RvUM2	10280	10530	site	0.6853	3	103	0.94728
H37RvUM2	10290	10540	site	0.6853	3	103	0.94728
H37RvUM2	10300	10550	site	0.6853	3	103	0.94728
H37RvUM2	10310	10560	site	0.7874	2	99	0.94834
H37RvUM2	10320	10570	site	0.7874	2	99	0.94834
H37RvUM2	10330	10580	site	0.7874	2	99	0.94834
H37RvUM2	10340	10590	site	0.9687	3	410	0.99768
H37RvUM2	10350	10600	site	0.9687	3	410	0.99768
H37RvUM2	10360	10610	site	0.9532	4	418	0.99989
H37RvUM2	10370	10620	site	0.9436	5	450	0.99998
H37RvUM2	10380	10630	site	0.9436	5	450	0.99998
H37RvUM2	10390	10640	site	0.9436	5	450	0.99998
H37RvUM2	10400	10650	site	0.9436	5	450	0.99998
H37RvUM2	10410	10660	site	0.9436	5	450	0.99998
H37RvUM2	10420	10670	site	0.9607	4	450	0.99989
H37RvUM2	10430	10680	site	0.9546	3	351	0.99653
H37RvUM2	10440	10690	site	0.9546	3	351	0.99653
H37RvUM2	10450	10700	site	0.9546	3	351	0.99653
H37RvUM2	10460	10710	site	0.9546	3	351	0.99653
H37RvUM2	10470	10720	site	0.9546	3	351	0.99653
H37RvUM2	10480	10730	site	0.9546	3	351	0.99653
H37RvUM2	10490	10740	site	0.9546	3	351	0.99653
H37RvUM2	10500	10750	site	0.9546	3	351	0.99653
H37RvUM2	10510	10760	site	0.9546	3	351	0.99653
H37RvUM2	10520	10770	site	0.9546	3	351	0.99653
H37RvUM2	10530	10780	site	0.9844	4	581	0.99989
H37RvUM2	10540	10790	site	0.9844	4	581	0.99989
H37RvUM2	10550	10800	site	0.9844	4	581	0.99989
H37RvUM2	10560	10810	site	0.9844	4	581	0.99989
H37RvUM2	10570	10820	site	0.9844	4	581	0.99989
H37RvUM2	10580	10830	site	0.9838	5	663	0.99998
H37RvUM2	10590	10840	site	0.928	4	352	0.99989
H37RvUM2	10600	10850	site	0.928	4	352	0.99989
H37RvUM2	10610	10860	site	0.9252	4	344	0.99989
H37RvUM2	10620	10870	site	0.9399	3	312	0.99526
H37RvUM2	10630	10880	site	0.9098	4	312	0.99989
H37RvUM2	10640	10890	site	0.8645	5	312	0.99998
H37RvUM2	10650	10900	site	0.758	7	312	1
H37RvUM2	10660	10910	site	0.7015	8	312	1
H37RvUM2	10670	10920	site	0.7015	8	312	1
H37RvUM2	10680	10930	site	0.6433	9	312	1
H37RvUM2	10690	10940	site	0.6433	9	312	1
H37RvUM2	10700	10950	site	0.6433	9	312	1
H37RvUM2	10710	10960	site	0.5905	10	312	1
H37RvUM2	10720	10970	site	0.5905	10	312	1
H37RvUM2	10730	10980	site	0.5905	10	312	1
H37RvUM2	10740	10990	site	0.5905	10	312	1
H37RvUM2	10750	11000	site	0.5905	10	312	1
H37RvUM2	10760	11010	site	0.5905	10	312	1
H37RvUM2	10770	11020	site	0.5905	10	312	1
H37RvUM2	10780	11030	site	0.1288	9	82	0.46297
H37RvUM2	10790	11040	site	0.1288	9	82	0.46297
H37RvUM2	10800	11050	site	0.1288	9	82	0.46297
H37RvUM2	10810	11060	site	0.1288	9	82	0.46297
H37RvUM2	10820	11070	site	0.1288	9	82	0.46297
H37RvUM2	10830	11080	site	0.0066	8	0	0.05144
H37RvUM2	10840	11090	site	0.0066	8	0	0.05144
H37RvUM2	10850	11100	site	0.0034	9	3	0.03138
H37RvUM2	10860	11110	site	0.0066	8	3	0.05144
H37RvUM2	10870	11120	site	0.0066	8	3	0.05144
H37RvUM2	10880	11130	site	0.0066	8	3	0.05144
H37RvUM2	10890	11140	site	0.0066	8	3	0.05144
H37RvUM2	10900	11150	site	0.0183	6	3	0.11767
H37RvUM2	10910	11160	site	0.0325	5	3	0.1733
H37RvUM2	10920	11170	site	0.0325	5	3	0.1733
H37RvUM2	10930	11180	site	0.0325	5	3	0.1733
H37RvUM2	10940	11190	site	0.0325	5	3	0.1733
H37RvUM2	10950	11200	site	0.0325	5	3	0.1733
H37RvUM2	10960	11210	site	0.8996	6	413	1
H37RvUM2	10970	11220	site	0.8996	6	413	1
H37RvUM2	10980	11230	site	0.8996	6	413	1
H37RvUM2	10990	11240	site	0.8996	6	413	1
H37RvUM2	11000	11250	site	0.8996	6	413	1
H37RvUM2	11010	11260	site	0.8996	6	413	1
H37RvUM2	11020	11270	site	0.8996	6	413	1
H37RvUM2	11030	11280	site	0.8996	6	413	1
H37RvUM2	11040	11290	site	0.8996	6	413	1
H37RvUM2	11050	11300	site	0.8702	7	432	1
H37RvUM2	11060	11310	site	0.8379	8	432	1
H37RvUM2	11070	11320	site	0.8379	8	432	1
H37RvUM2	11080	11330	site	0.8379	8	432	1
H37RvUM2	11090	11340	site	0.8379	8	432	1
H37RvUM2	11100	11350	site	0.8702	7	429	1
H37RvUM2	11110	11360	site	0.8702	7	429	1
H37RvUM2	11120	11370	site	0.8702	7	429	1
H37RvUM2	11130	11380	site	0.9107	6	429	1
H37RvUM2	11140	11390	site	0.9329	5	429	0.99998
H37RvUM2	11150	11400	site	0.9329	5	429	0.99998
H37RvUM2	11160	11410	site	0.9329	5	429	0.99998
H37RvUM2	11170	11420	site	0.9329	5	429	0.99998
H37RvUM2	11180	11430	site	0.9809	5	632	0.99998
H37RvUM2	11190	11440	site	0.9809	5	632	0.99998
H37RvUM2	11200	11450	site	0.9691	6	632	1
H37RvUM2	11210	11460	site	0.8263	4	222	0.99989
H37RvUM2	11220	11470	site	0.8263	4	222	0.99989
H37RvUM2	11230	11480	site	0.8263	4	222	0.99989
H37RvUM2	11240	11490	site	0.8263	4	222	0.99989
H37RvUM2	11250	11500	site	0.8263	4	222	0.99989
H37RvUM2	11260	11510	site	0.8263	4	222	0.99989
H37RvUM2	11270	11520	site	0.8263	4	222	0.99989
H37RvUM2	11280	11530	site	0.8263	4	222	0.99989
H37RvUM2	11290	11540	site	0.8716	5	324	0.99998
H37RvUM2	11300	11550	site	0.9051	4	305	0.99989
H37RvUM2	11310	11560	site	0.9497	4	404	0.99989
H37RvUM2	11320	11570	site	0.9497	4	404	0.99989
H37RvUM2	11330	11580	site	0.9497	4	404	0.99989
H37RvUM2	11340	11590	site	0.9497	4	404	0.99989
H37RvUM2	11350	11600	site	0.9497	4	404	0.99989
H37RvUM2	11360	11610	site	0.9497	4	404	0.99989
H37RvUM2	11370	11620	site	0.9497	4	404	0.99989
H37RvUM2	11380	11630	site	0.9225	5	404	0.99998
H37RvUM2	11390	11640	site	0.9225	5	404	0.99998
H37RvUM2	11400	11650	site	0.9225	5	404	0.99998
H37RvUM2	11410	11660	site	0.9225	5	404	0.99998
H37RvUM2	11420	11670	site	0.8944	6	404	1
H37RvUM2	11430	11680	site	0.9976	6	1149	1
H37RvUM2	11440	11690	site	0.9974	7	1221	1
H37RvUM2	11450	11700	site	0.9984	6	1221	1
H37RvUM2	11460	11710	site	0.9984	6	1221	1
H37RvUM2	11470	11720	site	0.9984	6	1221	1
H37RvUM2	11480	11730	site	0.9984	6	1221	1
H37RvUM2	11490	11740	site	0.9975	7	1237	1
H37RvUM2	11500	11750	site	0.9969	9	1295	1
H37RvUM2	11510	11760	site	0.9947	10	1295	1
H37RvUM2	11520	11770	site	0.9947	10	1295	1
H37RvUM2	11530	11780	site	0.9947	10	1295	1
H37RvUM2	11540	11790	site	0.9952	10	1332	1
H37RvUM2	11550	11800	site	0.9952	10	1332	1
H37RvUM2	11560	11810	site	0.9962	9	1233	1
H37RvUM2	11570	11820	site	0.9962	9	1233	1
H37RvUM2	11580	11830	site	0.9962	9	1233	1
H37RvUM2	11590	11840	site	0.9962	9	1233	1
H37RvUM2	11600	11850	site	0.9962	9	1233	1
H37RvUM2	11610	11860	site	0.9939	10	1233	1
H37RvUM2	11620	11870	site	0.9939	10	1233	1
H37RvUM2	11630	11880	site	0.9962	9	1233	1
H37RvUM2	11640	11890	site	0.9962	9	1233	1
H37RvUM2	11650	11900	site	0.9962	9	1233	1
H37RvUM2	11660	11910	site	0.9962	9	1233	1
H37RvUM2	11670	11920	site	0.9968	8	1233	1
H37RvUM2	11680	11930	site	0.7165	7	285	1
H37RvUM2	11690	11940	site	0.6611	6	213	1
H37RvUM2	11700	11950	site	0.6611	6	213	1
H37RvUM2	11710	11960	site	0.6611	6	213	1
H37RvUM2	11720	11970	site	0.6611	6	213	1
H37RvUM2	11730	11980	site	0.6611	6	213	1
H37RvUM2	11740	11990	site	0.7023	5	197	0.99604
H37RvUM2	11750	12000	site	0.7693	3	139	0.96626
H37RvUM2	11760	12010	site	0.8584	2	139	0.96122
H37RvUM2	11770	12020	site	0.8584	2	139	0.96122
H37RvUM2	11780	12030	site	0.8584	2	139	0.96122
H37RvUM2	11790	12040	site	0.5065	1	0	0.89108
H37RvUM2	11800	12050	site	0.3303	2	5	0.78877
H37RvUM2	11810	12060	site	0.1986	3	7	0.5965
H37RvUM2	11820	12070	site	0.1986	3	7	0.5965
H37RvUM2	11830	12080	site	0.1986	3	7	0.5965
H37RvUM2	11840	12090	site	0.1986	3	7	0.5965
H37RvUM2	11850	12100	site	0.1986	3	7	0.5965
H37RvUM2	11860	12110	site	0.3565	2	7	0.80375
H37RvUM2	11870	12120	site	0.3565	2	7	0.80375
H37RvUM2	11880	12130	site	0.3565	2	7	0.80375
H37RvUM2	11890	12140	site	0.3565	2	7	0.80375
H37RvUM2	11900	12150	site	0.1986	3	7	0.5965
H37RvUM2	11910	12160	site	0.1986	3	7	0.5965
H37RvUM2	11920	12170	site	0.1986	3	7	0.5965
H37RvUM2	11930	12180	site	0.1986	3	7	0.5965
H37RvUM2	11940	12190	site	0.1986	3	7	0.5965
H37RvUM2	11950	12200	site	0.1986	3	7	0.5965
H37RvUM2	11960	12210	site	0.1986	3	7	0.5965
H37RvUM2	11970	12220	site	0.1986	3	7	0.5965
H37RvUM2	11980	12230	site	0.1986	3	7	0.5965
H37RvUM2	11990	12240	site	0.1986	3	7	0.5965
H37RvUM2	12000	12250	site	0.1986	3	7	0.5965
H37RvUM2	12010	12260	site	0.2543	4	29	0.67938
H37RvUM2	12020	12270	site	0.2543	4	29	0.67938
H37RvUM2	12030	12280	site	0.2543	4	29	0.67938
H37RvUM2	12040	12290	site	0.2543	4	29	0.67938
H37RvUM2	12050	12300	site	0.3393	3	24	0.75217
H37RvUM2	12060	12310	site	0.4934	2	22	0.85975
H37RvUM2	12070	12320	site	0.4934	2	22	0.85975
H37RvUM2	12080	12330	site	0.4934	2	22	0.85975
H37RvUM2	12090	12340	site	0.4934	2	22	0.85975
H37RvUM2	12100	12350	site	0.4934	2	22	0.85975
H37RvUM2	12110	12360	site	0.7165	3	115	0.95582
H37RvUM2	12120	12370	site	0.7165	3	115	0.95582
H37RvUM2	12130	12380	site	0.7165	3	115	0.95582
H37RvUM2	12140	12390	site	0.7165	3	115	0.95582
H37RvUM2	12150	12400	site	0.8189	2	115	0.95466
H37RvUM2	12160	12410	site	0.8189	2	115	0.95466
H37RvUM2	12170	12420	site	0.8189	2	115	0.95466
H37RvUM2	12180	12430	site	0.8189	2	115	0.95466
H37RvUM2	12190	12440	site	0.8189	2	115	0.95466
H37RvUM2	12200	12450	site	0.8189	2	115	0.95466
H37RvUM2	12210	12460	site	0.8189	2	115	0.95466
H37RvUM2	12220	12470	site	0.8192	3	166	0.97772
H37RvUM2	12230	12480	site	0.8192	3	166	0.97772
H37RvUM2	12240	12490	site	0.8192	3	166	0.97772
H37RvUM2	12250	12500	site	0.8858	4	276	0.99989
H37RvUM2	12260	12510	site	0.9072	3	254	0.99127
H37RvUM2	12270	12520	site	0.8638	4	254	0.99989
H37RvUM2	12280	12530	site	0.8638	4	254	0.99989
H37RvUM2	12290	12540	site	0.8079	5	257	0.99998
H37RvUM2	12300	12550	site	0.8079	5	257	0.99998
H37RvUM2	12310	12560	site	0.8079	5	257	0.99998
H37RvUM2	12320	12570	site	0.8079	5	257	0.99998
H37RvUM2	12330	12580	site	0.8079	5	257	0.99998
H37RvUM2	12340	12590	site	0.8079	5	257	0.99998
H37RvUM2	12350	12600	site	0.8079	5	257	0.99998
H37RvUM2	12360	12610	site	0.732	4	164	0.97584
H37RvUM2	12370	12620	site	0.732	4	164	0.97584
H37RvUM2	12380	12630	site	0.7023	5	195	0.99604
H37RvUM2	12390	12640	site	0.7023	5	195	0.99604
H37RvUM2	12400	12650	site	0.7023	5	195	0.99604
H37RvUM2	12410	12660	site	0.7023	5	195	0.99604
H37RvUM2	12420	12670	site	0.782	6	284	1
H37RvUM2	12430	12680	site	0.782	6	284	1
H37RvUM2	12440	12690	site	0.782	6	284	1
H37RvUM2	12450	12700	site	0.782	6	284	1
H37RvUM2	12460	12710	site	0.782	6	284	1
H37RvUM2	12470	12720	site	0.7702	5	233	0.99998
H37RvUM2	12480	12730	site	0.7702	5	233	0.99998
H37RvUM2	12490	12740	site	0.7702	5	233	0.99998
H37RvUM2	12500	12750	site	0.6234	4	123	0.94011
H37RvUM2	12510	12760	site	0.6062	5	154	0.96924
H37RvUM2	12520	12770	site	0.7047	4	154	0.96434
H37RvUM2	12530	12780	site	0.7047	4	154	0.96434
H37RvUM2	12540	12790	site	0.7919	3	151	0.9717
H37RvUM2	12550	12800	site	0.7919	3	151	0.9717
H37RvUM2	12560	12810	site	0.9462	4	394	0.99989
H37RvUM2	12570	12820	site	0.9462	4	394	0.99989
H37RvUM2	12580	12830	site	0.9462	4	394	0.99989
H37RvUM2	12590	12840	site	0.9462	4	394	0.99989
H37RvUM2	12600	12850	site	0.9462	4	394	0.99989
H37RvUM2	12610	12860	site	0.9462	4	394	0.99989
H37RvUM2	12620	12870	site	0.9462	4	394	0.99989
H37RvUM2	12630	12880	site	0.9583	3	363	0.99653
H37RvUM2	12640	12890	site	0.9583	3	363	0.99653
H37RvUM2	12650	12900	site	0.9583	3	363	0.99653
H37RvUM2	12660	12910	site	0.9583	3	363	0.99653
H37RvUM2	12670	12920	site	0.9574	2	274	0.98973
H37RvUM2	12680	12930	site	0.9574	2	274	0.98973
H37RvUM2	12690	12940	site	0.9574	2	274	0.98973
H37RvUM2	12700	12950	site	0.9574	2	274	0.98973
H37RvUM2	12710	12960	site	0.9574	2	274	0.98973
H37RvUM2	12720	12970	site	0.9574	2	274	0.98973
H37RvUM2	12730	12980	site	0.9574	2	274	0.98973
H37RvUM2	12740	12990	site	0.9574	2	274	0.98973
H37RvUM2	12750	13000	site	0.9574	2	274	0.98973
H37RvUM2	12760	13010	site	0.9771	1	243	0.98933
H37RvUM2	12770	13020	site	0.9771	1	243	0.98933
H37RvUM2	12780	13030	site	0.9677	2	313	0.99188
H37RvUM2	12790	13040	site	0.9677	2	313	0.99188
H37RvUM2	12800	13050	site	0.9537	3	348	0.99653
H37RvUM2	12810	13060	site	0.7997	2	105	0.94966
H37RvUM2	12820	13070	site	0.7997	2	105	0.94966
H37RvUM2	12830	13080	site	0.7997	2	105	0.94966
H37RvUM2	12840	13090	site	0.8559	3	193	0.98436
H37RvUM2	12850	13100	site	0.8559	3	193	0.98436
H37RvUM2	12860	13110	site	0.8559	3	193	0.98436
H37RvUM2	12870	13120	site	0.8559	3	193	0.98436
H37RvUM2	12880	13130	site	0.8559	3	193	0.98436
H37RvUM2	12890	13140	site	0.8559	3	193	0.98436
H37RvUM2	12900	13150	site	0.8559	3	193	0.98436
H37RvUM2	12910	13160	site	0.8023	4	205	0.99584
H37RvUM2	12920	13170	site	0.8023	4	205	0.99584
H37RvUM2	12930	13180	site	0.7236	5	208	0.99998
H37RvUM2	12940	13190	site	0.7236	5	208	0.99998
H37RvUM2	12950	13200	site	0.7236	5	208	0.99998
H37RvUM2	12960	13210	site	0.7236	5	208	0.99998
H37RvUM2	12970	13220	site	0.7236	5	208	0.99998
H37RvUM2	12980	13230	site	0.7236	5	208	0.99998
H37RvUM2	12990	13240	site	0.7236	5	208	0.99998
H37RvUM2	13000	13250	site	0.7236	5	208	0.99998
H37RvUM2	13010	13260	site	0.7236	5	208	0.99998
H37RvUM2	13020	13270	site	0.7236	5	208	0.99998
H37RvUM2	13030	13280	site	0.579	5	141	0.95844
H37RvUM2	13040	13290	site	0.579	5	141	0.95844
H37RvUM2	13050	13300	site	0.5728	4	106	0.91621
H37RvUM2	13060	13310	site	0.5728	4	106	0.91621
H37RvUM2	13070	13320	site	0.4908	5	114	0.91045
H37RvUM2	13080	13330	site	0.5311	7	195	0.97508
H37RvUM2	13090	13340	site	0.3719	6	107	0.85188
H37RvUM2	13100	13350	site	0.3719	6	107	0.85188
H37RvUM2	13110	13360	site	0.3719	6	107	0.85188
H37RvUM2	13120	13370	site	0.3719	6	107	0.85188
H37RvUM2	13130	13380	site	0.3251	7	115	0.79914
H37RvUM2	13140	13390	site	0.3251	7	115	0.79914
H37RvUM2	13150	13400	site	0.3251	7	115	0.79914
H37RvUM2	13160	13410	site	0.3719	6	103	0.85188
H37RvUM2	13170	13420	site	0.3719	6	103	0.85188
H37RvUM2	13180	13430	site	0.4565	5	100	0.88785
H37RvUM2	13190	13440	site	0.4565	5	100	0.88785
H37RvUM2	13200	13450	site	0.4565	5	100	0.88785
H37RvUM2	13210	13460	site	0.4565	5	100	0.88785
H37RvUM2	13220	13470	site	0.3513	6	100	0.83221
H37RvUM2	13230	13480	site	0.3029	7	108	0.76758
H37RvUM2	13240	13490	site	0.2428	8	108	0.68885
H37RvUM2	13250	13500	site	0.2428	8	108	0.68885
H37RvUM2	13260	13510	site	0.2428	8	108	0.68885
H37RvUM2	13270	13520	site	0.2428	8	108	0.68885
H37RvUM2	13280	13530	site	0.3029	7	105	0.76758
H37RvUM2	13290	13540	site	0.3029	7	105	0.76758
H37RvUM2	13300	13550	site	0.3029	7	105	0.76758
H37RvUM2	13310	13560	site	0.3029	7	105	0.76758
H37RvUM2	13320	13570	site	0.2187	8	97	0.64802
H37RvUM2	13330	13580	site	0.0603	6	16	0.3005
H37RvUM2	13340	13590	site	0.0603	6	16	0.3005
H37RvUM2	13350	13600	site	0.0389	7	16	0.20976
H37RvUM2	13360	13610	site	0.0389	7	16	0.20976
H37RvUM2	13370	13620	site	0.2629	8	116	0.71332
H37RvUM2	13380	13630	site	0.3029	7	108	0.76758
H37RvUM2	13390	13640	site	0.3029	7	108	0.76758
H37RvUM2	13400	13650	site	0.3029	7	108	0.76758
H37RvUM2	13410	13660	site	0.3029	7	108	0.76758
H37RvUM2	13420	13670	site	0.3029	7	108	0.76758
H37RvUM2	13430	13680	site	0.6642	8	291	1
H37RvUM2	13440	13690	site	0.6099	9	291	1
H37RvUM2	13450	13700	site	0.6099	9	291	1
H37RvUM2	13460	13710	site	0.5544	10	291	0.99392
H37RvUM2	13470	13720	site	0.6099	9	291	1
H37RvUM2	13480	13730	site	0.653	8	283	1
H37RvUM2	13490	13740	site	0.7165	7	283	1
H37RvUM2	13500	13750	site	0.7165	7	283	1
H37RvUM2	13510	13760	site	0.7165	7	283	1
H37RvUM2	13520	13770	site	0.7165	7	283	1
H37RvUM2	13530	13780	site	0.653	8	283	1
H37RvUM2	13540	13790	site	0.653	8	283	1
H37RvUM2	13550	13800	site	0.653	8	283	1
H37RvUM2	13560	13810	site	0.653	8	283	1
H37RvUM2	13570	13820	site	0.782	6	283	1
H37RvUM2	13580	13830	site	0.782	6	283	1
H37RvUM2	13590	13840	site	0.782	6	283	1
H37RvUM2	13600	13850	site	0.8358	5	283	0.99998
H37RvUM2	13610	13860	site	0.782	6	283	1
H37RvUM2	13620	13870	site	0.6731	5	183	0.98929
H37RvUM2	13630	13880	site	0.6731	5	183	0.98929
H37RvUM2	13640	13890	site	0.6731	5	183	0.98929
H37RvUM2	13650	13900	site	0.6731	5	183	0.98929
H37RvUM2	13660	13910	site	0.6386	6	199	1
H37RvUM2	13670	13920	site	0.6386	6	199	1
H37RvUM2	13680	13930	site	0.108	5	16	0.42394
H37RvUM2	13690	13940	site	0.1862	4	16	0.57986
H37RvUM2	13700	13950	site	0.1862	4	16	0.57986
H37RvUM2	13710	13960	site	0.2752	3	16	0.6925
H37RvUM2	13720	13970	site	0.2752	3	16	0.6925
H37RvUM2	13730	13980	site	0.2752	3	16	0.6925
H37RvUM2	13740	13990	site	0.2752	3	16	0.6925
H37RvUM2	13750	14000	site	0.2752	3	16	0.6925
H37RvUM2	13760	14010	site	0.2752	3	16	0.6925
H37RvUM2	13770	14020	site	0.2752	3	16	0.6925
H37RvUM2	13780	14030	site	0.4619	3	45	0.83542
H37RvUM2	13790	14040	site	0.4619	3	45	0.83542
H37RvUM2	13800	14050	site	0.4619	3	45	0.83542
H37RvUM2	13810	14060	site	0.4619	3	45	0.83542
H37RvUM2	13820	14070	site	0.3545	4	49	0.77958
H37RvUM2	13830	14080	site	0.3545	4	49	0.77958
H37RvUM2	13840	14090	site	0.3053	5	62	0.76432
H37RvUM2	13850	14100	site	0.1997	7	76	0.61754
H37RvUM2	13860	14110	site	0.2663	6	76	0.73289
H37RvUM2	13870	14120	site	0.2663	6	76	0.73289
H37RvUM2	13880	14130	site	0.2663	6	76	0.73289
H37RvUM2	13890	14140	site	0.2663	6	76	0.73289
H37RvUM2	13900	14150	site	0.2663	6	76	0.73289
H37RvUM2	13910	14160	site	0.3053	5	60	0.76432
H37RvUM2	13920	14170	site	0.3053	5	60	0.76432
H37RvUM2	13930	14180	site	0.2448	6	69	0.70313
H37RvUM2	13940	14190	site	0.2448	6	69	0.70313
H37RvUM2	13950	14200	site	0.2448	6	69	0.70313
H37RvUM2	13960	14210	site	0.2448	6	69	0.70313
H37RvUM2	13970	14220	site	0.2448	6	69	0.70313
H37RvUM2	13980	14230	site	0.2448	6	69	0.70313
H37RvUM2	13990	14240	site	0.2448	6	69	0.70313
H37RvUM2	14000	14250	site	0.2448	6	69	0.70313
H37RvUM2	14010	14260	site	0.2448	6	69	0.70313
H37RvUM2	14020	14270	site	0.2448	6	69	0.70313
H37RvUM2	14030	14280	site	0.2181	5	40	0.64327
H37RvUM2	14040	14290	site	0.2181	5	40	0.64327
H37RvUM2	14050	14300	site	0.2181	5	40	0.64327
H37RvUM2	14060	14310	site	0.2181	5	40	0.64327
H37RvUM2	14070	14320	site	0.298	4	36	0.72794
H37RvUM2	14080	14330	site	0.298	4	36	0.72794
H37RvUM2	14090	14340	site	0.3175	3	23	0.73122
H37RvUM2	14100	14350	site	0.6142	1	9	0.89316
H37RvUM2	14110	14360	site	0.6142	1	9	0.89316
H37RvUM2	14120	14370	site	0.3795	2	9	0.82123
H37RvUM2	14130	14380	site	0.3795	2	9	0.82123
H37RvUM2	14140	14390	site	0.3795	2	9	0.82123
H37RvUM2	14150	14400	site	0.3795	2	9	0.82123
H37RvUM2	14160	14410	site	0.3795	2	9	0.82123
H37RvUM2	14170	14420	site	0.3795	2	9	0.82123
H37RvUM2	14180	14430	site	0.3565	2	7	0.80375
H37RvUM2	14190	14440	site	0.3565	2	7	0.80375
H37RvUM2	14200	14450	site	0.3565	2	7	0.80375
H37RvUM2	14210	14460	site	0.1986	3	7	0.5965
H37RvUM2	14220	14470	site	0.1986	3	7	0.5965
H37RvUM2	14230	14480	site	0.1986	3	7	0.5965
H37RvUM2	14240	14490	site	0.1986	3	7	0.5965
H37RvUM2	14250	14500	site	0.1986	3	7	0.5965
H37RvUM2	14260	14510	site	0.1986	3	7	0.5965
H37RvUM2	14270	14520	site	0.1986	3	7	0.5965
H37RvUM2	14280	14530	site	0.1986	3	7	0.5965
H37RvUM2	14290	14540	site	0.1986	3	7	0.5965
H37RvUM2	14300	14550	site	0.1986	3	7	0.5965
H37RvUM2	14310	14560	site	0.1986	3	7	0.5965
H37RvUM2	14320	14570	site	0.1986	3	7	0.5965
H37RvUM2	14330	14580	site	0.1986	3	7	0.5965
H37RvUM2	14340	14590	site	0.1986	3	7	0.5965
H37RvUM2	14350	14600	site	0.1986	3	7	0.5965
H37RvUM2	14360	14610	site	0.1986	3	7	0.5965
H37RvUM2	14370	14620	site	0.3565	2	7	0.80375
H37RvUM2	14380	14630	site	0.4777	3	48	0.84763
H37RvUM2	14390	14640	site	0.4777	3	48	0.84763
H37RvUM2	14400	14650	site	0.4777	3	48	0.84763
H37RvUM2	14410	14660	site	0.4777	3	48	0.84763
H37RvUM2	14420	14670	site	0.938	6	492	1
H37RvUM2	14430	14680	site	0.9563	6	556	1
H37RvUM2	14440	14690	site	0.9563	6	556	1
H37RvUM2	14450	14700	site	0.9563	6	556	1
H37RvUM2	14460	14710	site	0.9704	5	556	0.99998
H37RvUM2	14470	14720	site	0.9704	5	556	0.99998
H37RvUM2	14480	14730	site	0.9704	5	556	0.99998
H37RvUM2	14490	14740	site	0.9704	5	556	0.99998
H37RvUM2	14500	14750	site	0.9704	5	556	0.99998
H37RvUM2	14510	14760	site	0.9563	6	557	1
H37RvUM2	14520	14770	site	0.9636	7	673	1
H37RvUM2	14530	14780	site	0.9636	7	673	1
H37RvUM2	14540	14790	site	0.9555	8	673	1
H37RvUM2	14550	14800	site	0.9555	8	673	1
H37RvUM2	14560	14810	site	0.9555	8	673	1
H37RvUM2	14570	14820	site	0.9467	9	696	1
H37RvUM2	14580	14830	site	0.9297	10	696	1
H37RvUM2	14590	14840	site	0.9297	10	696	1
H37RvUM2	14600	14850	site	0.9297	10	696	1
H37RvUM2	14610	14860	site	0.9297	10	696	1
H37RvUM2	14620	14870	site	0.9297	10	696	1
H37RvUM2	14630	14880	site	0.9198	10	661	1
H37RvUM2	14640	14890	site	0.9198	10	661	1
H37RvUM2	14650	14900	site	0.9198	10	661	1
H37RvUM2	14660	14910	site	0.8969	11	661	1
H37RvUM2	14670	14920	site	0.5221	8	217	0.97924
H37RvUM2	14680	14930	site	0.4034	7	146	0.87044
H37RvUM2	14690	14940	site	0.4034	7	146	0.87044
H37RvUM2	14700	14950	site	0.348	8	146	0.81796
H37RvUM2	14710	14960	site	0.348	8	146	0.81796
H37RvUM2	14720	14970	site	0.348	8	146	0.81796
H37RvUM2	14730	14980	site	0.2819	9	147	0.72768
H37RvUM2	14740	14990	site	0.2819	9	147	0.72768
H37RvUM2	14750	15000	site	0.2819	9	147	0.72768
H37RvUM2	14760	15010	site	0.348	8	146	0.81796
H37RvUM2	14770	15020	site	0.0735	7	30	0.32647
H37RvUM2	14780	15030	site	0.0429	8	30	0.22405
H37RvUM2	14790	15040	site	0.0735	7	30	0.32647
H37RvUM2	14800	15050	site	0.0735	7	30	0.32647
H37RvUM2	14810	15060	site	0.0735	7	30	0.32647
H37RvUM2	14820	15070	site	0.0385	6	7	0.21367
H37RvUM2	14830	15080	site	0.0618	5	7	0.28983
H37RvUM2	14840	15090	site	0.0385	6	7	0.21367
H37RvUM2	14850	15100	site	0.0385	6	7	0.21367
H37RvUM2	14860	15110	site	0.0385	6	7	0.21367
H37RvUM2	14870	15120	site	0.0233	7	7	0.14078
H37RvUM2	14880	15130	site	0.0183	6	1	0.11767
H37RvUM2	14890	15140	site	0.0183	6	1	0.11767
H37RvUM2	14900	15150	site	0.0183	6	1	0.11767
H37RvUM2	14910	15160	site	0.0325	5	1	0.1733
H37RvUM2	14920	15170	site	0.0325	5	1	0.1733
H37RvUM2	14930	15180	site	0.0325	5	1	0.1733
H37RvUM2	14940	15190	site	0.0325	5	1	0.1733
H37RvUM2	14950	15200	site	0.0714	4	1	0.31643
H37RvUM2	14960	15210	site	0.0714	4	1	0.31643
H37RvUM2	14970	15220	site	0.0714	4	1	0.31643
H37RvUM2	14980	15230	site	0.0714	4	0	0.31643
H37RvUM2	14990	15240	site	0.0714	4	0	0.31643
H37RvUM2	15000	15250	site	0.0325	5	0	0.1733
H37RvUM2	15010	15260	site	0.0325	5	0	0.1733
H37RvUM2	15020	15270	site	0.0325	5	0	0.1733
H37RvUM2	15030	15280	site	0.0325	5	0	0.1733
H37RvUM2	15040	15290	site	0.0325	5	0	0.1733
H37RvUM2	15050	15300	site	0.0325	5	0	0.1733
H37RvUM2	15060	15310	site	0.0183	6	0	0.11767
H37RvUM2	15070	15320	site	0.0183	6	0	0.11767
H37RvUM2	15080	15330	site	0.0088	7	0	0.06173
H37RvUM2	15090	15340	site	0.0183	6	0	0.11767
H37RvUM2	15100	15350	site	0.0183	6	0	0.11767
H37RvUM2	15110	15360	site	0.0183	6	0	0.11767
H37RvUM2	15120	15370	site	0.0183	6	0	0.11767
H37RvUM2	15130	15380	site	0.0183	6	0	0.11767
H37RvUM2	15140	15390	site	0.0183	6	0	0.11767
H37RvUM2	15150	15400	site	0.0183	6	0	0.11767
H37RvUM2	15160	15410	site	0.0183	6	0	0.11767
H37RvUM2	15170	15420	site	0.0183	6	0	0.11767
H37RvUM2	15180	15430	site	0.0183	6	0	0.11767
H37RvUM2	15190	15440	site	0.0183	6	0	0.11767
H37RvUM2	15200	15450	site	0.0183	6	0	0.11767
H37RvUM2	15210	15460	site	0.0183	6	0	0.11767
H37RvUM2	15220	15470	site	0.0088	7	0	0.06173
H37RvUM2	15230	15480	site	0.0183	6	0	0.11767
H37RvUM2	15240	15490	site	0.0183	6	0	0.11767
H37RvUM2	15250	15500	site	0.0325	5	0	0.1733
H37RvUM2	15260	15510	site	0.0325	5	0	0.1733
H37RvUM2	15270	15520	site	0.0796	6	23	0.36061
H37RvUM2	15280	15530	site	0.1315	5	23	0.48359
H37RvUM2	15290	15540	site	0.1315	5	23	0.48359
H37RvUM2	15300	15550	site	0.1315	5	23	0.48359
H37RvUM2	15310	15560	site	0.209	4	23	0.61436
H37RvUM2	15320	15570	site	0.209	4	23	0.61436
H37RvUM2	15330	15580	site	0.209	4	23	0.61436
H37RvUM2	15340	15590	site	0.209	4	23	0.61436
H37RvUM2	15350	15600	site	0.1315	5	23	0.48359
H37RvUM2	15360	15610	site	0.1315	5	23	0.48359
H37RvUM2	15370	15620	site	0.209	4	23	0.61436
H37RvUM2	15380	15630	site	0.209	4	23	0.61436
H37RvUM2	15390	15640	site	0.209	4	23	0.61436
H37RvUM2	15400	15650	site	0.209	4	23	0.61436
H37RvUM2	15410	15660	site	0.1315	5	23	0.48359
H37RvUM2	15420	15670	site	0.1315	5	23	0.48359
H37RvUM2	15430	15680	site	0.1315	5	23	0.48359
H37RvUM2	15440	15690	site	0.1315	5	23	0.48359
H37RvUM2	15450	15700	site	0.1315	5	23	0.48359
H37RvUM2	15460	15710	site	0.1315	5	23	0.48359
H37RvUM2	15470	15720	site	0.209	4	23	0.61436
H37RvUM2	15480	15730	site	0.209	4	23	0.61436
H37RvUM2	15490	15740	site	0.209	4	23	0.61436
H37RvUM2	15500	15750	site	0.209	4	23	0.61436
H37RvUM2	15510	15760	site	0.209	4	23	0.61436
H37RvUM2	15520	15770	site	0.1293	3	0	0.47507
H37RvUM2	15530	15780	site	0.0714	4	0	0.31643
H37RvUM2	15540	15790	site	0.0714	4	0	0.31643
H37RvUM2	15550	15800	site	0.0714	4	0	0.31643
H37RvUM2	15560	15810	site	0.0714	4	0	0.31643
H37RvUM2	15570	15820	site	0.0325	5	0	0.1733
H37RvUM2	15580	15830	site	0.0714	4	0	0.31643
H37RvUM2	15590	15840	site	0.0714	4	0	0.31643
H37RvUM2	15600	15850	site	0.1293	3	0	0.47507
H37RvUM2	15610	15860	site	0.1293	3	0	0.47507
H37RvUM2	15620	15870	site	0.1293	3	0	0.47507
H37RvUM2	15630	15880	site	0.1293	3	0	0.47507
H37RvUM2	15640	15890	site	0.1293	3	0	0.47507
H37RvUM2	15650	15900	site	0.1293	3	0	0.47507
H37RvUM2	15660	15910	site	0.2628	2	0	0.72687
H37RvUM2	15670	15920	site	0.2628	2	0	0.72687
H37RvUM2	15680	15930	site	0.1293	3	0	0.47507
H37RvUM2	15690	15940	site	0.1293	3	0	0.47507
H37RvUM2	15700	15950	site	0.1293	3	0	0.47507
H37RvUM2	15710	15960	site	0.1293	3	0	0.47507
H37RvUM2	15720	15970	site	0.1293	3	0	0.47507
H37RvUM2	15730	15980	site	0.1293	3	0	0.47507
H37RvUM2	15740	15990	site	0.1293	3	0	0.47507
H37RvUM2	15750	16000	site	0.1293	3	0	0.47507
H37RvUM2	15760	16010	site	0.1293	3	0	0.47507
H37RvUM2	15770	16020	site	0.1293	3	0	0.47507
H37RvUM2	15780	16030	site	0.2628	2	0	0.72687
H37RvUM2	15790	16040	site	0.2628	2	0	0.72687
H37RvUM2	15800	16050	site	0.2628	2	0	0.72687
H37RvUM2	15810	16060	site	0.2628	2	0	0.72687
H37RvUM2	15820	16070	site	0.5065	1	0	0.89108
H37RvUM2	15830	16080	site	0.5065	1	0	0.89108
H37RvUM2	15840	16090	site	0.5065	1	0	0.89108
H37RvUM2	15850	16100	site	0.5065	1	0	0.89108
H37RvUM2	15860	16110	site	0.5065	1	0	0.89108
H37RvUM2	15870	16120	site	0.5065	1	0	0.89108
H37RvUM2	15880	16130	site	0.5065	1	0	0.89108
H37RvUM2	15890	16140	site	0.5065	1	0	0.89108
H37RvUM2	15900	16150	site	0.5065	1	0	0.89108
H37RvUM2	15910	16160	site	0.5065	1	0	0.89108
H37RvUM2	15920	16170	site	0.2628	2	0	0.72687
H37RvUM2	15930	16180	site	0.5065	1	0	0.89108
H37RvUM2	15940	16190	site	0.2628	2	0	0.72687
H37RvUM2	15950	16200	site	0.2628	2	0	0.72687
H37RvUM2	15960	16210	site	0.2628	2	0	0.72687
H37RvUM2	15970	16220	site	0.2628	2	0	0.72687
H37RvUM2	15980	16230	site	0.2628	2	0	0.72687
H37RvUM2	15990	16240	site	0.2628	2	0	0.72687
H37RvUM2	16000	16250	site	0.2628	2	0	0.72687
H37RvUM2	16010	16260	site	0.2628	2	0	0.72687
H37RvUM2	16020	16270	site	0.2628	2	0	0.72687
H37RvUM2	16030	16280	site	0.1293	3	0	0.47507
H37RvUM2	16040	16290	site	0.1293	3	0	0.47507
H37RvUM2	16050	16300	site	0.1293	3	0	0.47507
H37RvUM2	16060	16310	site	0.1293	3	0	0.47507
H37RvUM2	16070	16320	site	0.1293	3	0	0.47507
H37RvUM2	16080	16330	site	0.1293	3	0	0.47507
H37RvUM2	16090	16340	site	0.1293	3	0	0.47507
H37RvUM2	16100	16350	site	0.1293	3	0	0.47507
H37RvUM2	16110	16360	site	0.1293	3	0	0.47507
H37RvUM2	16120	16370	site	0.1293	3	0	0.47507
H37RvUM2	16130	16380	site	0.1293	3	0	0.47507
H37RvUM2	16140	16390	site	0.1293	3	0	0.47507
H37RvUM2	16150	16400	site	0.1293	3	0	0.47507
H37RvUM2	16160	16410	site	0.1293	3	0	0.47507
H37RvUM2	16170	16420	site	0.2628	2	0	0.72687
H37RvUM2	16180	16430	site	0.2628	2	0	0.72687
H37RvUM2	16190	16440	site	0.2628	2	0	0.72687
H37RvUM2	16200	16450	site	0.2628	2	0	0.72687
H37RvUM2	16210	16460	site	0.2628	2	0	0.72687
H37RvUM2	16220	16470	site	0.2628	2	0	0.72687
H37RvUM2	16230	16480	site	0.2628	2	0	0.72687
H37RvUM2	16240	16490	site	0.2628	2	0	0.72687
H37RvUM2	16250	16500	site	0.2628	2	0	0.72687
H37RvUM2	16260	16510	site	0.2628	2	0	0.72687
H37RvUM2	16270	16520	site	0.2628	2	0	0.72687
H37RvUM2	16280	16530	site	0.2628	2	0	0.72687
H37RvUM2	16290	16540	site	0.1293	3	0	0.47507
H37RvUM2	16300	16550	site	0.1293	3	0	0.47507
H37RvUM2	16310	16560	site	0.1293	3	0	0.47507
H37RvUM2	16320	16570	site	0.0714	4	0	0.31643
H37RvUM2	16330	16580	site	0.0714	4	0	0.31643
H37RvUM2	16340	16590	site	0.0714	4	0	0.31643
H37RvUM2	16350	16600	site	0.0714	4	0	0.31643
H37RvUM2	16360	16610	site	0.0714	4	0	0.31643
H37RvUM2	16370	16620	site	0.0714	4	0	0.31643
H37RvUM2	16380	16630	site	0.0714	4	0	0.31643
H37RvUM2	16390	16640	site	0.0714	4	0	0.31643
H37RvUM2	16400	16650	site	0.0714	4	0	0.31643
H37RvUM2	16410	16660	site	0.0714	4	0	0.31643
H37RvUM2	16420	16670	site	0.0714	4	0	0.31643
H37RvUM2	16430	16680	site	0.0714	4	0	0.31643
H37RvUM2	16440	16690	site	0.0714	4	0	0.31643
H37RvUM2	16450	16700	site	0.0714	4	0	0.31643
H37RvUM2	16460	16710	site	0.0714	4	0	0.31643
H37RvUM2	16470	16720	site	0.0714	4	0	0.31643
H37RvUM2	16480	16730	site	0.0714	4	0	0.31643
H37RvUM2	16490	16740	site	0.0714	4	0	0.31643
H37RvUM2	16500	16750	site	0.0714	4	0	0.31643
H37RvUM2	16510	16760	site	0.0714	4	0	0.31643
H37RvUM2	16520	16770	site	0.0714	4	0	0.31643
H37RvUM2	16530	16780	site	0.1293	3	0	0.47507
H37RvUM2	16540	16790	site	0.2628	2	0	0.72687
H37RvUM2	16550	16800	site	0.1293	3	0	0.47507
H37RvUM2	16560	16810	site	0.1293	3	0	0.47507
H37RvUM2	16570	16820	site	0.2628	2	0	0.72687
H37RvUM2	16580	16830	site	0.2628	2	0	0.72687
H37RvUM2	16590	16840	site	0.2628	2	0	0.72687
H37RvUM2	16600	16850	site	0.2628	2	0	0.72687
H37RvUM2	16610	16860	site	0.1293	3	0	0.47507
H37RvUM2	16620	16870	site	0.1293	3	0	0.47507
H37RvUM2	16630	16880	site	0.0714	4	0	0.31643
H37RvUM2	16640	16890	site	0.0714	4	0	0.31643
H37RvUM2	16650	16900	site	0.0714	4	0	0.31643
H37RvUM2	16660	16910	site	0.0714	4	0	0.31643
H37RvUM2	16670	16920	site	0.0714	4	0	0.31643
H37RvUM2	16680	16930	site	0.0325	5	0	0.1733
H37RvUM2	16690	16940	site	0.0714	4	0	0.31643
H37RvUM2	16700	16950	site	0.0714	4	0	0.31643
H37RvUM2	16710	16960	site	0.0714	4	0	0.31643
H37RvUM2	16720	16970	site	0.0714	4	0	0.31643
H37RvUM2	16730	16980	site	0.0714	4	0	0.31643
H37RvUM2	16740	16990	site	0.0714	4	0	0.31643
H37RvUM2	16750	17000	site	0.0714	4	0	0.31643
H37RvUM2	16760	17010	site	0.0714	4	0	0.31643
H37RvUM2	16770	17020	site	0.0325	5	0	0.1733
H37RvUM2	16780	17030	site	0.0325	5	0	0.1733
H37RvUM2	16790	17040	site	0.0325	5	0	0.1733
H37RvUM2	16800	17050	site	0.0714	4	0	0.31643
H37RvUM2	16810	17060	site	0.0714	4	0	0.31643
H37RvUM2	16820	17070	site	0.0714	4	0	0.31643
H37RvUM2	16830	17080	site	0.0714	4	0	0.31643
H37RvUM2	16840	17090	site	0.0714	4	0	0.31643
H37RvUM2	16850	17100	site	0.0714	4	0	0.31643
H37RvUM2	16860	17110	site	0.1293	3	0	0.47507
H37RvUM2	16870	17120	site	0.1293	3	0	0.47507
H37RvUM2	16880	17130	site	0.2628	2	0	0.72687
H37RvUM2	16890	17140	site	0.2628	2	0	0.72687
H37RvUM2	16900	17150	site	0.2628	2	0	0.72687
H37RvUM2	16910	17160	site	0.2628	2	0	0.72687
H37RvUM2	16920	17170	site	0.2628	2	0	0.72687
H37RvUM2	16930	17180	site	0.2628	2	0	0.72687
H37RvUM2	16940	17190	site	0.2628	2	0	0.72687
H37RvUM2	16950	17200	site	0.1293	3	0	0.47507
H37RvUM2	16960	17210	site	0.0714	4	0	0.31643
H37RvUM2	16970	17220	site	0.0714	4	0	0.31643
H37RvUM2	16980	17230	site	0.0714	4	0	0.31643
H37RvUM2	16990	17240	site	0.0714	4	0	0.31643
H37RvUM2	17000	17250	site	0.0325	5	0	0.1733
H37RvUM2	17010	17260	site	0.0325	5	0	0.1733
H37RvUM2	17020	17270	site	0.0714	4	0	0.31643
H37RvUM2	17030	17280	site	0.0714	4	0	0.31643
H37RvUM2	17040	17290	site	0.0714	4	0	0.31643
H37RvUM2	17050	17300	site	0.0714	4	0	0.31643
H37RvUM2	17060	17310	site	0.0714	4	0	0.31643
H37RvUM2	17070	17320	site	0.0325	5	0	0.1733
H37RvUM2	17080	17330	site	0.0325	5	0	0.1733
H37RvUM2	17090	17340	site	0.0183	6	0	0.11767
H37RvUM2	17100	17350	site	0.0183	6	0	0.11767
H37RvUM2	17110	17360	site	0.0183	6	0	0.11767
H37RvUM2	17120	17370	site	0.0183	6	0	0.11767
H37RvUM2	17130	17380	site	0.0183	6	0	0.11767
H37RvUM2	17140	17390	site	0.0183	6	0	0.11767
H37RvUM2	17150	17400	site	0.0183	6	0	0.11767
H37RvUM2	17160	17410	site	0.0183	6	0	0.11767
H37RvUM2	17170	17420	site	0.0183	6	0	0.11767
H37RvUM2	17180	17430	site	0.0325	5	0	0.1733
H37RvUM2	17190	17440	site	0.0325	5	0	0.1733
H37RvUM2	17200	17450	site	0.0325	5	0	0.1733
H37RvUM2	17210	17460	site	0.0714	4	0	0.31643
H37RvUM2	17220	17470	site	0.0714	4	0	0.31643
H37RvUM2	17230	17480	site	0.0325	5	4	0.1733
H37RvUM2	17240	17490	site	0.0183	6	4	0.11767
H37RvUM2	17250	17500	site	0.0325	5	4	0.1733
H37RvUM2	17260	17510	site	0.0325	5	4	0.1733
H37RvUM2	17270	17520	site	0.0325	5	4	0.1733
H37RvUM2	17280	17530	site	0.0325	5	4	0.1733
H37RvUM2	17290	17540	site	0.0325	5	4	0.1733
H37RvUM2	17300	17550	site	0.0325	5	4	0.1733
H37RvUM2	17310	17560	site	0.0325	5	4	0.1733
H37RvUM2	17320	17570	site	0.1074	4	4	0.42172
H37RvUM2	17330	17580	site	0.1074	4	4	0.42172
H37RvUM2	17340	17590	site	0.1074	4	4	0.42172
H37RvUM2	17350	17600	site	0.1074	4	4	0.42172
H37RvUM2	17360	17610	site	0.1074	4	4	0.42172
H37RvUM2	17370	17620	site	0.1074	4	4	0.42172
H37RvUM2	17380	17630	site	0.1074	4	4	0.42172
H37RvUM2	17390	17640	site	0.1074	4	4	0.42172
H37RvUM2	17400	17650	site	0.1074	4	4	0.42172
H37RvUM2	17410	17660	site	0.1074	4	4	0.42172
H37RvUM2	17420	17670	site	0.1074	4	4	0.42172
H37RvUM2	17430	17680	site	0.1074	4	4	0.42172
H37RvUM2	17440	17690	site	0.1074	4	4	0.42172
H37RvUM2	17450	17700	site	0.1713	3	4	0.55847
H37RvUM2	17460	17710	site	0.1713	3	4	0.55847
H37RvUM2	17470	17720	site	0.1713	3	4	0.55847
H37RvUM2	17480	17730	site	0.2628	2	0	0.72687
H37RvUM2	17490	17740	site	0.5065	1	0	0.89108
H37RvUM2	17500	17750	site	0.5065	1	0	0.89108
H37RvUM2	17510	17760	site	0.5065	1	0	0.89108
H37RvUM2	17520	17770	site	0.5065	1	0	0.89108
H37RvUM2	17530	17780	site	0.5065	1	0	0.89108
H37RvUM2	17540	17790	site	0.5065	1	0	0.89108
H37RvUM2	17550	17800	site	0.5065	1	0	0.89108
H37RvUM2	17560	17810	site	0.5065	1	0	0.89108
H37RvUM2	17570	17820	site	0.5065	1	0	0.89108
H37RvUM2	17580	17830	site	0.5065	1	0	0.89108
H37RvUM2	17590	17840	site	n/a	0	n/a	n/a
H37RvUM2	17600	17850	site	n/a	0	n/a	n/a
H37RvUM2	17610	17860	site	n/a	0	n/a	n/a
H37RvUM2	17620	17870	site	0.5065	1	0	0.89108
H37RvUM2	17630	17880	site	0.5065	1	0	0.89108
H37RvUM2	17640	17890	site	0.5065	1	0	0.89108
H37RvUM2	17650	17900	site	0.5065	1	0	0.89108
H37RvUM2	17660	17910	site	0.5065	1	0	0.89108
H37RvUM2	17670	17920	site	0.5065	1	0	0.89108
H37RvUM2	17680	17930	site	0.5065	1	0	0.89108
H37RvUM2	17690	17940	site	0.5065	1	0	0.89108
H37RvUM2	17700	17950	site	0.5065	1	0	0.89108
H37RvUM2	17710	17960	site	0.5065	1	0	0.89108
H37RvUM2	17720	17970	site	0.5065	1	0	0.89108
H37RvUM2	17730	17980	site	0.5065	1	0	0.89108
H37RvUM2	17740	17990	site	0.2628	2	0	0.72687
H37RvUM2	17750	18000	site	0.2628	2	0	0.72687
H37RvUM2	17760	18010	site	0.2628	2	0	0.72687
H37RvUM2	17770	18020	site	0.1293	3	0	0.47507
H37RvUM2	17780	18030	site	0.1293	3	0	0.47507
H37RvUM2	17790	18040	site	0.1293	3	0	0.47507
H37RvUM2	17800	18050	site	0.1293	3	0	0.47507
H37RvUM2	17810	18060	site	0.1293	3	0	0.47507
H37RvUM2	17820	18070	site	0.1293	3	0	0.47507
H37RvUM2	17830	18080	site	0.1293	3	0	0.47507
H37RvUM2	17840	18090	site	0.1293	3	0	0.47507
H37RvUM2	17850	18100	site	0.1293	3	0	0.47507
H37RvUM2	17860	18110	site	0.1293	3	0	0.47507
H37RvUM2	17870	18120	site	0.2628	2	0	0.72687
H37RvUM2	17880	18130	site	0.1293	3	0	0.47507
H37RvUM2	17890	18140	site	0.1293	3	0	0.47507
H37RvUM2	17900	18150	site	0.0714	4	0	0.31643
H37RvUM2	17910	18160	site	0.0714	4	0	0.31643
H37RvUM2	17920	18170	site	0.0325	5	0	0.1733
H37RvUM2	17930	18180	site	0.0325	5	0	0.1733
H37RvUM2	17940	18190	site	0.0325	5	0	0.1733
H37RvUM2	17950	18200	site	0.0325	5	0	0.1733
H37RvUM2	17960	18210	site	0.0325	5	0	0.1733
H37RvUM2	17970	18220	site	0.0183	6	0	0.11767
H37RvUM2	17980	18230	site	0.0183	6	0	0.11767
H37RvUM2	17990	18240	site	0.0325	5	0	0.1733
H37RvUM2	18000	18250	site	0.0325	5	0	0.1733
H37RvUM2	18010	18260	site	0.0325	5	0	0.1733
H37RvUM2	18020	18270	site	0.0714	4	0	0.31643
H37RvUM2	18030	18280	site	0.0714	4	0	0.31643
H37RvUM2	18040	18290	site	0.0714	4	0	0.31643
H37RvUM2	18050	18300	site	0.0714	4	0	0.31643
H37RvUM2	18060	18310	site	0.0714	4	0	0.31643
H37RvUM2	18070	18320	site	0.0714	4	0	0.31643
H37RvUM2	18080	18330	site	0.0714	4	0	0.31643
H37RvUM2	18090	18340	site	0.0714	4	0	0.31643
H37RvUM2	18100	18350	site	0.0714	4	0	0.31643
H37RvUM2	18110	18360	site	0.0714	4	0	0.31643
H37RvUM2	18120	18370	site	0.0714	4	0	0.31643
H37RvUM2	18130	18380	site	0.1293	3	0	0.47507
H37RvUM2	18140	18390	site	0.1293	3	0	0.47507
H37RvUM2	18150	18400	site	0.2628	2	0	0.72687
H37RvUM2	18160	18410	site	0.2628	2	0	0.72687
H37RvUM2	18170	18420	site	0.5065	1	0	0.89108
H37RvUM2	18180	18430	site	0.5065	1	0	0.89108
H37RvUM2	18190	18440	site	0.5065	1	0	0.89108
H37RvUM2	18200	18450	site	0.5065	1	0	0.89108
H37RvUM2	18210	18460	site	0.2628	2	0	0.72687
H37RvUM2	18220	18470	site	0.5065	1	0	0.89108
H37RvUM2	18230	18480	site	0.5065	1	0	0.89108
H37RvUM2	18240	18490	site	0.5065	1	0	0.89108
H37RvUM2	18250	18500	site	0.2628	2	0	0.72687
H37RvUM2	18260	18510	site	0.2628	2	0	0.72687
H37RvUM2	18270	18520	site	0.2628	2	0	0.72687
H37RvUM2	18280	18530	site	0.1293	3	0	0.47507
H37RvUM2	18290	18540	site	0.1293	3	0	0.47507
H37RvUM2	18300	18550	site	0.1293	3	0	0.47507
H37RvUM2	18310	18560	site	0.1293	3	0	0.47507
H37RvUM2	18320	18570	site	0.1293	3	0	0.47507
H37RvUM2	18330	18580	site	0.1293	3	0	0.47507
H37RvUM2	18340	18590	site	0.1293	3	0	0.47507
H37RvUM2	18350	18600	site	0.1293	3	0	0.47507
H37RvUM2	18360	18610	site	0.1293	3	0	0.47507
H37RvUM2	18370	18620	site	0.1293	3	0	0.47507
H37RvUM2	18380	18630	site	0.1293	3	0	0.47507
H37RvUM2	18390	18640	site	0.1293	3	0	0.47507
H37RvUM2	18400	18650	site	0.1293	3	0	0.47507
H37RvUM2	18410	18660	site	0.1293	3	0	0.47507
H37RvUM2	18420	18670	site	0.0714	4	0	0.31643
H37RvUM2	18430	18680	site	0.0714	4	0	0.31643
H37RvUM2	18440	18690	site	0.0714	4	0	0.31643
H37RvUM2	18450	18700	site	0.0325	5	0	0.1733
H37RvUM2	18460	18710	site	0.0714	4	0	0.31643
H37RvUM2	18470	18720	site	0.0714	4	0	0.31643
H37RvUM2	18480	18730	site	0.0325	5	0	0.1733
H37RvUM2	18490	18740	site	0.0325	5	0	0.1733
H37RvUM2	18500	18750	site	0.0714	4	0	0.31643
H37RvUM2	18510	18760	site	0.0714	4	0	0.31643
H37RvUM2	18520	18770	site	0.0714	4	0	0.31643
H37RvUM2	18530	18780	site	0.1293	3	0	0.47507
H37RvUM2	18540	18790	site	0.1293	3	0	0.47507
H37RvUM2	18550	18800	site	0.1293	3	0	0.47507
H37RvUM2	18560	18810	site	0.1293	3	0	0.47507
H37RvUM2	18570	18820	site	0.1293	3	0	0.47507
H37RvUM2	18580	18830	site	0.1293	3	0	0.47507
H37RvUM2	18590	18840	site	0.1293	3	0	0.47507
H37RvUM2	18600	18850	site	0.1293	3	0	0.47507
H37RvUM2	18610	18860	site	0.1293	3	0	0.47507
H37RvUM2	18620	18870	site	0.1293	3	0	0.47507
H37RvUM2	18630	18880	site	0.1293	3	0	0.47507
H37RvUM2	18640	18890	site	0.1293	3	0	0.47507
H37RvUM2	18650	18900	site	0.1293	3	0	0.47507
H37RvUM2	18660	18910	site	0.0714	4	0	0.31643
H37RvUM2	18670	18920	site	0.1293	3	0	0.47507
H37RvUM2	18680	18930	site	0.1293	3	0	0.47507
H37RvUM2	18690	18940	site	0.1293	3	0	0.47507
H37RvUM2	18700	18950	site	0.2628	2	0	0.72687
H37RvUM2	18710	18960	site	0.2628	2	0	0.72687
H37RvUM2	18720	18970	site	0.2628	2	0	0.72687
H37RvUM2	18730	18980	site	0.5065	1	0	0.89108
H37RvUM2	18740	18990	site	0.5065	1	0	0.89108
H37RvUM2	18750	19000	site	0.5065	1	0	0.89108
H37RvUM2	18760	19010	site	0.5065	1	0	0.89108
H37RvUM2	18770	19020	site	0.5065	1	0	0.89108
H37RvUM2	18780	19030	site	0.5065	1	0	0.89108
H37RvUM2	18790	19040	site	0.5065	1	0	0.89108
H37RvUM2	18800	19050	site	0.1293	3	0	0.47507
H37RvUM2	18810	19060	site	0.1293	3	0	0.47507
H37RvUM2	18820	19070	site	0.1293	3	0	0.47507
H37RvUM2	18830	19080	site	0.1293	3	0	0.47507
H37RvUM2	18840	19090	site	0.0714	4	0	0.31643
H37RvUM2	18850	19100	site	0.0714	4	0	0.31643
H37RvUM2	18860	19110	site	0.0796	6	18	0.36061
H37RvUM2	18870	19120	site	0.0796	6	18	0.36061
H37RvUM2	18880	19130	site	0.0796	6	18	0.36061
H37RvUM2	18890	19140	site	0.0548	7	22	0.26448
H37RvUM2	18900	19150	site	0.1115	8	56	0.43743
H37RvUM2	18910	19160	site	0.5047	8	208	0.96712
H37RvUM2	18920	19170	site	0.5047	8	208	0.96712
H37RvUM2	18930	19180	site	0.5047	8	208	0.96712
H37RvUM2	18940	19190	site	0.4409	9	208	0.92267
H37RvUM2	18950	19200	site	0.3643	10	208	0.79187
H37RvUM2	18960	19210	site	0.3643	10	208	0.79187
H37RvUM2	18970	19220	site	0.3643	10	208	0.79187
H37RvUM2	18980	19230	site	0.3391	11	227	0.68191
H37RvUM2	18990	19240	site	0.3391	11	227	0.68191
H37RvUM2	19000	19250	site	0.28	12	227	0.49529
H37RvUM2	19010	19260	site	0.28	12	227	0.49529
H37RvUM2	19020	19270	site	0.246	13	227	0.42272
H37RvUM2	19030	19280	site	0.246	13	227	0.42272
H37RvUM2	19040	19290	site	0.246	13	227	0.42272
H37RvUM2	19050	19300	site	0.3391	11	227	0.68191
H37RvUM2	19060	19310	site	0.3391	11	227	0.68191
H37RvUM2	19070	19320	site	0.28	12	227	0.49529
H37RvUM2	19080	19330	site	0.28	12	227	0.49529
H37RvUM2	19090	19340	site	0.3391	11	227	0.68191
H37RvUM2	19100	19350	site	0.3391	11	227	0.68191
H37RvUM2	19110	19360	site	0.4409	9	209	0.92267
H37RvUM2	19120	19370	site	0.4409	9	209	0.92267
H37RvUM2	19130	19380	site	0.4409	9	209	0.92267
H37RvUM2	19140	19390	site	0.4871	8	205	0.95549
H37RvUM2	19150	19400	site	0.4794	7	171	0.93821
H37RvUM2	19160	19410	site	0.0796	6	19	0.36061
H37RvUM2	19170	19420	site	0.0796	6	19	0.36061
H37RvUM2	19180	19430	site	0.0796	6	19	0.36061
H37RvUM2	19190	19440	site	0.108	5	19	0.42394
H37RvUM2	19200	19450	site	0.1862	4	19	0.57986
H37RvUM2	19210	19460	site	0.1315	5	20	0.48359
H37RvUM2	19220	19470	site	0.0796	6	20	0.36061
H37RvUM2	19230	19480	site	0.0325	5	1	0.1733
H37RvUM2	19240	19490	site	0.0325	5	1	0.1733
H37RvUM2	19250	19500	site	0.0714	4	1	0.31643
H37RvUM2	19260	19510	site	0.0714	4	1	0.31643
H37RvUM2	19270	19520	site	0.1293	3	1	0.47507
H37RvUM2	19280	19530	site	0.1293	3	1	0.47507
H37RvUM2	19290	19540	site	0.1293	3	1	0.47507
H37RvUM2	19300	19550	site	0.1293	3	1	0.47507
H37RvUM2	19310	19560	site	0.1293	3	1	0.47507
H37RvUM2	19320	19570	site	0.2628	2	1	0.72687
H37RvUM2	19330	19580	site	0.2628	2	1	0.72687
H37RvUM2	19340	19590	site	0.7315	3	122	0.95869
H37RvUM2	19350	19600	site	0.7315	3	122	0.95869
H37RvUM2	19360	19610	site	0.7315	3	122	0.95869
H37RvUM2	19370	19620	site	0.7315	3	122	0.95869
H37RvUM2	19380	19630	site	0.7315	3	122	0.95869
H37RvUM2	19390	19640	site	0.7315	3	122	0.95869
H37RvUM2	19400	19650	site	0.7315	3	122	0.95869
H37RvUM2	19410	19660	site	0.7315	3	122	0.95869
H37RvUM2	19420	19670	site	0.6234	4	122	0.94011
H37RvUM2	19430	19680	site	0.6234	4	122	0.94011
H37RvUM2	19440	19690	site	0.6234	4	122	0.94011
H37RvUM2	19450	19700	site	0.7431	5	215	0.99998
H37RvUM2	19460	19710	site	0.8149	4	214	0.99989
H37RvUM2	19470	19720	site	0.8789	3	214	0.98956
H37RvUM2	19480	19730	site	0.8789	3	214	0.98956
H37RvUM2	19490	19740	site	0.8789	3	214	0.98956
H37RvUM2	19500	19750	site	0.8789	3	214	0.98956
H37RvUM2	19510	19760	site	0.8789	3	214	0.98956
H37RvUM2	19520	19770	site	0.8359	4	228	0.99989
H37RvUM2	19530	19780	site	0.7999	5	253	0.99998
H37RvUM2	19540	19790	site	0.7999	5	253	0.99998
H37RvUM2	19550	19800	site	0.7999	5	253	0.99998
H37RvUM2	19560	19810	site	0.7999	5	253	0.99998
H37RvUM2	19570	19820	site	0.7999	5	253	0.99998
H37RvUM2	19580	19830	site	0.7999	5	253	0.99998
H37RvUM2	19590	19840	site	0.5516	5	132	0.94514
H37RvUM2	19600	19850	site	0.4717	6	132	0.93545
H37RvUM2	19610	19860	site	0.4717	6	132	0.93545
H37RvUM2	19620	19870	site	0.4717	6	132	0.93545
H37RvUM2	19630	19880	site	0.4717	6	132	0.93545
H37RvUM2	19640	19890	site	0.4717	6	132	0.93545
H37RvUM2	19650	19900	site	0.4717	6	132	0.93545
H37RvUM2	19660	19910	site	0.4717	6	132	0.93545
H37RvUM2	19670	19920	site	0.4717	6	132	0.93545
H37RvUM2	19680	19930	site	0.4717	6	132	0.93545
H37RvUM2	19690	19940	site	0.3842	7	133	0.8597
H37RvUM2	19700	19950	site	0.1405	6	40	0.51955
H37RvUM2	19710	19960	site	0.1369	7	49	0.49506
H37RvUM2	19720	19970	site	0.0913	8	49	0.37807
H37RvUM2	19730	19980	site	0.0583	9	49	0.28235
H37RvUM2	19740	19990	site	0.127	10	104	0.4146
H37RvUM2	19750	20000	site	0.127	10	104	0.4146
H37RvUM2	19760	20010	site	0.0924	11	107	0.2986
H37RvUM2	19770	20020	site	0.1093	10	93	0.38393
H37RvUM2	19780	20030	site	0.0911	9	68	0.37392
H37RvUM2	19790	20040	site	0.0579	10	68	0.2603
H37RvUM2	19800	20050	site	0.047	11	68	0.19218
H37RvUM2	19810	20060	site	0.047	11	68	0.19218
H37RvUM2	19820	20070	site	0.047	11	68	0.19218
H37RvUM2	19830	20080	site	0.047	11	68	0.19218
H37RvUM2	19840	20090	site	0.0579	10	68	0.2603
H37RvUM2	19850	20100	site	0.0579	10	68	0.2603
H37RvUM2	19860	20110	site	0.0579	10	68	0.2603
H37RvUM2	19870	20120	site	0.0579	10	68	0.2603
H37RvUM2	19880	20130	site	0.0579	10	68	0.2603
H37RvUM2	19890	20140	site	0.0579	10	68	0.2603
H37RvUM2	19900	20150	site	0.0579	10	68	0.2603
H37RvUM2	19910	20160	site	0.0579	10	68	0.2603
H37RvUM2	19920	20170	site	0.0911	9	68	0.37392
H37RvUM2	19930	20180	site	0.0911	9	68	0.37392
H37RvUM2	19940	20190	site	0.1083	9	80	0.41706
H37RvUM2	19950	20200	site	0.1083	9	80	0.41706
H37RvUM2	19960	20210	site	0.1316	8	71	0.48356
H37RvUM2	19970	20220	site	0.1316	8	71	0.48356
H37RvUM2	19980	20230	site	0.1997	7	71	0.61754
[truncated: 439,093+ more rows]

## Sheet: 400 bp
Chromosome	Start	End	Feature	p-value	TAs	reads	q-value
H37RvUM2	0	400	site	0.0088	7	0	0.05609
H37RvUM2	10	410	site	0.0088	7	0	0.05609
H37RvUM2	20	420	site	0.0088	7	0	0.05609
H37RvUM2	30	430	site	0.0066	8	0	0.04965
H37RvUM2	40	440	site	0.0066	8	0	0.04965
H37RvUM2	50	450	site	0.0066	8	0	0.04965
H37RvUM2	60	460	site	0.0034	9	0	0.02831
H37RvUM2	70	470	site	0.0066	8	0	0.04965
H37RvUM2	80	480	site	0.0066	8	0	0.04965
H37RvUM2	90	490	site	0.0034	9	0	0.02831
H37RvUM2	100	500	site	0.0009	10	0	0.00855
H37RvUM2	110	510	site	0.0009	10	0	0.00855
H37RvUM2	120	520	site	0.0005	11	0	0.0048
H37RvUM2	130	530	site	0.0001	12	0	0.00113
H37RvUM2	140	540	site	0	13	0	0
H37RvUM2	150	550	site	0	13	0	0
H37RvUM2	160	560	site	0	13	0	0
H37RvUM2	170	570	site	0	13	0	0
H37RvUM2	180	580	site	0	13	0	0
H37RvUM2	190	590	site	0	13	0	0
H37RvUM2	200	600	site	0.0001	12	0	0.00113
H37RvUM2	210	610	site	0	13	0	0
H37RvUM2	220	620	site	0	13	0	0
H37RvUM2	230	630	site	0	13	0	0
H37RvUM2	240	640	site	0	13	0	0
H37RvUM2	250	650	site	0.0001	12	0	0.00113
H37RvUM2	260	660	site	0	13	0	0
H37RvUM2	270	670	site	0	13	0	0
H37RvUM2	280	680	site	0	14	0	0
H37RvUM2	290	690	site	0	14	0	0
H37RvUM2	300	700	site	0	14	0	0
H37RvUM2	310	710	site	0	15	0	0
H37RvUM2	320	720	site	0	15	0	0
H37RvUM2	330	730	site	0	15	0	0
H37RvUM2	340	740	site	0	14	0	0
H37RvUM2	350	750	site	0	15	0	0
H37RvUM2	360	760	site	0	15	0	0
H37RvUM2	370	770	site	0	14	0	0
H37RvUM2	380	780	site	0	14	0	0
H37RvUM2	390	790	site	0	15	0	0
H37RvUM2	400	800	site	0	16	0	0
H37RvUM2	410	810	site	0	16	0	0
H37RvUM2	420	820	site	0	16	0	0
H37RvUM2	430	830	site	0	15	0	0
H37RvUM2	440	840	site	0	15	0	0
H37RvUM2	450	850	site	0	16	0	0
H37RvUM2	460	860	site	0	15	0	0
H37RvUM2	470	870	site	0	15	0	0
H37RvUM2	480	880	site	0	14	0	0
H37RvUM2	490	890	site	0	13	0	0
H37RvUM2	500	900	site	0.0001	12	0	0.00113
H37RvUM2	510	910	site	0.0005	11	0	0.0048
H37RvUM2	520	920	site	0.0009	10	0	0.00855
H37RvUM2	530	930	site	0.0034	9	0	0.02831
H37RvUM2	540	940	site	0.0066	8	0	0.04965
H37RvUM2	550	950	site	0.0066	8	0	0.04965
H37RvUM2	560	960	site	0.0066	8	0	0.04965
H37RvUM2	570	970	site	0.0066	8	0	0.04965
H37RvUM2	580	980	site	0.0066	8	0	0.04965
H37RvUM2	590	990	site	0.0066	8	0	0.04965
H37RvUM2	600	1000	site	0.0034	9	0	0.02831
H37RvUM2	610	1010	site	0.0066	8	0	0.04965
H37RvUM2	620	1020	site	0.0066	8	0	0.04965
H37RvUM2	630	1030	site	0.0066	8	0	0.04965
H37RvUM2	640	1040	site	0.0066	8	0	0.04965
H37RvUM2	650	1050	site	0.0066	8	0	0.04965
H37RvUM2	660	1060	site	0.0088	7	0	0.05609
H37RvUM2	670	1070	site	0.0088	7	0	0.05609
H37RvUM2	680	1080	site	0.0183	6	0	0.10293
H37RvUM2	690	1090	site	0.0183	6	0	0.10293
H37RvUM2	700	1100	site	0.0088	7	0	0.05609
H37RvUM2	710	1110	site	0.0088	7	0	0.05609
H37RvUM2	720	1120	site	0.0088	7	0	0.05609
H37RvUM2	730	1130	site	0.0088	7	0	0.05609
H37RvUM2	740	1140	site	0.0088	7	0	0.05609
H37RvUM2	750	1150	site	0.0183	6	0	0.10293
H37RvUM2	760	1160	site	0.0183	6	0	0.10293
H37RvUM2	770	1170	site	0.0183	6	0	0.10293
H37RvUM2	780	1180	site	0.0183	6	0	0.10293
H37RvUM2	790	1190	site	0.0325	5	0	0.15637
H37RvUM2	800	1200	site	0.0714	4	0	0.28927
H37RvUM2	810	1210	site	0.0714	4	0	0.28927
H37RvUM2	820	1220	site	0.0714	4	0	0.28927
H37RvUM2	830	1230	site	0.0714	4	0	0.28927
H37RvUM2	840	1240	site	0.0714	4	0	0.28927
H37RvUM2	850	1250	site	0.1293	3	0	0.45551
H37RvUM2	860	1260	site	0.1293	3	0	0.45551
H37RvUM2	870	1270	site	0.0714	4	0	0.28927
H37RvUM2	880	1280	site	0.0714	4	0	0.28927
H37RvUM2	890	1290	site	0.0325	5	0	0.15637
H37RvUM2	900	1300	site	0.0325	5	0	0.15637
H37RvUM2	910	1310	site	0.0325	5	0	0.15637
H37RvUM2	920	1320	site	0.0325	5	0	0.15637
H37RvUM2	930	1330	site	0.0325	5	0	0.15637
H37RvUM2	940	1340	site	0.0325	5	0	0.15637
H37RvUM2	950	1350	site	0.0183	6	0	0.10293
H37RvUM2	960	1360	site	0.0183	6	0	0.10293
H37RvUM2	970	1370	site	0.0183	6	0	0.10293
H37RvUM2	980	1380	site	0.0183	6	0	0.10293
H37RvUM2	990	1390	site	0.0183	6	0	0.10293
H37RvUM2	1000	1400	site	0.0325	5	0	0.15637
H37RvUM2	1010	1410	site	0.0325	5	0	0.15637
H37RvUM2	1020	1420	site	0.0325	5	0	0.15637
H37RvUM2	1030	1430	site	0.0183	6	0	0.10293
H37RvUM2	1040	1440	site	0.0183	6	0	0.10293
H37RvUM2	1050	1450	site	0.0183	6	0	0.10293
H37RvUM2	1060	1460	site	0.0183	6	0	0.10293
H37RvUM2	1070	1470	site	0.0183	6	0	0.10293
H37RvUM2	1080	1480	site	0.0183	6	0	0.10293
H37RvUM2	1090	1490	site	0.0183	6	0	0.10293
H37RvUM2	1100	1500	site	0.0325	5	0	0.15637
H37RvUM2	1110	1510	site	0.0714	4	0	0.28927
H37RvUM2	1120	1520	site	0.0714	4	0	0.28927
H37RvUM2	1130	1530	site	0.0856	5	10	0.332
H37RvUM2	1140	1540	site	0.0856	5	10	0.332
H37RvUM2	1150	1550	site	0.0856	5	10	0.332
H37RvUM2	1160	1560	site	0.0385	6	10	0.18868
H37RvUM2	1170	1570	site	0.0385	6	10	0.18868
H37RvUM2	1180	1580	site	0.0385	6	10	0.18868
H37RvUM2	1190	1590	site	0.0385	6	10	0.18868
H37RvUM2	1200	1600	site	0.0385	6	10	0.18868
H37RvUM2	1210	1610	site	0.0385	6	10	0.18868
H37RvUM2	1220	1620	site	0.0385	6	10	0.18868
H37RvUM2	1230	1630	site	0.0385	6	10	0.18868
H37RvUM2	1240	1640	site	0.4425	7	154	0.85113
H37RvUM2	1250	1650	site	0.4425	7	154	0.85113
H37RvUM2	1260	1660	site	0.4425	7	154	0.85113
H37RvUM2	1270	1670	site	0.5225	6	154	0.88152
H37RvUM2	1280	1680	site	0.5225	6	154	0.88152
H37RvUM2	1290	1690	site	0.6062	5	154	0.89158
H37RvUM2	1300	1700	site	0.6062	5	154	0.89158
H37RvUM2	1310	1710	site	0.6062	5	154	0.89158
H37RvUM2	1320	1720	site	0.6062	5	154	0.89158
H37RvUM2	1330	1730	site	0.6062	5	154	0.89158
H37RvUM2	1340	1740	site	0.6062	5	154	0.89158
H37RvUM2	1350	1750	site	0.7047	4	154	0.92643
H37RvUM2	1360	1760	site	0.7047	4	154	0.92643
H37RvUM2	1370	1770	site	0.7047	4	154	0.92643
H37RvUM2	1380	1780	site	0.7047	4	154	0.92643
H37RvUM2	1390	1790	site	0.5225	6	154	0.88152
H37RvUM2	1400	1800	site	0.4425	7	154	0.85113
H37RvUM2	1410	1810	site	0.4425	7	154	0.85113
H37RvUM2	1420	1820	site	0.4425	7	154	0.85113
H37RvUM2	1430	1830	site	0.5225	6	154	0.88152
H37RvUM2	1440	1840	site	0.5225	6	154	0.88152
H37RvUM2	1450	1850	site	0.4425	7	154	0.85113
H37RvUM2	1460	1860	site	0.4425	7	154	0.85113
H37RvUM2	1470	1870	site	0.5755	8	241	0.97378
H37RvUM2	1480	1880	site	0.5755	8	241	0.97378
H37RvUM2	1490	1890	site	0.5755	8	241	0.97378
H37RvUM2	1500	1900	site	0.5755	8	241	0.97378
H37RvUM2	1510	1910	site	0.5755	8	241	0.97378
H37RvUM2	1520	1920	site	0.5755	8	241	0.97378
H37RvUM2	1530	1930	site	0.8151	8	415	1
H37RvUM2	1540	1940	site	0.8151	8	415	1
H37RvUM2	1550	1950	site	0.8151	8	415	1
H37RvUM2	1560	1960	site	0.8602	7	415	1
H37RvUM2	1570	1970	site	0.8602	7	415	1
H37RvUM2	1580	1980	site	0.8602	7	415	1
H37RvUM2	1590	1990	site	0.8602	7	415	1
H37RvUM2	1600	2000	site	0.8602	7	415	1
H37RvUM2	1610	2010	site	0.8151	8	415	1
H37RvUM2	1620	2020	site	0.7926	9	415	1
H37RvUM2	1630	2030	site	0.7926	9	415	1
H37RvUM2	1640	2040	site	0.6196	8	271	0.99038
H37RvUM2	1650	2050	site	0.6196	8	271	0.99038
H37RvUM2	1660	2060	site	0.6196	8	271	0.99038
H37RvUM2	1670	2070	site	0.5773	9	271	1
H37RvUM2	1680	2080	site	0.5773	9	271	1
H37RvUM2	1690	2090	site	0.5773	9	271	1
H37RvUM2	1700	2100	site	0.5773	9	271	1
H37RvUM2	1710	2110	site	0.5176	10	271	1
H37RvUM2	1720	2120	site	0.5176	10	271	1
H37RvUM2	1730	2130	site	0.5176	10	271	1
H37RvUM2	1740	2140	site	0.5176	10	271	1
H37RvUM2	1750	2150	site	0.4356	11	271	0.92633
H37RvUM2	1760	2160	site	0.4356	11	271	0.92633
H37RvUM2	1770	2170	site	0.4356	11	271	0.92633
H37RvUM2	1780	2180	site	0.4356	11	271	0.92633
H37RvUM2	1790	2190	site	0.5773	9	271	1
H37RvUM2	1800	2200	site	0.6196	8	271	0.99038
H37RvUM2	1810	2210	site	0.6196	8	271	0.99038
H37RvUM2	1820	2220	site	0.6196	8	271	0.99038
H37RvUM2	1830	2230	site	0.6196	8	271	0.99038
H37RvUM2	1840	2240	site	0.5773	9	271	1
H37RvUM2	1850	2250	site	0.6196	8	271	0.99038
H37RvUM2	1860	2260	site	0.6196	8	271	0.99038
H37RvUM2	1870	2270	site	0.5124	7	184	0.89848
H37RvUM2	1880	2280	site	0.5124	7	184	0.89848
H37RvUM2	1890	2290	site	0.5124	7	184	0.89848
H37RvUM2	1900	2300	site	0.4513	8	184	0.90141
H37RvUM2	1910	2310	site	0.4513	8	184	0.90141
H37RvUM2	1920	2320	site	0.3748	9	184	0.87213
H37RvUM2	1930	2330	site	0.0034	9	0	0.02831
H37RvUM2	1940	2340	site	0.0009	10	0	0.00855
H37RvUM2	1950	2350	site	0.0005	11	0	0.0048
H37RvUM2	1960	2360	site	0.0005	11	0	0.0048
H37RvUM2	1970	2370	site	0.0001	12	0	0.00113
H37RvUM2	1980	2380	site	0.0001	12	0	0.00113
H37RvUM2	1990	2390	site	0	13	0	0
H37RvUM2	2000	2400	site	0	13	0	0
H37RvUM2	2010	2410	site	0	13	0	0
H37RvUM2	2020	2420	site	0.0001	12	0	0.00113
H37RvUM2	2030	2430	site	0	13	0	0
H37RvUM2	2040	2440	site	0	13	0	0
H37RvUM2	2050	2450	site	0	13	0	0
H37RvUM2	2060	2460	site	0	13	0	0
H37RvUM2	2070	2470	site	0.0001	12	0	0.00113
H37RvUM2	2080	2480	site	0.0001	12	0	0.00113
H37RvUM2	2090	2490	site	0	13	0	0
H37RvUM2	2100	2500	site	0	13	0	0
H37RvUM2	2110	2510	site	0	13	0	0
H37RvUM2	2120	2520	site	0	13	0	0
H37RvUM2	2130	2530	site	0	13	0	0
H37RvUM2	2140	2540	site	0	14	0	0
H37RvUM2	2150	2550	site	0	13	0	0
H37RvUM2	2160	2560	site	0	13	0	0
H37RvUM2	2170	2570	site	0	13	0	0
H37RvUM2	2180	2580	site	0	13	0	0
H37RvUM2	2190	2590	site	0	13	0	0
H37RvUM2	2200	2600	site	0	14	0	0
H37RvUM2	2210	2610	site	0	14	0	0
H37RvUM2	2220	2620	site	0	14	0	0
H37RvUM2	2230	2630	site	0	14	0	0
H37RvUM2	2240	2640	site	0	13	0	0
H37RvUM2	2250	2650	site	0	13	0	0
H37RvUM2	2260	2660	site	0	14	0	0
H37RvUM2	2270	2670	site	0	14	0	0
H37RvUM2	2280	2680	site	0	14	0	0
H37RvUM2	2290	2690	site	0	14	0	0
H37RvUM2	2300	2700	site	0	13	0	0
H37RvUM2	2310	2710	site	0	13	0	0
H37RvUM2	2320	2720	site	0.0001	12	0	0.00113
H37RvUM2	2330	2730	site	0.0005	11	0	0.0048
H37RvUM2	2340	2740	site	0.0009	10	0	0.00855
H37RvUM2	2350	2750	site	0.0009	10	0	0.00855
H37RvUM2	2360	2760	site	0.0009	10	0	0.00855
H37RvUM2	2370	2770	site	0.0034	9	0	0.02831
H37RvUM2	2380	2780	site	0.0009	10	0	0.00855
H37RvUM2	2390	2790	site	0.0034	9	0	0.02831
H37RvUM2	2400	2800	site	0.0034	9	0	0.02831
H37RvUM2	2410	2810	site	0.0066	8	0	0.04965
H37RvUM2	2420	2820	site	0.0066	8	0	0.04965
H37RvUM2	2430	2830	site	0.0088	7	0	0.05609
H37RvUM2	2440	2840	site	0.0088	7	0	0.05609
H37RvUM2	2450	2850	site	0.0066	8	0	0.04965
H37RvUM2	2460	2860	site	0.0066	8	0	0.04965
H37RvUM2	2470	2870	site	0.0066	8	0	0.04965
H37RvUM2	2480	2880	site	0.0066	8	0	0.04965
H37RvUM2	2490	2890	site	0.0088	7	0	0.05609
H37RvUM2	2500	2900	site	0.0088	7	0	0.05609
H37RvUM2	2510	2910	site	0.0183	6	0	0.10293
H37RvUM2	2520	2920	site	0.0183	6	0	0.10293
H37RvUM2	2530	2930	site	0.0088	7	0	0.05609
H37RvUM2	2540	2940	site	0.0183	6	0	0.10293
H37RvUM2	2550	2950	site	0.0183	6	0	0.10293
H37RvUM2	2560	2960	site	0.0183	6	0	0.10293
H37RvUM2	2570	2970	site	0.0183	6	0	0.10293
H37RvUM2	2580	2980	site	0.0183	6	0	0.10293
H37RvUM2	2590	2990	site	0.0183	6	0	0.10293
H37RvUM2	2600	3000	site	0.0325	5	0	0.15637
H37RvUM2	2610	3010	site	0.0325	5	0	0.15637
H37RvUM2	2620	3020	site	0.0325	5	0	0.15637
H37RvUM2	2630	3030	site	0.0183	6	0	0.10293
H37RvUM2	2640	3040	site	0.0183	6	0	0.10293
H37RvUM2	2650	3050	site	0.0183	6	0	0.10293
H37RvUM2	2660	3060	site	0.0183	6	0	0.10293
H37RvUM2	2670	3070	site	0.0088	7	0	0.05609
H37RvUM2	2680	3080	site	0.0066	8	0	0.04965
H37RvUM2	2690	3090	site	0.0066	8	0	0.04965
H37RvUM2	2700	3100	site	0.0066	8	0	0.04965
H37RvUM2	2710	3110	site	0.0066	8	0	0.04965
H37RvUM2	2720	3120	site	0.0066	8	0	0.04965
H37RvUM2	2730	3130	site	0.0034	9	0	0.02831
H37RvUM2	2740	3140	site	0.0009	10	0	0.00855
H37RvUM2	2750	3150	site	0.0009	10	0	0.00855
H37RvUM2	2760	3160	site	0.0009	10	0	0.00855
H37RvUM2	2770	3170	site	0.0009	10	0	0.00855
H37RvUM2	2780	3180	site	0.0034	9	0	0.02831
H37RvUM2	2790	3190	site	0.0034	9	0	0.02831
H37RvUM2	2800	3200	site	0.0034	9	0	0.02831
H37RvUM2	2810	3210	site	0.0034	9	0	0.02831
H37RvUM2	2820	3220	site	0.0034	9	0	0.02831
H37RvUM2	2830	3230	site	0.0009	10	0	0.00855
H37RvUM2	2840	3240	site	0.0005	11	0	0.0048
H37RvUM2	2850	3250	site	0.0009	10	0	0.00855
H37RvUM2	2860	3260	site	0.0009	10	0	0.00855
H37RvUM2	2870	3270	site	0.0009	10	0	0.00855
H37RvUM2	2880	3280	site	0.0009	10	0	0.00855
H37RvUM2	2890	3290	site	0.0602	11	79	0.27269
H37RvUM2	2900	3300	site	0.0602	11	79	0.27269
H37RvUM2	2910	3310	site	0.0602	11	79	0.27269
H37RvUM2	2920	3320	site	0.0602	11	79	0.27269
H37RvUM2	2930	3330	site	0.0743	10	79	0.32767
H37RvUM2	2940	3340	site	0.1337	11	124	0.47067
H37RvUM2	2950	3350	site	0.1337	11	124	0.47067
H37RvUM2	2960	3360	site	0.1337	11	124	0.47067
H37RvUM2	2970	3370	site	0.1337	11	124	0.47067
H37RvUM2	2980	3380	site	0.1012	12	124	0.41149
H37RvUM2	2990	3390	site	0.0491	14	124	0.23431
H37RvUM2	3000	3400	site	0.0401	15	124	0.15629
H37RvUM2	3010	3410	site	0.0401	15	124	0.15629
H37RvUM2	3020	3420	site	0.0261	16	124	0.0824
H37RvUM2	3030	3430	site	0.0261	16	124	0.0824
H37RvUM2	3040	3440	site	0.0261	16	124	0.0824
H37RvUM2	3050	3450	site	0.0212	17	124	0.06192
H37RvUM2	3060	3460	site	0.0261	16	124	0.0824
H37RvUM2	3070	3470	site	0.0261	16	124	0.0824
H37RvUM2	3080	3480	site	0.0261	16	126	0.0824
H37RvUM2	3090	3490	site	0.0261	16	126	0.0824
H37RvUM2	3100	3500	site	0.0261	16	126	0.0824
H37RvUM2	3110	3510	site	0.0261	16	126	0.0824
H37RvUM2	3120	3520	site	0.0544	17	170	0.13423
H37RvUM2	3130	3530	site	0.0603	16	170	0.16406
H37RvUM2	3140	3540	site	0.0849	15	170	0.26763
H37RvUM2	3150	3550	site	0.1159	14	170	0.40983
H37RvUM2	3160	3560	site	0.1159	14	170	0.40983
H37RvUM2	3170	3570	site	0.1159	14	170	0.40983
H37RvUM2	3180	3580	site	0.1159	14	170	0.40983
H37RvUM2	3190	3590	site	0.1159	14	170	0.40983
H37RvUM2	3200	3600	site	0.0849	15	170	0.26763
H37RvUM2	3210	3610	site	0.0849	15	170	0.26763
H37RvUM2	3220	3620	site	0.0849	15	170	0.26763
H37RvUM2	3230	3630	site	0.1159	14	170	0.40983
H37RvUM2	3240	3640	site	0.1516	13	170	0.52506
H37RvUM2	3250	3650	site	0.1516	13	170	0.52506
H37RvUM2	3260	3660	site	0.1516	13	170	0.52506
H37RvUM2	3270	3670	site	0.1516	13	170	0.52506
H37RvUM2	3280	3680	site	0.1516	13	170	0.52506
H37RvUM2	3290	3690	site	0.0447	13	91	0.23963
H37RvUM2	3300	3700	site	0.0447	13	91	0.23963
H37RvUM2	3310	3710	site	0.0447	13	91	0.23963
H37RvUM2	3320	3720	site	0.1159	14	179	0.40983
H37RvUM2	3330	3730	site	0.1159	14	179	0.40983
H37RvUM2	3340	3740	site	0.0635	14	134	0.27796
H37RvUM2	3350	3750	site	0.0546	15	140	0.19742
H37RvUM2	3360	3760	site	0.0546	15	140	0.19742
H37RvUM2	3370	3770	site	0.0546	15	140	0.19742
H37RvUM2	3380	3780	site	0.0546	15	140	0.19742
H37RvUM2	3390	3790	site	0.1854	14	215	0.53573
H37RvUM2	3400	3800	site	0.1854	14	215	0.53573
H37RvUM2	3410	3810	site	0.1854	14	215	0.53573
H37RvUM2	3420	3820	site	0.2215	13	215	0.65495
H37RvUM2	3430	3830	site	0.2525	12	215	0.71501
H37RvUM2	3440	3840	site	0.2215	13	215	0.65495
H37RvUM2	3450	3850	site	0.2525	12	215	0.71501
H37RvUM2	3460	3860	site	0.2525	12	215	0.71501
H37RvUM2	3470	3870	site	0.3152	11	215	0.78598
H37RvUM2	3480	3880	site	0.3882	10	213	0.8999
H37RvUM2	3490	3890	site	0.3882	10	213	0.8999
H37RvUM2	3500	3900	site	0.3882	10	213	0.8999
H37RvUM2	3510	3910	site	0.3882	10	213	0.8999
H37RvUM2	3520	3920	site	0.3268	9	169	0.80951
H37RvUM2	3530	3930	site	0.289	10	171	0.77216
H37RvUM2	3540	3940	site	0.289	10	171	0.77216
H37RvUM2	3550	3950	site	0.289	10	171	0.77216
H37RvUM2	3560	3960	site	0.289	10	171	0.77216
H37RvUM2	3570	3970	site	0.1846	12	171	0.60116
H37RvUM2	3580	3980	site	0.1846	12	171	0.60116
H37RvUM2	3590	3990	site	0.1516	13	171	0.52506
H37RvUM2	3600	4000	site	0.1846	12	171	0.60116
H37RvUM2	3610	4010	site	0.1846	12	171	0.60116
H37RvUM2	3620	4020	site	0.1516	13	171	0.52506
H37RvUM2	3630	4030	site	0.1516	13	171	0.52506
H37RvUM2	3640	4040	site	0.1159	14	171	0.40983
H37RvUM2	3650	4050	site	0.1159	14	171	0.40983
H37RvUM2	3660	4060	site	0.1159	14	171	0.40983
H37RvUM2	3670	4070	site	0.1159	14	171	0.40983
H37RvUM2	3680	4080	site	0.1159	14	171	0.40983
H37RvUM2	3690	4090	site	0.1516	13	171	0.52506
H37RvUM2	3700	4100	site	0.1159	14	171	0.40983
H37RvUM2	3710	4110	site	0.1159	14	171	0.40983
H37RvUM2	3720	4120	site	0.0333	13	83	0.1963
H37RvUM2	3730	4130	site	0.0223	15	91	0.11761
H37RvUM2	3740	4140	site	0.0223	15	91	0.11761
H37RvUM2	3750	4150	site	0.0269	14	85	0.15778
H37RvUM2	3760	4160	site	0.0269	14	85	0.15778
H37RvUM2	3770	4170	site	0.0146	15	85	0.08905
H37RvUM2	3780	4180	site	0.0269	14	85	0.15778
H37RvUM2	3790	4190	site	0	13	10	0
H37RvUM2	3800	4200	site	0.0001	12	10	0.00113
H37RvUM2	3810	4210	site	0	13	10	0
H37RvUM2	3820	4220	site	0	14	10	0
H37RvUM2	3830	4230	site	0	14	10	0
H37RvUM2	3840	4240	site	0	13	10	0
H37RvUM2	3850	4250	site	0	13	10	0
H37RvUM2	3860	4260	site	0	13	10	0
H37RvUM2	3870	4270	site	0	13	10	0
H37RvUM2	3880	4280	site	0	13	10	0
H37RvUM2	3890	4290	site	0	13	10	0
H37RvUM2	3900	4300	site	0	13	10	0
H37RvUM2	3910	4310	site	0	13	10	0
H37RvUM2	3920	4320	site	0	13	10	0
H37RvUM2	3930	4330	site	0.0001	12	8	0.00113
H37RvUM2	3940	4340	site	0.0001	12	8	0.00113
H37RvUM2	3950	4350	site	0.0001	12	8	0.00113
H37RvUM2	3960	4360	site	0	13	11	0
H37RvUM2	3970	4370	site	0.0035	11	11	0.02837
H37RvUM2	3980	4380	site	0.0035	11	11	0.02837
H37RvUM2	3990	4390	site	0.0073	10	11	0.05927
H37RvUM2	4000	4400	site	0.0073	10	11	0.05927
H37RvUM2	4010	4410	site	0.0073	10	11	0.05927
H37RvUM2	4020	4420	site	0.0096	9	11	0.06782
H37RvUM2	4030	4430	site	0.0096	9	11	0.06782
H37RvUM2	4040	4440	site	0.0153	8	11	0.09786
H37RvUM2	4050	4450	site	0.0153	8	11	0.09786
H37RvUM2	4060	4460	site	0.0153	8	11	0.09786
H37RvUM2	4070	4470	site	0.0153	8	11	0.09786
H37RvUM2	4080	4480	site	0.0153	8	11	0.09786
H37RvUM2	4090	4490	site	0.0153	8	11	0.09786
H37RvUM2	4100	4500	site	0.0233	7	11	0.12904
H37RvUM2	4110	4510	site	0.0233	7	11	0.12904
H37RvUM2	4120	4520	site	0.0233	7	11	0.12904
H37RvUM2	4130	4530	site	0.0325	5	3	0.15637
H37RvUM2	4140	4540	site	0.0714	4	3	0.28927
H37RvUM2	4150	4550	site	0.0714	4	3	0.28927
H37RvUM2	4160	4560	site	0.0714	4	3	0.28927
H37RvUM2	4170	4570	site	0.1713	3	3	0.52578
H37RvUM2	4180	4580	site	0.1713	3	3	0.52578
H37RvUM2	4190	4590	site	0.1713	3	3	0.52578
H37RvUM2	4200	4600	site	0.1713	3	3	0.52578
H37RvUM2	4210	4610	site	0.299	2	3	0.7054
H37RvUM2	4220	4620	site	0.5552	1	3	0.85363
H37RvUM2	4230	4630	site	0.5552	1	3	0.85363
H37RvUM2	4240	4640	site	0.5552	1	3	0.85363
H37RvUM2	4250	4650	site	0.5552	1	3	0.85363
H37RvUM2	4260	4660	site	0.5552	1	3	0.85363
H37RvUM2	4270	4670	site	0.299	2	3	0.7054
H37RvUM2	4280	4680	site	0.299	2	3	0.7054
H37RvUM2	4290	4690	site	0.299	2	3	0.7054
H37RvUM2	4300	4700	site	0.299	2	3	0.7054
H37RvUM2	4310	4710	site	0.299	2	3	0.7054
H37RvUM2	4320	4720	site	0.299	2	3	0.7054
H37RvUM2	4330	4730	site	0.1713	3	3	0.52578
H37RvUM2	4340	4740	site	0.1713	3	3	0.52578
H37RvUM2	4350	4750	site	0.1713	3	3	0.52578
H37RvUM2	4360	4760	site	0.2628	2	0	0.67809
H37RvUM2	4370	4770	site	0.2628	2	0	0.67809
H37RvUM2	4380	4780	site	0.2628	2	0	0.67809
H37RvUM2	4390	4790	site	0.2628	2	0	0.67809
H37RvUM2	4400	4800	site	0.1293	3	0	0.45551
H37RvUM2	4410	4810	site	0.1293	3	0	0.45551
H37RvUM2	4420	4820	site	0.1293	3	0	0.45551
H37RvUM2	4430	4830	site	0.1293	3	0	0.45551
H37RvUM2	4440	4840	site	0.1293	3	0	0.45551
H37RvUM2	4450	4850	site	0.1293	3	0	0.45551
H37RvUM2	4460	4860	site	0.1293	3	0	0.45551
H37RvUM2	4470	4870	site	0.1293	3	0	0.45551
H37RvUM2	4480	4880	site	0.1293	3	0	0.45551
H37RvUM2	4490	4890	site	0.1293	3	0	0.45551
H37RvUM2	4500	4900	site	0.1293	3	0	0.45551
H37RvUM2	4510	4910	site	0.1293	3	0	0.45551
H37RvUM2	4520	4920	site	0.0714	4	0	0.28927
H37RvUM2	4530	4930	site	0.0714	4	0	0.28927
H37RvUM2	4540	4940	site	0.0714	4	0	0.28927
H37RvUM2	4550	4950	site	0.0714	4	0	0.28927
H37RvUM2	4560	4960	site	0.0714	4	0	0.28927
H37RvUM2	4570	4970	site	0.0325	5	0	0.15637
H37RvUM2	4580	4980	site	0.0183	6	0	0.10293
H37RvUM2	4590	4990	site	0.0183	6	0	0.10293
H37RvUM2	4600	5000	site	0.1745	8	83	0.56444
H37RvUM2	4610	5010	site	0.1745	8	83	0.56444
H37RvUM2	4620	5020	site	0.1745	8	83	0.56444
H37RvUM2	4630	5030	site	0.1745	8	83	0.56444
H37RvUM2	4640	5040	site	0.1745	8	83	0.56444
H37RvUM2	4650	5050	site	0.1745	8	83	0.56444
H37RvUM2	4660	5060	site	0.1745	8	83	0.56444
H37RvUM2	4670	5070	site	0.1745	8	83	0.56444
H37RvUM2	4680	5080	site	0.1745	8	83	0.56444
H37RvUM2	4690	5090	site	0.1745	8	83	0.56444
H37RvUM2	4700	5100	site	0.1745	8	83	0.56444
H37RvUM2	4710	5110	site	0.1745	8	83	0.56444
H37RvUM2	4720	5120	site	0.1745	8	83	0.56444
H37RvUM2	4730	5130	site	0.2221	7	83	0.62628
H37RvUM2	4740	5140	site	0.1745	8	84	0.56444
H37RvUM2	4750	5150	site	0.1745	8	84	0.56444
H37RvUM2	4760	5160	site	0.1745	8	84	0.56444
H37RvUM2	4770	5170	site	0.1745	8	84	0.56444
H37RvUM2	4780	5180	site	0.3966	9	190	0.894
H37RvUM2	4790	5190	site	0.3966	9	190	0.894
H37RvUM2	4800	5200	site	0.4513	8	190	0.90141
H37RvUM2	4810	5210	site	0.4513	8	190	0.90141
H37RvUM2	4820	5220	site	0.4513	8	190	0.90141
H37RvUM2	4830	5230	site	0.4513	8	190	0.90141
H37RvUM2	4840	5240	site	0.3966	9	190	0.894
H37RvUM2	4850	5250	site	0.3966	9	190	0.894
H37RvUM2	4860	5260	site	0.3966	9	190	0.894
H37RvUM2	4870	5270	site	0.3966	9	190	0.894
H37RvUM2	4880	5280	site	0.3388	10	190	0.84229
H37RvUM2	4890	5290	site	0.2687	11	190	0.71551
H37RvUM2	4900	5300	site	0.2687	11	190	0.71551
H37RvUM2	4910	5310	site	0.2687	11	190	0.71551
H37RvUM2	4920	5320	site	0.3388	10	190	0.84229
H37RvUM2	4930	5330	site	0.3388	10	190	0.84229
H37RvUM2	4940	5340	site	0.2687	11	190	0.71551
H37RvUM2	4950	5350	site	0.2687	11	190	0.71551
H37RvUM2	4960	5360	site	0.2687	11	190	0.71551
H37RvUM2	4970	5370	site	0.2687	11	190	0.71551
H37RvUM2	4980	5380	site	0.3388	10	190	0.84229
H37RvUM2	4990	5390	site	0.3388	10	190	0.84229
H37RvUM2	5000	5400	site	0.2428	8	107	0.68623
H37RvUM2	5010	5410	site	0.2428	8	107	0.68623
H37RvUM2	5020	5420	site	0.2428	8	107	0.68623
H37RvUM2	5030	5430	site	0.1727	9	107	0.57201
H37RvUM2	5040	5440	site	0.1727	9	107	0.57201
H37RvUM2	5050	5450	site	0.127	10	107	0.46199
H37RvUM2	5060	5460	site	0.127	10	107	0.46199
H37RvUM2	5070	5470	site	0.1727	9	107	0.57201
H37RvUM2	5080	5480	site	0.1727	9	107	0.57201
H37RvUM2	5090	5490	site	0.1727	9	107	0.57201
H37RvUM2	5100	5500	site	0.1727	9	107	0.57201
H37RvUM2	5110	5510	site	0.1727	9	107	0.57201
H37RvUM2	5120	5520	site	0.127	10	107	0.46199
H37RvUM2	5130	5530	site	0.127	10	107	0.46199
H37RvUM2	5140	5540	site	0.1727	9	106	0.57201
H37RvUM2	5150	5550	site	0.127	10	106	0.46199
H37RvUM2	5160	5560	site	0.127	10	106	0.46199
H37RvUM2	5170	5570	site	0.127	10	106	0.46199
H37RvUM2	5180	5580	site	0.0034	9	0	0.02831
H37RvUM2	5190	5590	site	0.0005	11	0	0.0048
H37RvUM2	5200	5600	site	0.0005	11	0	0.0048
H37RvUM2	5210	5610	site	0.0005	11	0	0.0048
H37RvUM2	5220	5620	site	0.0005	11	0	0.0048
H37RvUM2	5230	5630	site	0.0001	12	0	0.00113
H37RvUM2	5240	5640	site	0.0001	12	0	0.00113
H37RvUM2	5250	5650	site	0.0001	12	0	0.00113
H37RvUM2	5260	5660	site	0.0001	12	0	0.00113
H37RvUM2	5270	5670	site	0.0001	12	0	0.00113
H37RvUM2	5280	5680	site	0.0001	12	0	0.00113
H37RvUM2	5290	5690	site	0.0001	12	0	0.00113
H37RvUM2	5300	5700	site	0.0001	12	0	0.00113
H37RvUM2	5310	5710	site	0.0001	12	0	0.00113
H37RvUM2	5320	5720	site	0.0001	12	0	0.00113
H37RvUM2	5330	5730	site	0.0001	12	0	0.00113
H37RvUM2	5340	5740	site	0.0005	11	0	0.0048
H37RvUM2	5350	5750	site	0.0005	11	0	0.0048
H37RvUM2	5360	5760	site	0.0005	11	0	0.0048
H37RvUM2	5370	5770	site	0.0009	10	0	0.00855
H37RvUM2	5380	5780	site	0.0009	10	0	0.00855
H37RvUM2	5390	5790	site	0.0009	10	0	0.00855
H37RvUM2	5400	5800	site	0.0005	11	0	0.0048
H37RvUM2	5410	5810	site	0.0005	11	0	0.0048
H37RvUM2	5420	5820	site	0.0005	11	0	0.0048
H37RvUM2	5430	5830	site	0.0009	10	0	0.00855
H37RvUM2	5440	5840	site	0.0009	10	0	0.00855
H37RvUM2	5450	5850	site	0.0034	9	0	0.02831
H37RvUM2	5460	5860	site	0.0034	9	0	0.02831
H37RvUM2	5470	5870	site	0.0034	9	0	0.02831
H37RvUM2	5480	5880	site	0.0034	9	0	0.02831
H37RvUM2	5490	5890	site	0.0034	9	0	0.02831
H37RvUM2	5500	5900	site	0.0034	9	0	0.02831
H37RvUM2	5510	5910	site	0.0034	9	0	0.02831
H37RvUM2	5520	5920	site	0.0066	8	0	0.04965
H37RvUM2	5530	5930	site	0.0066	8	0	0.04965
H37RvUM2	5540	5940	site	0.0066	8	0	0.04965
H37RvUM2	5550	5950	site	0.0088	7	0	0.05609
H37RvUM2	5560	5960	site	0.0088	7	0	0.05609
H37RvUM2	5570	5970	site	0.0088	7	0	0.05609
H37RvUM2	5580	5980	site	0.0066	8	0	0.04965
H37RvUM2	5590	5990	site	0.0183	6	0	0.10293
H37RvUM2	5600	6000	site	0.0088	7	0	0.05609
H37RvUM2	5610	6010	site	0.0088	7	0	0.05609
H37RvUM2	5620	6020	site	0.0088	7	0	0.05609
H37RvUM2	5630	6030	site	0.0183	6	0	0.10293
H37RvUM2	5640	6040	site	0.0325	5	0	0.15637
H37RvUM2	5650	6050	site	0.0325	5	0	0.15637
H37RvUM2	5660	6060	site	0.0183	6	0	0.10293
H37RvUM2	5670	6070	site	0.0183	6	0	0.10293
H37RvUM2	5680	6080	site	0.0325	5	0	0.15637
H37RvUM2	5690	6090	site	0.0714	4	0	0.28927
H37RvUM2	5700	6100	site	0.0714	4	0	0.28927
H37RvUM2	5710	6110	site	0.0714	4	0	0.28927
H37RvUM2	5720	6120	site	0.0714	4	0	0.28927
H37RvUM2	5730	6130	site	0.0714	4	0	0.28927
H37RvUM2	5740	6140	site	0.0325	5	0	0.15637
H37RvUM2	5750	6150	site	0.0325	5	0	0.15637
H37RvUM2	5760	6160	site	0.0325	5	0	0.15637
H37RvUM2	5770	6170	site	0.0325	5	0	0.15637
H37RvUM2	5780	6180	site	0.0325	5	0	0.15637
H37RvUM2	5790	6190	site	0.0325	5	0	0.15637
H37RvUM2	5800	6200	site	0.0714	4	0	0.28927
H37RvUM2	5810	6210	site	0.0714	4	0	0.28927
H37RvUM2	5820	6220	site	0.0714	4	0	0.28927
H37RvUM2	5830	6230	site	0.0714	4	0	0.28927
H37RvUM2	5840	6240	site	0.0325	5	0	0.15637
H37RvUM2	5850	6250	site	0.0325	5	0	0.15637
H37RvUM2	5860	6260	site	0.0183	6	0	0.10293
H37RvUM2	5870	6270	site	0.0183	6	0	0.10293
H37RvUM2	5880	6280	site	0.0183	6	0	0.10293
H37RvUM2	5890	6290	site	0.0088	7	0	0.05609
H37RvUM2	5900	6300	site	0.0088	7	0	0.05609
H37RvUM2	5910	6310	site	0.0088	7	0	0.05609
H37RvUM2	5920	6320	site	0.0088	7	0	0.05609
H37RvUM2	5930	6330	site	0.0088	7	0	0.05609
H37RvUM2	5940	6340	site	0.0088	7	0	0.05609
H37RvUM2	5950	6350	site	0.0088	7	0	0.05609
H37RvUM2	5960	6360	site	0.0088	7	0	0.05609
H37RvUM2	5970	6370	site	0.0088	7	0	0.05609
H37RvUM2	5980	6380	site	0.0183	6	0	0.10293
H37RvUM2	5990	6390	site	0.0183	6	0	0.10293
H37RvUM2	6000	6400	site	0.0325	5	0	0.15637
H37RvUM2	6010	6410	site	0.0183	6	0	0.10293
H37RvUM2	6020	6420	site	0.0183	6	0	0.10293
H37RvUM2	6030	6430	site	0.0183	6	0	0.10293
H37RvUM2	6040	6440	site	0.0183	6	0	0.10293
H37RvUM2	6050	6450	site	0.0183	6	0	0.10293
H37RvUM2	6060	6460	site	0.0325	5	0	0.15637
H37RvUM2	6070	6470	site	0.0325	5	0	0.15637
H37RvUM2	6080	6480	site	0.0325	5	0	0.15637
H37RvUM2	6090	6490	site	0.0325	5	0	0.15637
H37RvUM2	6100	6500	site	0.0183	6	0	0.10293
H37RvUM2	6110	6510	site	0.0088	7	0	0.05609
H37RvUM2	6120	6520	site	0.0088	7	0	0.05609
H37RvUM2	6130	6530	site	0.0066	8	0	0.04965
H37RvUM2	6140	6540	site	0.0088	7	0	0.05609
H37RvUM2	6150	6550	site	0.0088	7	0	0.05609
H37RvUM2	6160	6560	site	0.0088	7	0	0.05609
H37RvUM2	6170	6570	site	0.0088	7	0	0.05609
H37RvUM2	6180	6580	site	0.0088	7	0	0.05609
H37RvUM2	6190	6590	site	0.0088	7	0	0.05609
H37RvUM2	6200	6600	site	0.0088	7	0	0.05609
H37RvUM2	6210	6610	site	0.0066	8	0	0.04965
H37RvUM2	6220	6620	site	0.0034	9	0	0.02831
H37RvUM2	6230	6630	site	0.0034	9	0	0.02831
H37RvUM2	6240	6640	site	0.0066	8	0	0.04965
H37RvUM2	6250	6650	site	0.0066	8	0	0.04965
H37RvUM2	6260	6660	site	0.0088	7	0	0.05609
H37RvUM2	6270	6670	site	0.0088	7	0	0.05609
H37RvUM2	6280	6680	site	0.0066	8	0	0.04965
H37RvUM2	6290	6690	site	0.0088	7	0	0.05609
H37RvUM2	6300	6700	site	0.0088	7	0	0.05609
H37RvUM2	6310	6710	site	0.0088	7	0	0.05609
H37RvUM2	6320	6720	site	0.0088	7	0	0.05609
H37RvUM2	6330	6730	site	0.0088	7	0	0.05609
H37RvUM2	6340	6740	site	0.0066	8	0	0.04965
H37RvUM2	6350	6750	site	0.0066	8	0	0.04965
H37RvUM2	6360	6760	site	0.0066	8	0	0.04965
H37RvUM2	6370	6770	site	0.0066	8	0	0.04965
H37RvUM2	6380	6780	site	0.0066	8	0	0.04965
H37RvUM2	6390	6790	site	0.0066	8	0	0.04965
H37RvUM2	6400	6800	site	0.0034	9	0	0.02831
H37RvUM2	6410	6810	site	0.0066	8	0	0.04965
H37RvUM2	6420	6820	site	0.0034	9	0	0.02831
H37RvUM2	6430	6830	site	0.0034	9	0	0.02831
H37RvUM2	6440	6840	site	0.0034	9	0	0.02831
H37RvUM2	6450	6850	site	0.0034	9	0	0.02831
H37RvUM2	6460	6860	site	0.0009	10	0	0.00855
H37RvUM2	6470	6870	site	0.0009	10	0	0.00855
H37RvUM2	6480	6880	site	0.0009	10	0	0.00855
H37RvUM2	6490	6890	site	0.0009	10	0	0.00855
H37RvUM2	6500	6900	site	0.0034	9	0	0.02831
H37RvUM2	6510	6910	site	0.0066	8	0	0.04965
H37RvUM2	6520	6920	site	0.0066	8	0	0.04965
H37RvUM2	6530	6930	site	0.0088	7	0	0.05609
H37RvUM2	6540	6940	site	0.0088	7	0	0.05609
H37RvUM2	6550	6950	site	0.0066	8	0	0.04965
H37RvUM2	6560	6960	site	0.0066	8	0	0.04965
H37RvUM2	6570	6970	site	0.0066	8	0	0.04965
H37RvUM2	6580	6980	site	0.0066	8	0	0.04965
H37RvUM2	6590	6990	site	0.0034	9	0	0.02831
H37RvUM2	6600	7000	site	0.0034	9	0	0.02831
H37RvUM2	6610	7010	site	0.0066	8	0	0.04965
H37RvUM2	6620	7020	site	0.0088	7	0	0.05609
H37RvUM2	6630	7030	site	0.0088	7	0	0.05609
H37RvUM2	6640	7040	site	0.0088	7	0	0.05609
H37RvUM2	6650	7050	site	0.0088	7	0	0.05609
H37RvUM2	6660	7060	site	0.0088	7	0	0.05609
H37RvUM2	6670	7070	site	0.0066	8	0	0.04965
H37RvUM2	6680	7080	site	0.0066	8	0	0.04965
H37RvUM2	6690	7090	site	0.0066	8	0	0.04965
H37RvUM2	6700	7100	site	0.0034	9	0	0.02831
H37RvUM2	6710	7110	site	0.0034	9	0	0.02831
H37RvUM2	6720	7120	site	0.0034	9	0	0.02831
H37RvUM2	6730	7130	site	0.0034	9	0	0.02831
H37RvUM2	6740	7140	site	0.0066	8	0	0.04965
H37RvUM2	6750	7150	site	0.0066	8	0	0.04965
H37RvUM2	6760	7160	site	0.0066	8	0	0.04965
H37RvUM2	6770	7170	site	0.0066	8	0	0.04965
H37RvUM2	6780	7180	site	0.0066	8	0	0.04965
H37RvUM2	6790	7190	site	0.0066	8	0	0.04965
H37RvUM2	6800	7200	site	0.0088	7	0	0.05609
H37RvUM2	6810	7210	site	0.0088	7	0	0.05609
H37RvUM2	6820	7220	site	0.0183	6	0	0.10293
H37RvUM2	6830	7230	site	0.0088	7	0	0.05609
H37RvUM2	6840	7240	site	0.0088	7	0	0.05609
H37RvUM2	6850	7250	site	0.0088	7	0	0.05609
H37RvUM2	6860	7260	site	0.0183	6	0	0.10293
H37RvUM2	6870	7270	site	0.0088	7	0	0.05609
H37RvUM2	6880	7280	site	0.0088	7	0	0.05609
H37RvUM2	6890	7290	site	0.0088	7	0	0.05609
H37RvUM2	6900	7300	site	0.0088	7	0	0.05609
H37RvUM2	6910	7310	site	0.0088	7	0	0.05609
H37RvUM2	6920	7320	site	0.0088	7	0	0.05609
H37RvUM2	6930	7330	site	0.0088	7	0	0.05609
H37RvUM2	6940	7340	site	0.0088	7	0	0.05609
H37RvUM2	6950	7350	site	0.0183	6	0	0.10293
H37RvUM2	6960	7360	site	0.0183	6	0	0.10293
H37RvUM2	6970	7370	site	0.0183	6	0	0.10293
H37RvUM2	6980	7380	site	0.0183	6	0	0.10293
H37RvUM2	6990	7390	site	0.0183	6	0	0.10293
H37RvUM2	7000	7400	site	0.0088	7	0	0.05609
H37RvUM2	7010	7410	site	0.0088	7	0	0.05609
H37RvUM2	7020	7420	site	0.0088	7	0	0.05609
H37RvUM2	7030	7430	site	0.0088	7	0	0.05609
H37RvUM2	7040	7440	site	0.0088	7	0	0.05609
H37RvUM2	7050	7450	site	0.0088	7	0	0.05609
H37RvUM2	7060	7460	site	0.0088	7	0	0.05609
H37RvUM2	7070	7470	site	0.0183	6	0	0.10293
H37RvUM2	7080	7480	site	0.0183	6	0	0.10293
H37RvUM2	7090	7490	site	0.0183	6	0	0.10293
H37RvUM2	7100	7500	site	0.0325	5	0	0.15637
H37RvUM2	7110	7510	site	0.0325	5	0	0.15637
H37RvUM2	7120	7520	site	0.0325	5	0	0.15637
H37RvUM2	7130	7530	site	0.0325	5	0	0.15637
H37RvUM2	7140	7540	site	0.0325	5	0	0.15637
H37RvUM2	7150	7550	site	0.0325	5	0	0.15637
H37RvUM2	7160	7560	site	0.0183	6	0	0.10293
H37RvUM2	7170	7570	site	0.0183	6	0	0.10293
H37RvUM2	7180	7580	site	0.0183	6	0	0.10293
H37RvUM2	7190	7590	site	0.0088	7	0	0.05609
H37RvUM2	7200	7600	site	0.0088	7	0	0.05609
H37RvUM2	7210	7610	site	0.0088	7	0	0.05609
H37RvUM2	7220	7620	site	0.0088	7	0	0.05609
H37RvUM2	7230	7630	site	0.0088	7	0	0.05609
H37RvUM2	7240	7640	site	0.0088	7	0	0.05609
H37RvUM2	7250	7650	site	0.0088	7	0	0.05609
H37RvUM2	7260	7660	site	0.0088	7	0	0.05609
H37RvUM2	7270	7670	site	0.0183	6	0	0.10293
H37RvUM2	7280	7680	site	0.0183	6	0	0.10293
H37RvUM2	7290	7690	site	0.0088	7	0	0.05609
H37RvUM2	7300	7700	site	0.0088	7	0	0.05609
H37RvUM2	7310	7710	site	0.0088	7	0	0.05609
H37RvUM2	7320	7720	site	0.0088	7	0	0.05609
H37RvUM2	7330	7730	site	0.0088	7	0	0.05609
H37RvUM2	7340	7740	site	0.0088	7	0	0.05609
H37RvUM2	7350	7750	site	0.0088	7	0	0.05609
H37RvUM2	7360	7760	site	0.0088	7	0	0.05609
H37RvUM2	7370	7770	site	0.0034	9	0	0.02831
H37RvUM2	7380	7780	site	0.0034	9	0	0.02831
H37RvUM2	7390	7790	site	0.0066	8	0	0.04965
H37RvUM2	7400	7800	site	0.0088	7	0	0.05609
H37RvUM2	7410	7810	site	0.0066	8	0	0.04965
H37RvUM2	7420	7820	site	0.0066	8	0	0.04965
H37RvUM2	7430	7830	site	0.0066	8	0	0.04965
H37RvUM2	7440	7840	site	0.0066	8	0	0.04965
H37RvUM2	7450	7850	site	0.0066	8	0	0.04965
H37RvUM2	7460	7860	site	0.0066	8	0	0.04965
H37RvUM2	7470	7870	site	0.0034	9	0	0.02831
H37RvUM2	7480	7880	site	0.0066	8	0	0.04965
H37RvUM2	7490	7890	site	0.0066	8	0	0.04965
H37RvUM2	7500	7900	site	0.0066	8	0	0.04965
H37RvUM2	7510	7910	site	0.0066	8	0	0.04965
H37RvUM2	7520	7920	site	0.0066	8	0	0.04965
H37RvUM2	7530	7930	site	0.0066	8	0	0.04965
H37RvUM2	7540	7940	site	0.0066	8	0	0.04965
H37RvUM2	7550	7950	site	0.0066	8	0	0.04965
H37RvUM2	7560	7960	site	0.0088	7	0	0.05609
H37RvUM2	7570	7970	site	0.0088	7	0	0.05609
H37RvUM2	7580	7980	site	0.0066	8	0	0.04965
H37RvUM2	7590	7990	site	0.0088	7	0	0.05609
H37RvUM2	7600	8000	site	0.0088	7	0	0.05609
H37RvUM2	7610	8010	site	0.0088	7	0	0.05609
H37RvUM2	7620	8020	site	0.0088	7	0	0.05609
H37RvUM2	7630	8030	site	0.0183	6	0	0.10293
H37RvUM2	7640	8040	site	0.0088	7	0	0.05609
H37RvUM2	7650	8050	site	0.0088	7	0	0.05609
H37RvUM2	7660	8060	site	0.0088	7	0	0.05609
H37RvUM2	7670	8070	site	0.0088	7	0	0.05609
H37RvUM2	7680	8080	site	0.0066	8	0	0.04965
H37RvUM2	7690	8090	site	0.0088	7	0	0.05609
H37RvUM2	7700	8100	site	0.0088	7	0	0.05609
H37RvUM2	7710	8110	site	0.0066	8	0	0.04965
H37RvUM2	7720	8120	site	0.0066	8	0	0.04965
H37RvUM2	7730	8130	site	0.0034	9	0	0.02831
H37RvUM2	7740	8140	site	0.0034	9	0	0.02831
H37RvUM2	7750	8150	site	0.0034	9	0	0.02831
H37RvUM2	7760	8160	site	0.0034	9	0	0.02831
H37RvUM2	7770	8170	site	0.0088	7	0	0.05609
H37RvUM2	7780	8180	site	0.0088	7	0	0.05609
H37RvUM2	7790	8190	site	0.0088	7	0	0.05609
H37RvUM2	7800	8200	site	0.0088	7	0	0.05609
H37RvUM2	7810	8210	site	0.0183	6	0	0.10293
H37RvUM2	7820	8220	site	0.0183	6	0	0.10293
H37RvUM2	7830	8230	site	0.0088	7	0	0.05609
H37RvUM2	7840	8240	site	0.0066	8	0	0.04965
H37RvUM2	7850	8250	site	0.0066	8	0	0.04965
H37RvUM2	7860	8260	site	0.0066	8	0	0.04965
H37RvUM2	7870	8270	site	0.0088	7	0	0.05609
H37RvUM2	7880	8280	site	0.0088	7	0	0.05609
H37RvUM2	7890	8290	site	0.0088	7	0	0.05609
H37RvUM2	7900	8300	site	0.0034	9	0	0.02831
H37RvUM2	7910	8310	site	0.0034	9	0	0.02831
H37RvUM2	7920	8320	site	0.0034	9	0	0.02831
H37RvUM2	7930	8330	site	0.0034	9	0	0.02831
H37RvUM2	7940	8340	site	0.0034	9	0	0.02831
H37RvUM2	7950	8350	site	0.0009	10	0	0.00855
H37RvUM2	7960	8360	site	0.0009	10	0	0.00855
H37RvUM2	7970	8370	site	0.0009	10	0	0.00855
H37RvUM2	7980	8380	site	0.0034	9	0	0.02831
H37RvUM2	7990	8390	site	0.0034	9	0	0.02831
H37RvUM2	8000	8400	site	0.0005	11	0	0.0048
H37RvUM2	8010	8410	site	0.0005	11	0	0.0048
H37RvUM2	8020	8420	site	0.0005	11	0	0.0048
H37RvUM2	8030	8430	site	0.0005	11	0	0.0048
H37RvUM2	8040	8440	site	0.0005	11	0	0.0048
H37RvUM2	8050	8450	site	0.0005	11	0	0.0048
H37RvUM2	8060	8460	site	0.0005	11	0	0.0048
H37RvUM2	8070	8470	site	0.0005	11	0	0.0048
H37RvUM2	8080	8480	site	0.0009	10	0	0.00855
H37RvUM2	8090	8490	site	0.0005	11	0	0.0048
H37RvUM2	8100	8500	site	0.0005	11	0	0.0048
H37RvUM2	8110	8510	site	0.0009	10	0	0.00855
H37RvUM2	8120	8520	site	0.0009	10	0	0.00855
H37RvUM2	8130	8530	site	0.0034	9	0	0.02831
H37RvUM2	8140	8540	site	0.0034	9	0	0.02831
H37RvUM2	8150	8550	site	0.0009	10	0	0.00855
H37RvUM2	8160	8560	site	0.0009	10	0	0.00855
H37RvUM2	8170	8570	site	0.0009	10	0	0.00855
H37RvUM2	8180	8580	site	0.0009	10	0	0.00855
H37RvUM2	8190	8590	site	0.0009	10	0	0.00855
H37RvUM2	8200	8600	site	0.0009	10	0	0.00855
H37RvUM2	8210	8610	site	0.0009	10	0	0.00855
H37RvUM2	8220	8620	site	0.0009	10	0	0.00855
H37RvUM2	8230	8630	site	0.0034	9	0	0.02831
H37RvUM2	8240	8640	site	0.0066	8	0	0.04965
H37RvUM2	8250	8650	site	0.0066	8	0	0.04965
H37RvUM2	8260	8660	site	0.0066	8	0	0.04965
H37RvUM2	8270	8670	site	0.0066	8	0	0.04965
H37RvUM2	8280	8680	site	0.0066	8	0	0.04965
H37RvUM2	8290	8690	site	0.0066	8	0	0.04965
H37RvUM2	8300	8700	site	0.0183	6	0	0.10293
H37RvUM2	8310	8710	site	0.0183	6	0	0.10293
H37RvUM2	8320	8720	site	0.0183	6	0	0.10293
H37RvUM2	8330	8730	site	0.0183	6	0	0.10293
H37RvUM2	8340	8740	site	0.0183	6	0	0.10293
H37RvUM2	8350	8750	site	0.0325	5	0	0.15637
H37RvUM2	8360	8760	site	0.0325	5	0	0.15637
H37RvUM2	8370	8770	site	0.0325	5	0	0.15637
H37RvUM2	8380	8780	site	0.0325	5	0	0.15637
H37RvUM2	8390	8790	site	0.0183	6	0	0.10293
H37RvUM2	8400	8800	site	0.0714	4	0	0.28927
H37RvUM2	8410	8810	site	0.0714	4	0	0.28927
H37RvUM2	8420	8820	site	0.0714	4	0	0.28927
H37RvUM2	8430	8830	site	0.0714	4	0	0.28927
H37RvUM2	8440	8840	site	0.1293	3	0	0.45551
H37RvUM2	8450	8850	site	0.1293	3	0	0.45551
H37RvUM2	8460	8860	site	0.1293	3	0	0.45551
H37RvUM2	8470	8870	site	0.0714	4	0	0.28927
H37RvUM2	8480	8880	site	0.0325	5	0	0.15637
H37RvUM2	8490	8890	site	0.0714	4	0	0.28927
H37RvUM2	8500	8900	site	0.0714	4	0	0.28927
H37RvUM2	8510	8910	site	0.0325	5	0	0.15637
H37RvUM2	8520	8920	site	0.0325	5	0	0.15637
H37RvUM2	8530	8930	site	0.0325	5	0	0.15637
H37RvUM2	8540	8940	site	0.0325	5	0	0.15637
H37RvUM2	8550	8950	site	0.0714	4	0	0.28927
H37RvUM2	8560	8960	site	0.0714	4	0	0.28927
H37RvUM2	8570	8970	site	0.0714	4	0	0.28927
H37RvUM2	8580	8980	site	0.0714	4	0	0.28927
H37RvUM2	8590	8990	site	0.0714	4	0	0.28927
H37RvUM2	8600	9000	site	0.0714	4	0	0.28927
H37RvUM2	8610	9010	site	0.0714	4	0	0.28927
H37RvUM2	8620	9020	site	0.0714	4	0	0.28927
H37RvUM2	8630	9030	site	0.0714	4	0	0.28927
H37RvUM2	8640	9040	site	0.0325	5	0	0.15637
H37RvUM2	8650	9050	site	0.0183	6	0	0.10293
H37RvUM2	8660	9060	site	0.0183	6	0	0.10293
H37RvUM2	8670	9070	site	0.0183	6	0	0.10293
H37RvUM2	8680	9080	site	0.0183	6	0	0.10293
H37RvUM2	8690	9090	site	0.0183	6	0	0.10293
H37RvUM2	8700	9100	site	0.0183	6	0	0.10293
H37RvUM2	8710	9110	site	0.0088	7	0	0.05609
H37RvUM2	8720	9120	site	0.0088	7	0	0.05609
H37RvUM2	8730	9130	site	0.0088	7	0	0.05609
H37RvUM2	8740	9140	site	0.0088	7	0	0.05609
H37RvUM2	8750	9150	site	0.0088	7	0	0.05609
H37RvUM2	8760	9160	site	0.0066	8	0	0.04965
H37RvUM2	8770	9170	site	0.0034	9	0	0.02831
H37RvUM2	8780	9180	site	0.0034	9	0	0.02831
H37RvUM2	8790	9190	site	0.0066	8	0	0.04965
H37RvUM2	8800	9200	site	0.0066	8	0	0.04965
H37RvUM2	8810	9210	site	0.0066	8	0	0.04965
H37RvUM2	8820	9220	site	0.0066	8	0	0.04965
H37RvUM2	8830	9230	site	0.0066	8	0	0.04965
H37RvUM2	8840	9240	site	0.0066	8	0	0.04965
H37RvUM2	8850	9250	site	0.0066	8	0	0.04965
H37RvUM2	8860	9260	site	0.0066	8	0	0.04965
H37RvUM2	8870	9270	site	0.0088	7	0	0.05609
H37RvUM2	8880	9280	site	0.0183	6	0	0.10293
H37RvUM2	8890	9290	site	0.0183	6	0	0.10293
H37RvUM2	8900	9300	site	0.0183	6	0	0.10293
H37RvUM2	8910	9310	site	0.0325	5	0	0.15637
H37RvUM2	8920	9320	site	0.0325	5	0	0.15637
H37RvUM2	8930	9330	site	0.0325	5	0	0.15637
H37RvUM2	8940	9340	site	0.0325	5	0	0.15637
H37RvUM2	8950	9350	site	0.0325	5	0	0.15637
H37RvUM2	8960	9360	site	0.0325	5	0	0.15637
H37RvUM2	8970	9370	site	0.0325	5	0	0.15637
H37RvUM2	8980	9380	site	0.0325	5	0	0.15637
H37RvUM2	8990	9390	site	0.0325	5	0	0.15637
H37RvUM2	9000	9400	site	0.0325	5	0	0.15637
H37RvUM2	9010	9410	site	0.0325	5	0	0.15637
H37RvUM2	9020	9420	site	0.0325	5	0	0.15637
H37RvUM2	9030	9430	site	0.0183	6	0	0.10293
H37RvUM2	9040	9440	site	0.0325	5	0	0.15637
H37RvUM2	9050	9450	site	0.0714	4	0	0.28927
H37RvUM2	9060	9460	site	0.0714	4	0	0.28927
H37RvUM2	9070	9470	site	0.0325	5	0	0.15637
H37RvUM2	9080	9480	site	0.0325	5	0	0.15637
H37RvUM2	9090	9490	site	0.0325	5	0	0.15637
H37RvUM2	9100	9500	site	0.0183	6	0	0.10293
H37RvUM2	9110	9510	site	0.0183	6	0	0.10293
H37RvUM2	9120	9520	site	0.0183	6	0	0.10293
H37RvUM2	9130	9530	site	0.0066	8	0	0.04965
H37RvUM2	9140	9540	site	0.0066	8	0	0.04965
H37RvUM2	9150	9550	site	0.0034	9	0	0.02831
H37RvUM2	9160	9560	site	0.0066	8	0	0.04965
H37RvUM2	9170	9570	site	0.0066	8	0	0.04965
H37RvUM2	9180	9580	site	0.0066	8	0	0.04965
H37RvUM2	9190	9590	site	0.0066	8	0	0.04965
H37RvUM2	9200	9600	site	0.0066	8	0	0.04965
H37RvUM2	9210	9610	site	0.0066	8	0	0.04965
H37RvUM2	9220	9620	site	0.0066	8	0	0.04965
H37RvUM2	9230	9630	site	0.0034	9	0	0.02831
H37RvUM2	9240	9640	site	0.0034	9	0	0.02831
H37RvUM2	9250	9650	site	0.0034	9	0	0.02831
H37RvUM2	9260	9660	site	0.0034	9	0	0.02831
H37RvUM2	9270	9670	site	0.0034	9	0	0.02831
H37RvUM2	9280	9680	site	0.0034	9	0	0.02831
H37RvUM2	9290	9690	site	0.0034	9	0	0.02831
H37RvUM2	9300	9700	site	0.0034	9	0	0.02831
H37RvUM2	9310	9710	site	0.0034	9	0	0.02831
H37RvUM2	9320	9720	site	0.0034	9	0	0.02831
H37RvUM2	9330	9730	site	0.0034	9	0	0.02831
H37RvUM2	9340	9740	site	0.0034	9	0	0.02831
H37RvUM2	9350	9750	site	0.0034	9	0	0.02831
H37RvUM2	9360	9760	site	0.0034	9	0	0.02831
H37RvUM2	9370	9770	site	0.0034	9	0	0.02831
H37RvUM2	9380	9780	site	0.0009	10	1	0.00855
H37RvUM2	9390	9790	site	0.0009	10	1	0.00855
H37RvUM2	9400	9800	site	0.0009	10	1	0.00855
H37RvUM2	9410	9810	site	0.0009	10	1	0.00855
H37RvUM2	9420	9820	site	0.0602	11	83	0.27269
H37RvUM2	9430	9830	site	0.0901	10	83	0.37319
H37RvUM2	9440	9840	site	0.0901	10	83	0.37319
H37RvUM2	9450	9850	site	0.0901	10	83	0.37319
H37RvUM2	9460	9860	site	0.0602	11	83	0.27269
H37RvUM2	9470	9870	site	0.0901	10	83	0.37319
H37RvUM2	9480	9880	site	0.0761	11	95	0.32401
H37RvUM2	9490	9890	site	0.0761	11	95	0.32401
H37RvUM2	9500	9900	site	0.158	11	132	0.52323
H37RvUM2	9510	9910	site	0.2687	11	197	0.71551
H37RvUM2	9520	9920	site	0.2687	11	197	0.71551
H37RvUM2	9530	9930	site	0.3966	9	197	0.894
H37RvUM2	9540	9940	site	0.3966	9	197	0.894
H37RvUM2	9550	9950	site	0.4696	8	197	0.91549
H37RvUM2	9560	9960	site	0.4696	8	197	0.91549
H37RvUM2	9570	9970	site	0.5492	7	197	0.92734
H37RvUM2	9580	9980	site	0.5492	7	197	0.92734
H37RvUM2	9590	9990	site	0.5492	7	197	0.92734
H37RvUM2	9600	10000	site	0.5492	7	197	0.92734
H37RvUM2	9610	10010	site	0.5492	7	197	0.92734
H37RvUM2	9620	10020	site	0.5492	7	197	0.92734
H37RvUM2	9630	10030	site	0.7396	7	298	1
H37RvUM2	9640	10040	site	0.7396	7	298	1
H37RvUM2	9650	10050	site	0.7396	7	298	1
H37RvUM2	9660	10060	site	0.7396	7	298	1
H37RvUM2	9670	10070	site	0.7396	7	298	1
H37RvUM2	9680	10080	site	0.7396	7	298	1
H37RvUM2	9690	10090	site	0.7396	7	298	1
H37RvUM2	9700	10100	site	0.7396	7	298	1
H37RvUM2	9710	10110	site	0.6772	8	298	1
H37RvUM2	9720	10120	site	0.6772	8	298	1
H37RvUM2	9730	10130	site	0.6772	8	298	1
H37RvUM2	9740	10140	site	0.6772	8	298	1
H37RvUM2	9750	10150	site	0.6772	8	298	1
H37RvUM2	9760	10160	site	0.6772	8	298	1
H37RvUM2	9770	10170	site	0.6772	8	298	1
H37RvUM2	9780	10180	site	0.7396	7	297	1
H37RvUM2	9790	10190	site	0.7396	7	297	1
H37RvUM2	9800	10200	site	0.7396	7	297	1
H37RvUM2	9810	10210	site	0.7396	7	297	1
H37RvUM2	9820	10220	site	0.6611	6	215	0.94443
H37RvUM2	9830	10230	site	0.6611	6	215	0.94443
H37RvUM2	9840	10240	site	0.6611	6	215	0.94443
H37RvUM2	9850	10250	site	0.6611	6	215	0.94443
H37RvUM2	9860	10260	site	0.7431	5	215	0.94391
H37RvUM2	9870	10270	site	0.7431	5	215	0.94391
H37RvUM2	9880	10280	site	0.7236	5	206	0.93235
H37RvUM2	9890	10290	site	0.7236	5	206	0.93235
H37RvUM2	9900	10300	site	0.7408	4	169	0.94186
H37RvUM2	9910	10310	site	0.5845	4	108	0.87094
H37RvUM2	9920	10320	site	0.5845	4	108	0.87094
H37RvUM2	9930	10330	site	0.5845	4	108	0.87094
H37RvUM2	9940	10340	site	0.5845	4	108	0.87094
H37RvUM2	9950	10350	site	0.5845	4	108	0.87094
H37RvUM2	9960	10360	site	0.5845	4	108	0.87094
H37RvUM2	9970	10370	site	0.5845	4	108	0.87094
H37RvUM2	9980	10380	site	0.5845	4	108	0.87094
H37RvUM2	9990	10390	site	0.5845	4	108	0.87094
H37RvUM2	10000	10400	site	0.5845	4	108	0.87094
H37RvUM2	10010	10410	site	0.5845	4	108	0.87094
H37RvUM2	10020	10420	site	0.4738	5	108	0.82022
H37RvUM2	10030	10430	site	0.4738	5	106	0.82022
H37RvUM2	10040	10440	site	0.4738	5	106	0.82022
H37RvUM2	10050	10450	site	0.4738	5	106	0.82022
H37RvUM2	10060	10460	site	0.4738	5	106	0.82022
H37RvUM2	10070	10470	site	0.4738	5	106	0.82022
H37RvUM2	10080	10480	site	0.4738	5	106	0.82022
H37RvUM2	10090	10490	site	0.4738	5	106	0.82022
H37RvUM2	10100	10500	site	0.4738	5	106	0.82022
H37RvUM2	10110	10510	site	0.5728	4	106	0.86209
H37RvUM2	10120	10520	site	0.5728	4	106	0.86209
H37RvUM2	10130	10530	site	0.5728	4	106	0.86209
H37RvUM2	10140	10540	site	0.5728	4	106	0.86209
H37RvUM2	10150	10550	site	0.5728	4	106	0.86209
H37RvUM2	10160	10560	site	0.5728	4	106	0.86209
H37RvUM2	10170	10570	site	0.5728	4	106	0.86209
H37RvUM2	10180	10580	site	0.5728	4	106	0.86209
H37RvUM2	10190	10590	site	0.9287	5	417	0.9996
H37RvUM2	10200	10600	site	0.9287	5	417	0.9996
H37RvUM2	10210	10610	site	0.9078	6	425	1
H37RvUM2	10220	10620	site	0.8885	7	457	1
H37RvUM2	10230	10630	site	0.8885	7	457	1
H37RvUM2	10240	10640	site	0.8885	7	457	1
H37RvUM2	10250	10650	site	0.8885	7	457	1
H37RvUM2	10260	10660	site	0.8885	7	457	1
H37RvUM2	10270	10670	site	0.8885	7	457	1
H37RvUM2	10280	10680	site	0.9227	6	454	1
H37RvUM2	10290	10690	site	0.9227	6	454	1
H37RvUM2	10300	10700	site	0.9227	6	454	1
H37RvUM2	10310	10710	site	0.9436	5	450	0.9996
H37RvUM2	10320	10720	site	0.9436	5	450	0.9996
H37RvUM2	10330	10730	site	0.9436	5	450	0.9996
H37RvUM2	10340	10740	site	0.9436	5	450	0.9996
H37RvUM2	10350	10750	site	0.9436	5	450	0.9996
H37RvUM2	10360	10760	site	0.9436	5	450	0.9996
H37RvUM2	10370	10770	site	0.9436	5	450	0.9996
H37RvUM2	10380	10780	site	0.9752	6	680	1
H37RvUM2	10390	10790	site	0.9752	6	680	1
H37RvUM2	10400	10800	site	0.9752	6	680	1
H37RvUM2	10410	10810	site	0.9752	6	680	1
H37RvUM2	10420	10820	site	0.985	5	680	0.9996
H37RvUM2	10430	10830	site	0.9838	5	663	0.9996
H37RvUM2	10440	10840	site	0.9838	5	663	0.9996
H37RvUM2	10450	10850	site	0.9838	5	663	0.9996
H37RvUM2	10460	10860	site	0.9732	6	663	1
H37RvUM2	10470	10870	site	0.9732	6	663	1
H37RvUM2	10480	10880	site	0.9611	7	663	1
H37RvUM2	10490	10890	site	0.9511	8	663	1
H37RvUM2	10500	10900	site	0.9198	10	663	1
H37RvUM2	10510	10910	site	0.8969	11	663	1
H37RvUM2	10520	10920	site	0.8969	11	663	1
H37RvUM2	10530	10930	site	0.8767	12	663	1
H37RvUM2	10540	10940	site	0.8767	12	663	1
H37RvUM2	10550	10950	site	0.8767	12	663	1
H37RvUM2	10560	10960	site	0.8533	13	663	1
H37RvUM2	10570	10970	site	0.8533	13	663	1
H37RvUM2	10580	10980	site	0.8533	13	663	1
H37RvUM2	10590	10990	site	0.5306	12	352	1
H37RvUM2	10600	11000	site	0.5306	12	352	1
H37RvUM2	10610	11010	site	0.5769	11	344	1
H37RvUM2	10620	11020	site	0.5905	10	312	1
H37RvUM2	10630	11030	site	0.5905	10	312	1
H37RvUM2	10640	11040	site	0.5905	10	312	1
H37RvUM2	10650	11050	site	0.5905	10	312	1
H37RvUM2	10660	11060	site	0.5905	10	312	1
H37RvUM2	10670	11070	site	0.5905	10	312	1
H37RvUM2	10680	11080	site	0.5905	10	312	1
H37RvUM2	10690	11090	site	0.5905	10	312	1
H37RvUM2	10700	11100	site	0.5186	11	315	0.99444
H37RvUM2	10710	11110	site	0.5186	11	315	0.99444
H37RvUM2	10720	11120	site	0.5186	11	315	0.99444
H37RvUM2	10730	11130	site	0.4622	12	315	0.97871
H37RvUM2	10740	11140	site	0.4159	13	315	0.94821
H37RvUM2	10750	11150	site	0.4159	13	315	0.94821
H37RvUM2	10760	11160	site	0.4159	13	315	0.94821
H37RvUM2	10770	11170	site	0.4159	13	315	0.94821
H37RvUM2	10780	11180	site	0.0333	13	85	0.1963
H37RvUM2	10790	11190	site	0.0333	13	85	0.1963
H37RvUM2	10800	11200	site	0.0333	13	85	0.1963
H37RvUM2	10810	11210	site	0.6066	15	495	0.97504
H37RvUM2	10820	11220	site	0.6066	15	495	0.97504
H37RvUM2	10830	11230	site	0.5271	14	413	0.98051
H37RvUM2	10840	11240	site	0.5271	14	413	0.98051
H37RvUM2	10850	11250	site	0.5271	14	413	0.98051
H37RvUM2	10860	11260	site	0.5778	13	413	1
H37RvUM2	10870	11270	site	0.5778	13	413	1
H37RvUM2	10880	11280	site	0.6297	12	413	1
H37RvUM2	10890	11290	site	0.6811	11	413	1
H37RvUM2	10900	11300	site	0.7631	10	432	1
H37RvUM2	10910	11310	site	0.7631	10	432	1
H37RvUM2	10920	11320	site	0.7631	10	432	1
H37RvUM2	10930	11330	site	0.8089	9	432	1
H37RvUM2	10940	11340	site	0.8089	9	432	1
H37RvUM2	10950	11350	site	0.8089	9	432	1
H37RvUM2	10960	11360	site	0.8379	8	432	1
H37RvUM2	10970	11370	site	0.8379	8	432	1
H37RvUM2	10980	11380	site	0.8379	8	432	1
H37RvUM2	10990	11390	site	0.8379	8	432	1
H37RvUM2	11000	11400	site	0.8379	8	432	1
H37RvUM2	11010	11410	site	0.8379	8	432	1
H37RvUM2	11020	11420	site	0.8379	8	432	1
H37RvUM2	11030	11430	site	0.9296	9	635	1
H37RvUM2	11040	11440	site	0.9296	9	635	1
H37RvUM2	11050	11450	site	0.9071	10	635	1
H37RvUM2	11060	11460	site	0.9071	10	635	1
H37RvUM2	11070	11470	site	0.9071	10	635	1
H37RvUM2	11080	11480	site	0.9071	10	635	1
H37RvUM2	11090	11490	site	0.9071	10	635	1
H37RvUM2	11100	11500	site	0.9296	9	632	1
H37RvUM2	11110	11510	site	0.9296	9	632	1
H37RvUM2	11120	11520	site	0.9296	9	632	1
H37RvUM2	11130	11530	site	0.9448	8	632	1
H37RvUM2	11140	11540	site	0.9672	8	734	1
H37RvUM2	11150	11550	site	0.9672	8	734	1
H37RvUM2	11160	11560	site	0.9749	9	833	1
H37RvUM2	11170	11570	site	0.9749	9	833	1
H37RvUM2	11180	11580	site	0.9811	8	833	1
H37RvUM2	11190	11590	site	0.9811	8	833	1
H37RvUM2	11200	11600	site	0.9811	8	833	1
H37RvUM2	11210	11610	site	0.9078	6	423	1
H37RvUM2	11220	11620	site	0.9078	6	423	1
H37RvUM2	11230	11630	site	0.8657	7	423	1
H37RvUM2	11240	11640	site	0.8657	7	423	1
H37RvUM2	11250	11650	site	0.8657	7	423	1
H37RvUM2	11260	11660	site	0.8657	7	423	1
H37RvUM2	11270	11670	site	0.8243	8	423	1
H37RvUM2	11280	11680	site	0.9978	9	1371	1
H37RvUM2	11290	11690	site	0.9971	10	1443	1
H37RvUM2	11300	11700	site	0.9982	9	1424	1
H37RvUM2	11310	11710	site	0.9981	8	1424	1
H37RvUM2	11320	11720	site	0.9981	8	1424	1
H37RvUM2	11330	11730	site	0.9981	8	1424	1
H37RvUM2	11340	11740	site	0.9982	9	1440	1
H37RvUM2	11350	11750	site	0.9971	11	1498	1
H37RvUM2	11360	11760	site	0.9971	12	1498	1
H37RvUM2	11370	11770	site	0.9971	12	1498	1
H37RvUM2	11380	11780	site	0.9971	12	1498	1
H37RvUM2	11390	11790	site	0.9973	13	1637	1
H37RvUM2	11400	11800	site	0.9973	13	1637	1
H37RvUM2	11410	11810	site	0.9973	13	1637	1
H37RvUM2	11420	11820	site	0.9973	13	1637	1
H37RvUM2	11430	11830	site	0.9968	12	1434	1
H37RvUM2	11440	11840	site	0.9968	12	1434	1
H37RvUM2	11450	11850	site	0.9963	11	1434	1
H37RvUM2	11460	11860	site	0.9968	12	1434	1
H37RvUM2	11470	11870	site	0.9968	12	1434	1
H37RvUM2	11480	11880	site	0.9968	12	1434	1
H37RvUM2	11490	11890	site	0.9968	12	1434	1
H37RvUM2	11500	11900	site	0.9968	12	1434	1
H37RvUM2	11510	11910	site	0.9968	12	1434	1
H37RvUM2	11520	11920	site	0.9968	12	1434	1
H37RvUM2	11530	11930	site	0.9968	12	1434	1
H37RvUM2	11540	11940	site	0.995	11	1332	1
H37RvUM2	11550	11950	site	0.995	11	1332	1
H37RvUM2	11560	11960	site	0.9939	10	1233	1
H37RvUM2	11570	11970	site	0.9939	10	1233	1
H37RvUM2	11580	11980	site	0.9939	10	1233	1
H37RvUM2	11590	11990	site	0.9939	10	1233	1
H37RvUM2	11600	12000	site	0.9939	10	1233	1
H37RvUM2	11610	12010	site	0.9939	10	1233	1
H37RvUM2	11620	12020	site	0.9939	10	1233	1
H37RvUM2	11630	12030	site	0.9962	9	1233	1
H37RvUM2	11640	12040	site	0.9962	9	1233	1
H37RvUM2	11650	12050	site	0.9939	10	1238	1
H37RvUM2	11660	12060	site	0.9927	11	1240	1
H37RvUM2	11670	12070	site	0.9941	10	1240	1
H37RvUM2	11680	12080	site	0.6099	9	292	1
H37RvUM2	11690	12090	site	0.5221	8	220	0.943
H37RvUM2	11700	12100	site	0.5221	8	220	0.943
H37RvUM2	11710	12110	site	0.5221	8	220	0.943
H37RvUM2	11720	12120	site	0.5221	8	220	0.943
H37RvUM2	11730	12130	site	0.5221	8	220	0.943
H37RvUM2	11740	12140	site	0.5671	7	204	0.93848
H37RvUM2	11750	12150	site	0.5067	6	146	0.87282
H37RvUM2	11760	12160	site	0.5916	5	146	0.88318
H37RvUM2	11770	12170	site	0.5916	5	146	0.88318
H37RvUM2	11780	12180	site	0.5916	5	146	0.88318
H37RvUM2	11790	12190	site	0.1074	4	7	0.38012
H37RvUM2	11800	12200	site	0.1074	4	7	0.38012
H37RvUM2	11810	12210	site	0.1074	4	7	0.38012
H37RvUM2	11820	12220	site	0.1074	4	7	0.38012
H37RvUM2	11830	12230	site	0.1074	4	7	0.38012
H37RvUM2	11840	12240	site	0.1074	4	7	0.38012
H37RvUM2	11850	12250	site	0.1074	4	7	0.38012
H37RvUM2	11860	12260	site	0.2543	4	29	0.60725
H37RvUM2	11870	12270	site	0.2543	4	29	0.60725
H37RvUM2	11880	12280	site	0.2543	4	29	0.60725
H37RvUM2	11890	12290	site	0.2543	4	29	0.60725
H37RvUM2	11900	12300	site	0.2543	4	29	0.60725
H37RvUM2	11910	12310	site	0.2543	4	29	0.60725
H37RvUM2	11920	12320	site	0.2543	4	29	0.60725
H37RvUM2	11930	12330	site	0.2543	4	29	0.60725
H37RvUM2	11940	12340	site	0.2543	4	29	0.60725
H37RvUM2	11950	12350	site	0.2543	4	29	0.60725
H37RvUM2	11960	12360	site	0.5203	5	122	0.84333
H37RvUM2	11970	12370	site	0.5203	5	122	0.84333
H37RvUM2	11980	12380	site	0.5203	5	122	0.84333
H37RvUM2	11990	12390	site	0.5203	5	122	0.84333
H37RvUM2	12000	12400	site	0.5203	5	122	0.84333
H37RvUM2	12010	12410	site	0.5203	5	122	0.84333
H37RvUM2	12020	12420	site	0.5203	5	122	0.84333
H37RvUM2	12030	12430	site	0.5203	5	122	0.84333
H37RvUM2	12040	12440	site	0.5203	5	122	0.84333
H37RvUM2	12050	12450	site	0.6111	4	117	0.88618
H37RvUM2	12060	12460	site	0.7165	3	115	0.90951
H37RvUM2	12070	12470	site	0.732	4	166	0.94078
H37RvUM2	12080	12480	site	0.732	4	166	0.94078
H37RvUM2	12090	12490	site	0.732	4	166	0.94078
H37RvUM2	12100	12500	site	0.8302	5	276	0.97546
H37RvUM2	12110	12510	site	0.8302	5	276	0.97546
H37RvUM2	12120	12520	site	0.774	6	276	0.98294
H37RvUM2	12130	12530	site	0.774	6	276	0.98294
H37RvUM2	12140	12540	site	0.7049	7	279	0.99297
H37RvUM2	12150	12550	site	0.774	6	279	0.98294
H37RvUM2	12160	12560	site	0.774	6	279	0.98294
H37RvUM2	12170	12570	site	0.774	6	279	0.98294
H37RvUM2	12180	12580	site	0.774	6	279	0.98294
H37RvUM2	12190	12590	site	0.774	6	279	0.98294
H37RvUM2	12200	12600	site	0.774	6	279	0.98294
H37RvUM2	12210	12610	site	0.774	6	279	0.98294
H37RvUM2	12220	12620	site	0.774	6	279	0.98294
H37RvUM2	12230	12630	site	0.758	7	310	1
H37RvUM2	12240	12640	site	0.758	7	310	1
H37RvUM2	12250	12650	site	0.758	7	310	1
H37RvUM2	12260	12660	site	0.791	6	288	0.98794
H37RvUM2	12270	12670	site	0.8256	7	377	1
H37RvUM2	12280	12680	site	0.8256	7	377	1
H37RvUM2	12290	12690	site	0.8256	7	377	1
H37RvUM2	12300	12700	site	0.8256	7	377	1
H37RvUM2	12310	12710	site	0.8256	7	377	1
H37RvUM2	12320	12720	site	0.8256	7	377	1
H37RvUM2	12330	12730	site	0.8256	7	377	1
H37RvUM2	12340	12740	site	0.8256	7	377	1
H37RvUM2	12350	12750	site	0.8256	7	377	1
H37RvUM2	12360	12760	site	0.7677	7	315	1
H37RvUM2	12370	12770	site	0.7677	7	315	1
H37RvUM2	12380	12780	site	0.7677	7	315	1
H37RvUM2	12390	12790	site	0.7677	7	315	1
H37RvUM2	12400	12800	site	0.7677	7	315	1
H37RvUM2	12410	12810	site	0.9173	8	558	1
H37RvUM2	12420	12820	site	0.9173	8	558	1
H37RvUM2	12430	12830	site	0.9173	8	558	1
H37RvUM2	12440	12840	site	0.9173	8	558	1
H37RvUM2	12450	12850	site	0.9173	8	558	1
H37RvUM2	12460	12860	site	0.9173	8	558	1
H37RvUM2	12470	12870	site	0.9142	7	507	1
H37RvUM2	12480	12880	site	0.9142	7	507	1
H37RvUM2	12490	12890	site	0.9142	7	507	1
H37RvUM2	12500	12900	site	0.8911	6	397	1
H37RvUM2	12510	12910	site	0.8911	6	397	1
H37RvUM2	12520	12920	site	0.9204	5	397	0.9996
H37RvUM2	12530	12930	site	0.9204	5	397	0.9996
H37RvUM2	12540	12940	site	0.9462	4	394	0.99755
H37RvUM2	12550	12950	site	0.9462	4	394	0.99755
H37RvUM2	12560	12960	site	0.9462	4	394	0.99755
H37RvUM2	12570	12970	site	0.9462	4	394	0.99755
H37RvUM2	12580	12980	site	0.9462	4	394	0.99755
H37RvUM2	12590	12990	site	0.9462	4	394	0.99755
H37RvUM2	12600	13000	site	0.9462	4	394	0.99755
H37RvUM2	12610	13010	site	0.9462	4	394	0.99755
H37RvUM2	12620	13020	site	0.9462	4	394	0.99755
H37RvUM2	12630	13030	site	0.9561	4	433	0.99903
H37RvUM2	12640	13040	site	0.9561	4	433	0.99903
H37RvUM2	12650	13050	site	0.9492	5	468	0.9996
H37RvUM2	12660	13060	site	0.9492	5	468	0.9996
H37RvUM2	12670	13070	site	0.9402	4	379	0.99672
H37RvUM2	12680	13080	site	0.9402	4	379	0.99672
H37RvUM2	12690	13090	site	0.9492	5	467	0.9996
H37RvUM2	12700	13100	site	0.9492	5	467	0.9996
H37RvUM2	12710	13110	site	0.9492	5	467	0.9996
H37RvUM2	12720	13120	site	0.9492	5	467	0.9996
H37RvUM2	12730	13130	site	0.9492	5	467	0.9996
H37RvUM2	12740	13140	site	0.9492	5	467	0.9996
H37RvUM2	12750	13150	site	0.9492	5	467	0.9996
H37RvUM2	12760	13160	site	0.9415	5	448	0.9996
H37RvUM2	12770	13170	site	0.9415	5	448	0.9996
H37RvUM2	12780	13180	site	0.9227	6	451	1
H37RvUM2	12790	13190	site	0.9227	6	451	1
H37RvUM2	12800	13200	site	0.9227	6	451	1
H37RvUM2	12810	13210	site	0.7236	5	208	0.93235
H37RvUM2	12820	13220	site	0.7236	5	208	0.93235
H37RvUM2	12830	13230	site	0.7236	5	208	0.93235
H37RvUM2	12840	13240	site	0.7236	5	208	0.93235
H37RvUM2	12850	13250	site	0.7236	5	208	0.93235
H37RvUM2	12860	13260	site	0.7236	5	208	0.93235
H37RvUM2	12870	13270	site	0.7236	5	208	0.93235
H37RvUM2	12880	13280	site	0.6611	6	211	0.94443
H37RvUM2	12890	13290	site	0.6611	6	211	0.94443
H37RvUM2	12900	13300	site	0.6611	6	211	0.94443
H37RvUM2	12910	13310	site	0.6611	6	211	0.94443
H37RvUM2	12920	13320	site	0.5986	7	219	0.95461
H37RvUM2	12930	13330	site	0.6258	9	300	1
H37RvUM2	12940	13340	site	0.6258	9	300	1
H37RvUM2	12950	13350	site	0.6258	9	300	1
H37RvUM2	12960	13360	site	0.6258	9	300	1
H37RvUM2	12970	13370	site	0.6258	9	300	1
H37RvUM2	12980	13380	site	0.5737	10	308	1
H37RvUM2	12990	13390	site	0.5737	10	308	1
H37RvUM2	13000	13400	site	0.5737	10	308	1
H37RvUM2	13010	13410	site	0.5737	10	308	1
H37RvUM2	13020	13420	site	0.5737	10	308	1
H37RvUM2	13030	13430	site	0.5007	9	238	0.98259
H37RvUM2	13040	13440	site	0.5007	9	238	0.98259
H37RvUM2	13050	13450	site	0.4871	8	203	0.9272
H37RvUM2	13060	13460	site	0.4871	8	203	0.9272
H37RvUM2	13070	13470	site	0.4175	9	203	0.91017
H37RvUM2	13080	13480	site	0.3882	10	211	0.8999
H37RvUM2	13090	13490	site	0.1677	10	123	0.5504
H37RvUM2	13100	13500	site	0.1677	10	123	0.5504
H37RvUM2	13110	13510	site	0.1677	10	123	0.5504
H37RvUM2	13120	13520	site	0.1677	10	123	0.5504
H37RvUM2	13130	13530	site	0.1677	10	123	0.5504
H37RvUM2	13140	13540	site	0.1677	10	123	0.5504
H37RvUM2	13150	13550	site	0.1677	10	123	0.5504
H37RvUM2	13160	13560	site	0.1957	9	111	0.61353
H37RvUM2	13170	13570	site	0.1121	11	111	0.41985
H37RvUM2	13180	13580	site	0.127	10	108	0.46199
H37RvUM2	13190	13590	site	0.127	10	108	0.46199
H37RvUM2	13200	13600	site	0.0924	11	108	0.36603
H37RvUM2	13210	13610	site	0.0924	11	108	0.36603
H37RvUM2	13220	13620	site	0.2525	12	208	0.71501
H37RvUM2	13230	13630	site	0.2525	12	208	0.71501
H37RvUM2	13240	13640	site	0.2525	12	208	0.71501
H37RvUM2	13250	13650	site	0.2525	12	208	0.71501
H37RvUM2	13260	13660	site	0.2525	12	208	0.71501
H37RvUM2	13270	13670	site	0.2525	12	208	0.71501
H37RvUM2	13280	13680	site	0.5919	12	388	1
H37RvUM2	13290	13690	site	0.5328	13	388	1
H37RvUM2	13300	13700	site	0.5328	13	388	1
H37RvUM2	13310	13710	site	0.4809	14	388	0.95976
H37RvUM2	13320	13720	site	0.5328	13	380	1
H37RvUM2	13330	13730	site	0.4994	11	299	0.98404
H37RvUM2	13340	13740	site	0.4994	11	299	0.98404
H37RvUM2	13350	13750	site	0.4994	11	299	0.98404
H37RvUM2	13360	13760	site	0.4994	11	299	0.98404
H37RvUM2	13370	13770	site	0.4994	11	299	0.98404
H37RvUM2	13380	13780	site	0.4777	11	291	0.9606
H37RvUM2	13390	13790	site	0.4777	11	291	0.9606
H37RvUM2	13400	13800	site	0.4777	11	291	0.9606
H37RvUM2	13410	13810	site	0.4777	11	291	0.9606
H37RvUM2	13420	13820	site	0.4777	11	291	0.9606
H37RvUM2	13430	13830	site	0.4777	11	291	0.9606
H37RvUM2	13440	13840	site	0.4777	11	291	0.9606
H37RvUM2	13450	13850	site	0.4777	11	291	0.9606
H37RvUM2	13460	13860	site	0.4186	12	291	0.95384
H37RvUM2	13470	13870	site	0.4777	11	291	0.9606
H37RvUM2	13480	13880	site	0.5375	10	283	1
H37RvUM2	13490	13890	site	0.5946	9	283	1
H37RvUM2	13500	13900	site	0.5946	9	283	1
H37RvUM2	13510	13910	site	0.5544	10	299	1
H37RvUM2	13520	13920	site	0.5544	10	299	1
H37RvUM2	13530	13930	site	0.5544	10	299	1
H37RvUM2	13540	13940	site	0.5544	10	299	1
H37RvUM2	13550	13950	site	0.5544	10	299	1
H37RvUM2	13560	13960	site	0.5544	10	299	1
H37RvUM2	13570	13970	site	0.6772	8	299	1
H37RvUM2	13580	13980	site	0.6772	8	299	1
H37RvUM2	13590	13990	site	0.6772	8	299	1
H37RvUM2	13600	14000	site	0.7396	7	299	1
H37RvUM2	13610	14010	site	0.7396	7	299	1
H37RvUM2	13620	14020	site	0.6386	6	199	0.93855
H37RvUM2	13630	14030	site	0.613	7	228	0.9599
H37RvUM2	13640	14040	site	0.613	7	228	0.9599
H37RvUM2	13650	14050	site	0.613	7	228	0.9599
H37RvUM2	13660	14060	site	0.613	7	228	0.9599
H37RvUM2	13670	14070	site	0.5569	8	232	0.96186
H37RvUM2	13680	14080	site	0.1369	7	49	0.479
H37RvUM2	13690	14090	site	0.1579	7	62	0.52007
H37RvUM2	13700	14100	site	0.1083	9	76	0.41929
H37RvUM2	13710	14110	site	0.1528	8	76	0.52206
H37RvUM2	13720	14120	site	0.1528	8	76	0.52206
H37RvUM2	13730	14130	site	0.1528	8	76	0.52206
H37RvUM2	13740	14140	site	0.1528	8	76	0.52206
H37RvUM2	13750	14150	site	0.1528	8	76	0.52206
H37RvUM2	13760	14160	site	0.1528	8	76	0.52206
H37RvUM2	13770	14170	site	0.1528	8	76	0.52206
H37RvUM2	13780	14180	site	0.1745	8	85	0.56444
H37RvUM2	13790	14190	site	0.1745	8	85	0.56444
H37RvUM2	13800	14200	site	0.1745	8	85	0.56444
H37RvUM2	13810	14210	site	0.1745	8	85	0.56444
H37RvUM2	13820	14220	site	0.1745	8	85	0.56444
H37RvUM2	13830	14230	site	0.1745	8	85	0.56444
H37RvUM2	13840	14240	site	0.1745	8	85	0.56444
H37RvUM2	13850	14250	site	0.1745	8	85	0.56444
H37RvUM2	13860	14260	site	0.2416	7	85	0.65426
H37RvUM2	13870	14270	site	0.2416	7	85	0.65426
H37RvUM2	13880	14280	site	0.2416	7	85	0.65426
H37RvUM2	13890	14290	site	0.2416	7	85	0.65426
H37RvUM2	13900	14300	site	0.2416	7	85	0.65426
H37RvUM2	13910	14310	site	0.2448	6	69	0.62582
H37RvUM2	13920	14320	site	0.2448	6	69	0.62582
H37RvUM2	13930	14330	site	0.2448	6	69	0.62582
H37RvUM2	13940	14340	site	0.2448	6	69	0.62582
H37RvUM2	13950	14350	site	0.2448	6	69	0.62582
H37RvUM2	13960	14360	site	0.2448	6	69	0.62582
H37RvUM2	13970	14370	site	0.1784	7	69	0.55614
H37RvUM2	13980	14380	site	0.1784	7	69	0.55614
H37RvUM2	13990	14390	site	0.1784	7	69	0.55614
H37RvUM2	14000	14400	site	0.1784	7	69	0.55614
H37RvUM2	14010	14410	site	0.1784	7	69	0.55614
H37RvUM2	14020	14420	site	0.1784	7	69	0.55614
H37RvUM2	14030	14430	site	0.1152	7	47	0.4257
H37RvUM2	14040	14440	site	0.1152	7	47	0.4257
H37RvUM2	14050	14450	site	0.1152	7	47	0.4257
H37RvUM2	14060	14460	site	0.0723	8	47	0.31825
H37RvUM2	14070	14470	site	0.1152	7	43	0.4257
H37RvUM2	14080	14480	site	0.1152	7	43	0.4257
H37RvUM2	14090	14490	site	0.1197	6	30	0.42082
H37RvUM2	14100	14500	site	0.1862	4	16	0.52029
H37RvUM2	14110	14510	site	0.1862	4	16	0.52029
H37RvUM2	14120	14520	site	0.1862	4	16	0.52029
H37RvUM2	14130	14530	site	0.1862	4	16	0.52029
H37RvUM2	14140	14540	site	0.1862	4	16	0.52029
H37RvUM2	14150	14550	site	0.1862	4	16	0.52029
H37RvUM2	14160	14560	site	0.1862	4	16	0.52029
H37RvUM2	14170	14570	site	0.1862	4	16	0.52029
H37RvUM2	14180	14580	site	0.1986	3	7	0.548
H37RvUM2	14190	14590	site	0.1986	3	7	0.548
H37RvUM2	14200	14600	site	0.1986	3	7	0.548
H37RvUM2	14210	14610	site	0.1986	3	7	0.548
H37RvUM2	14220	14620	site	0.1986	3	7	0.548
H37RvUM2	14230	14630	site	0.3545	4	48	0.70385
H37RvUM2	14240	14640	site	0.3545	4	48	0.70385
H37RvUM2	14250	14650	site	0.3545	4	48	0.70385
H37RvUM2	14260	14660	site	0.3545	4	48	0.70385
H37RvUM2	14270	14670	site	0.9076	7	492	1
H37RvUM2	14280	14680	site	0.9192	8	563	1
H37RvUM2	14290	14690	site	0.9192	8	563	1
H37RvUM2	14300	14700	site	0.9192	8	563	1
H37RvUM2	14310	14710	site	0.9192	8	563	1
H37RvUM2	14320	14720	site	0.9192	8	563	1
H37RvUM2	14330	14730	site	0.9192	8	563	1
H37RvUM2	14340	14740	site	0.9192	8	563	1
H37RvUM2	14350	14750	site	0.9192	8	563	1
H37RvUM2	14360	14760	site	0.8969	9	564	1
H37RvUM2	14370	14770	site	0.9422	9	680	1
H37RvUM2	14380	14780	site	0.9422	9	680	1
H37RvUM2	14390	14790	site	0.9271	10	680	1
H37RvUM2	14400	14800	site	0.9271	10	680	1
H37RvUM2	14410	14810	site	0.9271	10	680	1
H37RvUM2	14420	14820	site	0.9116	11	703	1
H37RvUM2	14430	14830	site	0.9116	11	696	1
H37RvUM2	14440	14840	site	0.9116	11	696	1
H37RvUM2	14450	14850	site	0.9116	11	696	1
H37RvUM2	14460	14860	site	0.9297	10	696	1
H37RvUM2	14470	14870	site	0.9297	10	696	1
H37RvUM2	14480	14880	site	0.9116	11	702	1
H37RvUM2	14490	14890	site	0.9116	11	702	1
H37RvUM2	14500	14900	site	0.9116	11	702	1
H37RvUM2	14510	14910	site	0.8963	12	702	1
H37RvUM2	14520	14920	site	0.8963	12	702	1
H37RvUM2	14530	14930	site	0.8963	12	702	1
H37RvUM2	14540	14940	site	0.8963	12	702	1
H37RvUM2	14550	14950	site	0.8782	13	702	1
H37RvUM2	14560	14960	site	0.8782	13	702	1
H37RvUM2	14570	14970	site	0.8782	13	702	1
H37RvUM2	14580	14980	site	0.8531	14	703	1
H37RvUM2	14590	14990	site	0.8531	14	703	1
H37RvUM2	14600	15000	site	0.8531	14	703	1
H37RvUM2	14610	15010	site	0.8531	14	703	1
H37RvUM2	14620	15020	site	0.8531	14	703	1
H37RvUM2	14630	15030	site	0.8249	14	662	1
H37RvUM2	14640	15040	site	0.8249	14	662	1
H37RvUM2	14650	15050	site	0.8249	14	662	1
H37RvUM2	14660	15060	site	0.8249	14	662	1
H37RvUM2	14670	15070	site	0.3152	11	218	0.78598
H37RvUM2	14680	15080	site	0.2143	10	147	0.63617
H37RvUM2	14690	15090	site	0.1778	11	147	0.56073
H37RvUM2	14700	15100	site	0.1778	11	147	0.56073
H37RvUM2	14710	15110	site	0.1778	11	147	0.56073
H37RvUM2	14720	15120	site	0.1426	12	147	0.51208
H37RvUM2	14730	15130	site	0.1426	12	147	0.51208
H37RvUM2	14740	15140	site	0.1426	12	147	0.51208
H37RvUM2	14750	15150	site	0.1426	12	147	0.51208
H37RvUM2	14760	15160	site	0.1778	11	146	0.56073
H37RvUM2	14770	15170	site	0.0234	10	30	0.14624
H37RvUM2	14780	15180	site	0.0234	10	30	0.14624
H37RvUM2	14790	15190	site	0.032	9	30	0.18181
H37RvUM2	14800	15200	site	0.032	9	30	0.18181
H37RvUM2	14810	15210	site	0.032	9	30	0.18181
H37RvUM2	14820	15220	site	0.0066	8	7	0.04965
H37RvUM2	14830	15230	site	0.0066	8	7	0.04965
H37RvUM2	14840	15240	site	0.0066	8	7	0.04965
H37RvUM2	14850	15250	site	0.0034	9	7	0.02831
H37RvUM2	14860	15260	site	0.0034	9	7	0.02831
H37RvUM2	14870	15270	site	0.0034	9	7	0.02831
H37RvUM2	14880	15280	site	0.0034	9	1	0.02831
H37RvUM2	14890	15290	site	0.0034	9	1	0.02831
H37RvUM2	14900	15300	site	0.0034	9	1	0.02831
H37RvUM2	14910	15310	site	0.0034	9	1	0.02831
H37RvUM2	14920	15320	site	0.0034	9	1	0.02831
H37RvUM2	14930	15330	site	0.0009	10	1	0.00855
H37RvUM2	14940	15340	site	0.0009	10	1	0.00855
H37RvUM2	14950	15350	site	0.0034	9	1	0.02831
H37RvUM2	14960	15360	site	0.0034	9	1	0.02831
H37RvUM2	14970	15370	site	0.0009	10	1	0.00855
H37RvUM2	14980	15380	site	0.0034	9	0	0.02831
H37RvUM2	14990	15390	site	0.0034	9	0	0.02831
H37RvUM2	15000	15400	site	0.0034	9	0	0.02831
H37RvUM2	15010	15410	site	0.0034	9	0	0.02831
H37RvUM2	15020	15420	site	0.0034	9	0	0.02831
H37RvUM2	15030	15430	site	0.0066	8	0	0.04965
H37RvUM2	15040	15440	site	0.0066	8	0	0.04965
H37RvUM2	15050	15450	site	0.0066	8	0	0.04965
H37RvUM2	15060	15460	site	0.0066	8	0	0.04965
H37RvUM2	15070	15470	site	0.0034	9	0	0.02831
H37RvUM2	15080	15480	site	0.0034	9	0	0.02831
H37RvUM2	15090	15490	site	0.0066	8	0	0.04965
H37RvUM2	15100	15500	site	0.0066	8	0	0.04965
H37RvUM2	15110	15510	site	0.0066	8	0	0.04965
H37RvUM2	15120	15520	site	0.0289	8	23	0.16172
H37RvUM2	15130	15530	site	0.0289	8	23	0.16172
H37RvUM2	15140	15540	site	0.0289	8	23	0.16172
H37RvUM2	15150	15550	site	0.0289	8	23	0.16172
H37RvUM2	15160	15560	site	0.0289	8	23	0.16172
H37RvUM2	15170	15570	site	0.0289	8	23	0.16172
H37RvUM2	15180	15580	site	0.0194	9	23	0.1219
H37RvUM2	15190	15590	site	0.0194	9	23	0.1219
H37RvUM2	15200	15600	site	0.015	10	23	0.10542
H37RvUM2	15210	15610	site	0.015	10	23	0.10542
H37RvUM2	15220	15620	site	0.015	10	23	0.10542
H37RvUM2	15230	15630	site	0.0194	9	23	0.1219
H37RvUM2	15240	15640	site	0.0194	9	23	0.1219
H37RvUM2	15250	15650	site	0.0289	8	23	0.16172
H37RvUM2	15260	15660	site	0.0194	9	23	0.1219
H37RvUM2	15270	15670	site	0.0194	9	23	0.1219
H37RvUM2	15280	15680	site	0.0289	8	23	0.16172
H37RvUM2	15290	15690	site	0.0289	8	23	0.16172
H37RvUM2	15300	15700	site	0.0289	8	23	0.16172
H37RvUM2	15310	15710	site	0.0548	7	23	0.25184
H37RvUM2	15320	15720	site	0.0548	7	23	0.25184
H37RvUM2	15330	15730	site	0.0796	6	23	0.32298
H37RvUM2	15340	15740	site	0.0796	6	23	0.32298
H37RvUM2	15350	15750	site	0.0796	6	23	0.32298
H37RvUM2	15360	15760	site	0.0796	6	23	0.32298
H37RvUM2	15370	15770	site	0.1315	5	23	0.4303
H37RvUM2	15380	15780	site	0.0796	6	23	0.32298
H37RvUM2	15390	15790	site	0.0796	6	23	0.32298
H37RvUM2	15400	15800	site	0.0796	6	23	0.32298
H37RvUM2	15410	15810	site	0.0796	6	23	0.32298
H37RvUM2	15420	15820	site	0.0548	7	23	0.25184
H37RvUM2	15430	15830	site	0.0548	7	23	0.25184
H37RvUM2	15440	15840	site	0.0548	7	23	0.25184
H37RvUM2	15450	15850	site	0.0548	7	23	0.25184
H37RvUM2	15460	15860	site	0.0548	7	23	0.25184
H37RvUM2	15470	15870	site	0.0796	6	23	0.32298
H37RvUM2	15480	15880	site	0.0796	6	23	0.32298
H37RvUM2	15490	15890	site	0.0796	6	23	0.32298
H37RvUM2	15500	15900	site	0.0796	6	23	0.32298
H37RvUM2	15510	15910	site	0.0796	6	23	0.32298
H37RvUM2	15520	15920	site	0.0325	5	0	0.15637
H37RvUM2	15530	15930	site	0.0183	6	0	0.10293
H37RvUM2	15540	15940	site	0.0183	6	0	0.10293
H37RvUM2	15550	15950	site	0.0183	6	0	0.10293
H37RvUM2	15560	15960	site	0.0183	6	0	0.10293
H37RvUM2	15570	15970	site	0.0183	6	0	0.10293
H37RvUM2	15580	15980	site	0.0325	5	0	0.15637
H37RvUM2	15590	15990	site	0.0325	5	0	0.15637
H37RvUM2	15600	16000	site	0.0714	4	0	0.28927
H37RvUM2	15610	16010	site	0.0714	4	0	0.28927
H37RvUM2	15620	16020	site	0.0714	4	0	0.28927
H37RvUM2	15630	16030	site	0.0714	4	0	0.28927
H37RvUM2	15640	16040	site	0.0714	4	0	0.28927
H37RvUM2	15650	16050	site	0.0714	4	0	0.28927
H37RvUM2	15660	16060	site	0.1293	3	0	0.45551
H37RvUM2	15670	16070	site	0.1293	3	0	0.45551
H37RvUM2	15680	16080	site	0.1293	3	0	0.45551
H37RvUM2	15690	16090	site	0.1293	3	0	0.45551
H37RvUM2	15700	16100	site	0.1293	3	0	0.45551
H37RvUM2	15710	16110	site	0.1293	3	0	0.45551
H37RvUM2	15720	16120	site	0.1293	3	0	0.45551
H37RvUM2	15730	16130	site	0.1293	3	0	0.45551
H37RvUM2	15740	16140	site	0.1293	3	0	0.45551
H37RvUM2	15750	16150	site	0.1293	3	0	0.45551
H37RvUM2	15760	16160	site	0.1293	3	0	0.45551
H37RvUM2	15770	16170	site	0.0714	4	0	0.28927
H37RvUM2	15780	16180	site	0.1293	3	0	0.45551
H37RvUM2	15790	16190	site	0.0714	4	0	0.28927
H37RvUM2	15800	16200	site	0.0714	4	0	0.28927
H37RvUM2	15810	16210	site	0.0714	4	0	0.28927
H37RvUM2	15820	16220	site	0.1293	3	0	0.45551
H37RvUM2	15830	16230	site	0.1293	3	0	0.45551
H37RvUM2	15840	16240	site	0.1293	3	0	0.45551
H37RvUM2	15850	16250	site	0.1293	3	0	0.45551
H37RvUM2	15860	16260	site	0.1293	3	0	0.45551
H37RvUM2	15870	16270	site	0.1293	3	0	0.45551
H37RvUM2	15880	16280	site	0.0714	4	0	0.28927
H37RvUM2	15890	16290	site	0.0714	4	0	0.28927
H37RvUM2	15900	16300	site	0.0714	4	0	0.28927
H37RvUM2	15910	16310	site	0.0714	4	0	0.28927
H37RvUM2	15920	16320	site	0.0714	4	0	0.28927
H37RvUM2	15930	16330	site	0.1293	3	0	0.45551
H37RvUM2	15940	16340	site	0.1293	3	0	0.45551
H37RvUM2	15950	16350	site	0.1293	3	0	0.45551
H37RvUM2	15960	16360	site	0.1293	3	0	0.45551
H37RvUM2	15970	16370	site	0.1293	3	0	0.45551
H37RvUM2	15980	16380	site	0.1293	3	0	0.45551
H37RvUM2	15990	16390	site	0.1293	3	0	0.45551
H37RvUM2	16000	16400	site	0.1293	3	0	0.45551
H37RvUM2	16010	16410	site	0.1293	3	0	0.45551
H37RvUM2	16020	16420	site	0.1293	3	0	0.45551
H37RvUM2	16030	16430	site	0.1293	3	0	0.45551
H37RvUM2	16040	16440	site	0.0714	4	0	0.28927
H37RvUM2	16050	16450	site	0.0714	4	0	0.28927
H37RvUM2	16060	16460	site	0.0714	4	0	0.28927
H37RvUM2	16070	16470	site	0.0714	4	0	0.28927
H37RvUM2	16080	16480	site	0.0714	4	0	0.28927
H37RvUM2	16090	16490	site	0.0714	4	0	0.28927
H37RvUM2	16100	16500	site	0.0714	4	0	0.28927
H37RvUM2	16110	16510	site	0.0714	4	0	0.28927
H37RvUM2	16120	16520	site	0.0714	4	0	0.28927
H37RvUM2	16130	16530	site	0.0325	5	0	0.15637
H37RvUM2	16140	16540	site	0.0183	6	0	0.10293
H37RvUM2	16150	16550	site	0.0183	6	0	0.10293
H37RvUM2	16160	16560	site	0.0183	6	0	0.10293
H37RvUM2	16170	16570	site	0.0183	6	0	0.10293
H37RvUM2	16180	16580	site	0.0183	6	0	0.10293
H37RvUM2	16190	16590	site	0.0325	5	0	0.15637
H37RvUM2	16200	16600	site	0.0325	5	0	0.15637
H37RvUM2	16210	16610	site	0.0325	5	0	0.15637
H37RvUM2	16220	16620	site	0.0325	5	0	0.15637
H37RvUM2	16230	16630	site	0.0325	5	0	0.15637
H37RvUM2	16240	16640	site	0.0325	5	0	0.15637
H37RvUM2	16250	16650	site	0.0325	5	0	0.15637
H37RvUM2	16260	16660	site	0.0325	5	0	0.15637
H37RvUM2	16270	16670	site	0.0325	5	0	0.15637
H37RvUM2	16280	16680	site	0.0714	4	0	0.28927
H37RvUM2	16290	16690	site	0.0325	5	0	0.15637
H37RvUM2	16300	16700	site	0.0325	5	0	0.15637
H37RvUM2	16310	16710	site	0.0325	5	0	0.15637
H37RvUM2	16320	16720	site	0.0325	5	0	0.15637
H37RvUM2	16330	16730	site	0.0325	5	0	0.15637
H37RvUM2	16340	16740	site	0.0325	5	0	0.15637
H37RvUM2	16350	16750	site	0.0325	5	0	0.15637
H37RvUM2	16360	16760	site	0.0325	5	0	0.15637
H37RvUM2	16370	16770	site	0.0325	5	0	0.15637
H37RvUM2	16380	16780	site	0.0325	5	0	0.15637
H37RvUM2	16390	16790	site	0.0325	5	0	0.15637
H37RvUM2	16400	16800	site	0.0183	6	0	0.10293
H37RvUM2	16410	16810	site	0.0183	6	0	0.10293
H37RvUM2	16420	16820	site	0.0183	6	0	0.10293
H37RvUM2	16430	16830	site	0.0183	6	0	0.10293
H37RvUM2	16440	16840	site	0.0325	5	0	0.15637
H37RvUM2	16450	16850	site	0.0325	5	0	0.15637
H37RvUM2	16460	16860	site	0.0183	6	0	0.10293
H37RvUM2	16470	16870	site	0.0183	6	0	0.10293
H37RvUM2	16480	16880	site	0.0088	7	0	0.05609
H37RvUM2	16490	16890	site	0.0088	7	0	0.05609
H37RvUM2	16500	16900	site	0.0088	7	0	0.05609
H37RvUM2	16510	16910	site	0.0088	7	0	0.05609
H37RvUM2	16520	16920	site	0.0088	7	0	0.05609
H37RvUM2	16530	16930	site	0.0088	7	0	0.05609
H37RvUM2	16540	16940	site	0.0183	6	0	0.10293
H37RvUM2	16550	16950	site	0.0183	6	0	0.10293
H37RvUM2	16560	16960	site	0.0183	6	0	0.10293
H37RvUM2	16570	16970	site	0.0325	5	0	0.15637
H37RvUM2	16580	16980	site	0.0325	5	0	0.15637
H37RvUM2	16590	16990	site	0.0325	5	0	0.15637
H37RvUM2	16600	17000	site	0.0325	5	0	0.15637
H37RvUM2	16610	17010	site	0.0325	5	0	0.15637
H37RvUM2	16620	17020	site	0.0183	6	0	0.10293
H37RvUM2	16630	17030	site	0.0183	6	0	0.10293
H37RvUM2	16640	17040	site	0.0183	6	0	0.10293
H37RvUM2	16650	17050	site	0.0183	6	0	0.10293
H37RvUM2	16660	17060	site	0.0183	6	0	0.10293
H37RvUM2	16670	17070	site	0.0183	6	0	0.10293
H37RvUM2	16680	17080	site	0.0183	6	0	0.10293
H37RvUM2	16690	17090	site	0.0325	5	0	0.15637
H37RvUM2	16700	17100	site	0.0325	5	0	0.15637
H37RvUM2	16710	17110	site	0.0325	5	0	0.15637
H37RvUM2	16720	17120	site	0.0325	5	0	0.15637
H37RvUM2	16730	17130	site	0.0325	5	0	0.15637
H37RvUM2	16740	17140	site	0.0325	5	0	0.15637
H37RvUM2	16750	17150	site	0.0325	5	0	0.15637
H37RvUM2	16760	17160	site	0.0325	5	0	0.15637
H37RvUM2	16770	17170	site	0.0325	5	0	0.15637
H37RvUM2	16780	17180	site	0.0183	6	0	0.10293
H37RvUM2	16790	17190	site	0.0183	6	0	0.10293
H37RvUM2	16800	17200	site	0.0183	6	0	0.10293
H37RvUM2	16810	17210	site	0.0088	7	0	0.05609
H37RvUM2	16820	17220	site	0.0088	7	0	0.05609
H37RvUM2	16830	17230	site	0.0088	7	0	0.05609
H37RvUM2	16840	17240	site	0.0088	7	0	0.05609
H37RvUM2	16850	17250	site	0.0066	8	0	0.04965
H37RvUM2	16860	17260	site	0.0088	7	0	0.05609
H37RvUM2	16870	17270	site	0.0088	7	0	0.05609
H37RvUM2	16880	17280	site	0.0183	6	0	0.10293
H37RvUM2	16890	17290	site	0.0183	6	0	0.10293
H37RvUM2	16900	17300	site	0.0183	6	0	0.10293
H37RvUM2	16910	17310	site	0.0183	6	0	0.10293
H37RvUM2	16920	17320	site	0.0088	7	0	0.05609
H37RvUM2	16930	17330	site	0.0183	6	0	0.10293
H37RvUM2	16940	17340	site	0.0088	7	0	0.05609
H37RvUM2	16950	17350	site	0.0088	7	0	0.05609
H37RvUM2	16960	17360	site	0.0088	7	0	0.05609
H37RvUM2	16970	17370	site	0.0088	7	0	0.05609
H37RvUM2	16980	17380	site	0.0088	7	0	0.05609
H37RvUM2	16990	17390	site	0.0088	7	0	0.05609
H37RvUM2	17000	17400	site	0.0088	7	0	0.05609
H37RvUM2	17010	17410	site	0.0088	7	0	0.05609
H37RvUM2	17020	17420	site	0.0183	6	0	0.10293
H37RvUM2	17030	17430	site	0.0183	6	0	0.10293
H37RvUM2	17040	17440	site	0.0183	6	0	0.10293
H37RvUM2	17050	17450	site	0.0088	7	0	0.05609
H37RvUM2	17060	17460	site	0.0088	7	0	0.05609
H37RvUM2	17070	17470	site	0.0088	7	0	0.05609
H37RvUM2	17080	17480	site	0.0066	8	4	0.04965
H37RvUM2	17090	17490	site	0.0034	9	4	0.02831
H37RvUM2	17100	17500	site	0.0034	9	4	0.02831
H37RvUM2	17110	17510	site	0.0034	9	4	0.02831
H37RvUM2	17120	17520	site	0.0034	9	4	0.02831
H37RvUM2	17130	17530	site	0.0034	9	4	0.02831
H37RvUM2	17140	17540	site	0.0034	9	4	0.02831
H37RvUM2	17150	17550	site	0.0034	9	4	0.02831
H37RvUM2	17160	17560	site	0.0034	9	4	0.02831
H37RvUM2	17170	17570	site	0.0034	9	4	0.02831
H37RvUM2	17180	17580	site	0.0066	8	4	0.04965
H37RvUM2	17190	17590	site	0.0034	9	4	0.02831
H37RvUM2	17200	17600	site	0.0066	8	4	0.04965
H37RvUM2	17210	17610	site	0.0088	7	4	0.05609
H37RvUM2	17220	17620	site	0.0088	7	4	0.05609
H37RvUM2	17230	17630	site	0.0088	7	4	0.05609
H37RvUM2	17240	17640	site	0.0088	7	4	0.05609
H37RvUM2	17250	17650	site	0.0183	6	4	0.10293
H37RvUM2	17260	17660	site	0.0183	6	4	0.10293
H37RvUM2	17270	17670	site	0.0183	6	4	0.10293
H37RvUM2	17280	17680	site	0.0183	6	4	0.10293
H37RvUM2	17290	17690	site	0.0183	6	4	0.10293
H37RvUM2	17300	17700	site	0.0183	6	4	0.10293
H37RvUM2	17310	17710	site	0.0183	6	4	0.10293
H37RvUM2	17320	17720	site	0.0325	5	4	0.15637
H37RvUM2	17330	17730	site	0.0325	5	4	0.15637
H37RvUM2	17340	17740	site	0.1074	4	4	0.38012
H37RvUM2	17350	17750	site	0.1074	4	4	0.38012
H37RvUM2	17360	17760	site	0.1074	4	4	0.38012
H37RvUM2	17370	17770	site	0.1074	4	4	0.38012
H37RvUM2	17380	17780	site	0.1074	4	4	0.38012
H37RvUM2	17390	17790	site	0.1074	4	4	0.38012
H37RvUM2	17400	17800	site	0.1074	4	4	0.38012
H37RvUM2	17410	17810	site	0.1074	4	4	0.38012
H37RvUM2	17420	17820	site	0.1074	4	4	0.38012
H37RvUM2	17430	17830	site	0.1074	4	4	0.38012
H37RvUM2	17440	17840	site	0.1074	4	4	0.38012
H37RvUM2	17450	17850	site	0.1713	3	4	0.52578
H37RvUM2	17460	17860	site	0.1713	3	4	0.52578
H37RvUM2	17470	17870	site	0.1074	4	4	0.38012
H37RvUM2	17480	17880	site	0.1293	3	0	0.45551
H37RvUM2	17490	17890	site	0.2628	2	0	0.67809
H37RvUM2	17500	17900	site	0.2628	2	0	0.67809
H37RvUM2	17510	17910	site	0.2628	2	0	0.67809
H37RvUM2	17520	17920	site	0.2628	2	0	0.67809
H37RvUM2	17530	17930	site	0.2628	2	0	0.67809
H37RvUM2	17540	17940	site	0.2628	2	0	0.67809
H37RvUM2	17550	17950	site	0.2628	2	0	0.67809
H37RvUM2	17560	17960	site	0.2628	2	0	0.67809
H37RvUM2	17570	17970	site	0.2628	2	0	0.67809
H37RvUM2	17580	17980	site	0.2628	2	0	0.67809
H37RvUM2	17590	17990	site	0.2628	2	0	0.67809
H37RvUM2	17600	18000	site	0.2628	2	0	0.67809
H37RvUM2	17610	18010	site	0.2628	2	0	0.67809
H37RvUM2	17620	18020	site	0.1293	3	0	0.45551
H37RvUM2	17630	18030	site	0.1293	3	0	0.45551
H37RvUM2	17640	18040	site	0.1293	3	0	0.45551
H37RvUM2	17650	18050	site	0.1293	3	0	0.45551
H37RvUM2	17660	18060	site	0.1293	3	0	0.45551
H37RvUM2	17670	18070	site	0.1293	3	0	0.45551
H37RvUM2	17680	18080	site	0.1293	3	0	0.45551
H37RvUM2	17690	18090	site	0.1293	3	0	0.45551
H37RvUM2	17700	18100	site	0.1293	3	0	0.45551
H37RvUM2	17710	18110	site	0.1293	3	0	0.45551
H37RvUM2	17720	18120	site	0.1293	3	0	0.45551
H37RvUM2	17730	18130	site	0.0714	4	0	0.28927
H37RvUM2	17740	18140	site	0.0714	4	0	0.28927
H37RvUM2	17750	18150	site	0.0325	5	0	0.15637
H37RvUM2	17760	18160	site	0.0325	5	0	0.15637
H37RvUM2	17770	18170	site	0.0183	6	0	0.10293
H37RvUM2	17780	18180	site	0.0183	6	0	0.10293
H37RvUM2	17790	18190	site	0.0183	6	0	0.10293
H37RvUM2	17800	18200	site	0.0183	6	0	0.10293
H37RvUM2	17810	18210	site	0.0183	6	0	0.10293
H37RvUM2	17820	18220	site	0.0088	7	0	0.05609
H37RvUM2	17830	18230	site	0.0088	7	0	0.05609
H37RvUM2	17840	18240	site	0.0088	7	0	0.05609
H37RvUM2	17850	18250	site	0.0088	7	0	0.05609
H37RvUM2	17860	18260	site	0.0088	7	0	0.05609
H37RvUM2	17870	18270	site	0.0183	6	0	0.10293
H37RvUM2	17880	18280	site	0.0183	6	0	0.10293
H37RvUM2	17890	18290	site	0.0183	6	0	0.10293
H37RvUM2	17900	18300	site	0.0183	6	0	0.10293
H37RvUM2	17910	18310	site	0.0183	6	0	0.10293
H37RvUM2	17920	18320	site	0.0183	6	0	0.10293
H37RvUM2	17930	18330	site	0.0183	6	0	0.10293
H37RvUM2	17940	18340	site	0.0183	6	0	0.10293
H37RvUM2	17950	18350	site	0.0183	6	0	0.10293
H37RvUM2	17960	18360	site	0.0183	6	0	0.10293
H37RvUM2	17970	18370	site	0.0183	6	0	0.10293
H37RvUM2	17980	18380	site	0.0183	6	0	0.10293
H37RvUM2	17990	18390	site	0.0325	5	0	0.15637
H37RvUM2	18000	18400	site	0.0325	5	0	0.15637
H37RvUM2	18010	18410	site	0.0325	5	0	0.15637
H37RvUM2	18020	18420	site	0.0714	4	0	0.28927
H37RvUM2	18030	18430	site	0.0714	4	0	0.28927
H37RvUM2	18040	18440	site	0.0714	4	0	0.28927
H37RvUM2	18050	18450	site	0.0714	4	0	0.28927
H37RvUM2	18060	18460	site	0.0325	5	0	0.15637
H37RvUM2	18070	18470	site	0.0325	5	0	0.15637
H37RvUM2	18080	18480	site	0.0325	5	0	0.15637
H37RvUM2	18090	18490	site	0.0325	5	0	0.15637
H37RvUM2	18100	18500	site	0.0183	6	0	0.10293
H37RvUM2	18110	18510	site	0.0183	6	0	0.10293
H37RvUM2	18120	18520	site	0.0183	6	0	0.10293
H37RvUM2	18130	18530	site	0.0183	6	0	0.10293
H37RvUM2	18140	18540	site	0.0183	6	0	0.10293
H37RvUM2	18150	18550	site	0.0325	5	0	0.15637
H37RvUM2	18160	18560	site	0.0325	5	0	0.15637
H37RvUM2	18170	18570	site	0.0714	4	0	0.28927
H37RvUM2	18180	18580	site	0.0714	4	0	0.28927
H37RvUM2	18190	18590	site	0.0714	4	0	0.28927
H37RvUM2	18200	18600	site	0.0714	4	0	0.28927
H37RvUM2	18210	18610	site	0.0714	4	0	0.28927
H37RvUM2	18220	18620	site	0.1293	3	0	0.45551
H37RvUM2	18230	18630	site	0.1293	3	0	0.45551
H37RvUM2	18240	18640	site	0.1293	3	0	0.45551
H37RvUM2	18250	18650	site	0.1293	3	0	0.45551
H37RvUM2	18260	18660	site	0.1293	3	0	0.45551
H37RvUM2	18270	18670	site	0.0714	4	0	0.28927
H37RvUM2	18280	18680	site	0.0714	4	0	0.28927
H37RvUM2	18290	18690	site	0.0714	4	0	0.28927
H37RvUM2	18300	18700	site	0.0325	5	0	0.15637
H37RvUM2	18310	18710	site	0.0325	5	0	0.15637
H37RvUM2	18320	18720	site	0.0325	5	0	0.15637
H37RvUM2	18330	18730	site	0.0183	6	0	0.10293
H37RvUM2	18340	18740	site	0.0183	6	0	0.10293
H37RvUM2	18350	18750	site	0.0183	6	0	0.10293
H37RvUM2	18360	18760	site	0.0183	6	0	0.10293
H37RvUM2	18370	18770	site	0.0183	6	0	0.10293
H37RvUM2	18380	18780	site	0.0183	6	0	0.10293
H37RvUM2	18390	18790	site	0.0183	6	0	0.10293
H37RvUM2	18400	18800	site	0.0183	6	0	0.10293
H37RvUM2	18410	18810	site	0.0183	6	0	0.10293
H37RvUM2	18420	18820	site	0.0183	6	0	0.10293
H37RvUM2	18430	18830	site	0.0183	6	0	0.10293
H37RvUM2	18440	18840	site	0.0183	6	0	0.10293
H37RvUM2	18450	18850	site	0.0183	6	0	0.10293
H37RvUM2	18460	18860	site	0.0325	5	0	0.15637
H37RvUM2	18470	18870	site	0.0325	5	0	0.15637
H37RvUM2	18480	18880	site	0.0325	5	0	0.15637
H37RvUM2	18490	18890	site	0.0325	5	0	0.15637
H37RvUM2	18500	18900	site	0.0714	4	0	0.28927
H37RvUM2	18510	18910	site	0.0325	5	0	0.15637
H37RvUM2	18520	18920	site	0.0325	5	0	0.15637
H37RvUM2	18530	18930	site	0.0714	4	0	0.28927
H37RvUM2	18540	18940	site	0.0714	4	0	0.28927
H37RvUM2	18550	18950	site	0.0714	4	0	0.28927
H37RvUM2	18560	18960	site	0.0714	4	0	0.28927
H37RvUM2	18570	18970	site	0.0714	4	0	0.28927
H37RvUM2	18580	18980	site	0.0714	4	0	0.28927
H37RvUM2	18590	18990	site	0.0714	4	0	0.28927
H37RvUM2	18600	19000	site	0.0714	4	0	0.28927
H37RvUM2	18610	19010	site	0.0714	4	0	0.28927
H37RvUM2	18620	19020	site	0.0714	4	0	0.28927
H37RvUM2	18630	19030	site	0.0714	4	0	0.28927
H37RvUM2	18640	19040	site	0.0714	4	0	0.28927
H37RvUM2	18650	19050	site	0.0183	6	0	0.10293
H37RvUM2	18660	19060	site	0.0183	6	0	0.10293
H37RvUM2	18670	19070	site	0.0325	5	0	0.15637
H37RvUM2	18680	19080	site	0.0325	5	0	0.15637
H37RvUM2	18690	19090	site	0.0183	6	0	0.10293
H37RvUM2	18700	19100	site	0.0325	5	0	0.15637
H37RvUM2	18710	19110	site	0.0389	7	18	0.19456
H37RvUM2	18720	19120	site	0.0389	7	18	0.19456
H37RvUM2	18730	19130	site	0.0796	6	18	0.32298
H37RvUM2	18740	19140	site	0.0548	7	22	0.25184
H37RvUM2	18750	19150	site	0.1115	8	56	0.43413
H37RvUM2	18760	19160	site	0.4409	9	208	0.93748
H37RvUM2	18770	19170	site	0.4409	9	208	0.93748
H37RvUM2	18780	19180	site	0.4409	9	208	0.93748
H37RvUM2	18790	19190	site	0.3643	10	208	0.87315
H37RvUM2	18800	19200	site	0.2939	11	208	0.76015
H37RvUM2	18810	19210	site	0.2939	11	208	0.76015
H37RvUM2	18820	19220	site	0.2939	11	208	0.76015
H37RvUM2	18830	19230	site	0.28	12	227	0.77083
H37RvUM2	18840	19240	site	0.28	12	227	0.77083
H37RvUM2	18850	19250	site	0.246	13	227	0.70031
H37RvUM2	18860	19260	site	0.246	13	227	0.70031
H37RvUM2	18870	19270	site	0.2079	14	227	0.56244
H37RvUM2	18880	19280	site	0.2079	14	227	0.56244
H37RvUM2	18890	19290	site	0.2079	14	227	0.56244
H37RvUM2	18900	19300	site	0.2079	14	227	0.56244
H37RvUM2	18910	19310	site	0.246	13	227	0.70031
H37RvUM2	18920	19320	site	0.2079	14	227	0.56244
H37RvUM2	18930	19330	site	0.2079	14	227	0.56244
H37RvUM2	18940	19340	site	0.2079	14	227	0.56244
H37RvUM2	18950	19350	site	0.2079	14	227	0.56244
H37RvUM2	18960	19360	site	0.2079	14	227	0.56244
H37RvUM2	18970	19370	site	0.2079	14	227	0.56244
H37RvUM2	18980	19380	site	0.2079	14	227	0.56244
H37RvUM2	18990	19390	site	0.2079	14	227	0.56244
H37RvUM2	19000	19400	site	0.2079	14	227	0.56244
H37RvUM2	19010	19410	site	0.2079	14	227	0.56244
H37RvUM2	19020	19420	site	0.2079	14	227	0.56244
H37RvUM2	19030	19430	site	0.2079	14	227	0.56244
H37RvUM2	19040	19440	site	0.2079	14	227	0.56244
H37RvUM2	19050	19450	site	0.28	12	227	0.77083
H37RvUM2	19060	19460	site	0.246	13	228	0.70031
H37RvUM2	19070	19470	site	0.2079	14	228	0.56244
H37RvUM2	19080	19480	site	0.2079	14	228	0.56244
H37RvUM2	19090	19490	site	0.246	13	228	0.70031
H37RvUM2	19100	19500	site	0.246	13	228	0.70031
H37RvUM2	19110	19510	site	0.3152	11	210	0.78598
H37RvUM2	19120	19520	site	0.3152	11	210	0.78598
H37RvUM2	19130	19530	site	0.3152	11	210	0.78598
H37RvUM2	19140	19540	site	0.3643	10	206	0.87315
H37RvUM2	19150	19550	site	0.3505	9	172	0.84147
H37RvUM2	19160	19560	site	0.0289	8	20	0.16172
H37RvUM2	19170	19570	site	0.0289	8	20	0.16172
H37RvUM2	19180	19580	site	0.0289	8	20	0.16172
H37RvUM2	19190	19590	site	0.3269	8	141	0.7893
H37RvUM2	19200	19600	site	0.4034	7	141	0.81855
H37RvUM2	19210	19610	site	0.4034	7	141	0.81855
H37RvUM2	19220	19620	site	0.4034	7	141	0.81855
H37RvUM2	19230	19630	site	0.4341	6	122	0.819
H37RvUM2	19240	19640	site	0.4341	6	122	0.819
H37RvUM2	19250	19650	site	0.5203	5	122	0.84333
H37RvUM2	19260	19660	site	0.5203	5	122	0.84333
H37RvUM2	19270	19670	site	0.5203	5	122	0.84333
H37RvUM2	19280	19680	site	0.5203	5	122	0.84333
H37RvUM2	19290	19690	site	0.5203	5	122	0.84333
H37RvUM2	19300	19700	site	0.6611	6	215	0.94443
H37RvUM2	19310	19710	site	0.6611	6	215	0.94443
H37RvUM2	19320	19720	site	0.7431	5	215	0.94391
H37RvUM2	19330	19730	site	0.7431	5	215	0.94391
H37RvUM2	19340	19740	site	0.7431	5	215	0.94391
H37RvUM2	19350	19750	site	0.7431	5	215	0.94391
H37RvUM2	19360	19760	site	0.7431	5	215	0.94391
H37RvUM2	19370	19770	site	0.6947	6	229	0.95852
H37RvUM2	19380	19780	site	0.6691	7	254	0.98317
H37RvUM2	19390	19790	site	0.6691	7	254	0.98317
H37RvUM2	19400	19800	site	0.6691	7	254	0.98317
H37RvUM2	19410	19810	site	0.6691	7	254	0.98317
H37RvUM2	19420	19820	site	0.6691	7	254	0.98317
H37RvUM2	19430	19830	site	0.6691	7	254	0.98317
H37RvUM2	19440	19840	site	0.5894	8	254	0.97705
H37RvUM2	19450	19850	site	0.5406	9	254	1
H37RvUM2	19460	19860	site	0.5894	8	253	0.97705
H37RvUM2	19470	19870	site	0.6691	7	253	0.98317
H37RvUM2	19480	19880	site	0.6691	7	253	0.98317
H37RvUM2	19490	19890	site	0.6691	7	253	0.98317
H37RvUM2	19500	19900	site	0.6691	7	253	0.98317
H37RvUM2	19510	19910	site	0.6691	7	253	0.98317
H37RvUM2	19520	19920	site	0.5894	8	253	0.97705
H37RvUM2	19530	19930	site	0.5894	8	253	0.97705
H37RvUM2	19540	19940	site	0.5406	9	254	1
H37RvUM2	19550	19950	site	0.5406	9	254	1
H37RvUM2	19560	19960	site	0.4953	10	263	0.99753
H37RvUM2	19570	19970	site	0.4122	11	263	0.90468
H37RvUM2	19580	19980	site	0.3478	12	263	0.86142
H37RvUM2	19590	19990	site	0.2289	12	197	0.67605
H37RvUM2	19600	20000	site	0.2289	12	197	0.67605
H37RvUM2	19610	20010	site	0.1971	13	200	0.60957
H37RvUM2	19620	20020	site	0.1971	13	200	0.60957
H37RvUM2	19630	20030	site	0.1971	13	200	0.60957
H37RvUM2	19640	20040	site	0.1625	14	200	0.49764
H37RvUM2	19650	20050	site	0.1228	15	200	0.35198
H37RvUM2	19660	20060	site	0.1228	15	200	0.35198
H37RvUM2	19670	20070	site	0.1625	14	200	0.49764
H37RvUM2	19680	20080	site	0.1625	14	200	0.49764
H37RvUM2	19690	20090	site	0.1625	14	200	0.49764
H37RvUM2	19700	20100	site	0.0374	14	107	0.19379
H37RvUM2	19710	20110	site	0.0374	14	107	0.19379
H37RvUM2	19720	20120	site	0.0374	14	107	0.19379
H37RvUM2	19730	20130	site	0.0374	14	107	0.19379
H37RvUM2	19740	20140	site	0.0374	14	107	0.19379
H37RvUM2	19750	20150	site	0.0374	14	107	0.19379
H37RvUM2	19760	20160	site	0.0374	14	107	0.19379
H37RvUM2	19770	20170	site	0.0447	13	93	0.23963
H37RvUM2	19780	20180	site	0.0266	12	68	0.16471
H37RvUM2	19790	20190	site	0.0333	13	81	0.1963
H37RvUM2	19800	20200	site	0.0333	13	81	0.1963
H37RvUM2	19810	20210	site	0.0333	13	81	0.1963
H37RvUM2	19820	20220	site	0.0188	14	81	0.12578
H37RvUM2	19830	20230	site	0.0188	14	81	0.12578
H37RvUM2	19840	20240	site	0.0793	14	148	0.3206
H37RvUM2	19850	20250	site	0.1107	13	148	0.42424
H37RvUM2	19860	20260	site	0.1107	13	148	0.42424
H37RvUM2	19870	20270	site	0.0793	14	148	0.3206
H37RvUM2	19880	20280	site	0.0793	14	148	0.3206
H37RvUM2	19890	20290	site	0.0706	15	158	0.2394
H37RvUM2	19900	20300	site	0.0706	15	158	0.2394
H37RvUM2	19910	20310	site	0.0706	15	158	0.2394
H37RvUM2	19920	20320	site	0.0987	14	158	0.3672
H37RvUM2	19930	20330	site	0.0987	14	158	0.3672
H37RvUM2	19940	20340	site	0.1326	13	157	0.48009
H37RvUM2	19950	20350	site	0.1625	14	202	0.49764
H37RvUM2	19960	20360	site	0.2079	14	227	0.56244
H37RvUM2	19970	20370	site	0.246	13	227	0.70031
H37RvUM2	19980	20380	site	0.3449	13	277	0.8636
[truncated: 439,093+ more rows]

## Sheet: 500 bp
Chromosome	Start	End	Feature	p-value	TAs	reads	q-value
H37RvUM2	0	500	site	0.0001	12	0	0.00102
H37RvUM2	10	510	site	0	13	0	0
H37RvUM2	20	520	site	0	14	0	0
H37RvUM2	30	530	site	0	15	0	0
H37RvUM2	40	540	site	0	16	0	0
H37RvUM2	50	550	site	0	16	0	0
H37RvUM2	60	560	site	0	16	0	0
H37RvUM2	70	570	site	0	15	0	0
H37RvUM2	80	580	site	0	14	0	0
H37RvUM2	90	590	site	0	14	0	0
H37RvUM2	100	600	site	0	14	0	0
H37RvUM2	110	610	site	0	14	0	0
H37RvUM2	120	620	site	0	14	0	0
H37RvUM2	130	630	site	0	14	0	0
H37RvUM2	140	640	site	0	14	0	0
H37RvUM2	150	650	site	0	14	0	0
H37RvUM2	160	660	site	0	15	0	0
H37RvUM2	170	670	site	0	15	0	0
H37RvUM2	180	680	site	0	16	0	0
H37RvUM2	190	690	site	0	16	0	0
H37RvUM2	200	700	site	0	15	0	0
H37RvUM2	210	710	site	0	16	0	0
H37RvUM2	220	720	site	0	16	0	0
H37RvUM2	230	730	site	0	16	0	0
H37RvUM2	240	740	site	0	16	0	0
H37RvUM2	250	750	site	0	16	0	0
H37RvUM2	260	760	site	0	16	0	0
H37RvUM2	270	770	site	0	16	0	0
H37RvUM2	280	780	site	0	16	0	0
H37RvUM2	290	790	site	0	17	0	0
H37RvUM2	300	800	site	0	18	0	0
H37RvUM2	310	810	site	0	18	0	0
H37RvUM2	320	820	site	0	18	0	0
H37RvUM2	330	830	site	0	18	0	0
H37RvUM2	340	840	site	0	17	0	0
H37RvUM2	350	850	site	0	18	0	0
H37RvUM2	360	860	site	0	18	0	0
H37RvUM2	370	870	site	0	17	0	0
H37RvUM2	380	880	site	0	17	0	0
H37RvUM2	390	890	site	0	17	0	0
H37RvUM2	400	900	site	0	17	0	0
H37RvUM2	410	910	site	0	17	0	0
H37RvUM2	420	920	site	0	17	0	0
H37RvUM2	430	930	site	0	16	0	0
H37RvUM2	440	940	site	0	16	0	0
H37RvUM2	450	950	site	0	16	0	0
H37RvUM2	460	960	site	0	15	0	0
H37RvUM2	470	970	site	0	15	0	0
H37RvUM2	480	980	site	0	14	0	0
H37RvUM2	490	990	site	0	13	0	0
H37RvUM2	500	1000	site	0	13	0	0
H37RvUM2	510	1010	site	0.0001	12	0	0.00102
H37RvUM2	520	1020	site	0.0005	11	0	0.00494
H37RvUM2	530	1030	site	0.0009	10	0	0.0079
H37RvUM2	540	1040	site	0.0034	9	0	0.02637
H37RvUM2	550	1050	site	0.0034	9	0	0.02637
H37RvUM2	560	1060	site	0.0034	9	0	0.02637
H37RvUM2	570	1070	site	0.0034	9	0	0.02637
H37RvUM2	580	1080	site	0.0034	9	0	0.02637
H37RvUM2	590	1090	site	0.0034	9	0	0.02637
H37RvUM2	600	1100	site	0.0009	10	0	0.0079
H37RvUM2	610	1110	site	0.0009	10	0	0.0079
H37RvUM2	620	1120	site	0.0009	10	0	0.0079
H37RvUM2	630	1130	site	0.0009	10	0	0.0079
H37RvUM2	640	1140	site	0.0009	10	0	0.0079
H37RvUM2	650	1150	site	0.0009	10	0	0.0079
H37RvUM2	660	1160	site	0.0034	9	0	0.02637
H37RvUM2	670	1170	site	0.0034	9	0	0.02637
H37RvUM2	680	1180	site	0.0066	8	0	0.04518
H37RvUM2	690	1190	site	0.0066	8	0	0.04518
H37RvUM2	700	1200	site	0.0066	8	0	0.04518
H37RvUM2	710	1210	site	0.0088	7	0	0.05139
H37RvUM2	720	1220	site	0.0088	7	0	0.05139
H37RvUM2	730	1230	site	0.0088	7	0	0.05139
H37RvUM2	740	1240	site	0.0088	7	0	0.05139
H37RvUM2	750	1250	site	0.0183	6	0	0.09464
H37RvUM2	760	1260	site	0.0183	6	0	0.09464
H37RvUM2	770	1270	site	0.0088	7	0	0.05139
H37RvUM2	780	1280	site	0.0088	7	0	0.05139
H37RvUM2	790	1290	site	0.0088	7	0	0.05139
H37RvUM2	800	1300	site	0.0183	6	0	0.09464
H37RvUM2	810	1310	site	0.0183	6	0	0.09464
H37RvUM2	820	1320	site	0.0183	6	0	0.09464
H37RvUM2	830	1330	site	0.0183	6	0	0.09464
H37RvUM2	840	1340	site	0.0183	6	0	0.09464
H37RvUM2	850	1350	site	0.0183	6	0	0.09464
H37RvUM2	860	1360	site	0.0183	6	0	0.09464
H37RvUM2	870	1370	site	0.0183	6	0	0.09464
H37RvUM2	880	1380	site	0.0183	6	0	0.09464
H37RvUM2	890	1390	site	0.0183	6	0	0.09464
H37RvUM2	900	1400	site	0.0183	6	0	0.09464
H37RvUM2	910	1410	site	0.0183	6	0	0.09464
H37RvUM2	920	1420	site	0.0183	6	0	0.09464
H37RvUM2	930	1430	site	0.0088	7	0	0.05139
H37RvUM2	940	1440	site	0.0088	7	0	0.05139
H37RvUM2	950	1450	site	0.0088	7	0	0.05139
H37RvUM2	960	1460	site	0.0088	7	0	0.05139
H37RvUM2	970	1470	site	0.0088	7	0	0.05139
H37RvUM2	980	1480	site	0.0088	7	0	0.05139
H37RvUM2	990	1490	site	0.0088	7	0	0.05139
H37RvUM2	1000	1500	site	0.0183	6	0	0.09464
H37RvUM2	1010	1510	site	0.0183	6	0	0.09464
H37RvUM2	1020	1520	site	0.0183	6	0	0.09464
H37RvUM2	1030	1530	site	0.0233	7	10	0.11827
H37RvUM2	1040	1540	site	0.0233	7	10	0.11827
H37RvUM2	1050	1550	site	0.0233	7	10	0.11827
H37RvUM2	1060	1560	site	0.0153	8	10	0.09088
H37RvUM2	1070	1570	site	0.0153	8	10	0.09088
H37RvUM2	1080	1580	site	0.0153	8	10	0.09088
H37RvUM2	1090	1590	site	0.0153	8	10	0.09088
H37RvUM2	1100	1600	site	0.0233	7	10	0.11827
H37RvUM2	1110	1610	site	0.0385	6	10	0.17306
H37RvUM2	1120	1620	site	0.0385	6	10	0.17306
H37RvUM2	1130	1630	site	0.0385	6	10	0.17306
H37RvUM2	1140	1640	site	0.4425	7	154	0.79297
H37RvUM2	1150	1650	site	0.4425	7	154	0.79297
H37RvUM2	1160	1660	site	0.4425	7	154	0.79297
H37RvUM2	1170	1670	site	0.4425	7	154	0.79297
H37RvUM2	1180	1680	site	0.4425	7	154	0.79297
H37RvUM2	1190	1690	site	0.4425	7	154	0.79297
H37RvUM2	1200	1700	site	0.4425	7	154	0.79297
H37RvUM2	1210	1710	site	0.4425	7	154	0.79297
H37RvUM2	1220	1720	site	0.4425	7	154	0.79297
H37RvUM2	1230	1730	site	0.4425	7	154	0.79297
H37RvUM2	1240	1740	site	0.4425	7	154	0.79297
H37RvUM2	1250	1750	site	0.4425	7	154	0.79297
H37RvUM2	1260	1760	site	0.4425	7	154	0.79297
H37RvUM2	1270	1770	site	0.5225	6	154	0.8276
H37RvUM2	1280	1780	site	0.5225	6	154	0.8276
H37RvUM2	1290	1790	site	0.4425	7	154	0.79297
H37RvUM2	1300	1800	site	0.3687	8	154	0.77272
H37RvUM2	1310	1810	site	0.3687	8	154	0.77272
H37RvUM2	1320	1820	site	0.3687	8	154	0.77272
H37RvUM2	1330	1830	site	0.3687	8	154	0.77272
H37RvUM2	1340	1840	site	0.3687	8	154	0.77272
H37RvUM2	1350	1850	site	0.3687	8	154	0.77272
H37RvUM2	1360	1860	site	0.3687	8	154	0.77272
H37RvUM2	1370	1870	site	0.5007	9	241	0.92618
H37RvUM2	1380	1880	site	0.5007	9	241	0.92618
H37RvUM2	1390	1890	site	0.5007	9	241	0.92618
H37RvUM2	1400	1900	site	0.5007	9	241	0.92618
H37RvUM2	1410	1910	site	0.5007	9	241	0.92618
H37RvUM2	1420	1920	site	0.5007	9	241	0.92618
H37RvUM2	1430	1930	site	0.8005	9	425	1
H37RvUM2	1440	1940	site	0.8005	9	425	1
H37RvUM2	1450	1950	site	0.8005	9	425	1
H37RvUM2	1460	1960	site	0.8005	9	425	1
H37RvUM2	1470	1970	site	0.8005	9	425	1
H37RvUM2	1480	1980	site	0.8005	9	425	1
H37RvUM2	1490	1990	site	0.8005	9	425	1
H37RvUM2	1500	2000	site	0.8005	9	425	1
H37RvUM2	1510	2010	site	0.7528	10	425	1
H37RvUM2	1520	2020	site	0.6956	11	425	1
H37RvUM2	1530	2030	site	0.7424	10	415	1
H37RvUM2	1540	2040	site	0.7424	10	415	1
H37RvUM2	1550	2050	site	0.7424	10	415	1
H37RvUM2	1560	2060	site	0.7926	9	415	1
H37RvUM2	1570	2070	site	0.7424	10	415	1
H37RvUM2	1580	2080	site	0.7424	10	415	1
H37RvUM2	1590	2090	site	0.7424	10	415	1
H37RvUM2	1600	2100	site	0.7424	10	415	1
H37RvUM2	1610	2110	site	0.6811	11	415	1
H37RvUM2	1620	2120	site	0.6811	11	415	1
H37RvUM2	1630	2130	site	0.6811	11	415	1
H37RvUM2	1640	2140	site	0.5176	10	271	0.98403
H37RvUM2	1650	2150	site	0.4356	11	271	0.91487
H37RvUM2	1660	2160	site	0.4356	11	271	0.91487
H37RvUM2	1670	2170	site	0.4356	11	271	0.91487
H37RvUM2	1680	2180	site	0.4356	11	271	0.91487
H37RvUM2	1690	2190	site	0.4356	11	271	0.91487
H37RvUM2	1700	2200	site	0.4356	11	271	0.91487
H37RvUM2	1710	2210	site	0.4356	11	271	0.91487
H37RvUM2	1720	2220	site	0.4356	11	271	0.91487
H37RvUM2	1730	2230	site	0.4356	11	271	0.91487
H37RvUM2	1740	2240	site	0.3713	12	271	0.86124
H37RvUM2	1750	2250	site	0.3713	12	271	0.86124
H37RvUM2	1760	2260	site	0.3713	12	271	0.86124
H37RvUM2	1770	2270	site	0.3713	12	271	0.86124
H37RvUM2	1780	2280	site	0.3713	12	271	0.86124
H37RvUM2	1790	2290	site	0.5176	10	271	0.98403
H37RvUM2	1800	2300	site	0.5176	10	271	0.98403
H37RvUM2	1810	2310	site	0.5176	10	271	0.98403
H37RvUM2	1820	2320	site	0.4356	11	271	0.91487
H37RvUM2	1830	2330	site	0.3713	12	271	0.86124
H37RvUM2	1840	2340	site	0.3209	13	271	0.84274
H37RvUM2	1850	2350	site	0.3209	13	271	0.84274
H37RvUM2	1860	2360	site	0.3209	13	271	0.84274
H37RvUM2	1870	2370	site	0.1726	13	184	0.5799
H37RvUM2	1880	2380	site	0.1726	13	184	0.5799
H37RvUM2	1890	2390	site	0.1398	14	184	0.51244
H37RvUM2	1900	2400	site	0.1398	14	184	0.51244
H37RvUM2	1910	2410	site	0.1044	15	184	0.43714
H37RvUM2	1920	2420	site	0.1044	15	184	0.43714
H37RvUM2	1930	2430	site	0	15	0	0
H37RvUM2	1940	2440	site	0	15	0	0
H37RvUM2	1950	2450	site	0	15	0	0
H37RvUM2	1960	2460	site	0	15	0	0
H37RvUM2	1970	2470	site	0	15	0	0
H37RvUM2	1980	2480	site	0	15	0	0
H37RvUM2	1990	2490	site	0	16	0	0
H37RvUM2	2000	2500	site	0	16	0	0
H37RvUM2	2010	2510	site	0	16	0	0
H37RvUM2	2020	2520	site	0	15	0	0
H37RvUM2	2030	2530	site	0	15	0	0
H37RvUM2	2040	2540	site	0	16	0	0
H37RvUM2	2050	2550	site	0	16	0	0
H37RvUM2	2060	2560	site	0	16	0	0
H37RvUM2	2070	2570	site	0	15	0	0
H37RvUM2	2080	2580	site	0	15	0	0
H37RvUM2	2090	2590	site	0	15	0	0
H37RvUM2	2100	2600	site	0	16	0	0
H37RvUM2	2110	2610	site	0	15	0	0
H37RvUM2	2120	2620	site	0	15	0	0
H37RvUM2	2130	2630	site	0	15	0	0
H37RvUM2	2140	2640	site	0	15	0	0
H37RvUM2	2150	2650	site	0	14	0	0
H37RvUM2	2160	2660	site	0	15	0	0
H37RvUM2	2170	2670	site	0	15	0	0
H37RvUM2	2180	2680	site	0	15	0	0
H37RvUM2	2190	2690	site	0	15	0	0
H37RvUM2	2200	2700	site	0	15	0	0
H37RvUM2	2210	2710	site	0	15	0	0
H37RvUM2	2220	2720	site	0	15	0	0
H37RvUM2	2230	2730	site	0	15	0	0
H37RvUM2	2240	2740	site	0	14	0	0
H37RvUM2	2250	2750	site	0	15	0	0
H37RvUM2	2260	2760	site	0	15	0	0
H37RvUM2	2270	2770	site	0	15	0	0
H37RvUM2	2280	2780	site	0	16	0	0
H37RvUM2	2290	2790	site	0	16	0	0
H37RvUM2	2300	2800	site	0	15	0	0
H37RvUM2	2310	2810	site	0	15	0	0
H37RvUM2	2320	2820	site	0	14	0	0
H37RvUM2	2330	2830	site	0	13	0	0
H37RvUM2	2340	2840	site	0.0001	12	0	0.00102
H37RvUM2	2350	2850	site	0.0001	12	0	0.00102
H37RvUM2	2360	2860	site	0.0001	12	0	0.00102
H37RvUM2	2370	2870	site	0.0005	11	0	0.00494
H37RvUM2	2380	2880	site	0.0005	11	0	0.00494
H37RvUM2	2390	2890	site	0.0009	10	0	0.0079
H37RvUM2	2400	2900	site	0.0009	10	0	0.0079
H37RvUM2	2410	2910	site	0.0034	9	0	0.02637
H37RvUM2	2420	2920	site	0.0034	9	0	0.02637
H37RvUM2	2430	2930	site	0.0034	9	0	0.02637
H37RvUM2	2440	2940	site	0.0034	9	0	0.02637
H37RvUM2	2450	2950	site	0.0034	9	0	0.02637
H37RvUM2	2460	2960	site	0.0034	9	0	0.02637
H37RvUM2	2470	2970	site	0.0034	9	0	0.02637
H37RvUM2	2480	2980	site	0.0034	9	0	0.02637
H37RvUM2	2490	2990	site	0.0066	8	0	0.04518
H37RvUM2	2500	3000	site	0.0066	8	0	0.04518
H37RvUM2	2510	3010	site	0.0088	7	0	0.05139
H37RvUM2	2520	3020	site	0.0088	7	0	0.05139
H37RvUM2	2530	3030	site	0.0066	8	0	0.04518
H37RvUM2	2540	3040	site	0.0088	7	0	0.05139
H37RvUM2	2550	3050	site	0.0088	7	0	0.05139
H37RvUM2	2560	3060	site	0.0066	8	0	0.04518
H37RvUM2	2570	3070	site	0.0034	9	0	0.02637
H37RvUM2	2580	3080	site	0.0009	10	0	0.0079
H37RvUM2	2590	3090	site	0.0009	10	0	0.0079
H37RvUM2	2600	3100	site	0.0034	9	0	0.02637
H37RvUM2	2610	3110	site	0.0034	9	0	0.02637
H37RvUM2	2620	3120	site	0.0034	9	0	0.02637
H37RvUM2	2630	3130	site	0.0009	10	0	0.0079
H37RvUM2	2640	3140	site	0.0005	11	0	0.00494
H37RvUM2	2650	3150	site	0.0001	12	0	0.00102
H37RvUM2	2660	3160	site	0.0005	11	0	0.00494
H37RvUM2	2670	3170	site	0.0005	11	0	0.00494
H37RvUM2	2680	3180	site	0.0005	11	0	0.00494
H37RvUM2	2690	3190	site	0.0005	11	0	0.00494
H37RvUM2	2700	3200	site	0.0005	11	0	0.00494
H37RvUM2	2710	3210	site	0.0005	11	0	0.00494
H37RvUM2	2720	3220	site	0.0005	11	0	0.00494
H37RvUM2	2730	3230	site	0.0001	12	0	0.00102
H37RvUM2	2740	3240	site	0	13	0	0
H37RvUM2	2750	3250	site	0.0001	12	0	0.00102
H37RvUM2	2760	3260	site	0.0001	12	0	0.00102
H37RvUM2	2770	3270	site	0.0001	12	0	0.00102
H37RvUM2	2780	3280	site	0.0005	11	0	0.00494
H37RvUM2	2790	3290	site	0.0393	12	79	0.20232
H37RvUM2	2800	3300	site	0.0393	12	79	0.20232
H37RvUM2	2810	3310	site	0.0393	12	79	0.20232
H37RvUM2	2820	3320	site	0.0393	12	79	0.20232
H37RvUM2	2830	3330	site	0.0393	12	79	0.20232
H37RvUM2	2840	3340	site	0.0731	13	124	0.3262
H37RvUM2	2850	3350	site	0.1012	12	124	0.39432
H37RvUM2	2860	3360	site	0.1012	12	124	0.39432
H37RvUM2	2870	3370	site	0.1012	12	124	0.39432
H37RvUM2	2880	3380	site	0.0731	13	124	0.3262
H37RvUM2	2890	3390	site	0.0401	15	124	0.22681
H37RvUM2	2900	3400	site	0.0261	16	124	0.14757
H37RvUM2	2910	3410	site	0.0261	16	124	0.14757
H37RvUM2	2920	3420	site	0.0212	17	124	0.1202
H37RvUM2	2930	3430	site	0.0212	17	124	0.1202
H37RvUM2	2940	3440	site	0.0212	17	124	0.1202
H37RvUM2	2950	3450	site	0.0114	18	124	0.05136
H37RvUM2	2960	3460	site	0.0114	18	124	0.05136
H37RvUM2	2970	3470	site	0.0101	19	124	0.03808
H37RvUM2	2980	3480	site	0.0097	20	126	0.03581
H37RvUM2	2990	3490	site	0.0097	20	126	0.03581
H37RvUM2	3000	3500	site	0.0097	20	126	0.03581
H37RvUM2	3010	3510	site	0.0097	20	126	0.03581
H37RvUM2	3020	3520	site	0.019	21	170	0.05178
H37RvUM2	3030	3530	site	0.0225	20	170	0.06856
H37RvUM2	3040	3540	site	0.0225	20	170	0.06856
H37RvUM2	3050	3550	site	0.0225	20	170	0.06856
H37RvUM2	3060	3560	site	0.0229	19	170	0.07613
H37RvUM2	3070	3570	site	0.0365	18	170	0.13045
H37RvUM2	3080	3580	site	0.0544	17	170	0.23022
H37RvUM2	3090	3590	site	0.0544	17	170	0.23022
H37RvUM2	3100	3600	site	0.0365	18	170	0.13045
H37RvUM2	3110	3610	site	0.0365	18	170	0.13045
H37RvUM2	3120	3620	site	0.0365	18	170	0.13045
H37RvUM2	3130	3630	site	0.0544	17	170	0.23022
H37RvUM2	3140	3640	site	0.0603	16	170	0.25506
H37RvUM2	3150	3650	site	0.0849	15	170	0.37575
H37RvUM2	3160	3660	site	0.0849	15	170	0.37575
H37RvUM2	3170	3670	site	0.0849	15	170	0.37575
H37RvUM2	3180	3680	site	0.0849	15	170	0.37575
H37RvUM2	3190	3690	site	0.0603	16	170	0.25506
H37RvUM2	3200	3700	site	0.0603	16	170	0.25506
H37RvUM2	3210	3710	site	0.0603	16	170	0.25506
H37RvUM2	3220	3720	site	0.1463	17	258	0.41677
H37RvUM2	3230	3730	site	0.1844	16	258	0.55509
H37RvUM2	3240	3740	site	0.1844	16	258	0.55509
H37RvUM2	3250	3750	site	0.1463	17	264	0.41677
H37RvUM2	3260	3760	site	0.1463	17	264	0.41677
H37RvUM2	3270	3770	site	0.1463	17	264	0.41677
H37RvUM2	3280	3780	site	0.1205	18	264	0.32133
H37RvUM2	3290	3790	site	0.1205	18	260	0.32133
H37RvUM2	3300	3800	site	0.0877	19	260	0.21014
H37RvUM2	3310	3810	site	0.0877	19	260	0.21014
H37RvUM2	3320	3820	site	0.0877	19	260	0.21014
H37RvUM2	3330	3830	site	0.0877	19	260	0.21014
H37RvUM2	3340	3840	site	0.0554	19	215	0.1434
H37RvUM2	3350	3850	site	0.0554	19	215	0.1434
H37RvUM2	3360	3860	site	0.0554	19	215	0.1434
H37RvUM2	3370	3870	site	0.0554	19	215	0.1434
H37RvUM2	3380	3880	site	0.0634	18	215	0.19208
H37RvUM2	3390	3890	site	0.1151	16	215	0.41055
H37RvUM2	3400	3900	site	0.1426	15	215	0.5135
H37RvUM2	3410	3910	site	0.1426	15	215	0.5135
H37RvUM2	3420	3920	site	0.1854	14	215	0.59191
H37RvUM2	3430	3930	site	0.1854	14	217	0.59191
H37RvUM2	3440	3940	site	0.1854	14	217	0.59191
H37RvUM2	3450	3950	site	0.2215	13	217	0.66804
H37RvUM2	3460	3960	site	0.2215	13	217	0.66804
H37RvUM2	3470	3970	site	0.1854	14	217	0.59191
H37RvUM2	3480	3980	site	0.2215	13	215	0.66804
H37RvUM2	3490	3990	site	0.1854	14	215	0.59191
H37RvUM2	3500	4000	site	0.1854	14	215	0.59191
H37RvUM2	3510	4010	site	0.1854	14	215	0.59191
H37RvUM2	3520	4020	site	0.1159	14	171	0.45166
H37RvUM2	3530	4030	site	0.1159	14	171	0.45166
H37RvUM2	3540	4040	site	0.0849	15	171	0.37575
H37RvUM2	3550	4050	site	0.0849	15	171	0.37575
H37RvUM2	3560	4060	site	0.0849	15	171	0.37575
H37RvUM2	3570	4070	site	0.0849	15	171	0.37575
H37RvUM2	3580	4080	site	0.0849	15	171	0.37575
H37RvUM2	3590	4090	site	0.0849	15	171	0.37575
H37RvUM2	3600	4100	site	0.0849	15	171	0.37575
H37RvUM2	3610	4110	site	0.0849	15	171	0.37575
H37RvUM2	3620	4120	site	0.0849	15	171	0.37575
H37RvUM2	3630	4130	site	0.0544	17	179	0.23022
H37RvUM2	3640	4140	site	0.0365	18	179	0.13045
H37RvUM2	3650	4150	site	0.0365	18	179	0.13045
H37RvUM2	3660	4160	site	0.0365	18	179	0.13045
H37RvUM2	3670	4170	site	0.0321	19	179	0.09608
H37RvUM2	3680	4180	site	0.0321	19	179	0.09608
H37RvUM2	3690	4190	site	0.0365	18	179	0.13045
H37RvUM2	3700	4200	site	0.0365	18	179	0.13045
H37RvUM2	3710	4210	site	0.0321	19	179	0.09608
H37RvUM2	3720	4220	site	0.0021	19	91	0.01223
H37RvUM2	3730	4230	site	0.0021	19	91	0.01223
H37RvUM2	3740	4240	site	0.0074	18	91	0.03764
H37RvUM2	3750	4250	site	0.0091	17	85	0.06434
H37RvUM2	3760	4260	site	0.0091	17	85	0.06434
H37RvUM2	3770	4270	site	0.0091	17	85	0.06434
H37RvUM2	3780	4280	site	0.0123	16	85	0.08906
H37RvUM2	3790	4290	site	0	15	10	0
H37RvUM2	3800	4300	site	0	14	10	0
H37RvUM2	3810	4310	site	0	14	10	0
H37RvUM2	3820	4320	site	0	14	10	0
H37RvUM2	3830	4330	site	0	14	10	0
H37RvUM2	3840	4340	site	0	13	10	0
H37RvUM2	3850	4350	site	0	13	10	0
H37RvUM2	3860	4360	site	0	14	13	0
H37RvUM2	3870	4370	site	0	14	13	0
H37RvUM2	3880	4380	site	0	14	13	0
H37RvUM2	3890	4390	site	0	14	13	0
H37RvUM2	3900	4400	site	0	14	13	0
H37RvUM2	3910	4410	site	0	14	13	0
H37RvUM2	3920	4420	site	0	14	13	0
H37RvUM2	3930	4430	site	0	13	11	0
H37RvUM2	3940	4440	site	0	13	11	0
H37RvUM2	3950	4450	site	0	13	11	0
H37RvUM2	3960	4460	site	0	13	11	0
H37RvUM2	3970	4470	site	0.0035	11	11	0.02952
H37RvUM2	3980	4480	site	0.0035	11	11	0.02952
H37RvUM2	3990	4490	site	0.0073	10	11	0.05377
H37RvUM2	4000	4500	site	0.0073	10	11	0.05377
H37RvUM2	4010	4510	site	0.0073	10	11	0.05377
H37RvUM2	4020	4520	site	0.0096	9	11	0.06246
H37RvUM2	4030	4530	site	0.0096	9	11	0.06246
H37RvUM2	4040	4540	site	0.0153	8	11	0.09088
H37RvUM2	4050	4550	site	0.0153	8	11	0.09088
H37RvUM2	4060	4560	site	0.0153	8	11	0.09088
H37RvUM2	4070	4570	site	0.0153	8	11	0.09088
H37RvUM2	4080	4580	site	0.0153	8	11	0.09088
H37RvUM2	4090	4590	site	0.0153	8	11	0.09088
H37RvUM2	4100	4600	site	0.0233	7	11	0.11827
H37RvUM2	4110	4610	site	0.0233	7	11	0.11827
H37RvUM2	4120	4620	site	0.0233	7	11	0.11827
H37RvUM2	4130	4630	site	0.0325	5	3	0.15057
H37RvUM2	4140	4640	site	0.0714	4	3	0.28804
H37RvUM2	4150	4650	site	0.0714	4	3	0.28804
H37RvUM2	4160	4660	site	0.0714	4	3	0.28804
H37RvUM2	4170	4670	site	0.0714	4	3	0.28804
H37RvUM2	4180	4680	site	0.0714	4	3	0.28804
H37RvUM2	4190	4690	site	0.0714	4	3	0.28804
H37RvUM2	4200	4700	site	0.0714	4	3	0.28804
H37RvUM2	4210	4710	site	0.1713	3	3	0.49512
H37RvUM2	4220	4720	site	0.299	2	3	0.64429
H37RvUM2	4230	4730	site	0.1713	3	3	0.49512
H37RvUM2	4240	4740	site	0.1713	3	3	0.49512
H37RvUM2	4250	4750	site	0.1713	3	3	0.49512
H37RvUM2	4260	4760	site	0.1713	3	3	0.49512
H37RvUM2	4270	4770	site	0.1713	3	3	0.49512
H37RvUM2	4280	4780	site	0.1713	3	3	0.49512
H37RvUM2	4290	4790	site	0.1713	3	3	0.49512
H37RvUM2	4300	4800	site	0.0714	4	3	0.28804
H37RvUM2	4310	4810	site	0.0714	4	3	0.28804
H37RvUM2	4320	4820	site	0.0714	4	3	0.28804
H37RvUM2	4330	4830	site	0.0714	4	3	0.28804
H37RvUM2	4340	4840	site	0.0714	4	3	0.28804
H37RvUM2	4350	4850	site	0.0714	4	3	0.28804
H37RvUM2	4360	4860	site	0.1293	3	0	0.42865
H37RvUM2	4370	4870	site	0.1293	3	0	0.42865
H37RvUM2	4380	4880	site	0.1293	3	0	0.42865
H37RvUM2	4390	4890	site	0.1293	3	0	0.42865
H37RvUM2	4400	4900	site	0.1293	3	0	0.42865
H37RvUM2	4410	4910	site	0.1293	3	0	0.42865
H37RvUM2	4420	4920	site	0.0714	4	0	0.28804
H37RvUM2	4430	4930	site	0.0714	4	0	0.28804
H37RvUM2	4440	4940	site	0.0714	4	0	0.28804
H37RvUM2	4450	4950	site	0.0714	4	0	0.28804
H37RvUM2	4460	4960	site	0.0714	4	0	0.28804
H37RvUM2	4470	4970	site	0.0325	5	0	0.15057
H37RvUM2	4480	4980	site	0.0183	6	0	0.09464
H37RvUM2	4490	4990	site	0.0183	6	0	0.09464
H37RvUM2	4500	5000	site	0.1745	8	83	0.52535
H37RvUM2	4510	5010	site	0.1745	8	83	0.52535
H37RvUM2	4520	5020	site	0.1745	8	83	0.52535
H37RvUM2	4530	5030	site	0.1745	8	83	0.52535
H37RvUM2	4540	5040	site	0.1745	8	83	0.52535
H37RvUM2	4550	5050	site	0.1745	8	83	0.52535
H37RvUM2	4560	5060	site	0.1745	8	83	0.52535
H37RvUM2	4570	5070	site	0.1288	9	83	0.45028
H37RvUM2	4580	5080	site	0.1288	9	83	0.45028
H37RvUM2	4590	5090	site	0.1288	9	83	0.45028
H37RvUM2	4600	5100	site	0.1288	9	83	0.45028
H37RvUM2	4610	5110	site	0.1288	9	83	0.45028
H37RvUM2	4620	5120	site	0.1288	9	83	0.45028
H37RvUM2	4630	5130	site	0.1288	9	83	0.45028
H37RvUM2	4640	5140	site	0.0901	10	84	0.35475
H37RvUM2	4650	5150	site	0.0901	10	84	0.35475
H37RvUM2	4660	5160	site	0.0901	10	84	0.35475
H37RvUM2	4670	5170	site	0.1288	9	84	0.45028
H37RvUM2	4680	5180	site	0.3388	10	190	0.8191
H37RvUM2	4690	5190	site	0.3388	10	190	0.8191
H37RvUM2	4700	5200	site	0.3388	10	190	0.8191
H37RvUM2	4710	5210	site	0.3388	10	190	0.8191
H37RvUM2	4720	5220	site	0.3388	10	190	0.8191
H37RvUM2	4730	5230	site	0.3966	9	190	0.83611
H37RvUM2	4740	5240	site	0.3388	10	190	0.8191
H37RvUM2	4750	5250	site	0.3388	10	190	0.8191
H37RvUM2	4760	5260	site	0.3388	10	190	0.8191
H37RvUM2	4770	5270	site	0.3388	10	190	0.8191
H37RvUM2	4780	5280	site	0.2687	11	190	0.71405
H37RvUM2	4790	5290	site	0.2061	12	190	0.6194
H37RvUM2	4800	5300	site	0.2687	11	190	0.71405
H37RvUM2	4810	5310	site	0.2687	11	190	0.71405
H37RvUM2	4820	5320	site	0.2687	11	190	0.71405
H37RvUM2	4830	5330	site	0.2687	11	190	0.71405
H37RvUM2	4840	5340	site	0.2061	12	190	0.6194
H37RvUM2	4850	5350	site	0.2061	12	190	0.6194
H37RvUM2	4860	5360	site	0.2061	12	190	0.6194
H37RvUM2	4870	5370	site	0.1726	13	190	0.5799
H37RvUM2	4880	5380	site	0.1726	13	190	0.5799
H37RvUM2	4890	5390	site	0.1726	13	190	0.5799
H37RvUM2	4900	5400	site	0.1726	13	190	0.5799
H37RvUM2	4910	5410	site	0.1726	13	190	0.5799
H37RvUM2	4920	5420	site	0.2061	12	190	0.6194
H37RvUM2	4930	5430	site	0.1726	13	190	0.5799
H37RvUM2	4940	5440	site	0.1726	13	190	0.5799
H37RvUM2	4950	5450	site	0.1398	14	190	0.51244
H37RvUM2	4960	5460	site	0.1398	14	190	0.51244
H37RvUM2	4970	5470	site	0.1726	13	190	0.5799
H37RvUM2	4980	5480	site	0.2061	12	190	0.6194
H37RvUM2	4990	5490	site	0.2061	12	190	0.6194
H37RvUM2	5000	5500	site	0.127	10	107	0.44576
H37RvUM2	5010	5510	site	0.127	10	107	0.44576
H37RvUM2	5020	5520	site	0.0924	11	107	0.36022
H37RvUM2	5030	5530	site	0.0924	11	107	0.36022
H37RvUM2	5040	5540	site	0.0924	11	107	0.36022
H37RvUM2	5050	5550	site	0.0679	12	107	0.29921
H37RvUM2	5060	5560	site	0.0679	12	107	0.29921
H37RvUM2	5070	5570	site	0.0924	11	107	0.36022
H37RvUM2	5080	5580	site	0.0924	11	107	0.36022
H37RvUM2	5090	5590	site	0.0582	13	107	0.27666
H37RvUM2	5100	5600	site	0.0582	13	107	0.27666
H37RvUM2	5110	5610	site	0.0582	13	107	0.27666
H37RvUM2	5120	5620	site	0.0582	13	107	0.27666
H37RvUM2	5130	5630	site	0.0374	14	107	0.20683
H37RvUM2	5140	5640	site	0.0374	14	106	0.20683
H37RvUM2	5150	5650	site	0.0374	14	106	0.20683
H37RvUM2	5160	5660	site	0.0374	14	106	0.20683
H37RvUM2	5170	5670	site	0.0374	14	106	0.20683
H37RvUM2	5180	5680	site	0	14	0	0
H37RvUM2	5190	5690	site	0	15	0	0
H37RvUM2	5200	5700	site	0	15	0	0
H37RvUM2	5210	5710	site	0	15	0	0
H37RvUM2	5220	5720	site	0	15	0	0
H37RvUM2	5230	5730	site	0	15	0	0
H37RvUM2	5240	5740	site	0	14	0	0
H37RvUM2	5250	5750	site	0	14	0	0
H37RvUM2	5260	5760	site	0	14	0	0
H37RvUM2	5270	5770	site	0	14	0	0
H37RvUM2	5280	5780	site	0	13	0	0
H37RvUM2	5290	5790	site	0.0001	12	0	0.00102
H37RvUM2	5300	5800	site	0	13	0	0
H37RvUM2	5310	5810	site	0	13	0	0
H37RvUM2	5320	5820	site	0	13	0	0
H37RvUM2	5330	5830	site	0	13	0	0
H37RvUM2	5340	5840	site	0.0001	12	0	0.00102
H37RvUM2	5350	5850	site	0.0001	12	0	0.00102
H37RvUM2	5360	5860	site	0.0001	12	0	0.00102
H37RvUM2	5370	5870	site	0.0005	11	0	0.00494
H37RvUM2	5380	5880	site	0.0005	11	0	0.00494
H37RvUM2	5390	5890	site	0.0005	11	0	0.00494
H37RvUM2	5400	5900	site	0.0005	11	0	0.00494
H37RvUM2	5410	5910	site	0.0005	11	0	0.00494
H37RvUM2	5420	5920	site	0.0005	11	0	0.00494
H37RvUM2	5430	5930	site	0.0009	10	0	0.0079
H37RvUM2	5440	5940	site	0.0009	10	0	0.0079
H37RvUM2	5450	5950	site	0.0034	9	0	0.02637
H37RvUM2	5460	5960	site	0.0034	9	0	0.02637
H37RvUM2	5470	5970	site	0.0034	9	0	0.02637
H37RvUM2	5480	5980	site	0.0009	10	0	0.0079
H37RvUM2	5490	5990	site	0.0009	10	0	0.0079
H37RvUM2	5500	6000	site	0.0005	11	0	0.00494
H37RvUM2	5510	6010	site	0.0005	11	0	0.00494
H37RvUM2	5520	6020	site	0.0009	10	0	0.0079
H37RvUM2	5530	6030	site	0.0009	10	0	0.0079
H37RvUM2	5540	6040	site	0.0009	10	0	0.0079
H37RvUM2	5550	6050	site	0.0034	9	0	0.02637
H37RvUM2	5560	6060	site	0.0009	10	0	0.0079
H37RvUM2	5570	6070	site	0.0009	10	0	0.0079
H37RvUM2	5580	6080	site	0.0009	10	0	0.0079
H37RvUM2	5590	6090	site	0.0066	8	0	0.04518
H37RvUM2	5600	6100	site	0.0066	8	0	0.04518
H37RvUM2	5610	6110	site	0.0066	8	0	0.04518
H37RvUM2	5620	6120	site	0.0066	8	0	0.04518
H37RvUM2	5630	6130	site	0.0088	7	0	0.05139
H37RvUM2	5640	6140	site	0.0088	7	0	0.05139
H37RvUM2	5650	6150	site	0.0088	7	0	0.05139
H37RvUM2	5660	6160	site	0.0088	7	0	0.05139
H37RvUM2	5670	6170	site	0.0088	7	0	0.05139
H37RvUM2	5680	6180	site	0.0183	6	0	0.09464
H37RvUM2	5690	6190	site	0.0325	5	0	0.15057
H37RvUM2	5700	6200	site	0.0325	5	0	0.15057
H37RvUM2	5710	6210	site	0.0325	5	0	0.15057
H37RvUM2	5720	6220	site	0.0325	5	0	0.15057
H37RvUM2	5730	6230	site	0.0325	5	0	0.15057
H37RvUM2	5740	6240	site	0.0183	6	0	0.09464
H37RvUM2	5750	6250	site	0.0183	6	0	0.09464
H37RvUM2	5760	6260	site	0.0088	7	0	0.05139
H37RvUM2	5770	6270	site	0.0088	7	0	0.05139
H37RvUM2	5780	6280	site	0.0088	7	0	0.05139
H37RvUM2	5790	6290	site	0.0066	8	0	0.04518
H37RvUM2	5800	6300	site	0.0088	7	0	0.05139
H37RvUM2	5810	6310	site	0.0088	7	0	0.05139
H37RvUM2	5820	6320	site	0.0088	7	0	0.05139
H37RvUM2	5830	6330	site	0.0088	7	0	0.05139
H37RvUM2	5840	6340	site	0.0088	7	0	0.05139
H37RvUM2	5850	6350	site	0.0088	7	0	0.05139
H37RvUM2	5860	6360	site	0.0088	7	0	0.05139
H37RvUM2	5870	6370	site	0.0088	7	0	0.05139
H37RvUM2	5880	6380	site	0.0088	7	0	0.05139
H37RvUM2	5890	6390	site	0.0088	7	0	0.05139
H37RvUM2	5900	6400	site	0.0088	7	0	0.05139
H37RvUM2	5910	6410	site	0.0066	8	0	0.04518
H37RvUM2	5920	6420	site	0.0066	8	0	0.04518
H37RvUM2	5930	6430	site	0.0066	8	0	0.04518
H37RvUM2	5940	6440	site	0.0066	8	0	0.04518
H37RvUM2	5950	6450	site	0.0066	8	0	0.04518
H37RvUM2	5960	6460	site	0.0066	8	0	0.04518
H37RvUM2	5970	6470	site	0.0066	8	0	0.04518
H37RvUM2	5980	6480	site	0.0088	7	0	0.05139
H37RvUM2	5990	6490	site	0.0088	7	0	0.05139
H37RvUM2	6000	6500	site	0.0088	7	0	0.05139
H37RvUM2	6010	6510	site	0.0066	8	0	0.04518
H37RvUM2	6020	6520	site	0.0066	8	0	0.04518
H37RvUM2	6030	6530	site	0.0034	9	0	0.02637
H37RvUM2	6040	6540	site	0.0034	9	0	0.02637
H37RvUM2	6050	6550	site	0.0034	9	0	0.02637
H37RvUM2	6060	6560	site	0.0066	8	0	0.04518
H37RvUM2	6070	6570	site	0.0066	8	0	0.04518
H37RvUM2	6080	6580	site	0.0066	8	0	0.04518
H37RvUM2	6090	6590	site	0.0066	8	0	0.04518
H37RvUM2	6100	6600	site	0.0066	8	0	0.04518
H37RvUM2	6110	6610	site	0.0034	9	0	0.02637
H37RvUM2	6120	6620	site	0.0009	10	0	0.0079
H37RvUM2	6130	6630	site	0.0009	10	0	0.0079
H37RvUM2	6140	6640	site	0.0034	9	0	0.02637
H37RvUM2	6150	6650	site	0.0034	9	0	0.02637
H37RvUM2	6160	6660	site	0.0034	9	0	0.02637
H37RvUM2	6170	6670	site	0.0034	9	0	0.02637
H37RvUM2	6180	6680	site	0.0009	10	0	0.0079
H37RvUM2	6190	6690	site	0.0009	10	0	0.0079
H37RvUM2	6200	6700	site	0.0009	10	0	0.0079
H37RvUM2	6210	6710	site	0.0009	10	0	0.0079
H37RvUM2	6220	6720	site	0.0009	10	0	0.0079
H37RvUM2	6230	6730	site	0.0009	10	0	0.0079
H37RvUM2	6240	6740	site	0.0009	10	0	0.0079
H37RvUM2	6250	6750	site	0.0009	10	0	0.0079
H37RvUM2	6260	6760	site	0.0034	9	0	0.02637
H37RvUM2	6270	6770	site	0.0034	9	0	0.02637
H37RvUM2	6280	6780	site	0.0034	9	0	0.02637
H37RvUM2	6290	6790	site	0.0066	8	0	0.04518
H37RvUM2	6300	6800	site	0.0034	9	0	0.02637
H37RvUM2	6310	6810	site	0.0034	9	0	0.02637
H37RvUM2	6320	6820	site	0.0009	10	0	0.0079
H37RvUM2	6330	6830	site	0.0009	10	0	0.0079
H37RvUM2	6340	6840	site	0.0009	10	0	0.0079
H37RvUM2	6350	6850	site	0.0009	10	0	0.0079
H37RvUM2	6360	6860	site	0.0005	11	0	0.00494
H37RvUM2	6370	6870	site	0.0005	11	0	0.00494
H37RvUM2	6380	6880	site	0.0005	11	0	0.00494
H37RvUM2	6390	6890	site	0.0005	11	0	0.00494
H37RvUM2	6400	6900	site	0.0005	11	0	0.00494
H37RvUM2	6410	6910	site	0.0009	10	0	0.0079
H37RvUM2	6420	6920	site	0.0009	10	0	0.0079
H37RvUM2	6430	6930	site	0.0009	10	0	0.0079
H37RvUM2	6440	6940	site	0.0009	10	0	0.0079
H37RvUM2	6450	6950	site	0.0005	11	0	0.00494
H37RvUM2	6460	6960	site	0.0005	11	0	0.00494
H37RvUM2	6470	6970	site	0.0005	11	0	0.00494
H37RvUM2	6480	6980	site	0.0005	11	0	0.00494
H37RvUM2	6490	6990	site	0.0001	12	0	0.00102
H37RvUM2	6500	7000	site	0.0005	11	0	0.00494
H37RvUM2	6510	7010	site	0.0009	10	0	0.0079
H37RvUM2	6520	7020	site	0.0009	10	0	0.0079
H37RvUM2	6530	7030	site	0.0034	9	0	0.02637
H37RvUM2	6540	7040	site	0.0034	9	0	0.02637
H37RvUM2	6550	7050	site	0.0034	9	0	0.02637
H37RvUM2	6560	7060	site	0.0034	9	0	0.02637
H37RvUM2	6570	7070	site	0.0009	10	0	0.0079
H37RvUM2	6580	7080	site	0.0005	11	0	0.00494
H37RvUM2	6590	7090	site	0.0005	11	0	0.00494
H37RvUM2	6600	7100	site	0.0001	12	0	0.00102
H37RvUM2	6610	7110	site	0.0005	11	0	0.00494
H37RvUM2	6620	7120	site	0.0009	10	0	0.0079
H37RvUM2	6630	7130	site	0.0009	10	0	0.0079
H37RvUM2	6640	7140	site	0.0009	10	0	0.0079
H37RvUM2	6650	7150	site	0.0009	10	0	0.0079
H37RvUM2	6660	7160	site	0.0009	10	0	0.0079
H37RvUM2	6670	7170	site	0.0009	10	0	0.0079
H37RvUM2	6680	7180	site	0.0034	9	0	0.02637
H37RvUM2	6690	7190	site	0.0034	9	0	0.02637
H37RvUM2	6700	7200	site	0.0034	9	0	0.02637
H37RvUM2	6710	7210	site	0.0034	9	0	0.02637
H37RvUM2	6720	7220	site	0.0034	9	0	0.02637
H37RvUM2	6730	7230	site	0.0009	10	0	0.0079
H37RvUM2	6740	7240	site	0.0034	9	0	0.02637
H37RvUM2	6750	7250	site	0.0034	9	0	0.02637
H37RvUM2	6760	7260	site	0.0034	9	0	0.02637
H37RvUM2	6770	7270	site	0.0009	10	0	0.0079
H37RvUM2	6780	7280	site	0.0009	10	0	0.0079
H37RvUM2	6790	7290	site	0.0009	10	0	0.0079
H37RvUM2	6800	7300	site	0.0034	9	0	0.02637
H37RvUM2	6810	7310	site	0.0034	9	0	0.02637
H37RvUM2	6820	7320	site	0.0066	8	0	0.04518
H37RvUM2	6830	7330	site	0.0066	8	0	0.04518
H37RvUM2	6840	7340	site	0.0066	8	0	0.04518
H37RvUM2	6850	7350	site	0.0066	8	0	0.04518
H37RvUM2	6860	7360	site	0.0088	7	0	0.05139
H37RvUM2	6870	7370	site	0.0088	7	0	0.05139
H37RvUM2	6880	7380	site	0.0088	7	0	0.05139
H37RvUM2	6890	7390	site	0.0066	8	0	0.04518
H37RvUM2	6900	7400	site	0.0034	9	0	0.02637
H37RvUM2	6910	7410	site	0.0034	9	0	0.02637
H37RvUM2	6920	7420	site	0.0034	9	0	0.02637
H37RvUM2	6930	7430	site	0.0034	9	0	0.02637
H37RvUM2	6940	7440	site	0.0034	9	0	0.02637
H37RvUM2	6950	7450	site	0.0066	8	0	0.04518
H37RvUM2	6960	7460	site	0.0066	8	0	0.04518
H37RvUM2	6970	7470	site	0.0066	8	0	0.04518
H37RvUM2	6980	7480	site	0.0034	9	0	0.02637
H37RvUM2	6990	7490	site	0.0066	8	0	0.04518
H37RvUM2	7000	7500	site	0.0066	8	0	0.04518
H37RvUM2	7010	7510	site	0.0066	8	0	0.04518
H37RvUM2	7020	7520	site	0.0066	8	0	0.04518
H37RvUM2	7030	7530	site	0.0066	8	0	0.04518
H37RvUM2	7040	7540	site	0.0066	8	0	0.04518
H37RvUM2	7050	7550	site	0.0066	8	0	0.04518
H37RvUM2	7060	7560	site	0.0034	9	0	0.02637
H37RvUM2	7070	7570	site	0.0066	8	0	0.04518
H37RvUM2	7080	7580	site	0.0088	7	0	0.05139
H37RvUM2	7090	7590	site	0.0066	8	0	0.04518
H37RvUM2	7100	7600	site	0.0088	7	0	0.05139
H37RvUM2	7110	7610	site	0.0088	7	0	0.05139
H37RvUM2	7120	7620	site	0.0088	7	0	0.05139
H37RvUM2	7130	7630	site	0.0066	8	0	0.04518
H37RvUM2	7140	7640	site	0.0066	8	0	0.04518
H37RvUM2	7150	7650	site	0.0066	8	0	0.04518
H37RvUM2	7160	7660	site	0.0066	8	0	0.04518
H37RvUM2	7170	7670	site	0.0066	8	0	0.04518
H37RvUM2	7180	7680	site	0.0066	8	0	0.04518
H37RvUM2	7190	7690	site	0.0034	9	0	0.02637
H37RvUM2	7200	7700	site	0.0034	9	0	0.02637
H37RvUM2	7210	7710	site	0.0034	9	0	0.02637
H37RvUM2	7220	7720	site	0.0034	9	0	0.02637
H37RvUM2	7230	7730	site	0.0066	8	0	0.04518
H37RvUM2	7240	7740	site	0.0066	8	0	0.04518
H37RvUM2	7250	7750	site	0.0066	8	0	0.04518
H37RvUM2	7260	7760	site	0.0066	8	0	0.04518
H37RvUM2	7270	7770	site	0.0034	9	0	0.02637
H37RvUM2	7280	7780	site	0.0034	9	0	0.02637
H37RvUM2	7290	7790	site	0.0034	9	0	0.02637
H37RvUM2	7300	7800	site	0.0034	9	0	0.02637
H37RvUM2	7310	7810	site	0.0009	10	0	0.0079
H37RvUM2	7320	7820	site	0.0009	10	0	0.0079
H37RvUM2	7330	7830	site	0.0009	10	0	0.0079
H37RvUM2	7340	7840	site	0.0009	10	0	0.0079
H37RvUM2	7350	7850	site	0.0009	10	0	0.0079
H37RvUM2	7360	7860	site	0.0009	10	0	0.0079
H37RvUM2	7370	7870	site	0.0005	11	0	0.00494
H37RvUM2	7380	7880	site	0.0005	11	0	0.00494
H37RvUM2	7390	7890	site	0.0009	10	0	0.0079
H37RvUM2	7400	7900	site	0.0034	9	0	0.02637
H37RvUM2	7410	7910	site	0.0034	9	0	0.02637
H37RvUM2	7420	7920	site	0.0034	9	0	0.02637
H37RvUM2	7430	7930	site	0.0034	9	0	0.02637
H37RvUM2	7440	7940	site	0.0034	9	0	0.02637
H37RvUM2	7450	7950	site	0.0034	9	0	0.02637
H37RvUM2	7460	7960	site	0.0034	9	0	0.02637
H37RvUM2	7470	7970	site	0.0034	9	0	0.02637
H37RvUM2	7480	7980	site	0.0034	9	0	0.02637
H37RvUM2	7490	7990	site	0.0034	9	0	0.02637
H37RvUM2	7500	8000	site	0.0034	9	0	0.02637
H37RvUM2	7510	8010	site	0.0034	9	0	0.02637
H37RvUM2	7520	8020	site	0.0034	9	0	0.02637
H37RvUM2	7530	8030	site	0.0034	9	0	0.02637
H37RvUM2	7540	8040	site	0.0009	10	0	0.0079
H37RvUM2	7550	8050	site	0.0009	10	0	0.0079
H37RvUM2	7560	8060	site	0.0034	9	0	0.02637
H37RvUM2	7570	8070	site	0.0034	9	0	0.02637
H37RvUM2	7580	8080	site	0.0009	10	0	0.0079
H37RvUM2	7590	8090	site	0.0034	9	0	0.02637
H37RvUM2	7600	8100	site	0.0034	9	0	0.02637
H37RvUM2	7610	8110	site	0.0009	10	0	0.0079
H37RvUM2	7620	8120	site	0.0009	10	0	0.0079
H37RvUM2	7630	8130	site	0.0009	10	0	0.0079
H37RvUM2	7640	8140	site	0.0009	10	0	0.0079
H37RvUM2	7650	8150	site	0.0009	10	0	0.0079
H37RvUM2	7660	8160	site	0.0009	10	0	0.0079
H37RvUM2	7670	8170	site	0.0009	10	0	0.0079
H37RvUM2	7680	8180	site	0.0009	10	0	0.0079
H37RvUM2	7690	8190	site	0.0034	9	0	0.02637
H37RvUM2	7700	8200	site	0.0034	9	0	0.02637
H37RvUM2	7710	8210	site	0.0034	9	0	0.02637
H37RvUM2	7720	8220	site	0.0034	9	0	0.02637
H37RvUM2	7730	8230	site	0.0009	10	0	0.0079
H37RvUM2	7740	8240	site	0.0005	11	0	0.00494
H37RvUM2	7750	8250	site	0.0005	11	0	0.00494
H37RvUM2	7760	8260	site	0.0005	11	0	0.00494
H37RvUM2	7770	8270	site	0.0034	9	0	0.02637
H37RvUM2	7780	8280	site	0.0034	9	0	0.02637
H37RvUM2	7790	8290	site	0.0034	9	0	0.02637
H37RvUM2	7800	8300	site	0.0005	11	0	0.00494
H37RvUM2	7810	8310	site	0.0009	10	0	0.0079
H37RvUM2	7820	8320	site	0.0009	10	0	0.0079
H37RvUM2	7830	8330	site	0.0009	10	0	0.0079
H37RvUM2	7840	8340	site	0.0009	10	0	0.0079
H37RvUM2	7850	8350	site	0.0005	11	0	0.00494
H37RvUM2	7860	8360	site	0.0005	11	0	0.00494
H37RvUM2	7870	8370	site	0.0009	10	0	0.0079
H37RvUM2	7880	8380	site	0.0009	10	0	0.0079
H37RvUM2	7890	8390	site	0.0009	10	0	0.0079
H37RvUM2	7900	8400	site	0.0001	12	0	0.00102
H37RvUM2	7910	8410	site	0.0001	12	0	0.00102
H37RvUM2	7920	8420	site	0.0001	12	0	0.00102
H37RvUM2	7930	8430	site	0.0001	12	0	0.00102
H37RvUM2	7940	8440	site	0	13	0	0
H37RvUM2	7950	8450	site	0	13	0	0
H37RvUM2	7960	8460	site	0	13	0	0
H37RvUM2	7970	8470	site	0	13	0	0
H37RvUM2	7980	8480	site	0.0001	12	0	0.00102
H37RvUM2	7990	8490	site	0	13	0	0
H37RvUM2	8000	8500	site	0	13	0	0
H37RvUM2	8010	8510	site	0	13	0	0
H37RvUM2	8020	8520	site	0	13	0	0
H37RvUM2	8030	8530	site	0	13	0	0
H37RvUM2	8040	8540	site	0.0001	12	0	0.00102
H37RvUM2	8050	8550	site	0	13	0	0
H37RvUM2	8060	8560	site	0	13	0	0
H37RvUM2	8070	8570	site	0	13	0	0
H37RvUM2	8080	8580	site	0.0001	12	0	0.00102
H37RvUM2	8090	8590	site	0.0001	12	0	0.00102
H37RvUM2	8100	8600	site	0.0001	12	0	0.00102
H37RvUM2	8110	8610	site	0.0005	11	0	0.00494
H37RvUM2	8120	8620	site	0.0005	11	0	0.00494
H37RvUM2	8130	8630	site	0.0009	10	0	0.0079
H37RvUM2	8140	8640	site	0.0009	10	0	0.0079
H37RvUM2	8150	8650	site	0.0009	10	0	0.0079
H37RvUM2	8160	8660	site	0.0009	10	0	0.0079
H37RvUM2	8170	8670	site	0.0009	10	0	0.0079
H37RvUM2	8180	8680	site	0.0009	10	0	0.0079
H37RvUM2	8190	8690	site	0.0009	10	0	0.0079
H37RvUM2	8200	8700	site	0.0009	10	0	0.0079
H37RvUM2	8210	8710	site	0.0009	10	0	0.0079
H37RvUM2	8220	8720	site	0.0009	10	0	0.0079
H37RvUM2	8230	8730	site	0.0034	9	0	0.02637
H37RvUM2	8240	8740	site	0.0066	8	0	0.04518
H37RvUM2	8250	8750	site	0.0066	8	0	0.04518
H37RvUM2	8260	8760	site	0.0066	8	0	0.04518
H37RvUM2	8270	8770	site	0.0066	8	0	0.04518
H37RvUM2	8280	8780	site	0.0066	8	0	0.04518
H37RvUM2	8290	8790	site	0.0034	9	0	0.02637
H37RvUM2	8300	8800	site	0.0088	7	0	0.05139
H37RvUM2	8310	8810	site	0.0088	7	0	0.05139
H37RvUM2	8320	8820	site	0.0088	7	0	0.05139
H37RvUM2	8330	8830	site	0.0088	7	0	0.05139
H37RvUM2	8340	8840	site	0.0088	7	0	0.05139
H37RvUM2	8350	8850	site	0.0183	6	0	0.09464
H37RvUM2	8360	8860	site	0.0183	6	0	0.09464
H37RvUM2	8370	8870	site	0.0088	7	0	0.05139
H37RvUM2	8380	8880	site	0.0066	8	0	0.04518
H37RvUM2	8390	8890	site	0.0066	8	0	0.04518
H37RvUM2	8400	8900	site	0.0183	6	0	0.09464
H37RvUM2	8410	8910	site	0.0088	7	0	0.05139
H37RvUM2	8420	8920	site	0.0088	7	0	0.05139
H37RvUM2	8430	8930	site	0.0088	7	0	0.05139
H37RvUM2	8440	8940	site	0.0183	6	0	0.09464
H37RvUM2	8450	8950	site	0.0183	6	0	0.09464
H37RvUM2	8460	8960	site	0.0183	6	0	0.09464
H37RvUM2	8470	8970	site	0.0183	6	0	0.09464
H37RvUM2	8480	8980	site	0.0183	6	0	0.09464
H37RvUM2	8490	8990	site	0.0325	5	0	0.15057
H37RvUM2	8500	9000	site	0.0325	5	0	0.15057
H37RvUM2	8510	9010	site	0.0325	5	0	0.15057
H37RvUM2	8520	9020	site	0.0325	5	0	0.15057
H37RvUM2	8530	9030	site	0.0325	5	0	0.15057
H37RvUM2	8540	9040	site	0.0183	6	0	0.09464
H37RvUM2	8550	9050	site	0.0183	6	0	0.09464
H37RvUM2	8560	9060	site	0.0183	6	0	0.09464
H37RvUM2	8570	9070	site	0.0183	6	0	0.09464
H37RvUM2	8580	9080	site	0.0183	6	0	0.09464
H37RvUM2	8590	9090	site	0.0183	6	0	0.09464
H37RvUM2	8600	9100	site	0.0183	6	0	0.09464
H37RvUM2	8610	9110	site	0.0088	7	0	0.05139
H37RvUM2	8620	9120	site	0.0088	7	0	0.05139
H37RvUM2	8630	9130	site	0.0088	7	0	0.05139
H37RvUM2	8640	9140	site	0.0088	7	0	0.05139
H37RvUM2	8650	9150	site	0.0088	7	0	0.05139
H37RvUM2	8660	9160	site	0.0066	8	0	0.04518
H37RvUM2	8670	9170	site	0.0034	9	0	0.02637
H37RvUM2	8680	9180	site	0.0034	9	0	0.02637
H37RvUM2	8690	9190	site	0.0034	9	0	0.02637
H37RvUM2	8700	9200	site	0.0034	9	0	0.02637
H37RvUM2	8710	9210	site	0.0034	9	0	0.02637
H37RvUM2	8720	9220	site	0.0034	9	0	0.02637
H37RvUM2	8730	9230	site	0.0034	9	0	0.02637
H37RvUM2	8740	9240	site	0.0034	9	0	0.02637
H37RvUM2	8750	9250	site	0.0034	9	0	0.02637
H37RvUM2	8760	9260	site	0.0034	9	0	0.02637
H37RvUM2	8770	9270	site	0.0034	9	0	0.02637
H37RvUM2	8780	9280	site	0.0034	9	0	0.02637
H37RvUM2	8790	9290	site	0.0066	8	0	0.04518
H37RvUM2	8800	9300	site	0.0066	8	0	0.04518
H37RvUM2	8810	9310	site	0.0066	8	0	0.04518
H37RvUM2	8820	9320	site	0.0066	8	0	0.04518
H37RvUM2	8830	9330	site	0.0066	8	0	0.04518
H37RvUM2	8840	9340	site	0.0066	8	0	0.04518
H37RvUM2	8850	9350	site	0.0066	8	0	0.04518
H37RvUM2	8860	9360	site	0.0066	8	0	0.04518
H37RvUM2	8870	9370	site	0.0088	7	0	0.05139
H37RvUM2	8880	9380	site	0.0183	6	0	0.09464
H37RvUM2	8890	9390	site	0.0183	6	0	0.09464
H37RvUM2	8900	9400	site	0.0183	6	0	0.09464
H37RvUM2	8910	9410	site	0.0325	5	0	0.15057
H37RvUM2	8920	9420	site	0.0325	5	0	0.15057
H37RvUM2	8930	9430	site	0.0183	6	0	0.09464
H37RvUM2	8940	9440	site	0.0183	6	0	0.09464
H37RvUM2	8950	9450	site	0.0183	6	0	0.09464
H37RvUM2	8960	9460	site	0.0183	6	0	0.09464
H37RvUM2	8970	9470	site	0.0088	7	0	0.05139
H37RvUM2	8980	9480	site	0.0088	7	0	0.05139
H37RvUM2	8990	9490	site	0.0088	7	0	0.05139
H37RvUM2	9000	9500	site	0.0066	8	0	0.04518
H37RvUM2	9010	9510	site	0.0034	9	0	0.02637
H37RvUM2	9020	9520	site	0.0034	9	0	0.02637
H37RvUM2	9030	9530	site	0.0005	11	0	0.00494
H37RvUM2	9040	9540	site	0.0009	10	0	0.0079
H37RvUM2	9050	9550	site	0.0009	10	0	0.0079
H37RvUM2	9060	9560	site	0.0009	10	0	0.0079
H37RvUM2	9070	9570	site	0.0005	11	0	0.00494
H37RvUM2	9080	9580	site	0.0005	11	0	0.00494
H37RvUM2	9090	9590	site	0.0005	11	0	0.00494
H37RvUM2	9100	9600	site	0.0005	11	0	0.00494
H37RvUM2	9110	9610	site	0.0009	10	0	0.0079
H37RvUM2	9120	9620	site	0.0009	10	0	0.0079
H37RvUM2	9130	9630	site	0.0005	11	0	0.00494
H37RvUM2	9140	9640	site	0.0005	11	0	0.00494
H37RvUM2	9150	9650	site	0.0005	11	0	0.00494
H37RvUM2	9160	9660	site	0.0009	10	0	0.0079
H37RvUM2	9170	9670	site	0.0034	9	0	0.02637
H37RvUM2	9180	9680	site	0.0034	9	0	0.02637
H37RvUM2	9190	9690	site	0.0034	9	0	0.02637
H37RvUM2	9200	9700	site	0.0034	9	0	0.02637
H37RvUM2	9210	9710	site	0.0034	9	0	0.02637
H37RvUM2	9220	9720	site	0.0034	9	0	0.02637
H37RvUM2	9230	9730	site	0.0034	9	0	0.02637
H37RvUM2	9240	9740	site	0.0034	9	0	0.02637
H37RvUM2	9250	9750	site	0.0034	9	0	0.02637
H37RvUM2	9260	9760	site	0.0034	9	0	0.02637
H37RvUM2	9270	9770	site	0.0034	9	0	0.02637
H37RvUM2	9280	9780	site	0.0009	10	1	0.0079
H37RvUM2	9290	9790	site	0.0009	10	1	0.0079
H37RvUM2	9300	9800	site	0.0009	10	1	0.0079
H37RvUM2	9310	9810	site	0.0009	10	1	0.0079
H37RvUM2	9320	9820	site	0.0602	11	83	0.26836
H37RvUM2	9330	9830	site	0.0602	11	83	0.26836
H37RvUM2	9340	9840	site	0.0602	11	83	0.26836
H37RvUM2	9350	9850	site	0.0602	11	83	0.26836
H37RvUM2	9360	9860	site	0.0393	12	83	0.20232
H37RvUM2	9370	9870	site	0.0393	12	83	0.20232
H37RvUM2	9380	9880	site	0.0447	13	95	0.23159
H37RvUM2	9390	9890	site	0.0447	13	95	0.23159
H37RvUM2	9400	9900	site	0.0635	14	132	0.30191
H37RvUM2	9410	9910	site	0.1228	15	197	0.47231
H37RvUM2	9420	9920	site	0.1228	15	197	0.47231
H37RvUM2	9430	9930	site	0.1625	14	197	0.55309
H37RvUM2	9440	9940	site	0.1625	14	197	0.55309
H37RvUM2	9450	9950	site	0.1625	14	197	0.55309
H37RvUM2	9460	9960	site	0.1625	14	197	0.55309
H37RvUM2	9470	9970	site	0.1971	13	197	0.62986
H37RvUM2	9480	9980	site	0.1971	13	197	0.62986
H37RvUM2	9490	9990	site	0.1971	13	197	0.62986
H37RvUM2	9500	10000	site	0.2289	12	197	0.66388
H37RvUM2	9510	10010	site	0.2687	11	197	0.71405
H37RvUM2	9520	10020	site	0.2687	11	197	0.71405
H37RvUM2	9530	10030	site	0.5544	10	298	0.99918
H37RvUM2	9540	10040	site	0.5544	10	298	0.99918
H37RvUM2	9550	10050	site	0.6258	9	298	0.98997
H37RvUM2	9560	10060	site	0.6258	9	298	0.98997
H37RvUM2	9570	10070	site	0.6772	8	298	0.97109
H37RvUM2	9580	10080	site	0.6772	8	298	0.97109
H37RvUM2	9590	10090	site	0.6772	8	298	0.97109
H37RvUM2	9600	10100	site	0.6772	8	298	0.97109
H37RvUM2	9610	10110	site	0.6258	9	298	0.98997
H37RvUM2	9620	10120	site	0.6258	9	298	0.98997
H37RvUM2	9630	10130	site	0.6772	8	298	0.97109
H37RvUM2	9640	10140	site	0.6772	8	298	0.97109
H37RvUM2	9650	10150	site	0.6772	8	298	0.97109
H37RvUM2	9660	10160	site	0.6772	8	298	0.97109
H37RvUM2	9670	10170	site	0.6772	8	298	0.97109
H37RvUM2	9680	10180	site	0.6772	8	298	0.97109
H37RvUM2	9690	10190	site	0.6772	8	298	0.97109
H37RvUM2	9700	10200	site	0.6772	8	298	0.97109
H37RvUM2	9710	10210	site	0.6772	8	298	0.97109
H37RvUM2	9720	10220	site	0.6772	8	298	0.97109
H37RvUM2	9730	10230	site	0.6772	8	298	0.97109
H37RvUM2	9740	10240	site	0.6772	8	298	0.97109
H37RvUM2	9750	10250	site	0.6772	8	298	0.97109
H37RvUM2	9760	10260	site	0.6772	8	298	0.97109
H37RvUM2	9770	10270	site	0.6772	8	298	0.97109
H37RvUM2	9780	10280	site	0.6772	8	300	0.97109
H37RvUM2	9790	10290	site	0.6772	8	300	0.97109
H37RvUM2	9800	10300	site	0.6772	8	300	0.97109
H37RvUM2	9810	10310	site	0.6258	9	304	0.98997
H37RvUM2	9820	10320	site	0.5221	8	222	0.88373
H37RvUM2	9830	10330	site	0.5221	8	222	0.88373
H37RvUM2	9840	10340	site	0.5221	8	222	0.88373
H37RvUM2	9850	10350	site	0.5221	8	222	0.88373
H37RvUM2	9860	10360	site	0.5986	7	222	0.89482
H37RvUM2	9870	10370	site	0.5986	7	222	0.89482
H37RvUM2	9880	10380	site	0.6611	6	210	0.89563
H37RvUM2	9890	10390	site	0.6611	6	210	0.89563
H37RvUM2	9900	10400	site	0.6512	5	173	0.88542
H37RvUM2	9910	10410	site	0.5845	4	108	0.84696
H37RvUM2	9920	10420	site	0.4738	5	108	0.78226
H37RvUM2	9930	10430	site	0.6491	6	207	0.89063
H37RvUM2	9940	10440	site	0.6491	6	207	0.89063
H37RvUM2	9950	10450	site	0.6491	6	207	0.89063
H37RvUM2	9960	10460	site	0.6491	6	207	0.89063
H37RvUM2	9970	10470	site	0.6491	6	207	0.89063
H37RvUM2	9980	10480	site	0.6491	6	207	0.89063
H37RvUM2	9990	10490	site	0.6491	6	207	0.89063
H37RvUM2	10000	10500	site	0.6491	6	207	0.89063
H37RvUM2	10010	10510	site	0.6491	6	207	0.89063
H37RvUM2	10020	10520	site	0.6491	6	207	0.89063
H37RvUM2	10030	10530	site	0.4738	5	106	0.78226
H37RvUM2	10040	10540	site	0.4738	5	106	0.78226
H37RvUM2	10050	10550	site	0.4738	5	106	0.78226
H37RvUM2	10060	10560	site	0.4738	5	106	0.78226
H37RvUM2	10070	10570	site	0.4738	5	106	0.78226
H37RvUM2	10080	10580	site	0.4738	5	106	0.78226
H37RvUM2	10090	10590	site	0.9032	6	417	0.99905
H37RvUM2	10100	10600	site	0.9032	6	417	0.99905
H37RvUM2	10110	10610	site	0.9078	6	425	0.99992
H37RvUM2	10120	10620	site	0.8885	7	457	1
H37RvUM2	10130	10630	site	0.8885	7	457	1
H37RvUM2	10140	10640	site	0.8885	7	457	1
H37RvUM2	10150	10650	site	0.8885	7	457	1
H37RvUM2	10160	10660	site	0.8885	7	457	1
H37RvUM2	10170	10670	site	0.8885	7	457	1
H37RvUM2	10180	10680	site	0.8885	7	457	1
H37RvUM2	10190	10690	site	0.8885	7	457	1
H37RvUM2	10200	10700	site	0.8885	7	457	1
H37RvUM2	10210	10710	site	0.8885	7	457	1
H37RvUM2	10220	10720	site	0.8885	7	457	1
H37RvUM2	10230	10730	site	0.8885	7	457	1
H37RvUM2	10240	10740	site	0.8885	7	457	1
H37RvUM2	10250	10750	site	0.8885	7	457	1
H37RvUM2	10260	10760	site	0.8885	7	457	1
H37RvUM2	10270	10770	site	0.8885	7	457	1
H37RvUM2	10280	10780	site	0.9653	7	684	1
H37RvUM2	10290	10790	site	0.9653	7	684	1
H37RvUM2	10300	10800	site	0.9653	7	684	1
H37RvUM2	10310	10810	site	0.9752	6	680	0.99992
H37RvUM2	10320	10820	site	0.9752	6	680	0.99992
H37RvUM2	10330	10830	site	0.9757	7	762	1
H37RvUM2	10340	10840	site	0.9757	7	762	1
H37RvUM2	10350	10850	site	0.9757	7	762	1
H37RvUM2	10360	10860	site	0.9726	8	762	1
H37RvUM2	10370	10870	site	0.9726	8	762	1
H37RvUM2	10380	10880	site	0.9621	9	762	1
H37RvUM2	10390	10890	site	0.9492	10	762	1
H37RvUM2	10400	10900	site	0.9216	12	762	1
H37RvUM2	10410	10910	site	0.9038	13	762	1
H37RvUM2	10420	10920	site	0.9216	12	762	1
H37RvUM2	10430	10930	site	0.8767	12	663	1
H37RvUM2	10440	10940	site	0.8767	12	663	1
H37RvUM2	10450	10950	site	0.8767	12	663	1
H37RvUM2	10460	10960	site	0.8533	13	663	1
H37RvUM2	10470	10970	site	0.8533	13	663	1
H37RvUM2	10480	10980	site	0.8533	13	663	1
H37RvUM2	10490	10990	site	0.8533	13	663	1
H37RvUM2	10500	11000	site	0.8533	13	663	1
H37RvUM2	10510	11010	site	0.8533	13	663	1
H37RvUM2	10520	11020	site	0.8533	13	663	1
H37RvUM2	10530	11030	site	0.8533	13	663	1
H37RvUM2	10540	11040	site	0.8533	13	663	1
H37RvUM2	10550	11050	site	0.8533	13	663	1
H37RvUM2	10560	11060	site	0.8533	13	663	1
H37RvUM2	10570	11070	site	0.8533	13	663	1
H37RvUM2	10580	11080	site	0.8533	13	663	1
H37RvUM2	10590	11090	site	0.5306	12	352	1
H37RvUM2	10600	11100	site	0.4876	13	355	1
H37RvUM2	10610	11110	site	0.5082	12	347	0.98858
H37RvUM2	10620	11120	site	0.5186	11	315	0.97905
H37RvUM2	10630	11130	site	0.4622	12	315	0.95417
H37RvUM2	10640	11140	site	0.4159	13	315	0.94754
H37RvUM2	10650	11150	site	0.4159	13	315	0.94754
H37RvUM2	10660	11160	site	0.4159	13	315	0.94754
H37RvUM2	10670	11170	site	0.4159	13	315	0.94754
H37RvUM2	10680	11180	site	0.3587	14	315	0.86719
H37RvUM2	10690	11190	site	0.3587	14	315	0.86719
H37RvUM2	10700	11200	site	0.3587	14	315	0.86719
H37RvUM2	10710	11210	site	0.816	16	725	1
H37RvUM2	10720	11220	site	0.816	16	725	1
H37RvUM2	10730	11230	site	0.816	16	725	1
H37RvUM2	10740	11240	site	0.816	16	725	1
H37RvUM2	10750	11250	site	0.816	16	725	1
H37RvUM2	10760	11260	site	0.816	16	725	1
H37RvUM2	10770	11270	site	0.816	16	725	1
H37RvUM2	10780	11280	site	0.6066	15	495	1
H37RvUM2	10790	11290	site	0.6066	15	495	1
H37RvUM2	10800	11300	site	0.595	16	514	1
H37RvUM2	10810	11310	site	0.5323	17	514	0.9442
H37RvUM2	10820	11320	site	0.5323	17	514	0.9442
H37RvUM2	10830	11330	site	0.4733	16	432	1
H37RvUM2	10840	11340	site	0.4733	16	432	1
H37RvUM2	10850	11350	site	0.4733	16	432	1
H37RvUM2	10860	11360	site	0.4937	15	432	1
H37RvUM2	10870	11370	site	0.4937	15	432	1
H37RvUM2	10880	11380	site	0.5484	14	432	1
H37RvUM2	10890	11390	site	0.6155	13	432	1
H37RvUM2	10900	11400	site	0.7112	11	432	1
H37RvUM2	10910	11410	site	0.7631	10	432	1
H37RvUM2	10920	11420	site	0.7631	10	432	1
H37RvUM2	10930	11430	site	0.9071	10	635	1
H37RvUM2	10940	11440	site	0.9071	10	635	1
H37RvUM2	10950	11450	site	0.8819	11	635	1
H37RvUM2	10960	11460	site	0.9071	10	635	1
H37RvUM2	10970	11470	site	0.9071	10	635	1
H37RvUM2	10980	11480	site	0.9071	10	635	1
H37RvUM2	10990	11490	site	0.9071	10	635	1
H37RvUM2	11000	11500	site	0.9071	10	635	1
H37RvUM2	11010	11510	site	0.9071	10	635	1
H37RvUM2	11020	11520	site	0.9071	10	635	1
H37RvUM2	11030	11530	site	0.9071	10	635	1
H37RvUM2	11040	11540	site	0.9289	11	737	1
H37RvUM2	11050	11550	site	0.9289	11	737	1
H37RvUM2	11060	11560	site	0.9433	12	836	1
H37RvUM2	11070	11570	site	0.9433	12	836	1
H37RvUM2	11080	11580	site	0.9433	12	836	1
H37RvUM2	11090	11590	site	0.9433	12	836	1
H37RvUM2	11100	11600	site	0.9533	11	833	1
H37RvUM2	11110	11610	site	0.9533	11	833	1
H37RvUM2	11120	11620	site	0.9533	11	833	1
H37RvUM2	11130	11630	site	0.9533	11	833	1
H37RvUM2	11140	11640	site	0.9637	10	833	1
H37RvUM2	11150	11650	site	0.9637	10	833	1
H37RvUM2	11160	11660	site	0.9637	10	833	1
H37RvUM2	11170	11670	site	0.9533	11	833	1
H37RvUM2	11180	11680	site	0.9984	11	1781	1
H37RvUM2	11190	11690	site	0.999	12	1853	1
H37RvUM2	11200	11700	site	0.999	12	1853	1
H37RvUM2	11210	11710	site	0.9971	10	1443	1
H37RvUM2	11220	11720	site	0.9971	10	1443	1
H37RvUM2	11230	11730	site	0.9971	10	1443	1
H37RvUM2	11240	11740	site	0.9966	11	1459	1
H37RvUM2	11250	11750	site	0.996	13	1517	1
H37RvUM2	11260	11760	site	0.9948	14	1517	1
H37RvUM2	11270	11770	site	0.9948	14	1517	1
H37RvUM2	11280	11780	site	0.9948	14	1517	1
H37RvUM2	11290	11790	site	0.996	15	1656	1
H37RvUM2	11300	11800	site	0.9962	14	1637	1
H37RvUM2	11310	11810	site	0.9973	13	1637	1
H37RvUM2	11320	11820	site	0.9973	13	1637	1
H37RvUM2	11330	11830	site	0.9973	13	1637	1
H37RvUM2	11340	11840	site	0.9973	13	1637	1
H37RvUM2	11350	11850	site	0.9973	13	1637	1
H37RvUM2	11360	11860	site	0.9962	14	1637	1
H37RvUM2	11370	11870	site	0.9962	14	1637	1
H37RvUM2	11380	11880	site	0.9962	14	1637	1
H37RvUM2	11390	11890	site	0.9962	14	1637	1
H37RvUM2	11400	11900	site	0.9962	14	1637	1
H37RvUM2	11410	11910	site	0.9962	14	1637	1
H37RvUM2	11420	11920	site	0.9962	14	1637	1
H37RvUM2	11430	11930	site	0.9947	13	1434	1
H37RvUM2	11440	11940	site	0.9947	13	1434	1
H37RvUM2	11450	11950	site	0.9968	12	1434	1
H37RvUM2	11460	11960	site	0.9968	12	1434	1
H37RvUM2	11470	11970	site	0.9968	12	1434	1
H37RvUM2	11480	11980	site	0.9968	12	1434	1
H37RvUM2	11490	11990	site	0.9968	12	1434	1
H37RvUM2	11500	12000	site	0.9968	12	1434	1
H37RvUM2	11510	12010	site	0.9968	12	1434	1
H37RvUM2	11520	12020	site	0.9968	12	1434	1
H37RvUM2	11530	12030	site	0.9968	12	1434	1
H37RvUM2	11540	12040	site	0.995	11	1332	1
H37RvUM2	11550	12050	site	0.9946	12	1337	1
H37RvUM2	11560	12060	site	0.9914	12	1240	1
H37RvUM2	11570	12070	site	0.9914	12	1240	1
H37RvUM2	11580	12080	site	0.9914	12	1240	1
H37RvUM2	11590	12090	site	0.9914	12	1240	1
H37RvUM2	11600	12100	site	0.9914	12	1240	1
H37RvUM2	11610	12110	site	0.9914	12	1240	1
H37RvUM2	11620	12120	site	0.9914	12	1240	1
H37RvUM2	11630	12130	site	0.9927	11	1240	1
H37RvUM2	11640	12140	site	0.9927	11	1240	1
H37RvUM2	11650	12150	site	0.9914	12	1240	1
H37RvUM2	11660	12160	site	0.9914	12	1240	1
H37RvUM2	11670	12170	site	0.9927	11	1240	1
H37RvUM2	11680	12180	site	0.5544	10	292	0.99918
H37RvUM2	11690	12190	site	0.4616	9	220	0.89965
H37RvUM2	11700	12200	site	0.4616	9	220	0.89965
H37RvUM2	11710	12210	site	0.4616	9	220	0.89965
H37RvUM2	11720	12220	site	0.4616	9	220	0.89965
H37RvUM2	11730	12230	site	0.4616	9	220	0.89965
H37RvUM2	11740	12240	site	0.4871	8	204	0.86579
H37RvUM2	11750	12250	site	0.5067	6	146	0.81898
H37RvUM2	11760	12260	site	0.5698	6	168	0.85482
H37RvUM2	11770	12270	site	0.5698	6	168	0.85482
H37RvUM2	11780	12280	site	0.5698	6	168	0.85482
H37RvUM2	11790	12290	site	0.1543	5	29	0.44588
H37RvUM2	11800	12300	site	0.1543	5	29	0.44588
H37RvUM2	11810	12310	site	0.1543	5	29	0.44588
H37RvUM2	11820	12320	site	0.1543	5	29	0.44588
H37RvUM2	11830	12330	site	0.1543	5	29	0.44588
H37RvUM2	11840	12340	site	0.1543	5	29	0.44588
H37RvUM2	11850	12350	site	0.1543	5	29	0.44588
H37RvUM2	11860	12360	site	0.5203	5	122	0.81278
H37RvUM2	11870	12370	site	0.5203	5	122	0.81278
H37RvUM2	11880	12380	site	0.5203	5	122	0.81278
H37RvUM2	11890	12390	site	0.5203	5	122	0.81278
H37RvUM2	11900	12400	site	0.5203	5	122	0.81278
H37RvUM2	11910	12410	site	0.5203	5	122	0.81278
H37RvUM2	11920	12420	site	0.5203	5	122	0.81278
H37RvUM2	11930	12430	site	0.5203	5	122	0.81278
H37RvUM2	11940	12440	site	0.5203	5	122	0.81278
H37RvUM2	11950	12450	site	0.5203	5	122	0.81278
H37RvUM2	11960	12460	site	0.5203	5	122	0.81278
H37RvUM2	11970	12470	site	0.5698	6	173	0.85482
H37RvUM2	11980	12480	site	0.5698	6	173	0.85482
H37RvUM2	11990	12490	site	0.5698	6	173	0.85482
H37RvUM2	12000	12500	site	0.7165	7	283	0.9496
H37RvUM2	12010	12510	site	0.7165	7	283	0.9496
H37RvUM2	12020	12520	site	0.653	8	283	0.96526
H37RvUM2	12030	12530	site	0.653	8	283	0.96526
H37RvUM2	12040	12540	site	0.5946	9	286	0.98011
H37RvUM2	12050	12550	site	0.653	8	281	0.96526
H37RvUM2	12060	12560	site	0.7049	7	279	0.94465
H37RvUM2	12070	12570	site	0.7049	7	279	0.94465
H37RvUM2	12080	12580	site	0.7049	7	279	0.94465
H37RvUM2	12090	12590	site	0.7049	7	279	0.94465
H37RvUM2	12100	12600	site	0.7049	7	279	0.94465
H37RvUM2	12110	12610	site	0.7049	7	279	0.94465
H37RvUM2	12120	12620	site	0.7049	7	279	0.94465
H37RvUM2	12130	12630	site	0.6903	8	310	0.97428
H37RvUM2	12140	12640	site	0.6903	8	310	0.97428
H37RvUM2	12150	12650	site	0.758	7	310	0.96701
H37RvUM2	12160	12660	site	0.758	7	310	0.96701
H37RvUM2	12170	12670	site	0.7998	8	399	0.99918
H37RvUM2	12180	12680	site	0.7998	8	399	0.99918
H37RvUM2	12190	12690	site	0.7998	8	399	0.99918
H37RvUM2	12200	12700	site	0.7998	8	399	0.99918
H37RvUM2	12210	12710	site	0.7998	8	399	0.99918
H37RvUM2	12220	12720	site	0.7998	8	399	0.99918
H37RvUM2	12230	12730	site	0.7998	8	399	0.99918
H37RvUM2	12240	12740	site	0.7998	8	399	0.99918
H37RvUM2	12250	12750	site	0.7998	8	399	0.99918
H37RvUM2	12260	12760	site	0.8151	8	408	1
H37RvUM2	12270	12770	site	0.8151	8	408	1
H37RvUM2	12280	12780	site	0.8151	8	408	1
H37RvUM2	12290	12790	site	0.8151	8	408	1
H37RvUM2	12300	12800	site	0.8151	8	408	1
H37RvUM2	12310	12810	site	0.9356	9	651	1
H37RvUM2	12320	12820	site	0.9356	9	651	1
H37RvUM2	12330	12830	site	0.9356	9	651	1
H37RvUM2	12340	12840	site	0.9356	9	651	1
H37RvUM2	12350	12850	site	0.9356	9	651	1
H37RvUM2	12360	12860	site	0.9173	8	558	1
H37RvUM2	12370	12870	site	0.9173	8	558	1
H37RvUM2	12380	12880	site	0.9173	8	558	1
H37RvUM2	12390	12890	site	0.9173	8	558	1
H37RvUM2	12400	12900	site	0.9173	8	558	1
H37RvUM2	12410	12910	site	0.9173	8	558	1
H37RvUM2	12420	12920	site	0.9173	8	558	1
H37RvUM2	12430	12930	site	0.9173	8	558	1
H37RvUM2	12440	12940	site	0.9173	8	558	1
H37RvUM2	12450	12950	site	0.9173	8	558	1
H37RvUM2	12460	12960	site	0.9173	8	558	1
H37RvUM2	12470	12970	site	0.9142	7	507	1
H37RvUM2	12480	12980	site	0.9142	7	507	1
H37RvUM2	12490	12990	site	0.9142	7	507	1
H37RvUM2	12500	13000	site	0.8911	6	397	0.99398
H37RvUM2	12510	13010	site	0.8911	6	397	0.99398
H37RvUM2	12520	13020	site	0.9204	5	397	0.99439
H37RvUM2	12530	13030	site	0.928	6	467	0.99992
H37RvUM2	12540	13040	site	0.9472	5	464	0.99969
H37RvUM2	12550	13050	site	0.9397	6	499	0.99992
H37RvUM2	12560	13060	site	0.9397	6	499	0.99992
H37RvUM2	12570	13070	site	0.9397	6	499	0.99992
H37RvUM2	12580	13080	site	0.9397	6	499	0.99992
H37RvUM2	12590	13090	site	0.9416	7	587	1
H37RvUM2	12600	13100	site	0.9416	7	587	1
H37RvUM2	12610	13110	site	0.9416	7	587	1
H37RvUM2	12620	13120	site	0.9416	7	587	1
H37RvUM2	12630	13130	site	0.9563	6	556	0.99992
H37RvUM2	12640	13140	site	0.9563	6	556	0.99992
H37RvUM2	12650	13150	site	0.9563	6	556	0.99992
H37RvUM2	12660	13160	site	0.9381	7	568	1
H37RvUM2	12670	13170	site	0.9327	6	479	0.99992
H37RvUM2	12680	13180	site	0.9004	7	482	1
H37RvUM2	12690	13190	site	0.9004	7	482	1
H37RvUM2	12700	13200	site	0.9004	7	482	1
H37RvUM2	12710	13210	site	0.9004	7	482	1
H37RvUM2	12720	13220	site	0.9004	7	482	1
H37RvUM2	12730	13230	site	0.9004	7	482	1
H37RvUM2	12740	13240	site	0.9004	7	482	1
H37RvUM2	12750	13250	site	0.9004	7	482	1
H37RvUM2	12760	13260	site	0.9227	6	451	0.99992
H37RvUM2	12770	13270	site	0.9227	6	451	0.99992
H37RvUM2	12780	13280	site	0.8847	7	454	1
H37RvUM2	12790	13290	site	0.8847	7	454	1
H37RvUM2	12800	13300	site	0.8847	7	454	1
H37RvUM2	12810	13310	site	0.6611	6	211	0.89563
H37RvUM2	12820	13320	site	0.5986	7	219	0.89482
H37RvUM2	12830	13330	site	0.6258	9	300	0.98997
H37RvUM2	12840	13340	site	0.6258	9	300	0.98997
H37RvUM2	12850	13350	site	0.6258	9	300	0.98997
H37RvUM2	12860	13360	site	0.6258	9	300	0.98997
H37RvUM2	12870	13370	site	0.6258	9	300	0.98997
H37RvUM2	12880	13380	site	0.5737	10	308	1
H37RvUM2	12890	13390	site	0.5737	10	308	1
H37RvUM2	12900	13400	site	0.5737	10	308	1
H37RvUM2	12910	13410	site	0.5737	10	308	1
H37RvUM2	12920	13420	site	0.5737	10	308	1
H37RvUM2	12930	13430	site	0.5737	10	308	1
H37RvUM2	12940	13440	site	0.5737	10	308	1
H37RvUM2	12950	13450	site	0.5737	10	308	1
H37RvUM2	12960	13460	site	0.5737	10	308	1
H37RvUM2	12970	13470	site	0.5186	11	308	0.97905
H37RvUM2	12980	13480	site	0.4622	12	316	0.95417
H37RvUM2	12990	13490	site	0.4159	13	316	0.94754
H37RvUM2	13000	13500	site	0.4159	13	316	0.94754
H37RvUM2	13010	13510	site	0.4159	13	316	0.94754
H37RvUM2	13020	13520	site	0.4159	13	316	0.94754
H37RvUM2	13030	13530	site	0.3251	12	246	0.80823
H37RvUM2	13040	13540	site	0.3251	12	246	0.80823
H37RvUM2	13050	13550	site	0.3152	11	211	0.778
H37RvUM2	13060	13560	site	0.3152	11	211	0.778
H37RvUM2	13070	13570	site	0.2215	13	211	0.66804
H37RvUM2	13080	13580	site	0.2215	13	211	0.66804
H37RvUM2	13090	13590	site	0.1012	12	123	0.39432
H37RvUM2	13100	13600	site	0.0731	13	123	0.3262
H37RvUM2	13110	13610	site	0.0731	13	123	0.3262
H37RvUM2	13120	13620	site	0.1854	14	223	0.59191
H37RvUM2	13130	13630	site	0.1854	14	223	0.59191
H37RvUM2	13140	13640	site	0.1854	14	223	0.59191
H37RvUM2	13150	13650	site	0.1854	14	223	0.59191
H37RvUM2	13160	13660	site	0.2215	13	211	0.66804
H37RvUM2	13170	13670	site	0.2215	13	211	0.66804
H37RvUM2	13180	13680	site	0.5567	13	391	1
H37RvUM2	13190	13690	site	0.4809	14	391	0.9918
H37RvUM2	13200	13700	site	0.4809	14	391	0.9918
H37RvUM2	13210	13710	site	0.445	15	391	1
H37RvUM2	13220	13720	site	0.445	15	391	1
H37RvUM2	13230	13730	site	0.445	15	391	1
H37RvUM2	13240	13740	site	0.445	15	391	1
H37RvUM2	13250	13750	site	0.445	15	391	1
H37RvUM2	13260	13760	site	0.445	15	391	1
H37RvUM2	13270	13770	site	0.445	15	391	1
H37RvUM2	13280	13780	site	0.4197	15	388	0.96993
H37RvUM2	13290	13790	site	0.4197	15	388	0.96993
H37RvUM2	13300	13800	site	0.4197	15	388	0.96993
H37RvUM2	13310	13810	site	0.4197	15	388	0.96993
H37RvUM2	13320	13820	site	0.4809	14	380	0.9918
H37RvUM2	13330	13830	site	0.4186	12	299	0.91581
H37RvUM2	13340	13840	site	0.4186	12	299	0.91581
H37RvUM2	13350	13850	site	0.4186	12	299	0.91581
H37RvUM2	13360	13860	site	0.3931	13	299	0.92853
H37RvUM2	13370	13870	site	0.3931	13	299	0.92853
H37RvUM2	13380	13880	site	0.4186	12	291	0.91581
H37RvUM2	13390	13890	site	0.4186	12	291	0.91581
H37RvUM2	13400	13900	site	0.4186	12	291	0.91581
H37RvUM2	13410	13910	site	0.3931	13	307	0.92853
H37RvUM2	13420	13920	site	0.3931	13	307	0.92853
H37RvUM2	13430	13930	site	0.3931	13	307	0.92853
H37RvUM2	13440	13940	site	0.3931	13	307	0.92853
H37RvUM2	13450	13950	site	0.3931	13	307	0.92853
H37RvUM2	13460	13960	site	0.3931	13	307	0.92853
H37RvUM2	13470	13970	site	0.4392	12	307	0.93185
H37RvUM2	13480	13980	site	0.4994	11	299	0.96977
H37RvUM2	13490	13990	site	0.5544	10	299	0.99918
H37RvUM2	13500	14000	site	0.5544	10	299	0.99918
H37RvUM2	13510	14010	site	0.5544	10	299	0.99918
H37RvUM2	13520	14020	site	0.5544	10	299	0.99918
H37RvUM2	13530	14030	site	0.5406	11	328	0.99756
H37RvUM2	13540	14040	site	0.5406	11	328	0.99756
H37RvUM2	13550	14050	site	0.5406	11	328	0.99756
H37RvUM2	13560	14060	site	0.5406	11	328	0.99756
H37RvUM2	13570	14070	site	0.6253	10	332	1
H37RvUM2	13580	14080	site	0.6253	10	332	1
H37RvUM2	13590	14090	site	0.5769	11	345	1
H37RvUM2	13600	14100	site	0.5306	12	359	1
H37RvUM2	13610	14110	site	0.5306	12	359	1
H37RvUM2	13620	14120	site	0.4122	11	259	0.89076
H37RvUM2	13630	14130	site	0.4122	11	259	0.89076
H37RvUM2	13640	14140	site	0.4122	11	259	0.89076
H37RvUM2	13650	14150	site	0.4122	11	259	0.89076
H37RvUM2	13660	14160	site	0.4122	11	259	0.89076
H37RvUM2	13670	14170	site	0.4122	11	259	0.89076
H37RvUM2	13680	14180	site	0.0602	11	85	0.26836
H37RvUM2	13690	14190	site	0.0901	10	85	0.35475
H37RvUM2	13700	14200	site	0.0901	10	85	0.35475
H37RvUM2	13710	14210	site	0.1288	9	85	0.45028
H37RvUM2	13720	14220	site	0.1288	9	85	0.45028
H37RvUM2	13730	14230	site	0.1288	9	85	0.45028
H37RvUM2	13740	14240	site	0.1288	9	85	0.45028
H37RvUM2	13750	14250	site	0.1288	9	85	0.45028
H37RvUM2	13760	14260	site	0.1288	9	85	0.45028
H37RvUM2	13770	14270	site	0.1288	9	85	0.45028
H37RvUM2	13780	14280	site	0.1745	8	85	0.52535
H37RvUM2	13790	14290	site	0.1745	8	85	0.52535
H37RvUM2	13800	14300	site	0.1745	8	85	0.52535
H37RvUM2	13810	14310	site	0.1745	8	85	0.52535
H37RvUM2	13820	14320	site	0.1745	8	85	0.52535
H37RvUM2	13830	14330	site	0.1745	8	85	0.52535
H37RvUM2	13840	14340	site	0.1745	8	85	0.52535
H37RvUM2	13850	14350	site	0.1745	8	85	0.52535
H37RvUM2	13860	14360	site	0.2416	7	85	0.60472
H37RvUM2	13870	14370	site	0.1745	8	85	0.52535
H37RvUM2	13880	14380	site	0.1745	8	85	0.52535
H37RvUM2	13890	14390	site	0.1745	8	85	0.52535
H37RvUM2	13900	14400	site	0.1745	8	85	0.52535
H37RvUM2	13910	14410	site	0.1784	7	69	0.51137
H37RvUM2	13920	14420	site	0.1784	7	69	0.51137
H37RvUM2	13930	14430	site	0.1528	8	76	0.4827
H37RvUM2	13940	14440	site	0.1528	8	76	0.4827
H37RvUM2	13950	14450	site	0.1528	8	76	0.4827
H37RvUM2	13960	14460	site	0.1083	9	76	0.40128
H37RvUM2	13970	14470	site	0.1083	9	76	0.40128
H37RvUM2	13980	14480	site	0.1083	9	76	0.40128
H37RvUM2	13990	14490	site	0.1083	9	76	0.40128
H37RvUM2	14000	14500	site	0.1083	9	76	0.40128
H37RvUM2	14010	14510	site	0.1083	9	76	0.40128
H37RvUM2	14020	14520	site	0.1083	9	76	0.40128
H37RvUM2	14030	14530	site	0.0723	8	47	0.29411
H37RvUM2	14040	14540	site	0.0723	8	47	0.29411
H37RvUM2	14050	14550	site	0.0723	8	47	0.29411
H37RvUM2	14060	14560	site	0.0723	8	47	0.29411
H37RvUM2	14070	14570	site	0.1152	7	43	0.38994
H37RvUM2	14080	14580	site	0.1152	7	43	0.38994
H37RvUM2	14090	14590	site	0.1197	6	30	0.38039
H37RvUM2	14100	14600	site	0.1862	4	16	0.50606
H37RvUM2	14110	14610	site	0.1862	4	16	0.50606
H37RvUM2	14120	14620	site	0.1862	4	16	0.50606
H37RvUM2	14130	14630	site	0.2822	5	57	0.60589
H37RvUM2	14140	14640	site	0.2822	5	57	0.60589
H37RvUM2	14150	14650	site	0.2822	5	57	0.60589
H37RvUM2	14160	14660	site	0.2822	5	57	0.60589
H37RvUM2	14170	14670	site	0.8882	8	501	1
H37RvUM2	14180	14680	site	0.9192	8	563	1
H37RvUM2	14190	14690	site	0.9192	8	563	1
H37RvUM2	14200	14700	site	0.9192	8	563	1
H37RvUM2	14210	14710	site	0.9192	8	563	1
H37RvUM2	14220	14720	site	0.9192	8	563	1
H37RvUM2	14230	14730	site	0.9192	8	563	1
H37RvUM2	14240	14740	site	0.9192	8	563	1
H37RvUM2	14250	14750	site	0.9192	8	563	1
H37RvUM2	14260	14760	site	0.8969	9	564	1
H37RvUM2	14270	14770	site	0.9271	10	680	1
H37RvUM2	14280	14780	site	0.9271	10	680	1
H37RvUM2	14290	14790	site	0.9013	11	680	1
H37RvUM2	14300	14800	site	0.9013	11	680	1
H37RvUM2	14310	14810	site	0.9013	11	680	1
H37RvUM2	14320	14820	site	0.8963	12	703	1
H37RvUM2	14330	14830	site	0.8782	13	703	1
H37RvUM2	14340	14840	site	0.8782	13	703	1
H37RvUM2	14350	14850	site	0.8782	13	703	1
H37RvUM2	14360	14860	site	0.8782	13	703	1
H37RvUM2	14370	14870	site	0.8963	12	703	1
H37RvUM2	14380	14880	site	0.8782	13	709	1
H37RvUM2	14390	14890	site	0.8782	13	709	1
H37RvUM2	14400	14900	site	0.8782	13	709	1
H37RvUM2	14410	14910	site	0.8531	14	709	1
H37RvUM2	14420	14920	site	0.8531	14	709	1
H37RvUM2	14430	14930	site	0.8782	13	702	1
H37RvUM2	14440	14940	site	0.8782	13	702	1
H37RvUM2	14450	14950	site	0.8531	14	702	1
H37RvUM2	14460	14960	site	0.8782	13	702	1
H37RvUM2	14470	14970	site	0.8782	13	702	1
H37RvUM2	14480	14980	site	0.8531	14	703	1
H37RvUM2	14490	14990	site	0.8531	14	703	1
H37RvUM2	14500	15000	site	0.8531	14	703	1
H37RvUM2	14510	15010	site	0.8531	14	703	1
H37RvUM2	14520	15020	site	0.8531	14	703	1
H37RvUM2	14530	15030	site	0.8126	15	703	1
H37RvUM2	14540	15040	site	0.8126	15	703	1
H37RvUM2	14550	15050	site	0.8126	15	703	1
H37RvUM2	14560	15060	site	0.8126	15	703	1
H37RvUM2	14570	15070	site	0.8126	15	703	1
H37RvUM2	14580	15080	site	0.8126	15	703	1
H37RvUM2	14590	15090	site	0.7905	16	703	1
H37RvUM2	14600	15100	site	0.7905	16	703	1
H37RvUM2	14610	15110	site	0.7905	16	703	1
H37RvUM2	14620	15120	site	0.7532	17	703	1
H37RvUM2	14630	15130	site	0.7626	16	662	1
H37RvUM2	14640	15140	site	0.7626	16	662	1
H37RvUM2	14650	15150	site	0.7626	16	662	1
H37RvUM2	14660	15160	site	0.7626	16	662	1
H37RvUM2	14670	15170	site	0.2215	13	218	0.66804
H37RvUM2	14680	15180	site	0.1426	12	147	0.49413
H37RvUM2	14690	15190	site	0.1426	12	147	0.49413
H37RvUM2	14700	15200	site	0.1426	12	147	0.49413
H37RvUM2	14710	15210	site	0.1426	12	147	0.49413
H37RvUM2	14720	15220	site	0.1426	12	147	0.49413
H37RvUM2	14730	15230	site	0.1107	13	147	0.43487
H37RvUM2	14740	15240	site	0.1107	13	147	0.43487
H37RvUM2	14750	15250	site	0.0793	14	147	0.35186
H37RvUM2	14760	15260	site	0.1107	13	146	0.43487
H37RvUM2	14770	15270	site	0.0066	12	30	0.04973
H37RvUM2	14780	15280	site	0.0049	13	30	0.04292
H37RvUM2	14790	15290	site	0.0066	12	30	0.04973
H37RvUM2	14800	15300	site	0.0066	12	30	0.04973
H37RvUM2	14810	15310	site	0.0049	13	30	0.04292
H37RvUM2	14820	15320	site	0.0001	12	7	0.00102
H37RvUM2	14830	15330	site	0.0001	12	7	0.00102
H37RvUM2	14840	15340	site	0.0001	12	7	0.00102
H37RvUM2	14850	15350	site	0.0001	12	7	0.00102
H37RvUM2	14860	15360	site	0.0001	12	7	0.00102
H37RvUM2	14870	15370	site	0	13	7	0
H37RvUM2	14880	15380	site	0.0001	12	1	0.00102
H37RvUM2	14890	15390	site	0.0001	12	1	0.00102
H37RvUM2	14900	15400	site	0.0001	12	1	0.00102
H37RvUM2	14910	15410	site	0.0005	11	1	0.00494
H37RvUM2	14920	15420	site	0.0005	11	1	0.00494
H37RvUM2	14930	15430	site	0.0005	11	1	0.00494
H37RvUM2	14940	15440	site	0.0005	11	1	0.00494
H37RvUM2	14950	15450	site	0.0009	10	1	0.0079
H37RvUM2	14960	15460	site	0.0009	10	1	0.0079
H37RvUM2	14970	15470	site	0.0005	11	1	0.00494
H37RvUM2	14980	15480	site	0.0009	10	0	0.0079
H37RvUM2	14990	15490	site	0.0009	10	0	0.0079
H37RvUM2	15000	15500	site	0.0009	10	0	0.0079
H37RvUM2	15010	15510	site	0.0009	10	0	0.0079
H37RvUM2	15020	15520	site	0.008	11	23	0.05826
H37RvUM2	15030	15530	site	0.015	10	23	0.09687
H37RvUM2	15040	15540	site	0.015	10	23	0.09687
H37RvUM2	15050	15550	site	0.015	10	23	0.09687
H37RvUM2	15060	15560	site	0.015	10	23	0.09687
H37RvUM2	15070	15570	site	0.015	10	23	0.09687
H37RvUM2	15080	15580	site	0.008	11	23	0.05826
H37RvUM2	15090	15590	site	0.015	10	23	0.09687
H37RvUM2	15100	15600	site	0.008	11	23	0.05826
H37RvUM2	15110	15610	site	0.008	11	23	0.05826
H37RvUM2	15120	15620	site	0.015	10	23	0.09687
H37RvUM2	15130	15630	site	0.015	10	23	0.09687
H37RvUM2	15140	15640	site	0.015	10	23	0.09687
H37RvUM2	15150	15650	site	0.015	10	23	0.09687
H37RvUM2	15160	15660	site	0.008	11	23	0.05826
H37RvUM2	15170	15670	site	0.008	11	23	0.05826
H37RvUM2	15180	15680	site	0.008	11	23	0.05826
H37RvUM2	15190	15690	site	0.008	11	23	0.05826
H37RvUM2	15200	15700	site	0.008	11	23	0.05826
H37RvUM2	15210	15710	site	0.008	11	23	0.05826
H37RvUM2	15220	15720	site	0.008	11	23	0.05826
H37RvUM2	15230	15730	site	0.015	10	23	0.09687
H37RvUM2	15240	15740	site	0.015	10	23	0.09687
H37RvUM2	15250	15750	site	0.0194	9	23	0.11316
H37RvUM2	15260	15760	site	0.0194	9	23	0.11316
H37RvUM2	15270	15770	site	0.0194	9	23	0.11316
H37RvUM2	15280	15780	site	0.0194	9	23	0.11316
H37RvUM2	15290	15790	site	0.0194	9	23	0.11316
H37RvUM2	15300	15800	site	0.0194	9	23	0.11316
H37RvUM2	15310	15810	site	0.0289	8	23	0.1518
H37RvUM2	15320	15820	site	0.0194	9	23	0.11316
H37RvUM2	15330	15830	site	0.0289	8	23	0.1518
H37RvUM2	15340	15840	site	0.0289	8	23	0.1518
H37RvUM2	15350	15850	site	0.0289	8	23	0.1518
H37RvUM2	15360	15860	site	0.0289	8	23	0.1518
H37RvUM2	15370	15870	site	0.0548	7	23	0.23022
H37RvUM2	15380	15880	site	0.0548	7	23	0.23022
H37RvUM2	15390	15890	site	0.0548	7	23	0.23022
H37RvUM2	15400	15900	site	0.0548	7	23	0.23022
H37RvUM2	15410	15910	site	0.0548	7	23	0.23022
H37RvUM2	15420	15920	site	0.0548	7	23	0.23022
H37RvUM2	15430	15930	site	0.0289	8	23	0.1518
H37RvUM2	15440	15940	site	0.0289	8	23	0.1518
H37RvUM2	15450	15950	site	0.0289	8	23	0.1518
H37RvUM2	15460	15960	site	0.0289	8	23	0.1518
H37RvUM2	15470	15970	site	0.0548	7	23	0.23022
H37RvUM2	15480	15980	site	0.0548	7	23	0.23022
H37RvUM2	15490	15990	site	0.0548	7	23	0.23022
H37RvUM2	15500	16000	site	0.0548	7	23	0.23022
H37RvUM2	15510	16010	site	0.0548	7	23	0.23022
H37RvUM2	15520	16020	site	0.0183	6	0	0.09464
H37RvUM2	15530	16030	site	0.0183	6	0	0.09464
H37RvUM2	15540	16040	site	0.0183	6	0	0.09464
H37RvUM2	15550	16050	site	0.0183	6	0	0.09464
H37RvUM2	15560	16060	site	0.0183	6	0	0.09464
H37RvUM2	15570	16070	site	0.0183	6	0	0.09464
H37RvUM2	15580	16080	site	0.0325	5	0	0.15057
H37RvUM2	15590	16090	site	0.0325	5	0	0.15057
H37RvUM2	15600	16100	site	0.0714	4	0	0.28804
H37RvUM2	15610	16110	site	0.0714	4	0	0.28804
H37RvUM2	15620	16120	site	0.0714	4	0	0.28804
H37RvUM2	15630	16130	site	0.0714	4	0	0.28804
H37RvUM2	15640	16140	site	0.0714	4	0	0.28804
H37RvUM2	15650	16150	site	0.0714	4	0	0.28804
H37RvUM2	15660	16160	site	0.1293	3	0	0.42865
H37RvUM2	15670	16170	site	0.0714	4	0	0.28804
H37RvUM2	15680	16180	site	0.0714	4	0	0.28804
H37RvUM2	15690	16190	site	0.0325	5	0	0.15057
H37RvUM2	15700	16200	site	0.0325	5	0	0.15057
H37RvUM2	15710	16210	site	0.0325	5	0	0.15057
H37RvUM2	15720	16220	site	0.0325	5	0	0.15057
H37RvUM2	15730	16230	site	0.0325	5	0	0.15057
H37RvUM2	15740	16240	site	0.0325	5	0	0.15057
H37RvUM2	15750	16250	site	0.0325	5	0	0.15057
H37RvUM2	15760	16260	site	0.0325	5	0	0.15057
H37RvUM2	15770	16270	site	0.0325	5	0	0.15057
H37RvUM2	15780	16280	site	0.0325	5	0	0.15057
H37RvUM2	15790	16290	site	0.0325	5	0	0.15057
H37RvUM2	15800	16300	site	0.0325	5	0	0.15057
H37RvUM2	15810	16310	site	0.0325	5	0	0.15057
H37RvUM2	15820	16320	site	0.0714	4	0	0.28804
H37RvUM2	15830	16330	site	0.0714	4	0	0.28804
H37RvUM2	15840	16340	site	0.0714	4	0	0.28804
H37RvUM2	15850	16350	site	0.0714	4	0	0.28804
H37RvUM2	15860	16360	site	0.0714	4	0	0.28804
H37RvUM2	15870	16370	site	0.0714	4	0	0.28804
H37RvUM2	15880	16380	site	0.0714	4	0	0.28804
H37RvUM2	15890	16390	site	0.0714	4	0	0.28804
H37RvUM2	15900	16400	site	0.0714	4	0	0.28804
H37RvUM2	15910	16410	site	0.0714	4	0	0.28804
H37RvUM2	15920	16420	site	0.0714	4	0	0.28804
H37RvUM2	15930	16430	site	0.1293	3	0	0.42865
H37RvUM2	15940	16440	site	0.0714	4	0	0.28804
H37RvUM2	15950	16450	site	0.0714	4	0	0.28804
H37RvUM2	15960	16460	site	0.0714	4	0	0.28804
H37RvUM2	15970	16470	site	0.0714	4	0	0.28804
H37RvUM2	15980	16480	site	0.0714	4	0	0.28804
H37RvUM2	15990	16490	site	0.0714	4	0	0.28804
H37RvUM2	16000	16500	site	0.0714	4	0	0.28804
H37RvUM2	16010	16510	site	0.0714	4	0	0.28804
H37RvUM2	16020	16520	site	0.0714	4	0	0.28804
H37RvUM2	16030	16530	site	0.0325	5	0	0.15057
H37RvUM2	16040	16540	site	0.0183	6	0	0.09464
H37RvUM2	16050	16550	site	0.0183	6	0	0.09464
H37RvUM2	16060	16560	site	0.0183	6	0	0.09464
H37RvUM2	16070	16570	site	0.0088	7	0	0.05139
H37RvUM2	16080	16580	site	0.0088	7	0	0.05139
H37RvUM2	16090	16590	site	0.0088	7	0	0.05139
H37RvUM2	16100	16600	site	0.0088	7	0	0.05139
H37RvUM2	16110	16610	site	0.0088	7	0	0.05139
H37RvUM2	16120	16620	site	0.0088	7	0	0.05139
H37RvUM2	16130	16630	site	0.0088	7	0	0.05139
H37RvUM2	16140	16640	site	0.0088	7	0	0.05139
H37RvUM2	16150	16650	site	0.0088	7	0	0.05139
H37RvUM2	16160	16660	site	0.0088	7	0	0.05139
H37RvUM2	16170	16670	site	0.0183	6	0	0.09464
H37RvUM2	16180	16680	site	0.0183	6	0	0.09464
H37RvUM2	16190	16690	site	0.0183	6	0	0.09464
H37RvUM2	16200	16700	site	0.0183	6	0	0.09464
H37RvUM2	16210	16710	site	0.0183	6	0	0.09464
H37RvUM2	16220	16720	site	0.0183	6	0	0.09464
H37RvUM2	16230	16730	site	0.0183	6	0	0.09464
H37RvUM2	16240	16740	site	0.0183	6	0	0.09464
H37RvUM2	16250	16750	site	0.0183	6	0	0.09464
H37RvUM2	16260	16760	site	0.0183	6	0	0.09464
H37RvUM2	16270	16770	site	0.0183	6	0	0.09464
H37RvUM2	16280	16780	site	0.0325	5	0	0.15057
H37RvUM2	16290	16790	site	0.0325	5	0	0.15057
H37RvUM2	16300	16800	site	0.0183	6	0	0.09464
H37RvUM2	16310	16810	site	0.0183	6	0	0.09464
H37RvUM2	16320	16820	site	0.0183	6	0	0.09464
H37RvUM2	16330	16830	site	0.0183	6	0	0.09464
H37RvUM2	16340	16840	site	0.0183	6	0	0.09464
H37RvUM2	16350	16850	site	0.0183	6	0	0.09464
H37RvUM2	16360	16860	site	0.0088	7	0	0.05139
H37RvUM2	16370	16870	site	0.0088	7	0	0.05139
H37RvUM2	16380	16880	site	0.0066	8	0	0.04518
H37RvUM2	16390	16890	site	0.0066	8	0	0.04518
H37RvUM2	16400	16900	site	0.0066	8	0	0.04518
H37RvUM2	16410	16910	site	0.0066	8	0	0.04518
H37RvUM2	16420	16920	site	0.0066	8	0	0.04518
H37RvUM2	16430	16930	site	0.0034	9	0	0.02637
H37RvUM2	16440	16940	site	0.0066	8	0	0.04518
H37RvUM2	16450	16950	site	0.0066	8	0	0.04518
H37RvUM2	16460	16960	site	0.0066	8	0	0.04518
H37RvUM2	16470	16970	site	0.0066	8	0	0.04518
H37RvUM2	16480	16980	site	0.0066	8	0	0.04518
H37RvUM2	16490	16990	site	0.0066	8	0	0.04518
H37RvUM2	16500	17000	site	0.0066	8	0	0.04518
H37RvUM2	16510	17010	site	0.0066	8	0	0.04518
H37RvUM2	16520	17020	site	0.0034	9	0	0.02637
H37RvUM2	16530	17030	site	0.0066	8	0	0.04518
H37RvUM2	16540	17040	site	0.0088	7	0	0.05139
H37RvUM2	16550	17050	site	0.0088	7	0	0.05139
H37RvUM2	16560	17060	site	0.0088	7	0	0.05139
H37RvUM2	16570	17070	site	0.0183	6	0	0.09464
H37RvUM2	16580	17080	site	0.0183	6	0	0.09464
H37RvUM2	16590	17090	site	0.0183	6	0	0.09464
H37RvUM2	16600	17100	site	0.0183	6	0	0.09464
H37RvUM2	16610	17110	site	0.0183	6	0	0.09464
H37RvUM2	16620	17120	site	0.0183	6	0	0.09464
H37RvUM2	16630	17130	site	0.0183	6	0	0.09464
H37RvUM2	16640	17140	site	0.0183	6	0	0.09464
H37RvUM2	16650	17150	site	0.0183	6	0	0.09464
H37RvUM2	16660	17160	site	0.0183	6	0	0.09464
H37RvUM2	16670	17170	site	0.0183	6	0	0.09464
H37RvUM2	16680	17180	site	0.0088	7	0	0.05139
H37RvUM2	16690	17190	site	0.0183	6	0	0.09464
H37RvUM2	16700	17200	site	0.0088	7	0	0.05139
H37RvUM2	16710	17210	site	0.0066	8	0	0.04518
H37RvUM2	16720	17220	site	0.0066	8	0	0.04518
H37RvUM2	16730	17230	site	0.0066	8	0	0.04518
H37RvUM2	16740	17240	site	0.0066	8	0	0.04518
H37RvUM2	16750	17250	site	0.0034	9	0	0.02637
H37RvUM2	16760	17260	site	0.0034	9	0	0.02637
H37RvUM2	16770	17270	site	0.0034	9	0	0.02637
H37RvUM2	16780	17280	site	0.0034	9	0	0.02637
H37RvUM2	16790	17290	site	0.0034	9	0	0.02637
H37RvUM2	16800	17300	site	0.0066	8	0	0.04518
H37RvUM2	16810	17310	site	0.0066	8	0	0.04518
H37RvUM2	16820	17320	site	0.0034	9	0	0.02637
H37RvUM2	16830	17330	site	0.0034	9	0	0.02637
H37RvUM2	16840	17340	site	0.0009	10	0	0.0079
H37RvUM2	16850	17350	site	0.0009	10	0	0.0079
H37RvUM2	16860	17360	site	0.0034	9	0	0.02637
H37RvUM2	16870	17370	site	0.0034	9	0	0.02637
H37RvUM2	16880	17380	site	0.0066	8	0	0.04518
H37RvUM2	16890	17390	site	0.0066	8	0	0.04518
H37RvUM2	16900	17400	site	0.0066	8	0	0.04518
H37RvUM2	16910	17410	site	0.0066	8	0	0.04518
H37RvUM2	16920	17420	site	0.0066	8	0	0.04518
H37RvUM2	16930	17430	site	0.0088	7	0	0.05139
H37RvUM2	16940	17440	site	0.0088	7	0	0.05139
H37RvUM2	16950	17450	site	0.0066	8	0	0.04518
H37RvUM2	16960	17460	site	0.0066	8	0	0.04518
H37RvUM2	16970	17470	site	0.0066	8	0	0.04518
H37RvUM2	16980	17480	site	0.0034	9	4	0.02637
H37RvUM2	16990	17490	site	0.0009	10	4	0.0079
H37RvUM2	17000	17500	site	0.0009	10	4	0.0079
H37RvUM2	17010	17510	site	0.0009	10	4	0.0079
H37RvUM2	17020	17520	site	0.0034	9	4	0.02637
H37RvUM2	17030	17530	site	0.0034	9	4	0.02637
H37RvUM2	17040	17540	site	0.0034	9	4	0.02637
H37RvUM2	17050	17550	site	0.0034	9	4	0.02637
H37RvUM2	17060	17560	site	0.0034	9	4	0.02637
H37RvUM2	17070	17570	site	0.0034	9	4	0.02637
H37RvUM2	17080	17580	site	0.0034	9	4	0.02637
H37RvUM2	17090	17590	site	0.0009	10	4	0.0079
H37RvUM2	17100	17600	site	0.0009	10	4	0.0079
H37RvUM2	17110	17610	site	0.0009	10	4	0.0079
H37RvUM2	17120	17620	site	0.0009	10	4	0.0079
H37RvUM2	17130	17630	site	0.0009	10	4	0.0079
H37RvUM2	17140	17640	site	0.0009	10	4	0.0079
H37RvUM2	17150	17650	site	0.0009	10	4	0.0079
H37RvUM2	17160	17660	site	0.0009	10	4	0.0079
H37RvUM2	17170	17670	site	0.0009	10	4	0.0079
H37RvUM2	17180	17680	site	0.0034	9	4	0.02637
H37RvUM2	17190	17690	site	0.0034	9	4	0.02637
H37RvUM2	17200	17700	site	0.0066	8	4	0.04518
H37RvUM2	17210	17710	site	0.0088	7	4	0.05139
H37RvUM2	17220	17720	site	0.0088	7	4	0.05139
H37RvUM2	17230	17730	site	0.0088	7	4	0.05139
H37RvUM2	17240	17740	site	0.0088	7	4	0.05139
H37RvUM2	17250	17750	site	0.0183	6	4	0.09464
H37RvUM2	17260	17760	site	0.0183	6	4	0.09464
H37RvUM2	17270	17770	site	0.0183	6	4	0.09464
H37RvUM2	17280	17780	site	0.0183	6	4	0.09464
H37RvUM2	17290	17790	site	0.0183	6	4	0.09464
H37RvUM2	17300	17800	site	0.0183	6	4	0.09464
H37RvUM2	17310	17810	site	0.0183	6	4	0.09464
H37RvUM2	17320	17820	site	0.0325	5	4	0.15057
H37RvUM2	17330	17830	site	0.0325	5	4	0.15057
H37RvUM2	17340	17840	site	0.1074	4	4	0.36876
H37RvUM2	17350	17850	site	0.1074	4	4	0.36876
H37RvUM2	17360	17860	site	0.1074	4	4	0.36876
H37RvUM2	17370	17870	site	0.0325	5	4	0.15057
H37RvUM2	17380	17880	site	0.0325	5	4	0.15057
H37RvUM2	17390	17890	site	0.0325	5	4	0.15057
H37RvUM2	17400	17900	site	0.0325	5	4	0.15057
H37RvUM2	17410	17910	site	0.0325	5	4	0.15057
H37RvUM2	17420	17920	site	0.0325	5	4	0.15057
H37RvUM2	17430	17930	site	0.0325	5	4	0.15057
H37RvUM2	17440	17940	site	0.0325	5	4	0.15057
H37RvUM2	17450	17950	site	0.1074	4	4	0.36876
H37RvUM2	17460	17960	site	0.1074	4	4	0.36876
H37RvUM2	17470	17970	site	0.1074	4	4	0.36876
H37RvUM2	17480	17980	site	0.1293	3	0	0.42865
H37RvUM2	17490	17990	site	0.1293	3	0	0.42865
H37RvUM2	17500	18000	site	0.1293	3	0	0.42865
H37RvUM2	17510	18010	site	0.1293	3	0	0.42865
H37RvUM2	17520	18020	site	0.0714	4	0	0.28804
H37RvUM2	17530	18030	site	0.0714	4	0	0.28804
H37RvUM2	17540	18040	site	0.0714	4	0	0.28804
H37RvUM2	17550	18050	site	0.0714	4	0	0.28804
H37RvUM2	17560	18060	site	0.0714	4	0	0.28804
H37RvUM2	17570	18070	site	0.0714	4	0	0.28804
H37RvUM2	17580	18080	site	0.0714	4	0	0.28804
H37RvUM2	17590	18090	site	0.1293	3	0	0.42865
H37RvUM2	17600	18100	site	0.1293	3	0	0.42865
H37RvUM2	17610	18110	site	0.1293	3	0	0.42865
H37RvUM2	17620	18120	site	0.1293	3	0	0.42865
H37RvUM2	17630	18130	site	0.0714	4	0	0.28804
H37RvUM2	17640	18140	site	0.0714	4	0	0.28804
H37RvUM2	17650	18150	site	0.0325	5	0	0.15057
H37RvUM2	17660	18160	site	0.0325	5	0	0.15057
H37RvUM2	17670	18170	site	0.0183	6	0	0.09464
H37RvUM2	17680	18180	site	0.0183	6	0	0.09464
H37RvUM2	17690	18190	site	0.0183	6	0	0.09464
H37RvUM2	17700	18200	site	0.0183	6	0	0.09464
H37RvUM2	17710	18210	site	0.0183	6	0	0.09464
H37RvUM2	17720	18220	site	0.0088	7	0	0.05139
H37RvUM2	17730	18230	site	0.0088	7	0	0.05139
H37RvUM2	17740	18240	site	0.0088	7	0	0.05139
H37RvUM2	17750	18250	site	0.0088	7	0	0.05139
H37RvUM2	17760	18260	site	0.0088	7	0	0.05139
H37RvUM2	17770	18270	site	0.0088	7	0	0.05139
H37RvUM2	17780	18280	site	0.0088	7	0	0.05139
H37RvUM2	17790	18290	site	0.0088	7	0	0.05139
H37RvUM2	17800	18300	site	0.0088	7	0	0.05139
H37RvUM2	17810	18310	site	0.0088	7	0	0.05139
H37RvUM2	17820	18320	site	0.0088	7	0	0.05139
H37RvUM2	17830	18330	site	0.0088	7	0	0.05139
H37RvUM2	17840	18340	site	0.0088	7	0	0.05139
H37RvUM2	17850	18350	site	0.0088	7	0	0.05139
H37RvUM2	17860	18360	site	0.0088	7	0	0.05139
H37RvUM2	17870	18370	site	0.0183	6	0	0.09464
H37RvUM2	17880	18380	site	0.0183	6	0	0.09464
H37RvUM2	17890	18390	site	0.0183	6	0	0.09464
H37RvUM2	17900	18400	site	0.0183	6	0	0.09464
H37RvUM2	17910	18410	site	0.0183	6	0	0.09464
H37RvUM2	17920	18420	site	0.0183	6	0	0.09464
H37RvUM2	17930	18430	site	0.0183	6	0	0.09464
H37RvUM2	17940	18440	site	0.0183	6	0	0.09464
H37RvUM2	17950	18450	site	0.0183	6	0	0.09464
H37RvUM2	17960	18460	site	0.0088	7	0	0.05139
H37RvUM2	17970	18470	site	0.0088	7	0	0.05139
H37RvUM2	17980	18480	site	0.0088	7	0	0.05139
H37RvUM2	17990	18490	site	0.0183	6	0	0.09464
H37RvUM2	18000	18500	site	0.0088	7	0	0.05139
H37RvUM2	18010	18510	site	0.0088	7	0	0.05139
H37RvUM2	18020	18520	site	0.0183	6	0	0.09464
H37RvUM2	18030	18530	site	0.0088	7	0	0.05139
H37RvUM2	18040	18540	site	0.0088	7	0	0.05139
H37RvUM2	18050	18550	site	0.0088	7	0	0.05139
H37RvUM2	18060	18560	site	0.0088	7	0	0.05139
H37RvUM2	18070	18570	site	0.0088	7	0	0.05139
H37RvUM2	18080	18580	site	0.0088	7	0	0.05139
H37RvUM2	18090	18590	site	0.0088	7	0	0.05139
H37RvUM2	18100	18600	site	0.0088	7	0	0.05139
H37RvUM2	18110	18610	site	0.0088	7	0	0.05139
H37RvUM2	18120	18620	site	0.0088	7	0	0.05139
H37RvUM2	18130	18630	site	0.0183	6	0	0.09464
H37RvUM2	18140	18640	site	0.0183	6	0	0.09464
H37RvUM2	18150	18650	site	0.0325	5	0	0.15057
H37RvUM2	18160	18660	site	0.0325	5	0	0.15057
H37RvUM2	18170	18670	site	0.0325	5	0	0.15057
H37RvUM2	18180	18680	site	0.0325	5	0	0.15057
H37RvUM2	18190	18690	site	0.0325	5	0	0.15057
H37RvUM2	18200	18700	site	0.0183	6	0	0.09464
H37RvUM2	18210	18710	site	0.0183	6	0	0.09464
H37RvUM2	18220	18720	site	0.0325	5	0	0.15057
H37RvUM2	18230	18730	site	0.0183	6	0	0.09464
H37RvUM2	18240	18740	site	0.0183	6	0	0.09464
H37RvUM2	18250	18750	site	0.0183	6	0	0.09464
H37RvUM2	18260	18760	site	0.0183	6	0	0.09464
H37RvUM2	18270	18770	site	0.0183	6	0	0.09464
H37RvUM2	18280	18780	site	0.0183	6	0	0.09464
H37RvUM2	18290	18790	site	0.0183	6	0	0.09464
H37RvUM2	18300	18800	site	0.0183	6	0	0.09464
H37RvUM2	18310	18810	site	0.0183	6	0	0.09464
H37RvUM2	18320	18820	site	0.0183	6	0	0.09464
H37RvUM2	18330	18830	site	0.0183	6	0	0.09464
H37RvUM2	18340	18840	site	0.0183	6	0	0.09464
H37RvUM2	18350	18850	site	0.0183	6	0	0.09464
H37RvUM2	18360	18860	site	0.0183	6	0	0.09464
H37RvUM2	18370	18870	site	0.0183	6	0	0.09464
H37RvUM2	18380	18880	site	0.0183	6	0	0.09464
H37RvUM2	18390	18890	site	0.0183	6	0	0.09464
H37RvUM2	18400	18900	site	0.0183	6	0	0.09464
H37RvUM2	18410	18910	site	0.0088	7	0	0.05139
H37RvUM2	18420	18920	site	0.0088	7	0	0.05139
H37RvUM2	18430	18930	site	0.0088	7	0	0.05139
H37RvUM2	18440	18940	site	0.0088	7	0	0.05139
H37RvUM2	18450	18950	site	0.0088	7	0	0.05139
H37RvUM2	18460	18960	site	0.0183	6	0	0.09464
H37RvUM2	18470	18970	site	0.0183	6	0	0.09464
H37RvUM2	18480	18980	site	0.0183	6	0	0.09464
H37RvUM2	18490	18990	site	0.0183	6	0	0.09464
H37RvUM2	18500	19000	site	0.0325	5	0	0.15057
H37RvUM2	18510	19010	site	0.0325	5	0	0.15057
H37RvUM2	18520	19020	site	0.0325	5	0	0.15057
H37RvUM2	18530	19030	site	0.0714	4	0	0.28804
H37RvUM2	18540	19040	site	0.0714	4	0	0.28804
H37RvUM2	18550	19050	site	0.0183	6	0	0.09464
H37RvUM2	18560	19060	site	0.0183	6	0	0.09464
H37RvUM2	18570	19070	site	0.0183	6	0	0.09464
H37RvUM2	18580	19080	site	0.0183	6	0	0.09464
H37RvUM2	18590	19090	site	0.0088	7	0	0.05139
H37RvUM2	18600	19100	site	0.0088	7	0	0.05139
H37RvUM2	18610	19110	site	0.0194	9	18	0.11316
H37RvUM2	18620	19120	site	0.0194	9	18	0.11316
H37RvUM2	18630	19130	site	0.0194	9	18	0.11316
H37RvUM2	18640	19140	site	0.015	10	22	0.09687
H37RvUM2	18650	19150	site	0.0353	11	56	0.1849
H37RvUM2	18660	19160	site	0.2525	12	208	0.69911
H37RvUM2	18670	19170	site	0.2939	11	208	0.75244
H37RvUM2	18680	19180	site	0.2939	11	208	0.75244
H37RvUM2	18690	19190	site	0.2525	12	208	0.69911
H37RvUM2	18700	19200	site	0.2525	12	208	0.69911
H37RvUM2	18710	19210	site	0.2525	12	208	0.69911
H37RvUM2	18720	19220	site	0.2525	12	208	0.69911
H37RvUM2	18730	19230	site	0.28	12	227	0.7479
H37RvUM2	18740	19240	site	0.28	12	227	0.7479
H37RvUM2	18750	19250	site	0.246	13	227	0.71836
H37RvUM2	18760	19260	site	0.246	13	227	0.71836
H37RvUM2	18770	19270	site	0.2079	14	227	0.63589
H37RvUM2	18780	19280	site	0.2079	14	227	0.63589
H37RvUM2	18790	19290	site	0.2079	14	227	0.63589
H37RvUM2	18800	19300	site	0.2079	14	227	0.63589
H37RvUM2	18810	19310	site	0.2079	14	227	0.63589
H37RvUM2	18820	19320	site	0.1658	15	227	0.56315
H37RvUM2	18830	19330	site	0.1658	15	227	0.56315
H37RvUM2	18840	19340	site	0.1658	15	227	0.56315
H37RvUM2	18850	19350	site	0.1658	15	227	0.56315
H37RvUM2	18860	19360	site	0.1658	15	227	0.56315
H37RvUM2	18870	19370	site	0.1658	15	227	0.56315
H37RvUM2	18880	19380	site	0.1658	15	227	0.56315
H37RvUM2	18890	19390	site	0.1658	15	227	0.56315
H37RvUM2	18900	19400	site	0.1658	15	227	0.56315
H37RvUM2	18910	19410	site	0.2079	14	227	0.63589
H37RvUM2	18920	19420	site	0.2079	14	227	0.63589
H37RvUM2	18930	19430	site	0.2079	14	227	0.63589
H37RvUM2	18940	19440	site	0.2079	14	227	0.63589
H37RvUM2	18950	19450	site	0.2079	14	227	0.63589
H37RvUM2	18960	19460	site	0.1658	15	228	0.56315
H37RvUM2	18970	19470	site	0.1367	16	228	0.45827
H37RvUM2	18980	19480	site	0.1367	16	228	0.45827
H37RvUM2	18990	19490	site	0.1367	16	228	0.45827
H37RvUM2	19000	19500	site	0.1367	16	228	0.45827
H37RvUM2	19010	19510	site	0.1367	16	228	0.45827
H37RvUM2	19020	19520	site	0.1367	16	228	0.45827
H37RvUM2	19030	19530	site	0.1367	16	228	0.45827
H37RvUM2	19040	19540	site	0.1367	16	228	0.45827
H37RvUM2	19050	19550	site	0.2079	14	228	0.63589
H37RvUM2	19060	19560	site	0.2079	14	228	0.63589
H37RvUM2	19070	19570	site	0.2079	14	228	0.63589
H37RvUM2	19080	19580	site	0.2079	14	228	0.63589
H37RvUM2	19090	19590	site	0.4033	14	349	0.91402
H37RvUM2	19100	19600	site	0.4033	14	349	0.91402
H37RvUM2	19110	19610	site	0.4851	12	331	0.97148
H37RvUM2	19120	19620	site	0.4851	12	331	0.97148
H37RvUM2	19130	19630	site	0.4851	12	331	0.97148
H37RvUM2	19140	19640	site	0.5406	11	327	0.99756
H37RvUM2	19150	19650	site	0.5544	10	293	0.99918
H37RvUM2	19160	19660	site	0.2602	9	141	0.68072
H37RvUM2	19170	19670	site	0.2143	10	141	0.61755
H37RvUM2	19180	19680	site	0.2143	10	141	0.61755
H37RvUM2	19190	19690	site	0.2602	9	141	0.68072
H37RvUM2	19200	19700	site	0.5007	9	234	0.92618
H37RvUM2	19210	19710	site	0.5007	9	234	0.92618
H37RvUM2	19220	19720	site	0.5007	9	234	0.92618
H37RvUM2	19230	19730	site	0.5047	8	215	0.87253
H37RvUM2	19240	19740	site	0.5047	8	215	0.87253
H37RvUM2	19250	19750	site	0.5836	7	215	0.88559
H37RvUM2	19260	19760	site	0.5836	7	215	0.88559
H37RvUM2	19270	19770	site	0.613	7	229	0.90021
H37RvUM2	19280	19780	site	0.5894	8	254	0.92467
H37RvUM2	19290	19790	site	0.5894	8	254	0.92467
H37RvUM2	19300	19800	site	0.5894	8	254	0.92467
H37RvUM2	19310	19810	site	0.5894	8	254	0.92467
H37RvUM2	19320	19820	site	0.6691	7	254	0.93253
H37RvUM2	19330	19830	site	0.6691	7	254	0.93253
H37RvUM2	19340	19840	site	0.5894	8	254	0.92467
H37RvUM2	19350	19850	site	0.5406	9	254	0.95453
H37RvUM2	19360	19860	site	0.5406	9	254	0.95453
H37RvUM2	19370	19870	site	0.5406	9	254	0.95453
H37RvUM2	19380	19880	site	0.5406	9	254	0.95453
H37RvUM2	19390	19890	site	0.5406	9	254	0.95453
H37RvUM2	19400	19900	site	0.5406	9	254	0.95453
H37RvUM2	19410	19910	site	0.5406	9	254	0.95453
H37RvUM2	19420	19920	site	0.4768	10	254	0.95149
H37RvUM2	19430	19930	site	0.4768	10	254	0.95149
H37RvUM2	19440	19940	site	0.4122	11	255	0.89076
H37RvUM2	19450	19950	site	0.4122	11	255	0.89076
H37RvUM2	19460	19960	site	0.4122	11	263	0.89076
H37RvUM2	19470	19970	site	0.4122	11	263	0.89076
H37RvUM2	19480	19980	site	0.3478	12	263	0.83296
H37RvUM2	19490	19990	site	0.4159	13	318	0.94754
H37RvUM2	19500	20000	site	0.4159	13	318	0.94754
H37RvUM2	19510	20010	site	0.3587	14	321	0.86719
H37RvUM2	19520	20020	site	0.3587	14	321	0.86719
H37RvUM2	19530	20030	site	0.3587	14	321	0.86719
H37RvUM2	19540	20040	site	0.3128	15	321	0.8319
H37RvUM2	19550	20050	site	0.2808	16	321	0.74369
H37RvUM2	19560	20060	site	0.2808	16	321	0.74369
H37RvUM2	19570	20070	site	0.2808	16	321	0.74369
H37RvUM2	19580	20080	site	0.2808	16	321	0.74369
H37RvUM2	19590	20090	site	0.1228	15	200	0.47231
H37RvUM2	19600	20100	site	0.095	16	200	0.35545
H37RvUM2	19610	20110	site	0.095	16	200	0.35545
H37RvUM2	19620	20120	site	0.095	16	200	0.35545
H37RvUM2	19630	20130	site	0.095	16	200	0.35545
H37RvUM2	19640	20140	site	0.095	16	200	0.35545
H37RvUM2	19650	20150	site	0.095	16	200	0.35545
H37RvUM2	19660	20160	site	0.095	16	200	0.35545
H37RvUM2	19670	20170	site	0.1228	15	200	0.47231
H37RvUM2	19680	20180	site	0.1228	15	200	0.47231
H37RvUM2	19690	20190	site	0.1151	16	213	0.41055
H37RvUM2	19700	20200	site	0.0401	15	120	0.22681
H37RvUM2	19710	20210	site	0.0401	15	120	0.22681
H37RvUM2	19720	20220	site	0.0261	16	120	0.14757
H37RvUM2	19730	20230	site	0.0261	16	120	0.14757
H37RvUM2	19740	20240	site	0.0684	17	187	0.25813
H37RvUM2	19750	20250	site	0.0684	17	187	0.25813
H37RvUM2	19760	20260	site	0.0684	17	187	0.25813
H37RvUM2	19770	20270	site	0.0544	17	173	0.23022
H37RvUM2	19780	20280	site	0.0462	16	148	0.20705
H37RvUM2	19790	20290	site	0.0423	17	158	0.19806
H37RvUM2	19800	20300	site	0.0423	17	158	0.19806
H37RvUM2	19810	20310	site	0.0423	17	158	0.19806
H37RvUM2	19820	20320	site	0.0423	17	158	0.19806
H37RvUM2	19830	20330	site	0.0423	17	158	0.19806
H37RvUM2	19840	20340	site	0.0462	16	158	0.20705
H37RvUM2	19850	20350	site	0.095	16	203	0.35545
H37RvUM2	19860	20360	site	0.1031	17	237	0.34409
H37RvUM2	19870	20370	site	0.1031	17	237	0.34409
H37RvUM2	19880	20380	site	0.1417	18	287	0.36488
H37RvUM2	19890	20390	site	0.1417	18	287	0.36488
H37RvUM2	19900	20400	site	0.1417	18	287	0.36488
H37RvUM2	19910	20410	site	0.1417	18	287	0.36488
H37RvUM2	19920	20420	site	0.165	17	287	0.4418
H37RvUM2	19930	20430	site	0.165	17	287	0.4418
H37RvUM2	19940	20440	site	0.2073	16	286	0.60224
H37RvUM2	19950	20450	site	0.2073	16	286	0.60224
H37RvUM2	19960	20460	site	0.2073	16	277	0.60224
H37RvUM2	19970	20470	site	0.2373	15	277	0.70648
H37RvUM2	19980	20480	site	0.2822	14	277	0.76993
[truncated: 439,093+ more rows]

## Sheet: 600 bp
Chromosome	Start	End	Feature	p-value	TAs	reads	q-value
H37RvUM2	0	600	site	0	16	0	0
H37RvUM2	10	610	site	0	17	0	0
H37RvUM2	20	620	site	0	17	0	0
H37RvUM2	30	630	site	0	17	0	0
H37RvUM2	40	640	site	0	17	0	0
H37RvUM2	50	650	site	0	17	0	0
H37RvUM2	60	660	site	0	18	0	0
H37RvUM2	70	670	site	0	17	0	0
H37RvUM2	80	680	site	0	17	0	0
H37RvUM2	90	690	site	0	17	0	0
H37RvUM2	100	700	site	0	17	0	0
H37RvUM2	110	710	site	0	17	0	0
H37RvUM2	120	720	site	0	17	0	0
H37RvUM2	130	730	site	0	17	0	0
H37RvUM2	140	740	site	0	17	0	0
H37RvUM2	150	750	site	0	18	0	0
H37RvUM2	160	760	site	0	18	0	0
H37RvUM2	170	770	site	0	18	0	0
H37RvUM2	180	780	site	0	18	0	0
H37RvUM2	190	790	site	0	19	0	0
H37RvUM2	200	800	site	0	19	0	0
H37RvUM2	210	810	site	0	19	0	0
H37RvUM2	220	820	site	0	19	0	0
H37RvUM2	230	830	site	0	19	0	0
H37RvUM2	240	840	site	0	19	0	0
H37RvUM2	250	850	site	0	19	0	0
H37RvUM2	260	860	site	0	19	0	0
H37RvUM2	270	870	site	0	19	0	0
H37RvUM2	280	880	site	0	19	0	0
H37RvUM2	290	890	site	0	19	0	0
H37RvUM2	300	900	site	0	19	0	0
H37RvUM2	310	910	site	0	19	0	0
H37RvUM2	320	920	site	0	19	0	0
H37RvUM2	330	930	site	0	19	0	0
H37RvUM2	340	940	site	0	18	0	0
H37RvUM2	350	950	site	0	18	0	0
H37RvUM2	360	960	site	0	18	0	0
H37RvUM2	370	970	site	0	17	0	0
H37RvUM2	380	980	site	0	17	0	0
H37RvUM2	390	990	site	0	17	0	0
H37RvUM2	400	1000	site	0	18	0	0
H37RvUM2	410	1010	site	0	18	0	0
H37RvUM2	420	1020	site	0	18	0	0
H37RvUM2	430	1030	site	0	17	0	0
H37RvUM2	440	1040	site	0	17	0	0
H37RvUM2	450	1050	site	0	17	0	0
H37RvUM2	460	1060	site	0	16	0	0
H37RvUM2	470	1070	site	0	16	0	0
H37RvUM2	480	1080	site	0	15	0	0
H37RvUM2	490	1090	site	0	14	0	0
H37RvUM2	500	1100	site	0	14	0	0
H37RvUM2	510	1110	site	0	14	0	0
H37RvUM2	520	1120	site	0	13	0	0
H37RvUM2	530	1130	site	0.0001	12	0	0.001
H37RvUM2	540	1140	site	0.0005	11	0	0.00468
H37RvUM2	550	1150	site	0.0005	11	0	0.00468
H37RvUM2	560	1160	site	0.0005	11	0	0.00468
H37RvUM2	570	1170	site	0.0005	11	0	0.00468
H37RvUM2	580	1180	site	0.0005	11	0	0.00468
H37RvUM2	590	1190	site	0.0005	11	0	0.00468
H37RvUM2	600	1200	site	0.0005	11	0	0.00468
H37RvUM2	610	1210	site	0.0009	10	0	0.00724
H37RvUM2	620	1220	site	0.0009	10	0	0.00724
H37RvUM2	630	1230	site	0.0009	10	0	0.00724
H37RvUM2	640	1240	site	0.0009	10	0	0.00724
H37RvUM2	650	1250	site	0.0009	10	0	0.00724
H37RvUM2	660	1260	site	0.0034	9	0	0.02404
H37RvUM2	670	1270	site	0.0009	10	0	0.00724
H37RvUM2	680	1280	site	0.0034	9	0	0.02404
H37RvUM2	690	1290	site	0.0009	10	0	0.00724
H37RvUM2	700	1300	site	0.0009	10	0	0.00724
H37RvUM2	710	1310	site	0.0034	9	0	0.02404
H37RvUM2	720	1320	site	0.0034	9	0	0.02404
H37RvUM2	730	1330	site	0.0034	9	0	0.02404
H37RvUM2	740	1340	site	0.0034	9	0	0.02404
H37RvUM2	750	1350	site	0.0034	9	0	0.02404
H37RvUM2	760	1360	site	0.0034	9	0	0.02404
H37RvUM2	770	1370	site	0.0034	9	0	0.02404
H37RvUM2	780	1380	site	0.0034	9	0	0.02404
H37RvUM2	790	1390	site	0.0066	8	0	0.03972
H37RvUM2	800	1400	site	0.0088	7	0	0.05098
H37RvUM2	810	1410	site	0.0088	7	0	0.05098
H37RvUM2	820	1420	site	0.0088	7	0	0.05098
H37RvUM2	830	1430	site	0.0066	8	0	0.03972
H37RvUM2	840	1440	site	0.0066	8	0	0.03972
H37RvUM2	850	1450	site	0.0088	7	0	0.05098
H37RvUM2	860	1460	site	0.0088	7	0	0.05098
H37RvUM2	870	1470	site	0.0088	7	0	0.05098
H37RvUM2	880	1480	site	0.0088	7	0	0.05098
H37RvUM2	890	1490	site	0.0088	7	0	0.05098
H37RvUM2	900	1500	site	0.0088	7	0	0.05098
H37RvUM2	910	1510	site	0.0088	7	0	0.05098
H37RvUM2	920	1520	site	0.0088	7	0	0.05098
H37RvUM2	930	1530	site	0.0153	8	10	0.08101
H37RvUM2	940	1540	site	0.0153	8	10	0.08101
H37RvUM2	950	1550	site	0.0153	8	10	0.08101
H37RvUM2	960	1560	site	0.0096	9	10	0.05742
H37RvUM2	970	1570	site	0.0096	9	10	0.05742
H37RvUM2	980	1580	site	0.0096	9	10	0.05742
H37RvUM2	990	1590	site	0.0096	9	10	0.05742
H37RvUM2	1000	1600	site	0.0153	8	10	0.08101
H37RvUM2	1010	1610	site	0.0153	8	10	0.08101
H37RvUM2	1020	1620	site	0.0153	8	10	0.08101
H37RvUM2	1030	1630	site	0.0153	8	10	0.08101
H37RvUM2	1040	1640	site	0.3051	9	154	0.67966
H37RvUM2	1050	1650	site	0.3051	9	154	0.67966
H37RvUM2	1060	1660	site	0.3051	9	154	0.67966
H37RvUM2	1070	1670	site	0.3051	9	154	0.67966
H37RvUM2	1080	1680	site	0.3051	9	154	0.67966
H37RvUM2	1090	1690	site	0.3051	9	154	0.67966
H37RvUM2	1100	1700	site	0.3687	8	154	0.71484
H37RvUM2	1110	1710	site	0.4425	7	154	0.74265
H37RvUM2	1120	1720	site	0.4425	7	154	0.74265
H37RvUM2	1130	1730	site	0.4425	7	154	0.74265
H37RvUM2	1140	1740	site	0.4425	7	154	0.74265
H37RvUM2	1150	1750	site	0.4425	7	154	0.74265
H37RvUM2	1160	1760	site	0.4425	7	154	0.74265
H37RvUM2	1170	1770	site	0.4425	7	154	0.74265
H37RvUM2	1180	1780	site	0.4425	7	154	0.74265
H37RvUM2	1190	1790	site	0.3051	9	154	0.67966
H37RvUM2	1200	1800	site	0.24	10	154	0.62572
H37RvUM2	1210	1810	site	0.24	10	154	0.62572
H37RvUM2	1220	1820	site	0.24	10	154	0.62572
H37RvUM2	1230	1830	site	0.24	10	154	0.62572
H37RvUM2	1240	1840	site	0.24	10	154	0.62572
H37RvUM2	1250	1850	site	0.2016	11	154	0.58316
H37RvUM2	1260	1860	site	0.2016	11	154	0.58316
H37RvUM2	1270	1870	site	0.363	11	241	0.79967
H37RvUM2	1280	1880	site	0.363	11	241	0.79967
H37RvUM2	1290	1890	site	0.4586	10	241	0.88179
H37RvUM2	1300	1900	site	0.4586	10	241	0.88179
H37RvUM2	1310	1910	site	0.4586	10	241	0.88179
H37RvUM2	1320	1920	site	0.4586	10	241	0.88179
H37RvUM2	1330	1930	site	0.6956	11	425	1
H37RvUM2	1340	1940	site	0.6956	11	425	1
H37RvUM2	1350	1950	site	0.7528	10	425	1
H37RvUM2	1360	1960	site	0.7528	10	425	1
H37RvUM2	1370	1970	site	0.7528	10	425	1
H37RvUM2	1380	1980	site	0.7528	10	425	1
H37RvUM2	1390	1990	site	0.7528	10	425	1
H37RvUM2	1400	2000	site	0.7528	10	425	1
H37RvUM2	1410	2010	site	0.6956	11	425	1
H37RvUM2	1420	2020	site	0.6474	12	425	1
H37RvUM2	1430	2030	site	0.6956	11	425	1
H37RvUM2	1440	2040	site	0.6956	11	425	1
H37RvUM2	1450	2050	site	0.6956	11	425	1
H37RvUM2	1460	2060	site	0.6956	11	425	1
H37RvUM2	1470	2070	site	0.6474	12	425	1
H37RvUM2	1480	2080	site	0.6474	12	425	1
H37RvUM2	1490	2090	site	0.6474	12	425	1
H37RvUM2	1500	2100	site	0.6474	12	425	1
H37RvUM2	1510	2110	site	0.596	13	425	1
H37RvUM2	1520	2120	site	0.596	13	425	1
H37RvUM2	1530	2130	site	0.6297	12	415	1
H37RvUM2	1540	2140	site	0.6297	12	415	1
H37RvUM2	1550	2150	site	0.5778	13	415	1
H37RvUM2	1560	2160	site	0.6297	12	415	1
H37RvUM2	1570	2170	site	0.6297	12	415	1
H37RvUM2	1580	2180	site	0.6297	12	415	1
H37RvUM2	1590	2190	site	0.6297	12	415	1
H37RvUM2	1600	2200	site	0.6297	12	415	1
H37RvUM2	1610	2210	site	0.6297	12	415	1
H37RvUM2	1620	2220	site	0.6297	12	415	1
H37RvUM2	1630	2230	site	0.6297	12	415	1
H37RvUM2	1640	2240	site	0.3713	12	271	0.82103
H37RvUM2	1650	2250	site	0.3713	12	271	0.82103
H37RvUM2	1660	2260	site	0.3713	12	271	0.82103
H37RvUM2	1670	2270	site	0.3713	12	271	0.82103
H37RvUM2	1680	2280	site	0.3713	12	271	0.82103
H37RvUM2	1690	2290	site	0.3713	12	271	0.82103
H37RvUM2	1700	2300	site	0.3209	13	271	0.80472
H37RvUM2	1710	2310	site	0.3209	13	271	0.80472
H37RvUM2	1720	2320	site	0.2822	14	271	0.78016
H37RvUM2	1730	2330	site	0.2373	15	271	0.70029
H37RvUM2	1740	2340	site	0.1844	16	271	0.60261
H37RvUM2	1750	2350	site	0.1463	17	271	0.50174
H37RvUM2	1760	2360	site	0.1463	17	271	0.50174
H37RvUM2	1770	2370	site	0.1417	18	271	0.52832
H37RvUM2	1780	2380	site	0.1417	18	271	0.52832
H37RvUM2	1790	2390	site	0.1463	17	271	0.50174
H37RvUM2	1800	2400	site	0.1844	16	271	0.60261
H37RvUM2	1810	2410	site	0.1463	17	271	0.50174
H37RvUM2	1820	2420	site	0.1463	17	271	0.50174
H37RvUM2	1830	2430	site	0.1417	18	271	0.52832
H37RvUM2	1840	2440	site	0.1417	18	271	0.52832
H37RvUM2	1850	2450	site	0.1463	17	271	0.50174
H37RvUM2	1860	2460	site	0.1463	17	271	0.50174
H37RvUM2	1870	2470	site	0.0766	16	184	0.33383
H37RvUM2	1880	2480	site	0.0766	16	184	0.33383
H37RvUM2	1890	2490	site	0.0544	17	184	0.26366
H37RvUM2	1900	2500	site	0.0544	17	184	0.26366
H37RvUM2	1910	2510	site	0.0487	18	184	0.26746
H37RvUM2	1920	2520	site	0.0487	18	184	0.26746
H37RvUM2	1930	2530	site	0	17	0	0
H37RvUM2	1940	2540	site	0	18	0	0
H37RvUM2	1950	2550	site	0	18	0	0
H37RvUM2	1960	2560	site	0	18	0	0
H37RvUM2	1970	2570	site	0	18	0	0
H37RvUM2	1980	2580	site	0	18	0	0
H37RvUM2	1990	2590	site	0	18	0	0
H37RvUM2	2000	2600	site	0	19	0	0
H37RvUM2	2010	2610	site	0	18	0	0
H37RvUM2	2020	2620	site	0	17	0	0
H37RvUM2	2030	2630	site	0	17	0	0
H37RvUM2	2040	2640	site	0	17	0	0
H37RvUM2	2050	2650	site	0	17	0	0
H37RvUM2	2060	2660	site	0	18	0	0
H37RvUM2	2070	2670	site	0	17	0	0
H37RvUM2	2080	2680	site	0	17	0	0
H37RvUM2	2090	2690	site	0	17	0	0
H37RvUM2	2100	2700	site	0	17	0	0
H37RvUM2	2110	2710	site	0	16	0	0
H37RvUM2	2120	2720	site	0	16	0	0
H37RvUM2	2130	2730	site	0	16	0	0
H37RvUM2	2140	2740	site	0	16	0	0
H37RvUM2	2150	2750	site	0	16	0	0
H37RvUM2	2160	2760	site	0	16	0	0
H37RvUM2	2170	2770	site	0	16	0	0
H37RvUM2	2180	2780	site	0	17	0	0
H37RvUM2	2190	2790	site	0	17	0	0
H37RvUM2	2200	2800	site	0	17	0	0
H37RvUM2	2210	2810	site	0	17	0	0
H37RvUM2	2220	2820	site	0	17	0	0
H37RvUM2	2230	2830	site	0	17	0	0
H37RvUM2	2240	2840	site	0	16	0	0
H37RvUM2	2250	2850	site	0	17	0	0
H37RvUM2	2260	2860	site	0	17	0	0
H37RvUM2	2270	2870	site	0	17	0	0
H37RvUM2	2280	2880	site	0	17	0	0
H37RvUM2	2290	2890	site	0	17	0	0
H37RvUM2	2300	2900	site	0	16	0	0
H37RvUM2	2310	2910	site	0	16	0	0
H37RvUM2	2320	2920	site	0	15	0	0
H37RvUM2	2330	2930	site	0	15	0	0
H37RvUM2	2340	2940	site	0	14	0	0
H37RvUM2	2350	2950	site	0	13	0	0
H37RvUM2	2360	2960	site	0	13	0	0
H37RvUM2	2370	2970	site	0.0001	12	0	0.001
H37RvUM2	2380	2980	site	0.0001	12	0	0.001
H37RvUM2	2390	2990	site	0.0005	11	0	0.00468
H37RvUM2	2400	3000	site	0.0005	11	0	0.00468
H37RvUM2	2410	3010	site	0.0009	10	0	0.00724
H37RvUM2	2420	3020	site	0.0009	10	0	0.00724
H37RvUM2	2430	3030	site	0.0009	10	0	0.00724
H37RvUM2	2440	3040	site	0.0009	10	0	0.00724
H37RvUM2	2450	3050	site	0.0009	10	0	0.00724
H37RvUM2	2460	3060	site	0.0005	11	0	0.00468
H37RvUM2	2470	3070	site	0.0001	12	0	0.001
H37RvUM2	2480	3080	site	0	13	0	0
H37RvUM2	2490	3090	site	0.0001	12	0	0.001
H37RvUM2	2500	3100	site	0.0001	12	0	0.001
H37RvUM2	2510	3110	site	0.0005	11	0	0.00468
H37RvUM2	2520	3120	site	0.0005	11	0	0.00468
H37RvUM2	2530	3130	site	0.0001	12	0	0.001
H37RvUM2	2540	3140	site	0.0001	12	0	0.001
H37RvUM2	2550	3150	site	0	13	0	0
H37RvUM2	2560	3160	site	0	13	0	0
H37RvUM2	2570	3170	site	0	13	0	0
H37RvUM2	2580	3180	site	0	13	0	0
H37RvUM2	2590	3190	site	0	13	0	0
H37RvUM2	2600	3200	site	0.0001	12	0	0.001
H37RvUM2	2610	3210	site	0.0001	12	0	0.001
H37RvUM2	2620	3220	site	0.0001	12	0	0.001
H37RvUM2	2630	3230	site	0	13	0	0
H37RvUM2	2640	3240	site	0	14	0	0
H37RvUM2	2650	3250	site	0	14	0	0
H37RvUM2	2660	3260	site	0	13	0	0
H37RvUM2	2670	3270	site	0	13	0	0
H37RvUM2	2680	3280	site	0	13	0	0
H37RvUM2	2690	3290	site	0.0188	14	79	0.12027
H37RvUM2	2700	3300	site	0.0188	14	79	0.12027
H37RvUM2	2710	3310	site	0.0188	14	79	0.12027
H37RvUM2	2720	3320	site	0.0188	14	79	0.12027
H37RvUM2	2730	3330	site	0.0188	14	79	0.12027
H37RvUM2	2740	3340	site	0.0401	15	124	0.20817
H37RvUM2	2750	3350	site	0.0491	14	124	0.24184
H37RvUM2	2760	3360	site	0.0491	14	124	0.24184
H37RvUM2	2770	3370	site	0.0491	14	124	0.24184
H37RvUM2	2780	3380	site	0.0491	14	124	0.24184
H37RvUM2	2790	3390	site	0.0261	16	124	0.15527
H37RvUM2	2800	3400	site	0.0212	17	124	0.13603
H37RvUM2	2810	3410	site	0.0212	17	124	0.13603
H37RvUM2	2820	3420	site	0.0114	18	124	0.09343
H37RvUM2	2830	3430	site	0.0101	19	124	0.06887
H37RvUM2	2840	3440	site	0.0101	19	124	0.06887
H37RvUM2	2850	3450	site	0.0101	19	124	0.06887
H37RvUM2	2860	3460	site	0.0101	19	124	0.06887
H37RvUM2	2870	3470	site	0.0097	20	124	0.0585
H37RvUM2	2880	3480	site	0.0062	21	126	0.03432
H37RvUM2	2890	3490	site	0.0062	21	126	0.03432
H37RvUM2	2900	3500	site	0.0062	21	126	0.03432
H37RvUM2	2910	3510	site	0.0062	21	126	0.03432
H37RvUM2	2920	3520	site	0.0101	22	170	0.04636
H37RvUM2	2930	3530	site	0.019	21	170	0.07632
H37RvUM2	2940	3540	site	0.019	21	170	0.07632
H37RvUM2	2950	3550	site	0.019	21	170	0.07632
H37RvUM2	2960	3560	site	0.019	21	170	0.07632
H37RvUM2	2970	3570	site	0.019	21	170	0.07632
H37RvUM2	2980	3580	site	0.019	21	170	0.07632
H37RvUM2	2990	3590	site	0.019	21	170	0.07632
H37RvUM2	3000	3600	site	0.0101	22	170	0.04636
H37RvUM2	3010	3610	site	0.0101	22	170	0.04636
H37RvUM2	3020	3620	site	0.0101	22	170	0.04636
H37RvUM2	3030	3630	site	0.019	21	170	0.07632
H37RvUM2	3040	3640	site	0.019	21	170	0.07632
H37RvUM2	3050	3650	site	0.019	21	170	0.07632
H37RvUM2	3060	3660	site	0.0225	20	170	0.1173
H37RvUM2	3070	3670	site	0.0229	19	170	0.13626
H37RvUM2	3080	3680	site	0.0365	18	170	0.21961
H37RvUM2	3090	3690	site	0.0229	19	170	0.13626
H37RvUM2	3100	3700	site	0.0229	19	170	0.13626
H37RvUM2	3110	3710	site	0.0229	19	170	0.13626
H37RvUM2	3120	3720	site	0.0693	20	258	0.23286
H37RvUM2	3130	3730	site	0.0877	19	258	0.33912
H37RvUM2	3140	3740	site	0.0877	19	258	0.33912
H37RvUM2	3150	3750	site	0.0877	19	264	0.33912
H37RvUM2	3160	3760	site	0.0877	19	264	0.33912
H37RvUM2	3170	3770	site	0.0877	19	264	0.33912
H37RvUM2	3180	3780	site	0.0853	20	264	0.27084
H37RvUM2	3190	3790	site	0.1422	21	339	0.34315
H37RvUM2	3200	3800	site	0.1078	22	339	0.27013
H37RvUM2	3210	3810	site	0.1078	22	339	0.27013
H37RvUM2	3220	3820	site	0.1078	22	339	0.27013
H37RvUM2	3230	3830	site	0.1422	21	339	0.34315
H37RvUM2	3240	3840	site	0.1422	21	339	0.34315
H37RvUM2	3250	3850	site	0.1422	21	339	0.34315
H37RvUM2	3260	3860	site	0.1422	21	339	0.34315
H37RvUM2	3270	3870	site	0.1422	21	339	0.34315
H37RvUM2	3280	3880	site	0.1422	21	339	0.34315
H37RvUM2	3290	3890	site	0.0853	20	260	0.27084
H37RvUM2	3300	3900	site	0.0853	20	260	0.27084
H37RvUM2	3310	3910	site	0.0853	20	260	0.27084
H37RvUM2	3320	3920	site	0.0853	20	260	0.27084
H37RvUM2	3330	3930	site	0.063	21	262	0.18038
H37RvUM2	3340	3940	site	0.0419	20	217	0.16149
H37RvUM2	3350	3950	site	0.0419	20	217	0.16149
H37RvUM2	3360	3960	site	0.0419	20	217	0.16149
H37RvUM2	3370	3970	site	0.0208	22	217	0.07398
H37RvUM2	3380	3980	site	0.0372	21	217	0.12297
H37RvUM2	3390	3990	site	0.0419	20	217	0.16149
H37RvUM2	3400	4000	site	0.0554	19	217	0.237
H37RvUM2	3410	4010	site	0.0554	19	217	0.237
H37RvUM2	3420	4020	site	0.0554	19	217	0.237
H37RvUM2	3430	4030	site	0.0812	18	217	0.37668
H37RvUM2	3440	4040	site	0.0554	19	217	0.237
H37RvUM2	3450	4050	site	0.0812	18	217	0.37668
H37RvUM2	3460	4060	site	0.0812	18	217	0.37668
H37RvUM2	3470	4070	site	0.085	17	217	0.34959
H37RvUM2	3480	4080	site	0.1151	16	215	0.44316
H37RvUM2	3490	4090	site	0.1151	16	215	0.44316
H37RvUM2	3500	4100	site	0.085	17	215	0.34959
H37RvUM2	3510	4110	site	0.085	17	215	0.34959
H37RvUM2	3520	4120	site	0.0603	16	171	0.27484
H37RvUM2	3530	4130	site	0.0365	18	179	0.21961
H37RvUM2	3540	4140	site	0.0321	19	179	0.17233
H37RvUM2	3550	4150	site	0.0321	19	179	0.17233
H37RvUM2	3560	4160	site	0.0321	19	179	0.17233
H37RvUM2	3570	4170	site	0.0225	20	179	0.1173
H37RvUM2	3580	4180	site	0.0225	20	179	0.1173
H37RvUM2	3590	4190	site	0.0225	20	179	0.1173
H37RvUM2	3600	4200	site	0.0321	19	179	0.17233
H37RvUM2	3610	4210	site	0.0225	20	179	0.1173
H37RvUM2	3620	4220	site	0.019	21	179	0.07632
H37RvUM2	3630	4230	site	0.019	21	179	0.07632
H37RvUM2	3640	4240	site	0.019	21	179	0.07632
H37RvUM2	3650	4250	site	0.019	21	179	0.07632
H37RvUM2	3660	4260	site	0.019	21	179	0.07632
H37RvUM2	3670	4270	site	0.019	21	179	0.07632
H37RvUM2	3680	4280	site	0.019	21	179	0.07632
H37RvUM2	3690	4290	site	0.0225	20	179	0.1173
H37RvUM2	3700	4300	site	0.0225	20	179	0.1173
H37RvUM2	3710	4310	site	0.0225	20	179	0.1173
H37RvUM2	3720	4320	site	0.0021	19	91	0.01774
H37RvUM2	3730	4330	site	0.0021	19	91	0.01774
H37RvUM2	3740	4340	site	0.0074	18	91	0.06849
H37RvUM2	3750	4350	site	0.0091	17	85	0.07454
H37RvUM2	3760	4360	site	0.0047	18	88	0.04988
H37RvUM2	3770	4370	site	0.0047	18	88	0.04988
H37RvUM2	3780	4380	site	0.0091	17	88	0.07454
H37RvUM2	3790	4390	site	0	16	13	0
H37RvUM2	3800	4400	site	0	15	13	0
H37RvUM2	3810	4410	site	0	15	13	0
H37RvUM2	3820	4420	site	0	15	13	0
H37RvUM2	3830	4430	site	0	15	13	0
H37RvUM2	3840	4440	site	0	14	13	0
H37RvUM2	3850	4450	site	0	14	13	0
H37RvUM2	3860	4460	site	0	14	13	0
H37RvUM2	3870	4470	site	0	14	13	0
H37RvUM2	3880	4480	site	0	14	13	0
H37RvUM2	3890	4490	site	0	14	13	0
H37RvUM2	3900	4500	site	0	14	13	0
H37RvUM2	3910	4510	site	0	14	13	0
H37RvUM2	3920	4520	site	0	14	13	0
H37RvUM2	3930	4530	site	0	13	11	0
H37RvUM2	3940	4540	site	0	13	11	0
H37RvUM2	3950	4550	site	0	13	11	0
H37RvUM2	3960	4560	site	0	13	11	0
H37RvUM2	3970	4570	site	0.0035	11	11	0.02736
H37RvUM2	3980	4580	site	0.0035	11	11	0.02736
H37RvUM2	3990	4590	site	0.0073	10	11	0.05013
H37RvUM2	4000	4600	site	0.0073	10	11	0.05013
H37RvUM2	4010	4610	site	0.0073	10	11	0.05013
H37RvUM2	4020	4620	site	0.0096	9	11	0.05742
H37RvUM2	4030	4630	site	0.0096	9	11	0.05742
H37RvUM2	4040	4640	site	0.0153	8	11	0.08101
H37RvUM2	4050	4650	site	0.0153	8	11	0.08101
H37RvUM2	4060	4660	site	0.0153	8	11	0.08101
H37RvUM2	4070	4670	site	0.0096	9	11	0.05742
H37RvUM2	4080	4680	site	0.0096	9	11	0.05742
H37RvUM2	4090	4690	site	0.0096	9	11	0.05742
H37RvUM2	4100	4700	site	0.0153	8	11	0.08101
H37RvUM2	4110	4710	site	0.0153	8	11	0.08101
H37RvUM2	4120	4720	site	0.0153	8	11	0.08101
H37RvUM2	4130	4730	site	0.0088	7	3	0.05098
H37RvUM2	4140	4740	site	0.0183	6	3	0.09346
H37RvUM2	4150	4750	site	0.0183	6	3	0.09346
H37RvUM2	4160	4760	site	0.0183	6	3	0.09346
H37RvUM2	4170	4770	site	0.0325	5	3	0.1508
H37RvUM2	4180	4780	site	0.0325	5	3	0.1508
H37RvUM2	4190	4790	site	0.0325	5	3	0.1508
H37RvUM2	4200	4800	site	0.0183	6	3	0.09346
H37RvUM2	4210	4810	site	0.0325	5	3	0.1508
H37RvUM2	4220	4820	site	0.0714	4	3	0.26267
H37RvUM2	4230	4830	site	0.0714	4	3	0.26267
H37RvUM2	4240	4840	site	0.0714	4	3	0.26267
H37RvUM2	4250	4850	site	0.0714	4	3	0.26267
H37RvUM2	4260	4860	site	0.0714	4	3	0.26267
H37RvUM2	4270	4870	site	0.0714	4	3	0.26267
H37RvUM2	4280	4880	site	0.0714	4	3	0.26267
H37RvUM2	4290	4890	site	0.0714	4	3	0.26267
H37RvUM2	4300	4900	site	0.0714	4	3	0.26267
H37RvUM2	4310	4910	site	0.0714	4	3	0.26267
H37RvUM2	4320	4920	site	0.0325	5	3	0.1508
H37RvUM2	4330	4930	site	0.0325	5	3	0.1508
H37RvUM2	4340	4940	site	0.0325	5	3	0.1508
H37RvUM2	4350	4950	site	0.0325	5	3	0.1508
H37RvUM2	4360	4960	site	0.0714	4	0	0.26267
H37RvUM2	4370	4970	site	0.0325	5	0	0.1508
H37RvUM2	4380	4980	site	0.0183	6	0	0.09346
H37RvUM2	4390	4990	site	0.0183	6	0	0.09346
H37RvUM2	4400	5000	site	0.1745	8	83	0.47857
H37RvUM2	4410	5010	site	0.1745	8	83	0.47857
H37RvUM2	4420	5020	site	0.1745	8	83	0.47857
H37RvUM2	4430	5030	site	0.1745	8	83	0.47857
H37RvUM2	4440	5040	site	0.1745	8	83	0.47857
H37RvUM2	4450	5050	site	0.1745	8	83	0.47857
H37RvUM2	4460	5060	site	0.1745	8	83	0.47857
H37RvUM2	4470	5070	site	0.1288	9	83	0.40611
H37RvUM2	4480	5080	site	0.1288	9	83	0.40611
H37RvUM2	4490	5090	site	0.1288	9	83	0.40611
H37RvUM2	4500	5100	site	0.1288	9	83	0.40611
H37RvUM2	4510	5110	site	0.1288	9	83	0.40611
H37RvUM2	4520	5120	site	0.1288	9	83	0.40611
H37RvUM2	4530	5130	site	0.1288	9	83	0.40611
H37RvUM2	4540	5140	site	0.0901	10	84	0.33891
H37RvUM2	4550	5150	site	0.0901	10	84	0.33891
H37RvUM2	4560	5160	site	0.0901	10	84	0.33891
H37RvUM2	4570	5170	site	0.0901	10	84	0.33891
H37RvUM2	4580	5180	site	0.2687	11	190	0.68679
H37RvUM2	4590	5190	site	0.2687	11	190	0.68679
H37RvUM2	4600	5200	site	0.2687	11	190	0.68679
H37RvUM2	4610	5210	site	0.2687	11	190	0.68679
H37RvUM2	4620	5220	site	0.2687	11	190	0.68679
H37RvUM2	4630	5230	site	0.2687	11	190	0.68679
H37RvUM2	4640	5240	site	0.2061	12	190	0.59192
H37RvUM2	4650	5250	site	0.2061	12	190	0.59192
H37RvUM2	4660	5260	site	0.2061	12	190	0.59192
H37RvUM2	4670	5270	site	0.2687	11	190	0.68679
H37RvUM2	4680	5280	site	0.2061	12	190	0.59192
H37RvUM2	4690	5290	site	0.1726	13	190	0.55099
H37RvUM2	4700	5300	site	0.1726	13	190	0.55099
H37RvUM2	4710	5310	site	0.1726	13	190	0.55099
H37RvUM2	4720	5320	site	0.1726	13	190	0.55099
H37RvUM2	4730	5330	site	0.2061	12	190	0.59192
H37RvUM2	4740	5340	site	0.1726	13	190	0.55099
H37RvUM2	4750	5350	site	0.1726	13	190	0.55099
H37RvUM2	4760	5360	site	0.1726	13	190	0.55099
H37RvUM2	4770	5370	site	0.1398	14	190	0.50476
H37RvUM2	4780	5380	site	0.1398	14	190	0.50476
H37RvUM2	4790	5390	site	0.1398	14	190	0.50476
H37RvUM2	4800	5400	site	0.1726	13	190	0.55099
H37RvUM2	4810	5410	site	0.1726	13	190	0.55099
H37RvUM2	4820	5420	site	0.1726	13	190	0.55099
H37RvUM2	4830	5430	site	0.1398	14	190	0.50476
H37RvUM2	4840	5440	site	0.1398	14	190	0.50476
H37RvUM2	4850	5450	site	0.1044	15	190	0.41612
H37RvUM2	4860	5460	site	0.1044	15	190	0.41612
H37RvUM2	4870	5470	site	0.1044	15	190	0.41612
H37RvUM2	4880	5480	site	0.1044	15	190	0.41612
H37RvUM2	4890	5490	site	0.1044	15	190	0.41612
H37RvUM2	4900	5500	site	0.1044	15	190	0.41612
H37RvUM2	4910	5510	site	0.1044	15	190	0.41612
H37RvUM2	4920	5520	site	0.1044	15	190	0.41612
H37RvUM2	4930	5530	site	0.1044	15	190	0.41612
H37RvUM2	4940	5540	site	0.1044	15	190	0.41612
H37RvUM2	4950	5550	site	0.0766	16	190	0.33383
H37RvUM2	4960	5560	site	0.0766	16	190	0.33383
H37RvUM2	4970	5570	site	0.1044	15	190	0.41612
H37RvUM2	4980	5580	site	0.1398	14	190	0.50476
H37RvUM2	4990	5590	site	0.0766	16	190	0.33383
H37RvUM2	5000	5600	site	0.0374	14	107	0.19472
H37RvUM2	5010	5610	site	0.0374	14	107	0.19472
H37RvUM2	5020	5620	site	0.0374	14	107	0.19472
H37RvUM2	5030	5630	site	0.0307	15	107	0.17306
H37RvUM2	5040	5640	site	0.0179	16	107	0.11888
H37RvUM2	5050	5650	site	0.0179	16	107	0.11888
H37RvUM2	5060	5660	site	0.0179	16	107	0.11888
H37RvUM2	5070	5670	site	0.0307	15	107	0.17306
H37RvUM2	5080	5680	site	0.0179	16	107	0.11888
H37RvUM2	5090	5690	site	0.0145	17	107	0.10313
H37RvUM2	5100	5700	site	0.0145	17	107	0.10313
H37RvUM2	5110	5710	site	0.0145	17	107	0.10313
H37RvUM2	5120	5720	site	0.0145	17	107	0.10313
H37RvUM2	5130	5730	site	0.0145	17	107	0.10313
H37RvUM2	5140	5740	site	0.0179	16	106	0.11888
H37RvUM2	5150	5750	site	0.0179	16	106	0.11888
H37RvUM2	5160	5760	site	0.0179	16	106	0.11888
H37RvUM2	5170	5770	site	0.0179	16	106	0.11888
H37RvUM2	5180	5780	site	0	15	0	0
H37RvUM2	5190	5790	site	0	15	0	0
H37RvUM2	5200	5800	site	0	16	0	0
H37RvUM2	5210	5810	site	0	16	0	0
H37RvUM2	5220	5820	site	0	16	0	0
H37RvUM2	5230	5830	site	0	16	0	0
H37RvUM2	5240	5840	site	0	15	0	0
H37RvUM2	5250	5850	site	0	15	0	0
H37RvUM2	5260	5860	site	0	15	0	0
H37RvUM2	5270	5870	site	0	15	0	0
H37RvUM2	5280	5880	site	0	14	0	0
H37RvUM2	5290	5890	site	0	13	0	0
H37RvUM2	5300	5900	site	0	13	0	0
H37RvUM2	5310	5910	site	0	13	0	0
H37RvUM2	5320	5920	site	0	13	0	0
H37RvUM2	5330	5930	site	0	13	0	0
H37RvUM2	5340	5940	site	0.0001	12	0	0.001
H37RvUM2	5350	5950	site	0.0001	12	0	0.001
H37RvUM2	5360	5960	site	0.0001	12	0	0.001
H37RvUM2	5370	5970	site	0.0005	11	0	0.00468
H37RvUM2	5380	5980	site	0.0001	12	0	0.001
H37RvUM2	5390	5990	site	0.0001	12	0	0.001
H37RvUM2	5400	6000	site	0	13	0	0
H37RvUM2	5410	6010	site	0	13	0	0
H37RvUM2	5420	6020	site	0	13	0	0
H37RvUM2	5430	6030	site	0.0001	12	0	0.001
H37RvUM2	5440	6040	site	0.0001	12	0	0.001
H37RvUM2	5450	6050	site	0.0005	11	0	0.00468
H37RvUM2	5460	6060	site	0.0001	12	0	0.001
H37RvUM2	5470	6070	site	0.0001	12	0	0.001
H37RvUM2	5480	6080	site	0.0001	12	0	0.001
H37RvUM2	5490	6090	site	0.0001	12	0	0.001
H37RvUM2	5500	6100	site	0.0001	12	0	0.001
H37RvUM2	5510	6110	site	0.0001	12	0	0.001
H37RvUM2	5520	6120	site	0.0005	11	0	0.00468
H37RvUM2	5530	6130	site	0.0005	11	0	0.00468
H37RvUM2	5540	6140	site	0.0001	12	0	0.001
H37RvUM2	5550	6150	site	0.0005	11	0	0.00468
H37RvUM2	5560	6160	site	0.0005	11	0	0.00468
H37RvUM2	5570	6170	site	0.0005	11	0	0.00468
H37RvUM2	5580	6180	site	0.0005	11	0	0.00468
H37RvUM2	5590	6190	site	0.0034	9	0	0.02404
H37RvUM2	5600	6200	site	0.0034	9	0	0.02404
H37RvUM2	5610	6210	site	0.0034	9	0	0.02404
H37RvUM2	5620	6220	site	0.0034	9	0	0.02404
H37RvUM2	5630	6230	site	0.0066	8	0	0.03972
H37RvUM2	5640	6240	site	0.0066	8	0	0.03972
H37RvUM2	5650	6250	site	0.0066	8	0	0.03972
H37RvUM2	5660	6260	site	0.0034	9	0	0.02404
H37RvUM2	5670	6270	site	0.0034	9	0	0.02404
H37RvUM2	5680	6280	site	0.0066	8	0	0.03972
H37RvUM2	5690	6290	site	0.0066	8	0	0.03972
H37RvUM2	5700	6300	site	0.0066	8	0	0.03972
H37RvUM2	5710	6310	site	0.0066	8	0	0.03972
H37RvUM2	5720	6320	site	0.0066	8	0	0.03972
H37RvUM2	5730	6330	site	0.0066	8	0	0.03972
H37RvUM2	5740	6340	site	0.0066	8	0	0.03972
H37RvUM2	5750	6350	site	0.0066	8	0	0.03972
H37RvUM2	5760	6360	site	0.0066	8	0	0.03972
H37RvUM2	5770	6370	site	0.0066	8	0	0.03972
H37RvUM2	5780	6380	site	0.0066	8	0	0.03972
H37RvUM2	5790	6390	site	0.0066	8	0	0.03972
H37RvUM2	5800	6400	site	0.0088	7	0	0.05098
H37RvUM2	5810	6410	site	0.0066	8	0	0.03972
H37RvUM2	5820	6420	site	0.0066	8	0	0.03972
H37RvUM2	5830	6430	site	0.0066	8	0	0.03972
H37RvUM2	5840	6440	site	0.0066	8	0	0.03972
H37RvUM2	5850	6450	site	0.0066	8	0	0.03972
H37RvUM2	5860	6460	site	0.0066	8	0	0.03972
H37RvUM2	5870	6470	site	0.0066	8	0	0.03972
H37RvUM2	5880	6480	site	0.0066	8	0	0.03972
H37RvUM2	5890	6490	site	0.0066	8	0	0.03972
H37RvUM2	5900	6500	site	0.0034	9	0	0.02404
H37RvUM2	5910	6510	site	0.0009	10	0	0.00724
H37RvUM2	5920	6520	site	0.0009	10	0	0.00724
H37RvUM2	5930	6530	site	0.0005	11	0	0.00468
H37RvUM2	5940	6540	site	0.0005	11	0	0.00468
H37RvUM2	5950	6550	site	0.0005	11	0	0.00468
H37RvUM2	5960	6560	site	0.0005	11	0	0.00468
H37RvUM2	5970	6570	site	0.0005	11	0	0.00468
H37RvUM2	5980	6580	site	0.0009	10	0	0.00724
H37RvUM2	5990	6590	site	0.0009	10	0	0.00724
H37RvUM2	6000	6600	site	0.0034	9	0	0.02404
H37RvUM2	6010	6610	site	0.0009	10	0	0.00724
H37RvUM2	6020	6620	site	0.0005	11	0	0.00468
H37RvUM2	6030	6630	site	0.0005	11	0	0.00468
H37RvUM2	6040	6640	site	0.0005	11	0	0.00468
H37RvUM2	6050	6650	site	0.0005	11	0	0.00468
H37RvUM2	6060	6660	site	0.0009	10	0	0.00724
H37RvUM2	6070	6670	site	0.0009	10	0	0.00724
H37RvUM2	6080	6680	site	0.0005	11	0	0.00468
H37RvUM2	6090	6690	site	0.0005	11	0	0.00468
H37RvUM2	6100	6700	site	0.0005	11	0	0.00468
H37RvUM2	6110	6710	site	0.0005	11	0	0.00468
H37RvUM2	6120	6720	site	0.0005	11	0	0.00468
H37RvUM2	6130	6730	site	0.0005	11	0	0.00468
H37RvUM2	6140	6740	site	0.0005	11	0	0.00468
H37RvUM2	6150	6750	site	0.0005	11	0	0.00468
H37RvUM2	6160	6760	site	0.0005	11	0	0.00468
H37RvUM2	6170	6770	site	0.0005	11	0	0.00468
H37RvUM2	6180	6780	site	0.0005	11	0	0.00468
H37RvUM2	6190	6790	site	0.0005	11	0	0.00468
H37RvUM2	6200	6800	site	0.0001	12	0	0.001
H37RvUM2	6210	6810	site	0.0001	12	0	0.001
H37RvUM2	6220	6820	site	0	13	0	0
H37RvUM2	6230	6830	site	0	13	0	0
H37RvUM2	6240	6840	site	0.0001	12	0	0.001
H37RvUM2	6250	6850	site	0.0001	12	0	0.001
H37RvUM2	6260	6860	site	0.0001	12	0	0.001
H37RvUM2	6270	6870	site	0.0001	12	0	0.001
H37RvUM2	6280	6880	site	0.0001	12	0	0.001
H37RvUM2	6290	6890	site	0.0005	11	0	0.00468
H37RvUM2	6300	6900	site	0.0005	11	0	0.00468
H37RvUM2	6310	6910	site	0.0005	11	0	0.00468
H37RvUM2	6320	6920	site	0.0005	11	0	0.00468
H37RvUM2	6330	6930	site	0.0005	11	0	0.00468
H37RvUM2	6340	6940	site	0.0005	11	0	0.00468
H37RvUM2	6350	6950	site	0.0001	12	0	0.001
H37RvUM2	6360	6960	site	0.0001	12	0	0.001
H37RvUM2	6370	6970	site	0.0001	12	0	0.001
H37RvUM2	6380	6980	site	0.0001	12	0	0.001
H37RvUM2	6390	6990	site	0	13	0	0
H37RvUM2	6400	7000	site	0	13	0	0
H37RvUM2	6410	7010	site	0.0001	12	0	0.001
H37RvUM2	6420	7020	site	0.0001	12	0	0.001
H37RvUM2	6430	7030	site	0.0001	12	0	0.001
H37RvUM2	6440	7040	site	0.0001	12	0	0.001
H37RvUM2	6450	7050	site	0.0001	12	0	0.001
H37RvUM2	6460	7060	site	0.0001	12	0	0.001
H37RvUM2	6470	7070	site	0	13	0	0
H37RvUM2	6480	7080	site	0	14	0	0
H37RvUM2	6490	7090	site	0	14	0	0
H37RvUM2	6500	7100	site	0	14	0	0
H37RvUM2	6510	7110	site	0	13	0	0
H37RvUM2	6520	7120	site	0	13	0	0
H37RvUM2	6530	7130	site	0.0001	12	0	0.001
H37RvUM2	6540	7140	site	0.0001	12	0	0.001
H37RvUM2	6550	7150	site	0.0001	12	0	0.001
H37RvUM2	6560	7160	site	0.0001	12	0	0.001
H37RvUM2	6570	7170	site	0.0001	12	0	0.001
H37RvUM2	6580	7180	site	0.0001	12	0	0.001
H37RvUM2	6590	7190	site	0.0001	12	0	0.001
H37RvUM2	6600	7200	site	0.0001	12	0	0.001
H37RvUM2	6610	7210	site	0.0005	11	0	0.00468
H37RvUM2	6620	7220	site	0.0009	10	0	0.00724
H37RvUM2	6630	7230	site	0.0005	11	0	0.00468
H37RvUM2	6640	7240	site	0.0005	11	0	0.00468
H37RvUM2	6650	7250	site	0.0005	11	0	0.00468
H37RvUM2	6660	7260	site	0.0005	11	0	0.00468
H37RvUM2	6670	7270	site	0.0001	12	0	0.001
H37RvUM2	6680	7280	site	0.0005	11	0	0.00468
H37RvUM2	6690	7290	site	0.0005	11	0	0.00468
H37RvUM2	6700	7300	site	0.0005	11	0	0.00468
H37RvUM2	6710	7310	site	0.0005	11	0	0.00468
H37RvUM2	6720	7320	site	0.0005	11	0	0.00468
H37RvUM2	6730	7330	site	0.0005	11	0	0.00468
H37RvUM2	6740	7340	site	0.0009	10	0	0.00724
H37RvUM2	6750	7350	site	0.0009	10	0	0.00724
H37RvUM2	6760	7360	site	0.0009	10	0	0.00724
H37RvUM2	6770	7370	site	0.0009	10	0	0.00724
H37RvUM2	6780	7380	site	0.0009	10	0	0.00724
H37RvUM2	6790	7390	site	0.0005	11	0	0.00468
H37RvUM2	6800	7400	site	0.0005	11	0	0.00468
H37RvUM2	6810	7410	site	0.0005	11	0	0.00468
H37RvUM2	6820	7420	site	0.0009	10	0	0.00724
H37RvUM2	6830	7430	site	0.0009	10	0	0.00724
H37RvUM2	6840	7440	site	0.0009	10	0	0.00724
H37RvUM2	6850	7450	site	0.0009	10	0	0.00724
H37RvUM2	6860	7460	site	0.0034	9	0	0.02404
H37RvUM2	6870	7470	site	0.0034	9	0	0.02404
H37RvUM2	6880	7480	site	0.0009	10	0	0.00724
H37RvUM2	6890	7490	site	0.0009	10	0	0.00724
H37RvUM2	6900	7500	site	0.0009	10	0	0.00724
H37RvUM2	6910	7510	site	0.0009	10	0	0.00724
H37RvUM2	6920	7520	site	0.0009	10	0	0.00724
H37RvUM2	6930	7530	site	0.0009	10	0	0.00724
H37RvUM2	6940	7540	site	0.0009	10	0	0.00724
H37RvUM2	6950	7550	site	0.0034	9	0	0.02404
H37RvUM2	6960	7560	site	0.0009	10	0	0.00724
H37RvUM2	6970	7570	site	0.0009	10	0	0.00724
H37RvUM2	6980	7580	site	0.0009	10	0	0.00724
H37RvUM2	6990	7590	site	0.0009	10	0	0.00724
H37RvUM2	7000	7600	site	0.0009	10	0	0.00724
H37RvUM2	7010	7610	site	0.0009	10	0	0.00724
H37RvUM2	7020	7620	site	0.0009	10	0	0.00724
H37RvUM2	7030	7630	site	0.0005	11	0	0.00468
H37RvUM2	7040	7640	site	0.0005	11	0	0.00468
H37RvUM2	7050	7650	site	0.0005	11	0	0.00468
H37RvUM2	7060	7660	site	0.0005	11	0	0.00468
H37RvUM2	7070	7670	site	0.0009	10	0	0.00724
H37RvUM2	7080	7680	site	0.0034	9	0	0.02404
H37RvUM2	7090	7690	site	0.0009	10	0	0.00724
H37RvUM2	7100	7700	site	0.0034	9	0	0.02404
H37RvUM2	7110	7710	site	0.0034	9	0	0.02404
H37RvUM2	7120	7720	site	0.0034	9	0	0.02404
H37RvUM2	7130	7730	site	0.0034	9	0	0.02404
H37RvUM2	7140	7740	site	0.0034	9	0	0.02404
H37RvUM2	7150	7750	site	0.0034	9	0	0.02404
H37RvUM2	7160	7760	site	0.0034	9	0	0.02404
H37RvUM2	7170	7770	site	0.0005	11	0	0.00468
H37RvUM2	7180	7780	site	0.0005	11	0	0.00468
H37RvUM2	7190	7790	site	0.0005	11	0	0.00468
H37RvUM2	7200	7800	site	0.0005	11	0	0.00468
H37RvUM2	7210	7810	site	0.0001	12	0	0.001
H37RvUM2	7220	7820	site	0.0001	12	0	0.001
H37RvUM2	7230	7830	site	0.0005	11	0	0.00468
H37RvUM2	7240	7840	site	0.0005	11	0	0.00468
H37RvUM2	7250	7850	site	0.0005	11	0	0.00468
H37RvUM2	7260	7860	site	0.0005	11	0	0.00468
H37RvUM2	7270	7870	site	0.0005	11	0	0.00468
H37RvUM2	7280	7880	site	0.0005	11	0	0.00468
H37RvUM2	7290	7890	site	0.0005	11	0	0.00468
H37RvUM2	7300	7900	site	0.0005	11	0	0.00468
H37RvUM2	7310	7910	site	0.0005	11	0	0.00468
H37RvUM2	7320	7920	site	0.0005	11	0	0.00468
H37RvUM2	7330	7930	site	0.0005	11	0	0.00468
H37RvUM2	7340	7940	site	0.0005	11	0	0.00468
H37RvUM2	7350	7950	site	0.0005	11	0	0.00468
H37RvUM2	7360	7960	site	0.0005	11	0	0.00468
H37RvUM2	7370	7970	site	0.0005	11	0	0.00468
H37RvUM2	7380	7980	site	0.0001	12	0	0.001
H37RvUM2	7390	7990	site	0.0005	11	0	0.00468
H37RvUM2	7400	8000	site	0.0009	10	0	0.00724
H37RvUM2	7410	8010	site	0.0009	10	0	0.00724
H37RvUM2	7420	8020	site	0.0009	10	0	0.00724
H37RvUM2	7430	8030	site	0.0009	10	0	0.00724
H37RvUM2	7440	8040	site	0.0005	11	0	0.00468
H37RvUM2	7450	8050	site	0.0005	11	0	0.00468
H37RvUM2	7460	8060	site	0.0005	11	0	0.00468
H37RvUM2	7470	8070	site	0.0005	11	0	0.00468
H37RvUM2	7480	8080	site	0.0005	11	0	0.00468
H37RvUM2	7490	8090	site	0.0005	11	0	0.00468
H37RvUM2	7500	8100	site	0.0005	11	0	0.00468
H37RvUM2	7510	8110	site	0.0001	12	0	0.001
H37RvUM2	7520	8120	site	0.0001	12	0	0.001
H37RvUM2	7530	8130	site	0	13	0	0
H37RvUM2	7540	8140	site	0	13	0	0
H37RvUM2	7550	8150	site	0	13	0	0
H37RvUM2	7560	8160	site	0.0001	12	0	0.001
H37RvUM2	7570	8170	site	0.0001	12	0	0.001
H37RvUM2	7580	8180	site	0.0001	12	0	0.001
H37RvUM2	7590	8190	site	0.0005	11	0	0.00468
H37RvUM2	7600	8200	site	0.0005	11	0	0.00468
H37RvUM2	7610	8210	site	0.0005	11	0	0.00468
H37RvUM2	7620	8220	site	0.0005	11	0	0.00468
H37RvUM2	7630	8230	site	0.0005	11	0	0.00468
H37RvUM2	7640	8240	site	0.0001	12	0	0.001
H37RvUM2	7650	8250	site	0.0001	12	0	0.001
H37RvUM2	7660	8260	site	0.0001	12	0	0.001
H37RvUM2	7670	8270	site	0.0001	12	0	0.001
H37RvUM2	7680	8280	site	0.0001	12	0	0.001
H37RvUM2	7690	8290	site	0.0005	11	0	0.00468
H37RvUM2	7700	8300	site	0	13	0	0
H37RvUM2	7710	8310	site	0	13	0	0
H37RvUM2	7720	8320	site	0	13	0	0
H37RvUM2	7730	8330	site	0	13	0	0
H37RvUM2	7740	8340	site	0	13	0	0
H37RvUM2	7750	8350	site	0	14	0	0
H37RvUM2	7760	8360	site	0	14	0	0
H37RvUM2	7770	8370	site	0.0001	12	0	0.001
H37RvUM2	7780	8380	site	0.0001	12	0	0.001
H37RvUM2	7790	8390	site	0.0001	12	0	0.001
H37RvUM2	7800	8400	site	0	14	0	0
H37RvUM2	7810	8410	site	0	13	0	0
H37RvUM2	7820	8420	site	0	13	0	0
H37RvUM2	7830	8430	site	0	13	0	0
H37RvUM2	7840	8440	site	0	14	0	0
H37RvUM2	7850	8450	site	0	14	0	0
H37RvUM2	7860	8460	site	0	14	0	0
H37RvUM2	7870	8470	site	0	13	0	0
H37RvUM2	7880	8480	site	0	13	0	0
H37RvUM2	7890	8490	site	0	14	0	0
H37RvUM2	7900	8500	site	0	14	0	0
H37RvUM2	7910	8510	site	0	14	0	0
H37RvUM2	7920	8520	site	0	14	0	0
H37RvUM2	7930	8530	site	0	14	0	0
H37RvUM2	7940	8540	site	0	14	0	0
H37RvUM2	7950	8550	site	0	15	0	0
H37RvUM2	7960	8560	site	0	15	0	0
H37RvUM2	7970	8570	site	0	15	0	0
H37RvUM2	7980	8580	site	0	14	0	0
H37RvUM2	7990	8590	site	0	14	0	0
H37RvUM2	8000	8600	site	0	14	0	0
H37RvUM2	8010	8610	site	0	14	0	0
H37RvUM2	8020	8620	site	0	14	0	0
H37RvUM2	8030	8630	site	0	14	0	0
H37RvUM2	8040	8640	site	0	13	0	0
H37RvUM2	8050	8650	site	0	13	0	0
H37RvUM2	8060	8660	site	0	13	0	0
H37RvUM2	8070	8670	site	0	13	0	0
H37RvUM2	8080	8680	site	0.0001	12	0	0.001
H37RvUM2	8090	8690	site	0.0001	12	0	0.001
H37RvUM2	8100	8700	site	0.0001	12	0	0.001
H37RvUM2	8110	8710	site	0.0005	11	0	0.00468
H37RvUM2	8120	8720	site	0.0005	11	0	0.00468
H37RvUM2	8130	8730	site	0.0009	10	0	0.00724
H37RvUM2	8140	8740	site	0.0009	10	0	0.00724
H37RvUM2	8150	8750	site	0.0009	10	0	0.00724
H37RvUM2	8160	8760	site	0.0009	10	0	0.00724
H37RvUM2	8170	8770	site	0.0009	10	0	0.00724
H37RvUM2	8180	8780	site	0.0009	10	0	0.00724
H37RvUM2	8190	8790	site	0.0005	11	0	0.00468
H37RvUM2	8200	8800	site	0.0005	11	0	0.00468
H37RvUM2	8210	8810	site	0.0005	11	0	0.00468
H37RvUM2	8220	8820	site	0.0005	11	0	0.00468
H37RvUM2	8230	8830	site	0.0009	10	0	0.00724
H37RvUM2	8240	8840	site	0.0034	9	0	0.02404
H37RvUM2	8250	8850	site	0.0034	9	0	0.02404
H37RvUM2	8260	8860	site	0.0034	9	0	0.02404
H37RvUM2	8270	8870	site	0.0009	10	0	0.00724
H37RvUM2	8280	8880	site	0.0005	11	0	0.00468
H37RvUM2	8290	8890	site	0.0005	11	0	0.00468
H37RvUM2	8300	8900	site	0.0034	9	0	0.02404
H37RvUM2	8310	8910	site	0.0009	10	0	0.00724
H37RvUM2	8320	8920	site	0.0009	10	0	0.00724
H37RvUM2	8330	8930	site	0.0009	10	0	0.00724
H37RvUM2	8340	8940	site	0.0009	10	0	0.00724
H37RvUM2	8350	8950	site	0.0034	9	0	0.02404
H37RvUM2	8360	8960	site	0.0034	9	0	0.02404
H37RvUM2	8370	8970	site	0.0034	9	0	0.02404
H37RvUM2	8380	8980	site	0.0034	9	0	0.02404
H37RvUM2	8390	8990	site	0.0034	9	0	0.02404
H37RvUM2	8400	9000	site	0.0088	7	0	0.05098
H37RvUM2	8410	9010	site	0.0088	7	0	0.05098
H37RvUM2	8420	9020	site	0.0088	7	0	0.05098
H37RvUM2	8430	9030	site	0.0088	7	0	0.05098
H37RvUM2	8440	9040	site	0.0088	7	0	0.05098
H37RvUM2	8450	9050	site	0.0066	8	0	0.03972
H37RvUM2	8460	9060	site	0.0066	8	0	0.03972
H37RvUM2	8470	9070	site	0.0066	8	0	0.03972
H37RvUM2	8480	9080	site	0.0066	8	0	0.03972
H37RvUM2	8490	9090	site	0.0088	7	0	0.05098
H37RvUM2	8500	9100	site	0.0088	7	0	0.05098
H37RvUM2	8510	9110	site	0.0066	8	0	0.03972
H37RvUM2	8520	9120	site	0.0066	8	0	0.03972
H37RvUM2	8530	9130	site	0.0066	8	0	0.03972
H37RvUM2	8540	9140	site	0.0066	8	0	0.03972
H37RvUM2	8550	9150	site	0.0088	7	0	0.05098
H37RvUM2	8560	9160	site	0.0066	8	0	0.03972
H37RvUM2	8570	9170	site	0.0034	9	0	0.02404
H37RvUM2	8580	9180	site	0.0034	9	0	0.02404
H37RvUM2	8590	9190	site	0.0034	9	0	0.02404
H37RvUM2	8600	9200	site	0.0034	9	0	0.02404
H37RvUM2	8610	9210	site	0.0034	9	0	0.02404
H37RvUM2	8620	9220	site	0.0034	9	0	0.02404
H37RvUM2	8630	9230	site	0.0034	9	0	0.02404
H37RvUM2	8640	9240	site	0.0034	9	0	0.02404
H37RvUM2	8650	9250	site	0.0034	9	0	0.02404
H37RvUM2	8660	9260	site	0.0034	9	0	0.02404
H37RvUM2	8670	9270	site	0.0034	9	0	0.02404
H37RvUM2	8680	9280	site	0.0034	9	0	0.02404
H37RvUM2	8690	9290	site	0.0034	9	0	0.02404
H37RvUM2	8700	9300	site	0.0034	9	0	0.02404
H37RvUM2	8710	9310	site	0.0034	9	0	0.02404
H37RvUM2	8720	9320	site	0.0034	9	0	0.02404
H37RvUM2	8730	9330	site	0.0034	9	0	0.02404
H37RvUM2	8740	9340	site	0.0034	9	0	0.02404
H37RvUM2	8750	9350	site	0.0034	9	0	0.02404
H37RvUM2	8760	9360	site	0.0034	9	0	0.02404
H37RvUM2	8770	9370	site	0.0034	9	0	0.02404
H37RvUM2	8780	9380	site	0.0034	9	0	0.02404
H37RvUM2	8790	9390	site	0.0066	8	0	0.03972
H37RvUM2	8800	9400	site	0.0066	8	0	0.03972
H37RvUM2	8810	9410	site	0.0066	8	0	0.03972
H37RvUM2	8820	9420	site	0.0066	8	0	0.03972
H37RvUM2	8830	9430	site	0.0034	9	0	0.02404
H37RvUM2	8840	9440	site	0.0034	9	0	0.02404
H37RvUM2	8850	9450	site	0.0034	9	0	0.02404
H37RvUM2	8860	9460	site	0.0034	9	0	0.02404
H37RvUM2	8870	9470	site	0.0034	9	0	0.02404
H37RvUM2	8880	9480	site	0.0066	8	0	0.03972
H37RvUM2	8890	9490	site	0.0066	8	0	0.03972
H37RvUM2	8900	9500	site	0.0034	9	0	0.02404
H37RvUM2	8910	9510	site	0.0034	9	0	0.02404
H37RvUM2	8920	9520	site	0.0034	9	0	0.02404
H37RvUM2	8930	9530	site	0.0005	11	0	0.00468
H37RvUM2	8940	9540	site	0.0005	11	0	0.00468
H37RvUM2	8950	9550	site	0.0001	12	0	0.001
H37RvUM2	8960	9560	site	0.0001	12	0	0.001
H37RvUM2	8970	9570	site	0	13	0	0
H37RvUM2	8980	9580	site	0	13	0	0
H37RvUM2	8990	9590	site	0	13	0	0
H37RvUM2	9000	9600	site	0	13	0	0
H37RvUM2	9010	9610	site	0	13	0	0
H37RvUM2	9020	9620	site	0	13	0	0
H37RvUM2	9030	9630	site	0	14	0	0
H37RvUM2	9040	9640	site	0	13	0	0
H37RvUM2	9050	9650	site	0.0001	12	0	0.001
H37RvUM2	9060	9660	site	0.0001	12	0	0.001
H37RvUM2	9070	9670	site	0.0001	12	0	0.001
H37RvUM2	9080	9680	site	0.0001	12	0	0.001
H37RvUM2	9090	9690	site	0.0001	12	0	0.001
H37RvUM2	9100	9700	site	0.0001	12	0	0.001
H37RvUM2	9110	9710	site	0.0005	11	0	0.00468
H37RvUM2	9120	9720	site	0.0005	11	0	0.00468
H37RvUM2	9130	9730	site	0.0005	11	0	0.00468
H37RvUM2	9140	9740	site	0.0005	11	0	0.00468
H37RvUM2	9150	9750	site	0.0005	11	0	0.00468
H37RvUM2	9160	9760	site	0.0009	10	0	0.00724
H37RvUM2	9170	9770	site	0.0034	9	0	0.02404
H37RvUM2	9180	9780	site	0.0009	10	1	0.00724
H37RvUM2	9190	9790	site	0.0009	10	1	0.00724
H37RvUM2	9200	9800	site	0.0009	10	1	0.00724
H37RvUM2	9210	9810	site	0.0009	10	1	0.00724
H37RvUM2	9220	9820	site	0.0602	11	83	0.25456
H37RvUM2	9230	9830	site	0.0602	11	83	0.25456
H37RvUM2	9240	9840	site	0.0602	11	83	0.25456
H37RvUM2	9250	9850	site	0.0602	11	83	0.25456
H37RvUM2	9260	9860	site	0.0393	12	83	0.19117
H37RvUM2	9270	9870	site	0.0393	12	83	0.19117
H37RvUM2	9280	9880	site	0.0447	13	95	0.20945
H37RvUM2	9290	9890	site	0.0447	13	95	0.20945
H37RvUM2	9300	9900	site	0.0635	14	132	0.29148
H37RvUM2	9310	9910	site	0.1228	15	197	0.46073
H37RvUM2	9320	9920	site	0.1228	15	197	0.46073
H37RvUM2	9330	9930	site	0.1228	15	197	0.46073
H37RvUM2	9340	9940	site	0.1228	15	197	0.46073
H37RvUM2	9350	9950	site	0.1228	15	197	0.46073
H37RvUM2	9360	9960	site	0.1228	15	197	0.46073
H37RvUM2	9370	9970	site	0.1228	15	197	0.46073
H37RvUM2	9380	9980	site	0.1228	15	197	0.46073
H37RvUM2	9390	9990	site	0.1228	15	197	0.46073
H37RvUM2	9400	10000	site	0.1228	15	197	0.46073
H37RvUM2	9410	10010	site	0.1228	15	197	0.46073
H37RvUM2	9420	10020	site	0.1228	15	197	0.46073
H37RvUM2	9430	10030	site	0.2613	15	298	0.73143
H37RvUM2	9440	10040	site	0.2613	15	298	0.73143
H37RvUM2	9450	10050	site	0.2613	15	298	0.73143
H37RvUM2	9460	10060	site	0.2613	15	298	0.73143
H37RvUM2	9470	10070	site	0.3342	14	298	0.8557
H37RvUM2	9480	10080	site	0.3342	14	298	0.8557
H37RvUM2	9490	10090	site	0.3342	14	298	0.8557
H37RvUM2	9500	10100	site	0.3673	13	298	0.86156
H37RvUM2	9510	10110	site	0.3673	13	298	0.86156
H37RvUM2	9520	10120	site	0.3673	13	298	0.86156
H37RvUM2	9530	10130	site	0.4994	11	298	0.91643
H37RvUM2	9540	10140	site	0.4994	11	298	0.91643
H37RvUM2	9550	10150	site	0.5544	10	298	0.94137
H37RvUM2	9560	10160	site	0.5544	10	298	0.94137
H37RvUM2	9570	10170	site	0.6258	9	298	0.93236
H37RvUM2	9580	10180	site	0.6258	9	298	0.93236
H37RvUM2	9590	10190	site	0.6258	9	298	0.93236
H37RvUM2	9600	10200	site	0.6258	9	298	0.93236
H37RvUM2	9610	10210	site	0.6258	9	298	0.93236
H37RvUM2	9620	10220	site	0.6258	9	298	0.93236
H37RvUM2	9630	10230	site	0.6772	8	298	0.92862
H37RvUM2	9640	10240	site	0.6772	8	298	0.92862
H37RvUM2	9650	10250	site	0.6772	8	298	0.92862
H37RvUM2	9660	10260	site	0.6772	8	298	0.92862
H37RvUM2	9670	10270	site	0.6772	8	298	0.92862
H37RvUM2	9680	10280	site	0.6258	9	301	0.93236
H37RvUM2	9690	10290	site	0.6258	9	301	0.93236
H37RvUM2	9700	10300	site	0.6258	9	301	0.93236
H37RvUM2	9710	10310	site	0.5737	10	305	0.95049
H37RvUM2	9720	10320	site	0.5737	10	305	0.95049
H37RvUM2	9730	10330	site	0.5737	10	305	0.95049
H37RvUM2	9740	10340	site	0.5737	10	305	0.95049
H37RvUM2	9750	10350	site	0.5737	10	305	0.95049
H37RvUM2	9760	10360	site	0.5737	10	305	0.95049
H37RvUM2	9770	10370	site	0.5737	10	305	0.95049
H37RvUM2	9780	10380	site	0.6258	9	304	0.93236
H37RvUM2	9790	10390	site	0.6258	9	304	0.93236
H37RvUM2	9800	10400	site	0.6258	9	304	0.93236
H37RvUM2	9810	10410	site	0.6258	9	304	0.93236
H37RvUM2	9820	10420	site	0.4616	9	222	0.8224
H37RvUM2	9830	10430	site	0.6088	10	321	0.96938
H37RvUM2	9840	10440	site	0.6088	10	321	0.96938
H37RvUM2	9850	10450	site	0.6088	10	321	0.96938
H37RvUM2	9860	10460	site	0.6586	9	321	0.95081
H37RvUM2	9870	10470	site	0.6586	9	321	0.95081
H37RvUM2	9880	10480	site	0.6903	8	309	0.93359
H37RvUM2	9890	10490	site	0.6903	8	309	0.93359
H37RvUM2	9900	10500	site	0.6942	7	272	0.90858
H37RvUM2	9910	10510	site	0.6491	6	207	0.88423
H37RvUM2	9920	10520	site	0.6491	6	207	0.88423
H37RvUM2	9930	10530	site	0.6491	6	207	0.88423
H37RvUM2	9940	10540	site	0.6491	6	207	0.88423
H37RvUM2	9950	10550	site	0.6491	6	207	0.88423
H37RvUM2	9960	10560	site	0.6491	6	207	0.88423
H37RvUM2	9970	10570	site	0.6491	6	207	0.88423
H37RvUM2	9980	10580	site	0.6491	6	207	0.88423
H37RvUM2	9990	10590	site	0.9195	7	518	0.9999
H37RvUM2	10000	10600	site	0.9195	7	518	0.9999
H37RvUM2	10010	10610	site	0.9013	8	526	1
H37RvUM2	10020	10620	site	0.8969	9	558	1
H37RvUM2	10030	10630	site	0.8572	8	457	1
H37RvUM2	10040	10640	site	0.8572	8	457	1
H37RvUM2	10050	10650	site	0.8572	8	457	1
H37RvUM2	10060	10660	site	0.8572	8	457	1
H37RvUM2	10070	10670	site	0.8572	8	457	1
H37RvUM2	10080	10680	site	0.8572	8	457	1
H37RvUM2	10090	10690	site	0.8572	8	457	1
H37RvUM2	10100	10700	site	0.8572	8	457	1
H37RvUM2	10110	10710	site	0.8885	7	457	0.99407
H37RvUM2	10120	10720	site	0.8885	7	457	0.99407
H37RvUM2	10130	10730	site	0.8885	7	457	0.99407
H37RvUM2	10140	10740	site	0.8885	7	457	0.99407
H37RvUM2	10150	10750	site	0.8885	7	457	0.99407
H37RvUM2	10160	10760	site	0.8885	7	457	0.99407
H37RvUM2	10170	10770	site	0.8885	7	457	0.99407
H37RvUM2	10180	10780	site	0.9569	8	687	1
H37RvUM2	10190	10790	site	0.9569	8	687	1
H37RvUM2	10200	10800	site	0.9569	8	687	1
H37RvUM2	10210	10810	site	0.9569	8	687	1
H37RvUM2	10220	10820	site	0.9569	8	687	1
H37RvUM2	10230	10830	site	0.9645	9	769	1
H37RvUM2	10240	10840	site	0.9645	9	769	1
H37RvUM2	10250	10850	site	0.9645	9	769	1
H37RvUM2	10260	10860	site	0.9492	10	769	1
H37RvUM2	10270	10870	site	0.9492	10	769	1
H37RvUM2	10280	10880	site	0.9492	10	766	1
H37RvUM2	10290	10890	site	0.9354	11	766	1
H37RvUM2	10300	10900	site	0.9038	13	766	1
H37RvUM2	10310	10910	site	0.9038	13	762	1
H37RvUM2	10320	10920	site	0.9038	13	762	1
H37RvUM2	10330	10930	site	0.8856	14	762	1
H37RvUM2	10340	10940	site	0.8856	14	762	1
H37RvUM2	10350	10950	site	0.8856	14	762	1
H37RvUM2	10360	10960	site	0.8555	15	762	1
H37RvUM2	10370	10970	site	0.8555	15	762	1
H37RvUM2	10380	10980	site	0.8555	15	762	1
H37RvUM2	10390	10990	site	0.8555	15	762	1
H37RvUM2	10400	11000	site	0.8555	15	762	1
H37RvUM2	10410	11010	site	0.8555	15	762	1
H37RvUM2	10420	11020	site	0.8856	14	762	1
H37RvUM2	10430	11030	site	0.8533	13	663	1
H37RvUM2	10440	11040	site	0.8533	13	663	1
H37RvUM2	10450	11050	site	0.8533	13	663	1
H37RvUM2	10460	11060	site	0.8533	13	663	1
H37RvUM2	10470	11070	site	0.8533	13	663	1
H37RvUM2	10480	11080	site	0.8533	13	663	1
H37RvUM2	10490	11090	site	0.8533	13	663	1
H37RvUM2	10500	11100	site	0.8249	14	666	1
H37RvUM2	10510	11110	site	0.8249	14	666	1
H37RvUM2	10520	11120	site	0.8249	14	666	1
H37RvUM2	10530	11130	site	0.7895	15	666	1
H37RvUM2	10540	11140	site	0.7626	16	666	1
H37RvUM2	10550	11150	site	0.7626	16	666	1
H37RvUM2	10560	11160	site	0.7626	16	666	1
H37RvUM2	10570	11170	site	0.7626	16	666	1
H37RvUM2	10580	11180	site	0.7197	17	666	1
H37RvUM2	10590	11190	site	0.3397	16	355	0.84609
H37RvUM2	10600	11200	site	0.3397	16	355	0.84609
H37RvUM2	10610	11210	site	0.7929	17	757	1
H37RvUM2	10620	11220	site	0.816	16	725	1
H37RvUM2	10630	11230	site	0.816	16	725	1
H37RvUM2	10640	11240	site	0.816	16	725	1
H37RvUM2	10650	11250	site	0.816	16	725	1
H37RvUM2	10660	11260	site	0.816	16	725	1
H37RvUM2	10670	11270	site	0.816	16	725	1
H37RvUM2	10680	11280	site	0.816	16	725	1
H37RvUM2	10690	11290	site	0.816	16	725	1
H37RvUM2	10700	11300	site	0.7825	17	744	1
H37RvUM2	10710	11310	site	0.7596	18	744	1
H37RvUM2	10720	11320	site	0.7596	18	744	1
H37RvUM2	10730	11330	site	0.7596	18	744	1
H37RvUM2	10740	11340	site	0.7596	18	744	1
H37RvUM2	10750	11350	site	0.7596	18	744	1
H37RvUM2	10760	11360	site	0.7596	18	744	1
H37RvUM2	10770	11370	site	0.7596	18	744	1
H37RvUM2	10780	11380	site	0.5323	17	514	1
H37RvUM2	10790	11390	site	0.5323	17	514	1
H37RvUM2	10800	11400	site	0.5323	17	514	1
H37RvUM2	10810	11410	site	0.5323	17	514	1
H37RvUM2	10820	11420	site	0.5323	17	514	1
H37RvUM2	10830	11430	site	0.6845	17	635	1
H37RvUM2	10840	11440	site	0.6845	17	635	1
H37RvUM2	10850	11450	site	0.6483	18	635	1
H37RvUM2	10860	11460	site	0.6845	17	635	1
H37RvUM2	10870	11470	site	0.6845	17	635	1
H37RvUM2	10880	11480	site	0.7323	16	635	1
H37RvUM2	10890	11490	site	0.7639	15	635	1
H37RvUM2	10900	11500	site	0.8288	13	635	1
H37RvUM2	10910	11510	site	0.8542	12	635	1
H37RvUM2	10920	11520	site	0.8542	12	635	1
H37RvUM2	10930	11530	site	0.8819	11	635	1
H37RvUM2	10940	11540	site	0.9131	12	737	1
H37RvUM2	10950	11550	site	0.9131	12	737	1
H37RvUM2	10960	11560	site	0.9433	12	836	1
H37RvUM2	10970	11570	site	0.9433	12	836	1
H37RvUM2	10980	11580	site	0.9433	12	836	1
H37RvUM2	10990	11590	site	0.9433	12	836	1
H37RvUM2	11000	11600	site	0.9433	12	836	1
H37RvUM2	11010	11610	site	0.9433	12	836	1
H37RvUM2	11020	11620	site	0.9433	12	836	1
H37RvUM2	11030	11630	site	0.9317	13	836	1
H37RvUM2	11040	11640	site	0.9317	13	836	1
H37RvUM2	11050	11650	site	0.9317	13	836	1
H37RvUM2	11060	11660	site	0.9317	13	836	1
H37RvUM2	11070	11670	site	0.9146	14	836	1
H37RvUM2	11080	11680	site	0.997	15	1784	1
H37RvUM2	11090	11690	site	0.9969	16	1856	1
H37RvUM2	11100	11700	site	0.9977	15	1853	1
H37RvUM2	11110	11710	site	0.9977	15	1853	1
H37RvUM2	11120	11720	site	0.9977	15	1853	1
H37RvUM2	11130	11730	site	0.9978	14	1853	1
H37RvUM2	11140	11740	site	0.998	14	1869	1
H37RvUM2	11150	11750	site	0.9975	16	1927	1
H37RvUM2	11160	11760	site	0.9972	17	1927	1
H37RvUM2	11170	11770	site	0.9972	17	1927	1
H37RvUM2	11180	11780	site	0.9975	16	1927	1
H37RvUM2	11190	11790	site	0.9984	17	2066	1
H37RvUM2	11200	11800	site	0.9984	17	2066	1
H37RvUM2	11210	11810	site	0.996	15	1656	1
H37RvUM2	11220	11820	site	0.996	15	1656	1
H37RvUM2	11230	11830	site	0.996	15	1656	1
H37RvUM2	11240	11840	site	0.996	15	1656	1
H37RvUM2	11250	11850	site	0.996	15	1656	1
H37RvUM2	11260	11860	site	0.9952	16	1656	1
H37RvUM2	11270	11870	site	0.9952	16	1656	1
H37RvUM2	11280	11880	site	0.9952	16	1656	1
H37RvUM2	11290	11890	site	0.9952	16	1656	1
H37RvUM2	11300	11900	site	0.9955	15	1637	1
H37RvUM2	11310	11910	site	0.9962	14	1637	1
H37RvUM2	11320	11920	site	0.9962	14	1637	1
H37RvUM2	11330	11930	site	0.9962	14	1637	1
H37RvUM2	11340	11940	site	0.9962	14	1637	1
H37RvUM2	11350	11950	site	0.9962	14	1637	1
H37RvUM2	11360	11960	site	0.9962	14	1637	1
H37RvUM2	11370	11970	site	0.9962	14	1637	1
H37RvUM2	11380	11980	site	0.9962	14	1637	1
H37RvUM2	11390	11990	site	0.9962	14	1637	1
H37RvUM2	11400	12000	site	0.9962	14	1637	1
H37RvUM2	11410	12010	site	0.9962	14	1637	1
H37RvUM2	11420	12020	site	0.9962	14	1637	1
H37RvUM2	11430	12030	site	0.9947	13	1434	1
H37RvUM2	11440	12040	site	0.9947	13	1434	1
H37RvUM2	11450	12050	site	0.9947	13	1439	1
H37RvUM2	11460	12060	site	0.9922	14	1441	1
H37RvUM2	11470	12070	site	0.9922	14	1441	1
H37RvUM2	11480	12080	site	0.9922	14	1441	1
H37RvUM2	11490	12090	site	0.9922	14	1441	1
H37RvUM2	11500	12100	site	0.9922	14	1441	1
H37RvUM2	11510	12110	site	0.9922	14	1441	1
H37RvUM2	11520	12120	site	0.9922	14	1441	1
H37RvUM2	11530	12130	site	0.9922	14	1441	1
H37RvUM2	11540	12140	site	0.9921	13	1339	1
H37RvUM2	11550	12150	site	0.9884	14	1339	1
H37RvUM2	11560	12160	site	0.9883	13	1240	1
H37RvUM2	11570	12170	site	0.9883	13	1240	1
H37RvUM2	11580	12180	site	0.9883	13	1240	1
H37RvUM2	11590	12190	site	0.9883	13	1240	1
H37RvUM2	11600	12200	site	0.9883	13	1240	1
H37RvUM2	11610	12210	site	0.9883	13	1240	1
H37RvUM2	11620	12220	site	0.9883	13	1240	1
H37RvUM2	11630	12230	site	0.9914	12	1240	1
H37RvUM2	11640	12240	site	0.9914	12	1240	1
H37RvUM2	11650	12250	site	0.9914	12	1240	1
H37RvUM2	11660	12260	site	0.9895	13	1262	1
H37RvUM2	11670	12270	site	0.9919	12	1262	1
H37RvUM2	11680	12280	site	0.5186	11	314	0.92886
H37RvUM2	11690	12290	site	0.4586	10	242	0.88179
H37RvUM2	11700	12300	site	0.4586	10	242	0.88179
H37RvUM2	11710	12310	site	0.4586	10	242	0.88179
H37RvUM2	11720	12320	site	0.4586	10	242	0.88179
H37RvUM2	11730	12330	site	0.4586	10	242	0.88179
H37RvUM2	11740	12340	site	0.4807	9	226	0.83465
H37RvUM2	11750	12350	site	0.4794	7	168	0.77352
H37RvUM2	11760	12360	site	0.6821	7	261	0.90119
H37RvUM2	11770	12370	site	0.6821	7	261	0.90119
H37RvUM2	11780	12380	site	0.6821	7	261	0.90119
H37RvUM2	11790	12390	site	0.4341	6	122	0.75702
H37RvUM2	11800	12400	site	0.4341	6	122	0.75702
H37RvUM2	11810	12410	site	0.4341	6	122	0.75702
H37RvUM2	11820	12420	site	0.4341	6	122	0.75702
H37RvUM2	11830	12430	site	0.4341	6	122	0.75702
H37RvUM2	11840	12440	site	0.4341	6	122	0.75702
H37RvUM2	11850	12450	site	0.4341	6	122	0.75702
H37RvUM2	11860	12460	site	0.5203	5	122	0.79812
H37RvUM2	11870	12470	site	0.5698	6	173	0.84678
H37RvUM2	11880	12480	site	0.5698	6	173	0.84678
H37RvUM2	11890	12490	site	0.5698	6	173	0.84678
H37RvUM2	11900	12500	site	0.7165	7	283	0.91641
H37RvUM2	11910	12510	site	0.7165	7	283	0.91641
H37RvUM2	11920	12520	site	0.653	8	283	0.91698
H37RvUM2	11930	12530	site	0.653	8	283	0.91698
H37RvUM2	11940	12540	site	0.5946	9	286	0.9161
H37RvUM2	11950	12550	site	0.5946	9	286	0.9161
H37RvUM2	11960	12560	site	0.5946	9	286	0.9161
H37RvUM2	11970	12570	site	0.5946	9	286	0.9161
H37RvUM2	11980	12580	site	0.5946	9	286	0.9161
H37RvUM2	11990	12590	site	0.5946	9	286	0.9161
H37RvUM2	12000	12600	site	0.5946	9	286	0.9161
H37RvUM2	12010	12610	site	0.5946	9	286	0.9161
H37RvUM2	12020	12620	site	0.5946	9	286	0.9161
H37RvUM2	12030	12630	site	0.5905	10	317	0.95839
H37RvUM2	12040	12640	site	0.5905	10	317	0.95839
H37RvUM2	12050	12650	site	0.6433	9	312	0.94151
H37RvUM2	12060	12660	site	0.6903	8	310	0.93359
H37RvUM2	12070	12670	site	0.7732	9	399	0.9975
H37RvUM2	12080	12680	site	0.7732	9	399	0.9975
H37RvUM2	12090	12690	site	0.7732	9	399	0.9975
H37RvUM2	12100	12700	site	0.7732	9	399	0.9975
H37RvUM2	12110	12710	site	0.7732	9	399	0.9975
H37RvUM2	12120	12720	site	0.7732	9	399	0.9975
H37RvUM2	12130	12730	site	0.7732	9	399	0.9975
H37RvUM2	12140	12740	site	0.7732	9	399	0.9975
H37RvUM2	12150	12750	site	0.7998	8	399	0.97877
H37RvUM2	12160	12760	site	0.8005	9	430	1
H37RvUM2	12170	12770	site	0.8005	9	430	1
H37RvUM2	12180	12780	site	0.8005	9	430	1
H37RvUM2	12190	12790	site	0.8005	9	430	1
H37RvUM2	12200	12800	site	0.8005	9	430	1
H37RvUM2	12210	12810	site	0.9229	10	673	1
H37RvUM2	12220	12820	site	0.9229	10	673	1
H37RvUM2	12230	12830	site	0.9229	10	673	1
H37RvUM2	12240	12840	site	0.9229	10	673	1
H37RvUM2	12250	12850	site	0.9229	10	673	1
H37RvUM2	12260	12860	site	0.9356	9	651	1
H37RvUM2	12270	12870	site	0.9356	9	651	1
H37RvUM2	12280	12880	site	0.9356	9	651	1
H37RvUM2	12290	12890	site	0.9356	9	651	1
H37RvUM2	12300	12900	site	0.9356	9	651	1
H37RvUM2	12310	12910	site	0.9356	9	651	1
H37RvUM2	12320	12920	site	0.9356	9	651	1
H37RvUM2	12330	12930	site	0.9356	9	651	1
H37RvUM2	12340	12940	site	0.9356	9	651	1
H37RvUM2	12350	12950	site	0.9356	9	651	1
H37RvUM2	12360	12960	site	0.9173	8	558	1
H37RvUM2	12370	12970	site	0.9173	8	558	1
H37RvUM2	12380	12980	site	0.9173	8	558	1
H37RvUM2	12390	12990	site	0.9173	8	558	1
H37RvUM2	12400	13000	site	0.9173	8	558	1
H37RvUM2	12410	13010	site	0.9173	8	558	1
H37RvUM2	12420	13020	site	0.9173	8	558	1
H37RvUM2	12430	13030	site	0.9265	9	628	1
H37RvUM2	12440	13040	site	0.9265	9	628	1
H37RvUM2	12450	13050	site	0.9198	10	663	1
H37RvUM2	12460	13060	site	0.9198	10	663	1
H37RvUM2	12470	13070	site	0.9236	9	612	1
H37RvUM2	12480	13080	site	0.9236	9	612	1
H37RvUM2	12490	13090	site	0.9339	10	700	1
H37RvUM2	12500	13100	site	0.9104	9	590	1
H37RvUM2	12510	13110	site	0.9104	9	590	1
H37RvUM2	12520	13120	site	0.9293	8	590	1
H37RvUM2	12530	13130	site	0.9293	8	590	1
H37RvUM2	12540	13140	site	0.9416	7	587	0.9999
H37RvUM2	12550	13150	site	0.9416	7	587	0.9999
H37RvUM2	12560	13160	site	0.9317	8	599	1
H37RvUM2	12570	13170	site	0.9317	8	599	1
H37RvUM2	12580	13180	site	0.9151	9	602	1
H37RvUM2	12590	13190	site	0.9151	9	602	1
H37RvUM2	12600	13200	site	0.9151	9	602	1
H37RvUM2	12610	13210	site	0.9151	9	602	1
H37RvUM2	12620	13220	site	0.9151	9	602	1
H37RvUM2	12630	13230	site	0.9221	8	571	1
H37RvUM2	12640	13240	site	0.9221	8	571	1
H37RvUM2	12650	13250	site	0.9221	8	571	1
H37RvUM2	12660	13260	site	0.9221	8	571	1
H37RvUM2	12670	13270	site	0.9004	7	482	0.99495
H37RvUM2	12680	13280	site	0.8754	8	485	1
H37RvUM2	12690	13290	site	0.8754	8	485	1
H37RvUM2	12700	13300	site	0.8754	8	485	1
H37RvUM2	12710	13310	site	0.8754	8	485	1
H37RvUM2	12720	13320	site	0.8553	9	493	1
H37RvUM2	12730	13330	site	0.8461	11	574	1
H37RvUM2	12740	13340	site	0.8461	11	574	1
H37RvUM2	12750	13350	site	0.8461	11	574	1
H37RvUM2	12760	13360	site	0.8621	10	543	1
H37RvUM2	12770	13370	site	0.8621	10	543	1
H37RvUM2	12780	13380	site	0.8321	11	551	1
H37RvUM2	12790	13390	site	0.8321	11	551	1
H37RvUM2	12800	13400	site	0.8321	11	551	1
H37RvUM2	12810	13410	site	0.5737	10	308	0.95049
H37RvUM2	12820	13420	site	0.5737	10	308	0.95049
H37RvUM2	12830	13430	site	0.5737	10	308	0.95049
H37RvUM2	12840	13440	site	0.5737	10	308	0.95049
H37RvUM2	12850	13450	site	0.5737	10	308	0.95049
H37RvUM2	12860	13460	site	0.5737	10	308	0.95049
H37RvUM2	12870	13470	site	0.5186	11	308	0.92886
H37RvUM2	12880	13480	site	0.4622	12	316	0.91068
H37RvUM2	12890	13490	site	0.4159	13	316	0.91001
H37RvUM2	12900	13500	site	0.4159	13	316	0.91001
H37RvUM2	12910	13510	site	0.4159	13	316	0.91001
H37RvUM2	12920	13520	site	0.4159	13	316	0.91001
H37RvUM2	12930	13530	site	0.4159	13	316	0.91001
H37RvUM2	12940	13540	site	0.4159	13	316	0.91001
H37RvUM2	12950	13550	site	0.4159	13	316	0.91001
H37RvUM2	12960	13560	site	0.4159	13	316	0.91001
H37RvUM2	12970	13570	site	0.3128	15	316	0.8058
H37RvUM2	12980	13580	site	0.3128	15	316	0.8058
H37RvUM2	12990	13590	site	0.3128	15	316	0.8058
H37RvUM2	13000	13600	site	0.2565	16	316	0.71518
H37RvUM2	13010	13610	site	0.2565	16	316	0.71518
H37RvUM2	13020	13620	site	0.3771	17	416	0.88644
H37RvUM2	13030	13630	site	0.3134	16	346	0.81479
H37RvUM2	13040	13640	site	0.3134	16	346	0.81479
H37RvUM2	13050	13650	site	0.2889	15	311	0.77355
H37RvUM2	13060	13660	site	0.2889	15	311	0.77355
H37RvUM2	13070	13670	site	0.2889	15	311	0.77355
H37RvUM2	13080	13680	site	0.5487	16	494	1
H37RvUM2	13090	13690	site	0.4188	16	406	0.93443
H37RvUM2	13100	13700	site	0.4188	16	406	0.93443
H37RvUM2	13110	13710	site	0.3485	17	406	0.84362
H37RvUM2	13120	13720	site	0.3485	17	406	0.84362
H37RvUM2	13130	13730	site	0.3485	17	406	0.84362
H37RvUM2	13140	13740	site	0.3485	17	406	0.84362
H37RvUM2	13150	13750	site	0.3485	17	406	0.84362
H37RvUM2	13160	13760	site	0.3928	16	394	0.90924
H37RvUM2	13170	13770	site	0.3928	16	394	0.90924
H37RvUM2	13180	13780	site	0.3928	16	391	0.90924
H37RvUM2	13190	13790	site	0.3928	16	391	0.90924
H37RvUM2	13200	13800	site	0.3928	16	391	0.90924
H37RvUM2	13210	13810	site	0.3928	16	391	0.90924
H37RvUM2	13220	13820	site	0.3928	16	391	0.90924
H37RvUM2	13230	13830	site	0.3928	16	391	0.90924
H37RvUM2	13240	13840	site	0.3928	16	391	0.90924
H37RvUM2	13250	13850	site	0.3928	16	391	0.90924
H37RvUM2	13260	13860	site	0.3485	17	391	0.84362
H37RvUM2	13270	13870	site	0.3485	17	391	0.84362
H37RvUM2	13280	13880	site	0.3928	16	388	0.90924
H37RvUM2	13290	13890	site	0.3928	16	388	0.90924
H37RvUM2	13300	13900	site	0.3928	16	388	0.90924
H37RvUM2	13310	13910	site	0.3485	17	404	0.84362
H37RvUM2	13320	13920	site	0.3928	16	396	0.90924
H37RvUM2	13330	13930	site	0.3587	14	315	0.88652
H37RvUM2	13340	13940	site	0.3587	14	315	0.88652
H37RvUM2	13350	13950	site	0.3587	14	315	0.88652
H37RvUM2	13360	13960	site	0.3587	14	315	0.88652
H37RvUM2	13370	13970	site	0.3587	14	315	0.88652
H37RvUM2	13380	13980	site	0.3931	13	307	0.89072
H37RvUM2	13390	13990	site	0.3931	13	307	0.89072
H37RvUM2	13400	14000	site	0.3931	13	307	0.89072
H37RvUM2	13410	14010	site	0.3931	13	307	0.89072
H37RvUM2	13420	14020	site	0.3931	13	307	0.89072
H37RvUM2	13430	14030	site	0.4033	14	336	0.91891
H37RvUM2	13440	14040	site	0.4033	14	336	0.91891
H37RvUM2	13450	14050	site	0.4033	14	336	0.91891
H37RvUM2	13460	14060	site	0.4033	14	336	0.91891
H37RvUM2	13470	14070	site	0.4033	14	340	0.91891
H37RvUM2	13480	14080	site	0.4402	13	332	0.93386
H37RvUM2	13490	14090	site	0.4649	13	345	0.95692
H37RvUM2	13500	14100	site	0.3659	15	359	0.87594
H37RvUM2	13510	14110	site	0.3659	15	359	0.87594
H37RvUM2	13520	14120	site	0.3659	15	359	0.87594
H37RvUM2	13530	14130	site	0.3659	15	359	0.87594
H37RvUM2	13540	14140	site	0.3659	15	359	0.87594
H37RvUM2	13550	14150	site	0.3659	15	359	0.87594
H37RvUM2	13560	14160	site	0.3659	15	359	0.87594
H37RvUM2	13570	14170	site	0.4876	13	359	0.97608
H37RvUM2	13580	14180	site	0.4565	14	368	0.97319
H37RvUM2	13590	14190	site	0.4565	14	368	0.97319
H37RvUM2	13600	14200	site	0.512	13	368	0.99923
H37RvUM2	13610	14210	site	0.512	13	368	0.99923
H37RvUM2	13620	14220	site	0.3713	12	268	0.82103
H37RvUM2	13630	14230	site	0.3713	12	268	0.82103
H37RvUM2	13640	14240	site	0.3713	12	268	0.82103
H37RvUM2	13650	14250	site	0.3713	12	268	0.82103
H37RvUM2	13660	14260	site	0.3713	12	268	0.82103
H37RvUM2	13670	14270	site	0.3713	12	268	0.82103
H37RvUM2	13680	14280	site	0.0602	11	85	0.25456
H37RvUM2	13690	14290	site	0.0901	10	85	0.33891
H37RvUM2	13700	14300	site	0.0901	10	85	0.33891
H37RvUM2	13710	14310	site	0.1288	9	85	0.40611
H37RvUM2	13720	14320	site	0.1288	9	85	0.40611
H37RvUM2	13730	14330	site	0.1288	9	85	0.40611
H37RvUM2	13740	14340	site	0.1288	9	85	0.40611
H37RvUM2	13750	14350	site	0.1288	9	85	0.40611
H37RvUM2	13760	14360	site	0.1288	9	85	0.40611
H37RvUM2	13770	14370	site	0.0901	10	85	0.33891
H37RvUM2	13780	14380	site	0.1288	9	85	0.40611
H37RvUM2	13790	14390	site	0.1288	9	85	0.40611
H37RvUM2	13800	14400	site	0.1288	9	85	0.40611
H37RvUM2	13810	14410	site	0.1288	9	85	0.40611
H37RvUM2	13820	14420	site	0.1288	9	85	0.40611
H37RvUM2	13830	14430	site	0.1093	10	92	0.38904
H37RvUM2	13840	14440	site	0.1093	10	92	0.38904
H37RvUM2	13850	14450	site	0.1093	10	92	0.38904
H37RvUM2	13860	14460	site	0.1093	10	92	0.38904
H37RvUM2	13870	14470	site	0.1093	10	92	0.38904
H37RvUM2	13880	14480	site	0.1093	10	92	0.38904
H37RvUM2	13890	14490	site	0.1093	10	92	0.38904
H37RvUM2	13900	14500	site	0.1093	10	92	0.38904
H37RvUM2	13910	14510	site	0.1083	9	76	0.36266
H37RvUM2	13920	14520	site	0.1083	9	76	0.36266
H37RvUM2	13930	14530	site	0.1083	9	76	0.36266
H37RvUM2	13940	14540	site	0.1083	9	76	0.36266
H37RvUM2	13950	14550	site	0.1083	9	76	0.36266
H37RvUM2	13960	14560	site	0.1083	9	76	0.36266
H37RvUM2	13970	14570	site	0.1083	9	76	0.36266
H37RvUM2	13980	14580	site	0.1083	9	76	0.36266
H37RvUM2	13990	14590	site	0.1083	9	76	0.36266
H37RvUM2	14000	14600	site	0.1083	9	76	0.36266
H37RvUM2	14010	14610	site	0.1083	9	76	0.36266
H37RvUM2	14020	14620	site	0.1083	9	76	0.36266
H37RvUM2	14030	14630	site	0.1288	9	88	0.40611
H37RvUM2	14040	14640	site	0.1288	9	88	0.40611
H37RvUM2	14050	14650	site	0.1288	9	88	0.40611
H37RvUM2	14060	14660	site	0.1288	9	88	0.40611
H37RvUM2	14070	14670	site	0.8135	11	528	1
H37RvUM2	14080	14680	site	0.8285	12	599	1
H37RvUM2	14090	14690	site	0.8532	11	586	1
H37RvUM2	14100	14700	site	0.9018	9	572	1
H37RvUM2	14110	14710	site	0.9018	9	572	1
H37RvUM2	14120	14720	site	0.9018	9	572	1
H37RvUM2	14130	14730	site	0.9018	9	572	1
H37RvUM2	14140	14740	site	0.9018	9	572	1
H37RvUM2	14150	14750	site	0.9018	9	572	1
H37RvUM2	14160	14760	site	0.88	10	573	1
H37RvUM2	14170	14770	site	0.9062	11	689	1
H37RvUM2	14180	14780	site	0.9271	10	680	1
H37RvUM2	14190	14790	site	0.9013	11	680	1
H37RvUM2	14200	14800	site	0.9013	11	680	1
H37RvUM2	14210	14810	site	0.9013	11	680	1
H37RvUM2	14220	14820	site	0.8963	12	703	1
H37RvUM2	14230	14830	site	0.8782	13	703	1
H37RvUM2	14240	14840	site	0.8782	13	703	1
H37RvUM2	14250	14850	site	0.8782	13	703	1
H37RvUM2	14260	14860	site	0.8782	13	703	1
H37RvUM2	14270	14870	site	0.8782	13	703	1
H37RvUM2	14280	14880	site	0.8531	14	709	1
H37RvUM2	14290	14890	site	0.8531	14	709	1
H37RvUM2	14300	14900	site	0.8531	14	709	1
H37RvUM2	14310	14910	site	0.8249	15	709	1
H37RvUM2	14320	14920	site	0.8249	15	709	1
H37RvUM2	14330	14930	site	0.8249	15	709	1
H37RvUM2	14340	14940	site	0.8249	15	709	1
H37RvUM2	14350	14950	site	0.8042	16	709	1
H37RvUM2	14360	14960	site	0.8042	16	709	1
H37RvUM2	14370	14970	site	0.8249	15	709	1
H37RvUM2	14380	14980	site	0.8042	16	710	1
H37RvUM2	14390	14990	site	0.8042	16	710	1
H37RvUM2	14400	15000	site	0.8042	16	710	1
H37RvUM2	14410	15010	site	0.8042	16	710	1
H37RvUM2	14420	15020	site	0.8042	16	710	1
H37RvUM2	14430	15030	site	0.7905	16	703	1
H37RvUM2	14440	15040	site	0.7905	16	703	1
H37RvUM2	14450	15050	site	0.7905	16	703	1
H37RvUM2	14460	15060	site	0.8126	15	703	1
H37RvUM2	14470	15070	site	0.8126	15	703	1
H37RvUM2	14480	15080	site	0.8126	15	703	1
H37RvUM2	14490	15090	site	0.7905	16	703	1
H37RvUM2	14500	15100	site	0.7905	16	703	1
H37RvUM2	14510	15110	site	0.7905	16	703	1
H37RvUM2	14520	15120	site	0.7532	17	703	1
H37RvUM2	14530	15130	site	0.7532	17	703	1
H37RvUM2	14540	15140	site	0.7532	17	703	1
H37RvUM2	14550	15150	site	0.7532	17	703	1
H37RvUM2	14560	15160	site	0.7532	17	703	1
H37RvUM2	14570	15170	site	0.7532	17	703	1
H37RvUM2	14580	15180	site	0.7532	17	703	1
H37RvUM2	14590	15190	site	0.7532	17	703	1
H37RvUM2	14600	15200	site	0.7532	17	703	1
H37RvUM2	14610	15210	site	0.7532	17	703	1
H37RvUM2	14620	15220	site	0.7532	17	703	1
H37RvUM2	14630	15230	site	0.7031	17	662	1
H37RvUM2	14640	15240	site	0.7031	17	662	1
H37RvUM2	14650	15250	site	0.6716	18	662	1
H37RvUM2	14660	15260	site	0.6716	18	662	1
H37RvUM2	14670	15270	site	0.1426	15	218	0.50452
H37RvUM2	14680	15280	site	0.0546	15	147	0.26341
H37RvUM2	14690	15290	site	0.0546	15	147	0.26341
H37RvUM2	14700	15300	site	0.0546	15	147	0.26341
H37RvUM2	14710	15310	site	0.0462	16	147	0.22857
H37RvUM2	14720	15320	site	0.0462	16	147	0.22857
H37RvUM2	14730	15330	site	0.0324	17	147	0.18391
H37RvUM2	14740	15340	site	0.0324	17	147	0.18391
H37RvUM2	14750	15350	site	0.0324	17	147	0.18391
H37RvUM2	14760	15360	site	0.0462	16	146	0.22857
H37RvUM2	14770	15370	site	0.0002	16	30	0.0026
H37RvUM2	14780	15380	site	0.0002	16	30	0.0026
H37RvUM2	14790	15390	site	0.0026	15	30	0.02629
H37RvUM2	14800	15400	site	0.0026	15	30	0.02629
H37RvUM2	14810	15410	site	0.0026	15	30	0.02629
H37RvUM2	14820	15420	site	0	14	7	0
H37RvUM2	14830	15430	site	0	13	7	0
H37RvUM2	14840	15440	site	0	13	7	0
H37RvUM2	14850	15450	site	0	13	7	0
H37RvUM2	14860	15460	site	0	13	7	0
H37RvUM2	14870	15470	site	0	14	7	0
H37RvUM2	14880	15480	site	0	13	1	0
H37RvUM2	14890	15490	site	0	13	1	0
H37RvUM2	14900	15500	site	0	13	1	0
H37RvUM2	14910	15510	site	0.0001	12	1	0.001
H37RvUM2	14920	15520	site	0.0014	13	24	0.01205
H37RvUM2	14930	15530	site	0.0014	13	24	0.01205
H37RvUM2	14940	15540	site	0.0014	13	24	0.01205
H37RvUM2	14950	15550	site	0.0066	12	24	0.04721
H37RvUM2	14960	15560	site	0.0066	12	24	0.04721
H37RvUM2	14970	15570	site	0.0066	12	24	0.04721
H37RvUM2	14980	15580	site	0.0026	12	23	0.02114
H37RvUM2	14990	15590	site	0.0026	12	23	0.02114
H37RvUM2	15000	15600	site	0.0014	13	23	0.01205
H37RvUM2	15010	15610	site	0.0014	13	23	0.01205
H37RvUM2	15020	15620	site	0.0014	13	23	0.01205
H37RvUM2	15030	15630	site	0.0026	12	23	0.02114
H37RvUM2	15040	15640	site	0.0026	12	23	0.02114
H37RvUM2	15050	15650	site	0.0026	12	23	0.02114
H37RvUM2	15060	15660	site	0.0014	13	23	0.01205
H37RvUM2	15070	15670	site	0.0014	13	23	0.01205
H37RvUM2	15080	15680	site	0.0014	13	23	0.01205
H37RvUM2	15090	15690	site	0.0026	12	23	0.02114
H37RvUM2	15100	15700	site	0.0026	12	23	0.02114
H37RvUM2	15110	15710	site	0.0026	12	23	0.02114
H37RvUM2	15120	15720	site	0.008	11	23	0.05421
H37RvUM2	15130	15730	site	0.008	11	23	0.05421
H37RvUM2	15140	15740	site	0.008	11	23	0.05421
H37RvUM2	15150	15750	site	0.008	11	23	0.05421
H37RvUM2	15160	15760	site	0.008	11	23	0.05421
H37RvUM2	15170	15770	site	0.008	11	23	0.05421
H37RvUM2	15180	15780	site	0.0026	12	23	0.02114
H37RvUM2	15190	15790	site	0.0026	12	23	0.02114
H37RvUM2	15200	15800	site	0.0026	12	23	0.02114
H37RvUM2	15210	15810	site	0.0026	12	23	0.02114
H37RvUM2	15220	15820	site	0.0014	13	23	0.01205
H37RvUM2	15230	15830	site	0.0026	12	23	0.02114
H37RvUM2	15240	15840	site	0.0026	12	23	0.02114
H37RvUM2	15250	15850	site	0.008	11	23	0.05421
H37RvUM2	15260	15860	site	0.008	11	23	0.05421
H37RvUM2	15270	15870	site	0.008	11	23	0.05421
H37RvUM2	15280	15880	site	0.015	10	23	0.09171
H37RvUM2	15290	15890	site	0.015	10	23	0.09171
H37RvUM2	15300	15900	site	0.015	10	23	0.09171
H37RvUM2	15310	15910	site	0.0194	9	23	0.10396
H37RvUM2	15320	15920	site	0.0194	9	23	0.10396
H37RvUM2	15330	15930	site	0.0194	9	23	0.10396
H37RvUM2	15340	15940	site	0.0194	9	23	0.10396
H37RvUM2	15350	15950	site	0.0194	9	23	0.10396
H37RvUM2	15360	15960	site	0.0194	9	23	0.10396
H37RvUM2	15370	15970	site	0.0289	8	23	0.13528
H37RvUM2	15380	15980	site	0.0289	8	23	0.13528
H37RvUM2	15390	15990	site	0.0289	8	23	0.13528
H37RvUM2	15400	16000	site	0.0289	8	23	0.13528
H37RvUM2	15410	16010	site	0.0289	8	23	0.13528
H37RvUM2	15420	16020	site	0.0289	8	23	0.13528
H37RvUM2	15430	16030	site	0.0289	8	23	0.13528
H37RvUM2	15440	16040	site	0.0289	8	23	0.13528
H37RvUM2	15450	16050	site	0.0289	8	23	0.13528
H37RvUM2	15460	16060	site	0.0289	8	23	0.13528
H37RvUM2	15470	16070	site	0.0548	7	23	0.21712
H37RvUM2	15480	16080	site	0.0548	7	23	0.21712
H37RvUM2	15490	16090	site	0.0548	7	23	0.21712
H37RvUM2	15500	16100	site	0.0548	7	23	0.21712
H37RvUM2	15510	16110	site	0.0548	7	23	0.21712
H37RvUM2	15520	16120	site	0.0183	6	0	0.09346
H37RvUM2	15530	16130	site	0.0183	6	0	0.09346
H37RvUM2	15540	16140	site	0.0183	6	0	0.09346
H37RvUM2	15550	16150	site	0.0183	6	0	0.09346
H37RvUM2	15560	16160	site	0.0183	6	0	0.09346
H37RvUM2	15570	16170	site	0.0088	7	0	0.05098
H37RvUM2	15580	16180	site	0.0183	6	0	0.09346
H37RvUM2	15590	16190	site	0.0088	7	0	0.05098
H37RvUM2	15600	16200	site	0.0183	6	0	0.09346
H37RvUM2	15610	16210	site	0.0183	6	0	0.09346
H37RvUM2	15620	16220	site	0.0183	6	0	0.09346
H37RvUM2	15630	16230	site	0.0183	6	0	0.09346
H37RvUM2	15640	16240	site	0.0183	6	0	0.09346
H37RvUM2	15650	16250	site	0.0183	6	0	0.09346
H37RvUM2	15660	16260	site	0.0325	5	0	0.1508
H37RvUM2	15670	16270	site	0.0325	5	0	0.1508
H37RvUM2	15680	16280	site	0.0183	6	0	0.09346
H37RvUM2	15690	16290	site	0.0183	6	0	0.09346
H37RvUM2	15700	16300	site	0.0183	6	0	0.09346
H37RvUM2	15710	16310	site	0.0183	6	0	0.09346
H37RvUM2	15720	16320	site	0.0183	6	0	0.09346
H37RvUM2	15730	16330	site	0.0183	6	0	0.09346
H37RvUM2	15740	16340	site	0.0183	6	0	0.09346
H37RvUM2	15750	16350	site	0.0183	6	0	0.09346
H37RvUM2	15760	16360	site	0.0183	6	0	0.09346
H37RvUM2	15770	16370	site	0.0183	6	0	0.09346
H37RvUM2	15780	16380	site	0.0325	5	0	0.1508
H37RvUM2	15790	16390	site	0.0325	5	0	0.1508
H37RvUM2	15800	16400	site	0.0325	5	0	0.1508
H37RvUM2	15810	16410	site	0.0325	5	0	0.1508
H37RvUM2	15820	16420	site	0.0714	4	0	0.26267
H37RvUM2	15830	16430	site	0.0714	4	0	0.26267
H37RvUM2	15840	16440	site	0.0325	5	0	0.1508
H37RvUM2	15850	16450	site	0.0325	5	0	0.1508
H37RvUM2	15860	16460	site	0.0325	5	0	0.1508
H37RvUM2	15870	16470	site	0.0325	5	0	0.1508
H37RvUM2	15880	16480	site	0.0325	5	0	0.1508
H37RvUM2	15890	16490	site	0.0325	5	0	0.1508
H37RvUM2	15900	16500	site	0.0325	5	0	0.1508
H37RvUM2	15910	16510	site	0.0325	5	0	0.1508
H37RvUM2	15920	16520	site	0.0325	5	0	0.1508
H37RvUM2	15930	16530	site	0.0325	5	0	0.1508
H37RvUM2	15940	16540	site	0.0183	6	0	0.09346
H37RvUM2	15950	16550	site	0.0183	6	0	0.09346
H37RvUM2	15960	16560	site	0.0183	6	0	0.09346
H37RvUM2	15970	16570	site	0.0088	7	0	0.05098
H37RvUM2	15980	16580	site	0.0088	7	0	0.05098
H37RvUM2	15990	16590	site	0.0088	7	0	0.05098
H37RvUM2	16000	16600	site	0.0088	7	0	0.05098
H37RvUM2	16010	16610	site	0.0088	7	0	0.05098
H37RvUM2	16020	16620	site	0.0088	7	0	0.05098
H37RvUM2	16030	16630	site	0.0088	7	0	0.05098
H37RvUM2	16040	16640	site	0.0088	7	0	0.05098
H37RvUM2	16050	16650	site	0.0088	7	0	0.05098
H37RvUM2	16060	16660	site	0.0088	7	0	0.05098
H37RvUM2	16070	16670	site	0.0088	7	0	0.05098
H37RvUM2	16080	16680	site	0.0088	7	0	0.05098
H37RvUM2	16090	16690	site	0.0066	8	0	0.03972
H37RvUM2	16100	16700	site	0.0066	8	0	0.03972
H37RvUM2	16110	16710	site	0.0066	8	0	0.03972
H37RvUM2	16120	16720	site	0.0066	8	0	0.03972
H37RvUM2	16130	16730	site	0.0066	8	0	0.03972
H37RvUM2	16140	16740	site	0.0066	8	0	0.03972
H37RvUM2	16150	16750	site	0.0066	8	0	0.03972
H37RvUM2	16160	16760	site	0.0066	8	0	0.03972
H37RvUM2	16170	16770	site	0.0088	7	0	0.05098
H37RvUM2	16180	16780	site	0.0088	7	0	0.05098
H37RvUM2	16190	16790	site	0.0183	6	0	0.09346
H37RvUM2	16200	16800	site	0.0088	7	0	0.05098
H37RvUM2	16210	16810	site	0.0088	7	0	0.05098
H37RvUM2	16220	16820	site	0.0088	7	0	0.05098
H37RvUM2	16230	16830	site	0.0088	7	0	0.05098
H37RvUM2	16240	16840	site	0.0088	7	0	0.05098
H37RvUM2	16250	16850	site	0.0088	7	0	0.05098
H37RvUM2	16260	16860	site	0.0066	8	0	0.03972
H37RvUM2	16270	16870	site	0.0066	8	0	0.03972
H37RvUM2	16280	16880	site	0.0066	8	0	0.03972
H37RvUM2	16290	16890	site	0.0066	8	0	0.03972
H37RvUM2	16300	16900	site	0.0066	8	0	0.03972
H37RvUM2	16310	16910	site	0.0066	8	0	0.03972
H37RvUM2	16320	16920	site	0.0066	8	0	0.03972
H37RvUM2	16330	16930	site	0.0034	9	0	0.02404
H37RvUM2	16340	16940	site	0.0034	9	0	0.02404
H37RvUM2	16350	16950	site	0.0034	9	0	0.02404
H37RvUM2	16360	16960	site	0.0034	9	0	0.02404
H37RvUM2	16370	16970	site	0.0034	9	0	0.02404
H37RvUM2	16380	16980	site	0.0034	9	0	0.02404
H37RvUM2	16390	16990	site	0.0034	9	0	0.02404
H37RvUM2	16400	17000	site	0.0034	9	0	0.02404
H37RvUM2	16410	17010	site	0.0034	9	0	0.02404
H37RvUM2	16420	17020	site	0.0009	10	0	0.00724
H37RvUM2	16430	17030	site	0.0009	10	0	0.00724
H37RvUM2	16440	17040	site	0.0034	9	0	0.02404
H37RvUM2	16450	17050	site	0.0034	9	0	0.02404
H37RvUM2	16460	17060	site	0.0034	9	0	0.02404
H37RvUM2	16470	17070	site	0.0034	9	0	0.02404
H37RvUM2	16480	17080	site	0.0034	9	0	0.02404
H37RvUM2	16490	17090	site	0.0034	9	0	0.02404
H37RvUM2	16500	17100	site	0.0034	9	0	0.02404
H37RvUM2	16510	17110	site	0.0034	9	0	0.02404
H37RvUM2	16520	17120	site	0.0034	9	0	0.02404
H37RvUM2	16530	17130	site	0.0066	8	0	0.03972
H37RvUM2	16540	17140	site	0.0088	7	0	0.05098
H37RvUM2	16550	17150	site	0.0088	7	0	0.05098
H37RvUM2	16560	17160	site	0.0088	7	0	0.05098
H37RvUM2	16570	17170	site	0.0183	6	0	0.09346
H37RvUM2	16580	17180	site	0.0088	7	0	0.05098
H37RvUM2	16590	17190	site	0.0088	7	0	0.05098
H37RvUM2	16600	17200	site	0.0066	8	0	0.03972
H37RvUM2	16610	17210	site	0.0034	9	0	0.02404
H37RvUM2	16620	17220	site	0.0034	9	0	0.02404
H37RvUM2	16630	17230	site	0.0034	9	0	0.02404
H37RvUM2	16640	17240	site	0.0034	9	0	0.02404
H37RvUM2	16650	17250	site	0.0009	10	0	0.00724
H37RvUM2	16660	17260	site	0.0009	10	0	0.00724
H37RvUM2	16670	17270	site	0.0009	10	0	0.00724
H37RvUM2	16680	17280	site	0.0009	10	0	0.00724
H37RvUM2	16690	17290	site	0.0034	9	0	0.02404
H37RvUM2	16700	17300	site	0.0034	9	0	0.02404
H37RvUM2	16710	17310	site	0.0034	9	0	0.02404
H37RvUM2	16720	17320	site	0.0009	10	0	0.00724
H37RvUM2	16730	17330	site	0.0009	10	0	0.00724
H37RvUM2	16740	17340	site	0.0005	11	0	0.00468
H37RvUM2	16750	17350	site	0.0005	11	0	0.00468
H37RvUM2	16760	17360	site	0.0005	11	0	0.00468
H37RvUM2	16770	17370	site	0.0005	11	0	0.00468
H37RvUM2	16780	17380	site	0.0005	11	0	0.00468
H37RvUM2	16790	17390	site	0.0005	11	0	0.00468
H37RvUM2	16800	17400	site	0.0009	10	0	0.00724
H37RvUM2	16810	17410	site	0.0009	10	0	0.00724
H37RvUM2	16820	17420	site	0.0009	10	0	0.00724
H37RvUM2	16830	17430	site	0.0009	10	0	0.00724
H37RvUM2	16840	17440	site	0.0009	10	0	0.00724
H37RvUM2	16850	17450	site	0.0005	11	0	0.00468
H37RvUM2	16860	17460	site	0.0009	10	0	0.00724
H37RvUM2	16870	17470	site	0.0009	10	0	0.00724
H37RvUM2	16880	17480	site	0.0009	10	4	0.00724
H37RvUM2	16890	17490	site	0.0005	11	4	0.00468
H37RvUM2	16900	17500	site	0.0005	11	4	0.00468
H37RvUM2	16910	17510	site	0.0005	11	4	0.00468
H37RvUM2	16920	17520	site	0.0005	11	4	0.00468
H37RvUM2	16930	17530	site	0.0009	10	4	0.00724
H37RvUM2	16940	17540	site	0.0009	10	4	0.00724
H37RvUM2	16950	17550	site	0.0009	10	4	0.00724
H37RvUM2	16960	17560	site	0.0009	10	4	0.00724
H37RvUM2	16970	17570	site	0.0009	10	4	0.00724
H37RvUM2	16980	17580	site	0.0009	10	4	0.00724
H37RvUM2	16990	17590	site	0.0005	11	4	0.00468
H37RvUM2	17000	17600	site	0.0005	11	4	0.00468
H37RvUM2	17010	17610	site	0.0005	11	4	0.00468
H37RvUM2	17020	17620	site	0.0009	10	4	0.00724
H37RvUM2	17030	17630	site	0.0009	10	4	0.00724
H37RvUM2	17040	17640	site	0.0009	10	4	0.00724
H37RvUM2	17050	17650	site	0.0009	10	4	0.00724
H37RvUM2	17060	17660	site	0.0009	10	4	0.00724
H37RvUM2	17070	17670	site	0.0009	10	4	0.00724
H37RvUM2	17080	17680	site	0.0009	10	4	0.00724
H37RvUM2	17090	17690	site	0.0009	10	4	0.00724
H37RvUM2	17100	17700	site	0.0009	10	4	0.00724
H37RvUM2	17110	17710	site	0.0009	10	4	0.00724
H37RvUM2	17120	17720	site	0.0009	10	4	0.00724
H37RvUM2	17130	17730	site	0.0009	10	4	0.00724
H37RvUM2	17140	17740	site	0.0009	10	4	0.00724
H37RvUM2	17150	17750	site	0.0009	10	4	0.00724
H37RvUM2	17160	17760	site	0.0009	10	4	0.00724
H37RvUM2	17170	17770	site	0.0009	10	4	0.00724
H37RvUM2	17180	17780	site	0.0034	9	4	0.02404
H37RvUM2	17190	17790	site	0.0034	9	4	0.02404
H37RvUM2	17200	17800	site	0.0066	8	4	0.03972
H37RvUM2	17210	17810	site	0.0088	7	4	0.05098
H37RvUM2	17220	17820	site	0.0088	7	4	0.05098
H37RvUM2	17230	17830	site	0.0088	7	4	0.05098
H37RvUM2	17240	17840	site	0.0088	7	4	0.05098
H37RvUM2	17250	17850	site	0.0183	6	4	0.09346
H37RvUM2	17260	17860	site	0.0183	6	4	0.09346
H37RvUM2	17270	17870	site	0.0088	7	4	0.05098
H37RvUM2	17280	17880	site	0.0088	7	4	0.05098
H37RvUM2	17290	17890	site	0.0088	7	4	0.05098
H37RvUM2	17300	17900	site	0.0088	7	4	0.05098
H37RvUM2	17310	17910	site	0.0088	7	4	0.05098
H37RvUM2	17320	17920	site	0.0183	6	4	0.09346
H37RvUM2	17330	17930	site	0.0183	6	4	0.09346
H37RvUM2	17340	17940	site	0.0325	5	4	0.1508
H37RvUM2	17350	17950	site	0.0325	5	4	0.1508
H37RvUM2	17360	17960	site	0.0325	5	4	0.1508
H37RvUM2	17370	17970	site	0.0325	5	4	0.1508
H37RvUM2	17380	17980	site	0.0325	5	4	0.1508
H37RvUM2	17390	17990	site	0.0183	6	4	0.09346
H37RvUM2	17400	18000	site	0.0183	6	4	0.09346
H37RvUM2	17410	18010	site	0.0183	6	4	0.09346
H37RvUM2	17420	18020	site	0.0088	7	4	0.05098
H37RvUM2	17430	18030	site	0.0088	7	4	0.05098
H37RvUM2	17440	18040	site	0.0088	7	4	0.05098
H37RvUM2	17450	18050	site	0.0183	6	4	0.09346
H37RvUM2	17460	18060	site	0.0183	6	4	0.09346
H37RvUM2	17470	18070	site	0.0183	6	4	0.09346
H37RvUM2	17480	18080	site	0.0325	5	0	0.1508
H37RvUM2	17490	18090	site	0.0714	4	0	0.26267
H37RvUM2	17500	18100	site	0.0714	4	0	0.26267
H37RvUM2	17510	18110	site	0.0714	4	0	0.26267
H37RvUM2	17520	18120	site	0.0714	4	0	0.26267
H37RvUM2	17530	18130	site	0.0325	5	0	0.1508
H37RvUM2	17540	18140	site	0.0325	5	0	0.1508
H37RvUM2	17550	18150	site	0.0183	6	0	0.09346
H37RvUM2	17560	18160	site	0.0183	6	0	0.09346
H37RvUM2	17570	18170	site	0.0088	7	0	0.05098
H37RvUM2	17580	18180	site	0.0088	7	0	0.05098
H37RvUM2	17590	18190	site	0.0183	6	0	0.09346
H37RvUM2	17600	18200	site	0.0183	6	0	0.09346
H37RvUM2	17610	18210	site	0.0183	6	0	0.09346
H37RvUM2	17620	18220	site	0.0088	7	0	0.05098
H37RvUM2	17630	18230	site	0.0088	7	0	0.05098
H37RvUM2	17640	18240	site	0.0088	7	0	0.05098
H37RvUM2	17650	18250	site	0.0088	7	0	0.05098
H37RvUM2	17660	18260	site	0.0088	7	0	0.05098
H37RvUM2	17670	18270	site	0.0088	7	0	0.05098
H37RvUM2	17680	18280	site	0.0088	7	0	0.05098
H37RvUM2	17690	18290	site	0.0088	7	0	0.05098
H37RvUM2	17700	18300	site	0.0088	7	0	0.05098
H37RvUM2	17710	18310	site	0.0088	7	0	0.05098
H37RvUM2	17720	18320	site	0.0088	7	0	0.05098
H37RvUM2	17730	18330	site	0.0088	7	0	0.05098
H37RvUM2	17740	18340	site	0.0088	7	0	0.05098
H37RvUM2	17750	18350	site	0.0088	7	0	0.05098
H37RvUM2	17760	18360	site	0.0088	7	0	0.05098
H37RvUM2	17770	18370	site	0.0088	7	0	0.05098
H37RvUM2	17780	18380	site	0.0088	7	0	0.05098
H37RvUM2	17790	18390	site	0.0088	7	0	0.05098
H37RvUM2	17800	18400	site	0.0088	7	0	0.05098
H37RvUM2	17810	18410	site	0.0088	7	0	0.05098
H37RvUM2	17820	18420	site	0.0088	7	0	0.05098
H37RvUM2	17830	18430	site	0.0088	7	0	0.05098
H37RvUM2	17840	18440	site	0.0088	7	0	0.05098
H37RvUM2	17850	18450	site	0.0088	7	0	0.05098
H37RvUM2	17860	18460	site	0.0066	8	0	0.03972
H37RvUM2	17870	18470	site	0.0088	7	0	0.05098
H37RvUM2	17880	18480	site	0.0088	7	0	0.05098
H37RvUM2	17890	18490	site	0.0088	7	0	0.05098
H37RvUM2	17900	18500	site	0.0066	8	0	0.03972
H37RvUM2	17910	18510	site	0.0066	8	0	0.03972
H37RvUM2	17920	18520	site	0.0066	8	0	0.03972
H37RvUM2	17930	18530	site	0.0034	9	0	0.02404
H37RvUM2	17940	18540	site	0.0034	9	0	0.02404
H37RvUM2	17950	18550	site	0.0034	9	0	0.02404
H37RvUM2	17960	18560	site	0.0034	9	0	0.02404
H37RvUM2	17970	18570	site	0.0034	9	0	0.02404
H37RvUM2	17980	18580	site	0.0034	9	0	0.02404
H37RvUM2	17990	18590	site	0.0066	8	0	0.03972
H37RvUM2	18000	18600	site	0.0066	8	0	0.03972
H37RvUM2	18010	18610	site	0.0066	8	0	0.03972
H37RvUM2	18020	18620	site	0.0088	7	0	0.05098
H37RvUM2	18030	18630	site	0.0088	7	0	0.05098
H37RvUM2	18040	18640	site	0.0088	7	0	0.05098
H37RvUM2	18050	18650	site	0.0088	7	0	0.05098
H37RvUM2	18060	18660	site	0.0088	7	0	0.05098
H37RvUM2	18070	18670	site	0.0066	8	0	0.03972
H37RvUM2	18080	18680	site	0.0066	8	0	0.03972
H37RvUM2	18090	18690	site	0.0066	8	0	0.03972
H37RvUM2	18100	18700	site	0.0034	9	0	0.02404
H37RvUM2	18110	18710	site	0.0034	9	0	0.02404
H37RvUM2	18120	18720	site	0.0034	9	0	0.02404
H37RvUM2	18130	18730	site	0.0034	9	0	0.02404
H37RvUM2	18140	18740	site	0.0034	9	0	0.02404
H37RvUM2	18150	18750	site	0.0066	8	0	0.03972
H37RvUM2	18160	18760	site	0.0066	8	0	0.03972
H37RvUM2	18170	18770	site	0.0088	7	0	0.05098
H37RvUM2	18180	18780	site	0.0088	7	0	0.05098
H37RvUM2	18190	18790	site	0.0088	7	0	0.05098
H37RvUM2	18200	18800	site	0.0088	7	0	0.05098
H37RvUM2	18210	18810	site	0.0088	7	0	0.05098
H37RvUM2	18220	18820	site	0.0183	6	0	0.09346
H37RvUM2	18230	18830	site	0.0183	6	0	0.09346
H37RvUM2	18240	18840	site	0.0183	6	0	0.09346
H37RvUM2	18250	18850	site	0.0183	6	0	0.09346
H37RvUM2	18260	18860	site	0.0183	6	0	0.09346
H37RvUM2	18270	18870	site	0.0183	6	0	0.09346
H37RvUM2	18280	18880	site	0.0183	6	0	0.09346
H37RvUM2	18290	18890	site	0.0183	6	0	0.09346
H37RvUM2	18300	18900	site	0.0183	6	0	0.09346
H37RvUM2	18310	18910	site	0.0088	7	0	0.05098
H37RvUM2	18320	18920	site	0.0088	7	0	0.05098
H37RvUM2	18330	18930	site	0.0088	7	0	0.05098
H37RvUM2	18340	18940	site	0.0088	7	0	0.05098
H37RvUM2	18350	18950	site	0.0088	7	0	0.05098
H37RvUM2	18360	18960	site	0.0088	7	0	0.05098
H37RvUM2	18370	18970	site	0.0088	7	0	0.05098
H37RvUM2	18380	18980	site	0.0088	7	0	0.05098
H37RvUM2	18390	18990	site	0.0088	7	0	0.05098
H37RvUM2	18400	19000	site	0.0088	7	0	0.05098
H37RvUM2	18410	19010	site	0.0088	7	0	0.05098
H37RvUM2	18420	19020	site	0.0088	7	0	0.05098
H37RvUM2	18430	19030	site	0.0088	7	0	0.05098
H37RvUM2	18440	19040	site	0.0088	7	0	0.05098
H37RvUM2	18450	19050	site	0.0034	9	0	0.02404
H37RvUM2	18460	19060	site	0.0066	8	0	0.03972
H37RvUM2	18470	19070	site	0.0066	8	0	0.03972
H37RvUM2	18480	19080	site	0.0066	8	0	0.03972
H37RvUM2	18490	19090	site	0.0034	9	0	0.02404
H37RvUM2	18500	19100	site	0.0066	8	0	0.03972
H37RvUM2	18510	19110	site	0.0073	10	18	0.05013
H37RvUM2	18520	19120	site	0.0073	10	18	0.05013
H37RvUM2	18530	19130	site	0.0194	9	18	0.10396
H37RvUM2	18540	19140	site	0.015	10	22	0.09171
H37RvUM2	18550	19150	site	0.0353	11	56	0.17561
H37RvUM2	18560	19160	site	0.2525	12	208	0.67209
H37RvUM2	18570	19170	site	0.2525	12	208	0.67209
H37RvUM2	18580	19180	site	0.2525	12	208	0.67209
H37RvUM2	18590	19190	site	0.2215	13	208	0.64783
H37RvUM2	18600	19200	site	0.1625	14	208	0.55555
H37RvUM2	18610	19210	site	0.1625	14	208	0.55555
H37RvUM2	18620	19220	site	0.1625	14	208	0.55555
H37RvUM2	18630	19230	site	0.1658	15	227	0.55725
H37RvUM2	18640	19240	site	0.1658	15	227	0.55725
H37RvUM2	18650	19250	site	0.1367	16	227	0.49381
H37RvUM2	18660	19260	site	0.1367	16	227	0.49381
H37RvUM2	18670	19270	site	0.1367	16	227	0.49381
H37RvUM2	18680	19280	site	0.1367	16	227	0.49381
H37RvUM2	18690	19290	site	0.1367	16	227	0.49381
H37RvUM2	18700	19300	site	0.1658	15	227	0.55725
H37RvUM2	18710	19310	site	0.1658	15	227	0.55725
H37RvUM2	18720	19320	site	0.1367	16	227	0.49381
H37RvUM2	18730	19330	site	0.1658	15	227	0.55725
H37RvUM2	18740	19340	site	0.1658	15	227	0.55725
H37RvUM2	18750	19350	site	0.1658	15	227	0.55725
H37RvUM2	18760	19360	site	0.1658	15	227	0.55725
H37RvUM2	18770	19370	site	0.1658	15	227	0.55725
H37RvUM2	18780	19380	site	0.1658	15	227	0.55725
H37RvUM2	18790	19390	site	0.1658	15	227	0.55725
H37RvUM2	18800	19400	site	0.1658	15	227	0.55725
H37RvUM2	18810	19410	site	0.1658	15	227	0.55725
H37RvUM2	18820	19420	site	0.1658	15	227	0.55725
H37RvUM2	18830	19430	site	0.1658	15	227	0.55725
H37RvUM2	18840	19440	site	0.1658	15	227	0.55725
H37RvUM2	18850	19450	site	0.1658	15	227	0.55725
H37RvUM2	18860	19460	site	0.1367	16	228	0.49381
H37RvUM2	18870	19470	site	0.1031	17	228	0.40077
H37RvUM2	18880	19480	site	0.1031	17	228	0.40077
H37RvUM2	18890	19490	site	0.1031	17	228	0.40077
H37RvUM2	18900	19500	site	0.1031	17	228	0.40077
H37RvUM2	18910	19510	site	0.1367	16	228	0.49381
H37RvUM2	18920	19520	site	0.1367	16	228	0.49381
H37RvUM2	18930	19530	site	0.1367	16	228	0.49381
H37RvUM2	18940	19540	site	0.1367	16	228	0.49381
H37RvUM2	18950	19550	site	0.1367	16	228	0.49381
H37RvUM2	18960	19560	site	0.1367	16	228	0.49381
H37RvUM2	18970	19570	site	0.1367	16	228	0.49381
H37RvUM2	18980	19580	site	0.1367	16	228	0.49381
H37RvUM2	18990	19590	site	0.2668	17	349	0.72895
H37RvUM2	19000	19600	site	0.2668	17	349	0.72895
H37RvUM2	19010	19610	site	0.2668	17	349	0.72895
H37RvUM2	19020	19620	site	0.2668	17	349	0.72895
H37RvUM2	19030	19630	site	0.2668	17	349	0.72895
H37RvUM2	19040	19640	site	0.2668	17	349	0.72895
H37RvUM2	19050	19650	site	0.3659	15	349	0.87594
H37RvUM2	19060	19660	site	0.3659	15	349	0.87594
H37RvUM2	19070	19670	site	0.3134	16	349	0.81479
H37RvUM2	19080	19680	site	0.3134	16	349	0.81479
H37RvUM2	19090	19690	site	0.3659	15	349	0.87594
H37RvUM2	19100	19700	site	0.4733	16	442	0.9844
H37RvUM2	19110	19710	site	0.5484	14	424	1
H37RvUM2	19120	19720	site	0.5484	14	424	1
H37RvUM2	19130	19730	site	0.5484	14	424	1
H37RvUM2	19140	19740	site	0.596	13	420	1
H37RvUM2	19150	19750	site	0.5919	12	386	1
H37RvUM2	19160	19760	site	0.363	11	234	0.79967
H37RvUM2	19170	19770	site	0.3251	12	248	0.7701
H37RvUM2	19180	19780	site	0.3449	13	273	0.83705
H37RvUM2	19190	19790	site	0.3713	12	273	0.82103
H37RvUM2	19200	19800	site	0.4356	11	273	0.87551
H37RvUM2	19210	19810	site	0.4356	11	273	0.87551
H37RvUM2	19220	19820	site	0.4356	11	273	0.87551
H37RvUM2	19230	19830	site	0.4768	10	254	0.89599
H37RvUM2	19240	19840	site	0.4122	11	254	0.85318
H37RvUM2	19250	19850	site	0.4122	11	254	0.85318
H37RvUM2	19260	19860	site	0.4122	11	254	0.85318
H37RvUM2	19270	19870	site	0.4768	10	254	0.89599
H37RvUM2	19280	19880	site	0.4768	10	254	0.89599
H37RvUM2	19290	19890	site	0.4768	10	254	0.89599
H37RvUM2	19300	19900	site	0.4768	10	254	0.89599
H37RvUM2	19310	19910	site	0.4768	10	254	0.89599
H37RvUM2	19320	19920	site	0.4768	10	254	0.89599
H37RvUM2	19330	19930	site	0.4768	10	254	0.89599
H37RvUM2	19340	19940	site	0.4122	11	255	0.85318
H37RvUM2	19350	19950	site	0.4122	11	255	0.85318
H37RvUM2	19360	19960	site	0.3713	12	264	0.82103
H37RvUM2	19370	19970	site	0.3209	13	264	0.80472
H37RvUM2	19380	19980	site	0.2589	14	264	0.74411
H37RvUM2	19390	19990	site	0.3128	15	319	0.8058
H37RvUM2	19400	20000	site	0.3128	15	319	0.8058
H37RvUM2	19410	20010	site	0.2808	16	322	0.7595
H37RvUM2	19420	20020	site	0.2808	16	322	0.7595
H37RvUM2	19430	20030	site	0.2808	16	322	0.7595
H37RvUM2	19440	20040	site	0.2158	17	322	0.64275
H37RvUM2	19450	20050	site	0.1903	18	322	0.6315
H37RvUM2	19460	20060	site	0.2158	17	321	0.64275
H37RvUM2	19470	20070	site	0.2808	16	321	0.7595
H37RvUM2	19480	20080	site	0.2808	16	321	0.7595
H37RvUM2	19490	20090	site	0.2808	16	321	0.7595
H37RvUM2	19500	20100	site	0.2158	17	321	0.64275
H37RvUM2	19510	20110	site	0.2158	17	321	0.64275
H37RvUM2	19520	20120	site	0.2158	17	321	0.64275
H37RvUM2	19530	20130	site	0.2158	17	321	0.64275
H37RvUM2	19540	20140	site	0.2158	17	321	0.64275
H37RvUM2	19550	20150	site	0.2158	17	321	0.64275
H37RvUM2	19560	20160	site	0.2158	17	321	0.64275
H37RvUM2	19570	20170	site	0.2158	17	321	0.64275
H37RvUM2	19580	20180	site	0.2158	17	321	0.64275
H37RvUM2	19590	20190	site	0.085	17	213	0.34959
H37RvUM2	19600	20200	site	0.085	17	213	0.34959
H37RvUM2	19610	20210	site	0.085	17	213	0.34959
H37RvUM2	19620	20220	site	0.0634	18	213	0.31025
H37RvUM2	19630	20230	site	0.0634	18	213	0.31025
H37RvUM2	19640	20240	site	0.1068	19	280	0.38547
H37RvUM2	19650	20250	site	0.1068	19	280	0.38547
H37RvUM2	19660	20260	site	0.1068	19	280	0.38547
H37RvUM2	19670	20270	site	0.1068	19	280	0.38547
H37RvUM2	19680	20280	site	0.1068	19	280	0.38547
H37RvUM2	19690	20290	site	0.103	20	290	0.30425
H37RvUM2	19700	20300	site	0.0428	19	197	0.20109
H37RvUM2	19710	20310	site	0.0428	19	197	0.20109
H37RvUM2	19720	20320	site	0.0428	19	197	0.20109
H37RvUM2	19730	20330	site	0.0428	19	197	0.20109
H37RvUM2	19740	20340	site	0.0428	19	197	0.20109
H37RvUM2	19750	20350	site	0.0693	20	242	0.23286
H37RvUM2	19760	20360	site	0.0787	21	276	0.21717
H37RvUM2	19770	20370	site	0.0853	20	262	0.27084
H37RvUM2	19780	20380	site	0.103	20	287	0.30425
H37RvUM2	19790	20390	site	0.103	20	287	0.30425
H37RvUM2	19800	20400	site	0.103	20	287	0.30425
H37RvUM2	19810	20410	site	0.103	20	287	0.30425
H37RvUM2	19820	20420	site	0.103	20	287	0.30425
H37RvUM2	19830	20430	site	0.103	20	287	0.30425
H37RvUM2	19840	20440	site	0.1293	19	287	0.4368
H37RvUM2	19850	20450	site	0.1417	18	287	0.52832
H37RvUM2	19860	20460	site	0.1293	19	287	0.4368
H37RvUM2	19870	20470	site	0.1293	19	287	0.4368
H37RvUM2	19880	20480	site	0.1293	19	287	0.4368
H37RvUM2	19890	20490	site	0.1293	19	287	0.4368
H37RvUM2	19900	20500	site	0.103	20	287	0.30425
H37RvUM2	19910	20510	site	0.103	20	287	0.30425
H37RvUM2	19920	20520	site	0.1293	19	287	0.4368
H37RvUM2	19930	20530	site	0.1293	19	287	0.4368
H37RvUM2	19940	20540	site	0.1417	18	286	0.52832
H37RvUM2	19950	20550	site	0.1981	19	360	0.58509
H37RvUM2	19960	20560	site	0.2399	18	351	0.73003
H37RvUM2	19970	20570	site	0.2668	17	351	0.72895
H37RvUM2	19980	20580	site	0.3134	16	351	0.81479
[truncated: 439,093+ more rows]
